# Supplementary material for: De novo assembly and characterization of root transcriptome in two distinct morphotypes of vetiver, Chrysopogon zizaniodes (L.) Roberty
Source: Sci Rep. 2015 Dec 18;5:18630. doi: 10.1038/srep18630 (PMC4683516; doi:10.1038/srep18630)
Supplement: Supplementary Table S1 [file srep18630-s2.xls]

## Sheet: Sheet1
Table S1 | Blastx annotation against the non-redundant protein sequence database of PlantGDB.
GENE_ID	logFC	logCPM	PValue	FDR	Annotation_ID	Annotation
TR27135|c3_g7_i1	13.6397	8.89094	1.3337e-29	5.87801e-25	C4JBA4_MAIZE	Full=Putative uncharacterized protein; [Zea mays (Maize).]
TR15298|c0_g1_i1	NO HITS	NO HITS	NO HITS	NO HITS	NO HITS	NO HITS
TR15383|c1_g6_i2	12.343	7.5935	1.05111e-25	2.30469e-21	C6JSD0_SORBI	Full=Putative uncharacterized protein Sb0351s002020; Flags: Fragment; [Sorghum bicolor (Sorghum) (Sorgh
TR43788|c0_g3_i1	15.1727	7.50703	1.91086e-25	3.14236e-21	A9U537_PHYPA	Full=Predicted protein; Flags: Fragment; [Physcomitrella patens subsp. patens (Moss).]
TR28930|c3_g10_i1	12.0793	7.32953	6.49869e-25	8.54955e-21	C1NAN1_MICPS	Full=Predicted protein; Flags: Fragment; [Micromonas pusilla (Picoplanktonic green alga).]
TR16845|c0_g2_i1	14.9537	7.28771	8.68171e-25	9.5179e-21	C0PC47_MAIZE	Full=Putative uncharacterized protein; [Zea mays (Maize).]
TR28930|c3_g10_i6	11.2997	7.4514	3.07282e-24	2.88753e-20	A9U509_PHYPA	Full=Predicted protein; Flags: Fragment; [Physcomitrella patens subsp. patens (Moss).]
TR16845|c0_g2_i2	11.8252	7.07508	3.76068e-24	2.92697e-20	C0PC47_MAIZE	Full=Putative uncharacterized protein; [Zea mays (Maize).]
TR28930|c3_g7_i1	11.8159	7.06583	4.00473e-24	2.92697e-20	E1Z6Z6_CHLVA	Full=Putative uncharacterized protein; Flags: Fragment; [Chlorella variabilis (Green alga).]
TR17819|c2_g1_i6	14.5898	6.92327	1.07125e-23	7.04657e-20	C5Y2C8_SORBI	Full=Putative uncharacterized protein Sb05g016450; [Sorghum bicolor (Sorghum) (Sorghum vulgare).]
TR28930|c3_g10_i4	14.5233	6.85667	1.69305e-23	1.01243e-19	C1NAN1_MICPS	Full=Predicted protein; Flags: Fragment; [Micromonas pusilla (Picoplanktonic green alga).]
TR15383|c1_g1_i3	10.7069	7.40926	2.46382e-23	1.35056e-19	D8TGK7_SELML	Full=Putative uncharacterized protein; [Selaginella moellendorffii (Spikemoss).]
TR15298|c0_g2_i1	10.4997	7.5999	2.85693e-23	1.44558e-19	C4JBA4_MAIZE	Full=Putative uncharacterized protein; [Zea mays (Maize).]
TR5969|c0_g1_i1	NO HITS	NO HITS	NO HITS	NO HITS	NO HITS	NO HITS
TR1822|c0_g1_i1	9.63846	7.71282	3.65447e-22	1.60258e-18	C6JSL2_SORBI	Full=Putative uncharacterized protein Sb1292s002010; Flags: Fragment; [Sorghum bicolor (Sorghum) (Sorgh
TR49519|c0_g1_i1	14.0133	6.34554	5.71159e-22	2.22095e-18	B8BLE8_ORYSI	Full=Putative uncharacterized protein; [Oryza sativa subsp. indica (Rice).]
TR20316|c0_g1_i1	14.0124	6.34464	5.73984e-22	2.22095e-18	A3F4A1_9ROSI	Full=Putative senescence-associated protein; Flags: Fragment; [Trichosanthes dioica.]
TR45181|c0_g1_i1	NO HITS	NO HITS	NO HITS	NO HITS	NO HITS	NO HITS
TR28930|c3_g10_i8	13.87	6.20192	1.53623e-21	5.31853e-18	C1NAN1_MICPS	Full=Predicted protein; Flags: Fragment; [Micromonas pusilla (Picoplanktonic green alga).]
TR17735|c0_g1_i1	NO HITS	NO HITS	NO HITS	NO HITS	NO HITS	NO HITS
TR28930|c3_g10_i5	10.8483	6.09646	3.16386e-21	9.91028e-18	C1NAN1_MICPS	Full=Predicted protein; Flags: Fragment; [Micromonas pusilla (Picoplanktonic green alga).]
TR5030|c0_g1_i1	8.80126	8.253	5.75048e-21	1.71937e-17	B2KZF9_PICAB	Full=Senescence-associated protein; [Picea abies (Norway spruce) (Picea excelsa).]
TR232|c0_g1_i1	NO HITS	NO HITS	NO HITS	NO HITS	NO HITS	NO HITS
TR28930|c3_g10_i7	13.6465	5.97772	7.11516e-21	1.95012e-17	C1NAN1_MICPS	Full=Predicted protein; Flags: Fragment; [Micromonas pusilla (Picoplanktonic green alga).]
TR27135|c3_g10_i1	13.6302	5.96139	7.93051e-21	2.08664e-17	C5Y2D2_SORBI	Full=Putative uncharacterized protein Sb05g016471; Flags: Fragment; [Sorghum bicolor (Sorghum) (Sorghum
TR37726|c1_g2_i4	10.6163	5.86385	1.5605e-20	3.94802e-17	Q6Z8F1_ORYSJ	Full=Putative uncharacterized protein P0459B01.16; [Oryza sativa subsp. japonica (Rice).]
TR17819|c2_g1_i8	9.60953	6.31088	4.72667e-20	1.15154e-16	C5Y2C8_SORBI	Full=Putative uncharacterized protein Sb05g016450; [Sorghum bicolor (Sorghum) (Sorghum vulgare).]
TR42687|c0_g3_i1	13.2856	5.61556	8.42475e-20	1.97919e-16	C4JBA4_MAIZE	Full=Putative uncharacterized protein; [Zea mays (Maize).]
TR43788|c0_g1_i1	10.3382	5.58488	1.05175e-19	2.38563e-16	A9U537_PHYPA	Full=Predicted protein; Flags: Fragment; [Physcomitrella patens subsp. patens (Moss).]
TR33730|c0_g1_i1	NO HITS	NO HITS	NO HITS	NO HITS	NO HITS	NO HITS
TR28442|c0_g1_i1	8.42369	7.57338	1.35061e-19	2.86586e-16	E1Z6Z6_CHLVA	Full=Putative uncharacterized protein; Flags: Fragment; [Chlorella variabilis (Green alga).]
TR39359|c1_g1_i1	13.1728	5.50235	1.8325e-19	3.71753e-16	A5BKB8_VITVI	Full=Putative uncharacterized protein; [Vitis vinifera (Grape).]
TR1121|c0_g1_i1	10.2538	5.50017	1.86501e-19	3.71753e-16	E1Z6Z7_CHLVA	Full=Putative uncharacterized protein; Flags: Fragment; [Chlorella variabilis (Green alga).]
TR27135|c3_g6_i1	13.1122	5.44139	2.76797e-19	5.35514e-16	C4JBA4_MAIZE	Full=Putative uncharacterized protein; [Zea mays (Maize).]
TR47696|c0_g1_i1	8.31014	7.28095	3.13378e-19	5.81295e-16	C5YRZ4_SORBI	Full=Putative uncharacterized protein Sb08g021400; [Sorghum bicolor (Sorghum) (Sorghum vulgare).]
TR24216|c7_g4_i2	8.41892	7.18506	3.18135e-19	5.81295e-16	B9NBG9_POPTR	Full=Predicted protein; Flags: Fragment; [Populus trichocarpa (Western balsam poplar) (Populus balsamif
TR29108|c0_g1_i1	NO HITS	NO HITS	NO HITS	NO HITS	NO HITS	NO HITS
TR15383|c1_g1_i1	8.63947	6.52501	4.88943e-19	8.46373e-16	C5Y2D6_SORBI	Full=Putative uncharacterized protein Sb05g016477; Flags: Fragment; [Sorghum bicolor (Sorghum) (Sorghum
TR28930|c3_g10_i3	9.55513	5.7042	5.05744e-19	8.53009e-16	C1NAN1_MICPS	Full=Predicted protein; Flags: Fragment; [Micromonas pusilla (Picoplanktonic green alga).]
TR9134|c0_g1_i1	8.21885	7.52824	5.23595e-19	8.61038e-16	C4JBA4_MAIZE	Full=Putative uncharacterized protein; [Zea mays (Maize).]
TR15383|c1_g8_i3	9.05373	6.15298	6.04011e-19	9.69055e-16	C1NAN1_MICPS	Full=Predicted protein; Flags: Fragment; [Micromonas pusilla (Picoplanktonic green alga).]
TR26770|c0_g2_i1	NO HITS	NO HITS	NO HITS	NO HITS	NO HITS	NO HITS
TR15383|c1_g9_i1	9.49367	5.64259	7.71133e-19	1.17964e-15	C6JSD0_SORBI	Full=Putative uncharacterized protein Sb0351s002020; Flags: Fragment; [Sorghum bicolor (Sorghum) (Sorgh
TR5805|c0_g1_i1	8.06877	7.45203	8.87235e-19	1.3264e-15	Q8LL09_WHEAT	Full=Hessian fly response gene 1 protein; [Triticum aestivum (Wheat).]
TR15383|c1_g6_i1	8.96807	6.06724	1.08365e-18	1.58403e-15	C6JSD0_SORBI	Full=Putative uncharacterized protein Sb0351s002020; Flags: Fragment; [Sorghum bicolor (Sorghum) (Sorgh
TR4897|c0_g1_i1	-13.1958	5.54739	1.65283e-18	2.36351e-15	C5XII6_SORBI	Full=Putative uncharacterized protein Sb03g046300; [Sorghum bicolor (Sorghum) (Sorghum vulgare).]
TR46133|c0_g1_i1	NO HITS	NO HITS	NO HITS	NO HITS	NO HITS	NO HITS
TR28930|c3_g8_i2	12.8115	5.13925	2.16234e-18	2.96327e-15	B6SQP7_MAIZE	Full=Putative uncharacterized protein; [Zea mays (Maize).]
TR20316|c0_g2_i1	12.7717	5.09929	2.84259e-18	3.81598e-15	A3F4A1_9ROSI	Full=Putative senescence-associated protein; Flags: Fragment; [Trichosanthes dioica.]
TR38956|c0_g6_i1	9.84522	5.08998	3.04738e-18	4.00908e-15	C6TMW4_SOYBN	Full=Putative uncharacterized protein; [Glycine max (Soybean) (Glycine hispida).]
TR27009|c6_g4_i1	7.78779	7.80096	3.16913e-18	4.07571e-15	YCX91_PHAAO	Full=Uncharacterized protein ORF91; [Phalaenopsis aphrodite subsp. formosana (Moth orchid).]
TR33304|c3_g5_i1	8.36465	6.25027	3.22196e-18	4.07571e-15	B9PAN2_POPTR	Full=Predicted protein; [Populus trichocarpa (Western balsam poplar) (Populus balsamifera]
TR48822|c0_g1_i1	8.77357	5.87253	4.09821e-18	5.08634e-15	C6JSL2_SORBI	Full=Putative uncharacterized protein Sb1292s002010; Flags: Fragment; [Sorghum bicolor (Sorghum) (Sorgh
TR1057|c0_g1_i1	7.81847	7.27239	4.94292e-18	6.02111e-15	E1Z6Z4_CHLVA	Full=Senescence-associated protein; [Chlorella variabilis (Green alga).]
TR28930|c3_g10_i2	7.61212	8.19352	6.49929e-18	7.77303e-15	C1NAN1_MICPS	Full=Predicted protein; Flags: Fragment; [Micromonas pusilla (Picoplanktonic green alga).]
TR31345|c0_g1_i1	NO HITS	NO HITS	NO HITS	NO HITS	NO HITS	NO HITS
TR43788|c0_g2_i1	12.5936	4.92012	9.5779e-18	1.10531e-14	C6JS04_SORBI	Full=Putative uncharacterized protein Sb0016s002240; Flags: Fragment; [Sorghum bicolor (Sorghum) (Sorgh
TR48870|c0_g1_i3	7.80072	6.86501	1.00118e-17	1.13546e-14	Q9AVH2_PEA	ull=Putative senescence-associated protein; Flags: Fragment; [Pisum sativum (Garden pea).]
TR28930|c3_g6_i2	12.5767	4.90312	1.07787e-17	1.20172e-14	B6SQP7_MAIZE	Full=Putative uncharacterized protein; [Zea mays (Maize).]
TR37758|c0_g1_i3	9.65596	4.89982	1.10675e-17	1.21334e-14	C0HEY6_MAIZE	Full=Putative uncharacterized protein; [Zea mays (Maize).]
TR24280|c8_g4_i19	8.30434	5.71529	1.21244e-17	1.30743e-14	Q0MX19_ARAHY	Full=Leucine rich protein; [Arachis hypogaea (Peanut).]
TR9134|c0_g2_i1	7.91272	6.44128	1.25498e-17	1.33147e-14	C6JS48_SORBI	Full=Putative uncharacterized protein Sb0057s002150; Flags: Fragment; [Sorghum bicolor (Sorghum) (Sorgh
TR24280|c8_g4_i11	9.05315	5.20078	1.56836e-17	1.63754e-14	Q0MX19_ARAHY	Full=Leucine rich protein; [Arachis hypogaea (Peanut).]
TR48133|c0_g2_i1	NO HITS	NO HITS	NO HITS	NO HITS	NO HITS	NO HITS
TR38956|c0_g4_i1	9.50181	4.74488	3.19526e-17	3.23355e-14	C6TMW4_SOYBN	Full=Putative uncharacterized protein; [Glycine max (Soybean) (Glycine hispida).]
TR27135|c3_g1_i1	12.3903	4.71555	3.81847e-17	3.80551e-14	C4JBA4_MAIZE	Full=Putative uncharacterized protein; [Zea mays (Maize).]
TR43788|c0_g2_i3	12.3875	4.71276	3.87615e-17	3.80551e-14	A9U537_PHYPA	Full=Predicted protein; Flags: Fragment; [Physcomitrella patens subsp. patens (Moss).]
TR32516|c0_g1_i1	-12.7278	5.08514	4.0056e-17	3.87477e-14	C5XQ77_SORBI	Full=Putative uncharacterized protein Sb03g026995; [Sorghum bicolor (Sorghum) (Sorghum vulgare).]
TR27135|c3_g8_i1	8.88967	5.03674	4.79199e-17	4.5683e-14	C4JBA4_MAIZE	Full=Putative uncharacterized protein; [Zea mays (Maize).]
TR28930|c0_g1_i1	7.42506	6.81038	7.29743e-17	6.8574e-14	B6SQP7_MAIZE	Full=Putative uncharacterized protein; [Zea mays (Maize).]
TR9737|c0_g2_i1	8.26987	5.3682	1.28325e-16	1.18832e-13	C6JS06_SORBI	Full=Putative uncharacterized protein Sb0016s002500; SubName: Full=Putative uncharacterized protein Sb0
TR27864|c0_g1_i1	7.73802	5.98097	1.3007e-16	1.18832e-13	B2BAL0_LILLO	Full=Putative uncharacterized protein; Flags: Fragment; [Lilium longiflorum (Trumpet lily).]
TR14630|c0_g1_i1	12.2079	4.53187	1.32305e-16	1.19217e-13	C1NAN1_MICPS	Full=Predicted protein; Flags: Fragment; [Micromonas pusilla (Picoplanktonic green alga).]
TR24216|c7_g3_i7	NO HITS	NO HITS	NO HITS	NO HITS	NO HITS	NO HITS
TR26845|c0_g1_i1	9.26036	4.50205	1.62516e-16	1.42535e-13	Q01LK5_ORYSA	Full=OSIGBa0130K07.2 protein; [Oryza sativa (Rice).]
TR44858|c0_g1_i1	NO HITS	NO HITS	NO HITS	NO HITS	NO HITS	NO HITS
TR9737|c0_g1_i1	9.24748	4.48909	1.77281e-16	1.51446e-13	C6JS06_SORBI	Full=Putative uncharacterized protein Sb0016s002500; SubName: Full=Putative uncharacterized protein Sb0
TR8772|c0_g1_i1	-12.4907	4.85169	2.01628e-16	1.70037e-13	B8AKY6_ORYSI	Full=Putative uncharacterized protein; [Oryza sativa subsp. indica (Rice).]
TR26845|c0_g2_i1	7.705	5.78051	2.12086e-16	1.76592e-13	Q01LK5_ORYSA	Full=OSIGBa0130K07.2 protein; [Oryza sativa (Rice).]
TR49212|c0_g1_i1	9.20148	4.4428	2.44008e-16	1.99305e-13	Q10RM4_ORYSJ	Full=Retrotransposon protein, putative, unclassified; [Oryza sativa subsp. japonica (Rice).]
TR1109|c0_g1_i1	12.114	4.43722	2.48453e-16	1.99305e-13	C4JBA4_MAIZE	Full=Putative uncharacterized protein; [Zea mays (Maize).]
TR24280|c8_g3_i3	9.19813	4.43944	2.48453e-16	1.99305e-13	A4QMC2_PINKO	Full=ORF82c; [Pinus koraiensis (Korean pine).]
TR15219|c0_g1_i1	7.4913	5.88479	2.52927e-16	2.00449e-13	C5YSX1_SORBI	Full=Putative uncharacterized protein Sb08g022645; Flags: Fragment; [Sorghum bicolor (Sorghum) (Sorghum
TR28355|c1_g1_i1	NO HITS	NO HITS	NO HITS	NO HITS	NO HITS	NO HITS
TR8735|c0_g1_i1	-12.4441	4.80577	2.75194e-16	2.09483e-13	F2CRM0_HORVD	Full=Predicted protein; [Hordeum vulgare var. distichum (Two-rowed barley).]
TR43788|c0_g2_i2	9.1813	4.4225	2.77064e-16	2.09483e-13	C6JS04_SORBI	Full=Putative uncharacterized protein Sb0016s002240; Flags: Fragment; [Sorghum bicolor (Sorghum) (Sorgh
TR17350|c0_g1_i1	9.1813	4.4225	2.77064e-16	2.09483e-13	B6T1Y5_MAIZE	Full=Putative uncharacterized protein; [Zea mays (Maize).]
TR24280|c8_g3_i5	9.14009	4.38103	3.65787e-16	2.73422e-13	A4QMC2_PINKO	Full=ORF82c; [Pinus koraiensis (Korean pine).]
TR18871|c0_g1_i1	7.39364	6.04763	3.89957e-16	2.88213e-13	C5X5Z5_SORBI	Full=Putative uncharacterized protein Sb02g012080; [Sorghum bicolor (Sorghum) (Sorghum vulgare).]
TR28869|c0_g1_i1	7.69028	5.35807	4.76644e-16	3.48369e-13	B4FQX7_MAIZE	Full=Putative uncharacterized protein; [Zea mays (Maize).]
TR34413|c0_g1_i1	7.11283	6.56957	6.14008e-16	4.43833e-13	B7ZXS4_MAIZE	Full=Putative uncharacterized protein; [Zea mays (Maize).]
TR45173|c0_g1_i3	NO HITS	NO HITS	NO HITS	NO HITS	NO HITS	NO HITS
TR17819|c2_g1_i3	8.18973	4.88828	7.73768e-16	5.47287e-13	C5Y2C8_SORBI	Full=Putative uncharacterized protein Sb05g016450; [Sorghum bicolor (Sorghum) (Sorghum vulgare).]
TR13000|c0_g1_i1	-12.2809	4.64552	8.32932e-16	5.82866e-13	C5X1V7_SORBI	Full=Putative uncharacterized protein Sb01g037140; [Sorghum bicolor (Sorghum) (Sorghum vulgare).]
TR25998|c0_g1_i1	NO HITS	NO HITS	NO HITS	NO HITS	NO HITS	NO HITS
TR24280|c8_g3_i6	11.8782	4.19947	1.23488e-15	8.46138e-13	A4QMC2_PINKO	Full=ORF82c; [Pinus koraiensis (Korean pine).]
TR10766|c0_g1_i1	NO HITS	NO HITS	NO HITS	NO HITS	NO HITS	NO HITS
TR43153|c0_g2_i1	11.8663	4.18749	1.31628e-15	8.83504e-13	C0PBL2_MAIZE	Full=Putative uncharacterized protein; [Zea mays (Maize).]
TR15383|c1_g5_i1	7.5381	5.20593	1.3454e-15	8.93928e-13	D8TGK7_SELML	Full=Putative uncharacterized protein; [Selaginella moellendorffii (Spikemoss).]
TR46340|c0_g1_i1	7.46407	5.35029	1.50335e-15	9.88887e-13	C5XBY4_SORBI	Full=Putative uncharacterized protein Sb02g005470; [Sorghum bicolor (Sorghum) (Sorghum vulgare).]
TR15246|c0_g11_i1	-12.1848	4.55123	1.5893e-15	1.03508e-12	C5Z3U0_SORBI	Full=Putative uncharacterized protein Sb10g002890; [Sorghum bicolor (Sorghum) (Sorghum vulgare).]
TR15219|c0_g1_i2	8.35926	4.50416	1.73192e-15	1.1169e-12	C5YSX1_SORBI	Full=Putative uncharacterized protein Sb08g022645; Flags: Fragment; [Sorghum bicolor (Sorghum) (Sorghum
TR24280|c8_g4_i3	7.14246	6.0178	1.80153e-15	1.15051e-12	Q0MX19_ARAHY	Full=Leucine rich protein; [Arachis hypogaea (Peanut).]
TR15383|c1_g8_i5	8.35283	4.49771	1.82421e-15	1.1538e-12	C6JSQ0_SORBI	Full=Putative uncharacterized protein Sb1994s002010; Flags: Fragment; [Sorghum bicolor (Sorghum) (Sorgh
TR7330|c0_g1_i1	7.56235	4.97288	1.8779e-15	1.17644e-12	C5Z0G8_SORBI	Full=Putative uncharacterized protein Sb09g004130; [Sorghum bicolor (Sorghum) (Sorghum vulgare).]
TR18444|c0_g1_i1	NO HITS	NO HITS	NO HITS	NO HITS	NO HITS	NO HITS
TR22990|c0_g3_i2	-12.1436	4.51089	2.09789e-15	1.28969e-12	C5Z0Y0_SORBI	Full=Putative uncharacterized protein Sb09g025520; [Sorghum bicolor (Sorghum) (Sorghum vulgare).]
TR30158|c0_g1_i1	NO HITS	NO HITS	NO HITS	NO HITS	NO HITS	NO HITS
TR44872|c0_g1_i1	NO HITS	NO HITS	NO HITS	NO HITS	NO HITS	NO HITS
TR27135|c3_g4_i2	6.90049	6.48904	2.60641e-15	1.55861e-12	C4JBA4_MAIZE	Full=Putative uncharacterized protein; [Zea mays (Maize).]
TR48201|c0_g1_i1	NO HITS	NO HITS	NO HITS	NO HITS	NO HITS	NO HITS
TR24280|c8_g3_i2	8.83039	4.06919	2.99675e-15	1.76003e-12	A4QMC2_PINKO	Full=ORF82c; [Pinus koraiensis (Korean pine).]
TR16033|c0_g1_i1	NO HITS	NO HITS	NO HITS	NO HITS	NO HITS	NO HITS
TR7358|c0_g1_i1	-12.051	4.42014	3.88768e-15	2.24323e-12	Q2QXV8_ORYSJ	Full=Expressed protein; SubName: Full=cDNA clone:001-017-B04, full insert sequence; [Oryza sativa subsp
TR43230|c0_g1_i1	-12.0398	4.40921	4.19106e-15	2.39725e-12	Q5VSC5_ORYSJ	Full=Os06g0142000 protein; SubName: Full=Serine protease-like; [Oryza sativa subsp. japonica (Rice).]
TR39442|c0_g1_i1	11.6845	4.00395	4.47941e-15	2.54009e-12	A6N1H4_ORYSI	Full=Retrotransposon protein; [Oryza sativa subsp. indica (Rice).]
TR24216|c7_g3_i2	6.89034	6.12706	4.68764e-15	2.63546e-12	A4QMC0_PINKO	Full=ORF44l; [Pinus koraiensis (Korean pine).]
TR15201|c3_g2_i14	7.41553	4.826	5.12232e-15	2.85543e-12	E1CJ65_9ROSI	Full=Dehydration responsive protein; Flags: Fragment; [Corchorus olitorius.]
TR45541|c1_g2_i1	NO HITS	NO HITS	NO HITS	NO HITS	NO HITS	NO HITS
TR24216|c7_g3_i6	6.60991	7.34625	5.48704e-15	2.9856e-12	Q5M9Z9_TOBAC	Full=Putative uncharacterized protein orf106b; [Nicotiana tabacum (Common tobacco).]
TR20054|c0_g1_i2	NO HITS	NO HITS	NO HITS	NO HITS	NO HITS	NO HITS
TR17008|c0_g1_i1	-11.9779	4.34869	6.27757e-15	3.38469e-12	Q2QP60_ORYSJ	Full=Tryptophanyl-tRNA synthetase, putative, expressed; [Oryza sativa subsp. japonica (Rice).]
TR26013|c0_g3_i1	NO HITS	NO HITS	NO HITS	NO HITS	NO HITS	NO HITS
TR1855|c0_g2_i1	11.6152	3.93403	7.16162e-15	3.79907e-12	C6JSL6_SORBI	Full=Putative uncharacterized protein Sb1368s002010; Flags: Fragment; [Sorghum bicolor (Sorghum) (Sorgh
TR31628|c0_g1_i1	NO HITS	NO HITS	NO HITS	NO HITS	NO HITS	NO HITS
TR7594|c1_g4_i10	NO HITS	NO HITS	NO HITS	NO HITS	NO HITS	NO HITS
TR22990|c0_g3_i1	-11.9376	4.30923	8.29539e-15	4.29655e-12	C5Z0Y0_SORBI	Full=Putative uncharacterized protein Sb09g025520; [Sorghum bicolor (Sorghum) (Sorghum vulgare).]
TR6819|c0_g3_i1	11.5818	3.9002	9.01543e-15	4.63302e-12	B2BAL0_LILLO	Full=Putative uncharacterized protein; Flags: Fragment; [Lilium longiflorum (Trumpet lily).]
TR11444|c0_g1_i1	6.64903	6.41549	9.81203e-15	5.0033e-12	C4JBA4_MAIZE	Full=Putative uncharacterized protein; [Zea mays (Maize).]
TR39359|c1_g6_i1	11.5524	3.87057	1.08235e-14	5.47661e-12	A5BKB8_VITVI	Full=Putative uncharacterized protein; [Vitis vinifera (Grape).]
TR19300|c0_g1_i1	-11.8836	4.25651	1.20114e-14	6.03128e-12	C5Y4H9_SORBI	Full=Putative uncharacterized protein Sb05g002650; [Sorghum bicolor (Sorghum) (Sorghum vulgare).]
TR20756|c0_g4_i1	-11.8533	4.22692	1.45298e-14	7.24058e-12	F2E0B0_HORVD	Full=Predicted protein; [Hordeum vulgare var. distichum (Two-rowed barley).]
TR31357|c0_g1_i1	-6.34279	9.20035	1.61513e-14	7.98808e-12	Q7XJK1_9POAL	Full=C4-specific pyruvate orthophosphate dikinase; [Miscanthus x giganteus.]
TR34743|c0_g1_i1	11.4764	3.79371	1.80903e-14	8.88033e-12	A9U537_PHYPA	Full=Predicted protein; Flags: Fragment; [Physcomitrella patens subsp. patens (Moss).]
TR28930|c3_g4_i1	6.41861	7.48389	1.8329e-14	8.93085e-12	C1NAN1_MICPS	Full=Predicted protein; Flags: Fragment; [Micromonas pusilla (Picoplanktonic green alga).]
TR26013|c0_g2_i1	NO HITS	NO HITS	NO HITS	NO HITS	NO HITS	NO HITS
TR33061|c0_g1_i2	NO HITS	NO HITS	NO HITS	NO HITS	NO HITS	NO HITS
TR24216|c7_g3_i1	6.41856	7.03907	2.27255e-14	1.08123e-11	Q5M9Z9_TOBAC	Full=Putative uncharacterized protein orf106b; [Nicotiana tabacum (Common tobacco).]
TR9737|c0_g3_i1	7.19318	4.60359	2.28478e-14	1.08123e-11	C6JS06_SORBI	Full=Putative uncharacterized protein Sb0016s002500; SubName: Full=Putative uncharacterized protein Sb0
TR26013|c0_g1_i1	NO HITS	NO HITS	NO HITS	NO HITS	NO HITS	NO HITS
TR22990|c0_g1_i1	-11.7665	4.14225	2.57224e-14	1.2e-11	C5Z0Y0_SORBI	Full=Putative uncharacterized protein Sb09g025520; [Sorghum bicolor (Sorghum) (Sorghum vulgare).]
TR17442|c0_g1_i6	7.95497	4.09788	2.63112e-14	1.21882e-11	D8L825_9POAL	Full=Putative Subtilisin inhibitor 1 (Subtilisin inhibitor I) (ASI-I); [Saccharum hybrid cultivar.]
TR12242|c0_g1_i1	NO HITS	NO HITS	NO HITS	NO HITS	NO HITS	NO HITS
TR3164|c0_g1_i1	11.3961	3.71255	3.10891e-14	1.42015e-11	B8BK11_ORYSI	Full=Putative uncharacterized protein; [Oryza sativa subsp. indica (Rice).]
TR33299|c3_g1_i4	NO HITS	NO HITS	NO HITS	NO HITS	NO HITS	NO HITS
TR38956|c0_g7_i1	8.46917	3.70513	3.297e-14	1.48543e-11	C6TMW4_SOYBN	Full=Putative uncharacterized protein; [Glycine max (Soybean) (Glycine hispida).]
TR24229|c5_g15_i1	NO HITS	NO HITS	NO HITS	NO HITS	NO HITS	NO HITS
TR47654|c0_g1_i1	NO HITS	NO HITS	NO HITS	NO HITS	NO HITS	NO HITS
TR48870|c0_g1_i1	6.99051	4.8774	3.68872e-14	1.62846e-11	Q9AVH2_PEA	ull=Putative senescence-associated protein; Flags: Fragment; [Pisum sativum (Garden pea).]
TR15383|c1_g1_i5	7.42731	4.52434	3.81588e-14	1.67336e-11	C5Y2D6_SORBI	Full=Putative uncharacterized protein Sb05g016477; Flags: Fragment; [Sorghum bicolor (Sorghum) (Sorghum
TR18046|c0_g1_i1	7.03881	4.70696	3.91891e-14	1.70717e-11	C5YNZ0_SORBI	Full=Putative uncharacterized protein Sb08g015916; Flags: Fragment; [Sorghum bicolor (Sorghum) (Sorghum
TR5420|c0_g1_i2	6.31172	7.05102	4.12423e-14	1.78479e-11	A4S1P1_OSTLU	Full=Predicted protein; Flags: Fragment; [Ostreococcus lucimarinus (strain CCE9901).]
TR46265|c0_g1_i1	NO HITS	NO HITS	NO HITS	NO HITS	NO HITS	NO HITS
TR24280|c8_g3_i4	7.87203	4.0145	4.6023e-14	1.96581e-11	A4QMC2_PINKO	Full=ORF82c; [Pinus koraiensis (Korean pine).]
TR30929|c0_g1_i1	6.28201	7.15638	4.64005e-14	1.96915e-11	C6TMW4_SOYBN	Full=Putative uncharacterized protein; [Glycine max (Soybean) (Glycine hispida).]
TR46681|c0_g1_i1	8.41837	3.6539	4.72515e-14	1.99241e-11	Q2QUZ4_ORYSJ	Full=Tetraspanin family protein; [Oryza sativa subsp. japonica (Rice).]
TR24216|c7_g4_i1	6.62939	5.50727	5.76246e-14	2.41432e-11	B9NBG9_POPTR	Full=Predicted protein; Flags: Fragment; [Populus trichocarpa (Western balsam poplar) (Populus balsamif
TR42980|c0_g1_i1	NO HITS	NO HITS	NO HITS	NO HITS	NO HITS	NO HITS
TR17707|c1_g2_i1	NO HITS	NO HITS	NO HITS	NO HITS	NO HITS	NO HITS
TR39014|c0_g1_i1	-11.6241	4.00363	6.63656e-14	2.72841e-11	C7J9F2_ORYSJ	Full=Os12g0142200 protein; [Oryza sativa subsp. japonica (Rice).]
TR31356|c0_g1_i1	NO HITS	NO HITS	NO HITS	NO HITS	NO HITS	NO HITS
TR35778|c0_g1_i2	-11.5878	3.96827	8.53589e-14	3.46594e-11	C0PCX3_MAIZE	Full=Putative uncharacterized protein; [Zea mays (Maize).]
TR44705|c0_g1_i1	NO HITS	NO HITS	NO HITS	NO HITS	NO HITS	NO HITS
TR33980|c0_g1_i7	6.12964	7.7214	9.4123e-14	3.77519e-11	A5AFV3_VITVI	Full=Putative uncharacterized protein; [Vitis vinifera (Grape).]
TR42687|c0_g4_i1	7.45865	4.15499	1.06218e-13	4.2345e-11	C4JBA4_MAIZE	Full=Putative uncharacterized protein; [Zea mays (Maize).]
TR40537|c0_g1_i1	NO HITS	NO HITS	NO HITS	NO HITS	NO HITS	NO HITS
TR33052|c0_g2_i1	6.16016	6.90121	1.1482e-13	4.52259e-11	A0FH78_9ASTR	Full=Antifreeze protein; [Saussurea involucrata.]
TR7337|c0_g1_i1	-11.5283	3.91045	1.26051e-13	4.93542e-11	C5WX32_SORBI	Full=Putative uncharacterized protein Sb01g004875; Flags: Fragment; [Sorghum bicolor (Sorghum) (Sorghum
TR15201|c3_g2_i13	7.71557	3.8572	1.29441e-13	5.03815e-11	B9P8P2_POPTR	Full=Predicted protein; [Populus trichocarpa (Western balsam poplar) (Populus balsamifera]
TR45605|c0_g1_i2	-11.5122	3.89484	1.40226e-13	5.41194e-11	Q60EV9_ORYSJ	ubName: Full=Os05g0240200 protein; SubName: Full=Putative RGH1A; SubName: Full=cDNA clone:J013095E22, fu
TR28930|c3_g1_i1	6.3101	5.70226	1.4069e-13	5.41194e-11	O04892_TOBAC	Full=Cytochrome P450 like_TBP; EC=1.14.14.1; [Nicotiana tabacum (Common tobacco).]
TR7337|c0_g2_i1	-11.4959	3.87905	1.56175e-13	5.97268e-11	C5WX32_SORBI	Full=Putative uncharacterized protein Sb01g004875; Flags: Fragment; [Sorghum bicolor (Sorghum) (Sorghum
TR25495|c0_g1_i1	6.15927	6.39862	1.68199e-13	6.39534e-11	A5BKB8_VITVI	Full=Putative uncharacterized protein; [Vitis vinifera (Grape).]
TR38329|c1_g1_i2	NO HITS	NO HITS	NO HITS	NO HITS	NO HITS	NO HITS
TR43153|c0_g3_i1	11.1375	3.45103	1.7386e-13	6.53505e-11	C0PBL2_MAIZE	Full=Putative uncharacterized protein; [Zea mays (Maize).]
TR36014|c0_g1_i1	-11.4762	3.85988	1.7898e-13	6.68928e-11	F2DJE8_HORVD	Full=Predicted protein; [Hordeum vulgare var. distichum (Two-rowed barley).]
TR33675|c0_g1_i1	11.1243	3.43764	1.86432e-13	6.92842e-11	C4JBA4_MAIZE	Full=Putative uncharacterized protein; [Zea mays (Maize).]
TR45541|c1_g3_i1	NO HITS	NO HITS	NO HITS	NO HITS	NO HITS	NO HITS
TR5255|c0_g1_i2	6.74091	4.62835	1.9594e-13	7.20042e-11	C5YKV2_SORBI	Full=Putative uncharacterized protein Sb07g020210; [Sorghum bicolor (Sorghum) (Sorghum vulgare).]
TR6934|c0_g1_i1	11.1042	3.41732	2.14686e-13	7.84546e-11	A9U509_PHYPA	Full=Predicted protein; Flags: Fragment; [Physcomitrella patens subsp. patens (Moss).]
TR34107|c0_g1_i1	6.48769	4.88473	2.21479e-13	8.04898e-11	C6JSN6_SORBI	Full=Putative uncharacterized protein Sb1610s002010; [Sorghum bicolor (Sorghum) (Sorghum vulgare).]
TR5465|c8_g2_i1	5.9012	12.418	2.359e-13	8.52597e-11	C5WN93_SORBI	Full=Putative uncharacterized protein Sb01g024221; Flags: Fragment; [Sorghum bicolor (Sorghum) (Sorghum
TR4623|c0_g1_i1	NO HITS	NO HITS	NO HITS	NO HITS	NO HITS	NO HITS
TR14950|c0_g1_i1	NO HITS	NO HITS	NO HITS	NO HITS	NO HITS	NO HITS
TR17819|c2_g1_i9	6.42772	5.086	2.67158e-13	9.49912e-11	C5Y2C8_SORBI	Full=Putative uncharacterized protein Sb05g016450; [Sorghum bicolor (Sorghum) (Sorghum vulgare).]
TR15383|c1_g7_i1	6.21273	5.74282	2.69793e-13	9.54123e-11	C6JSL6_SORBI	Full=Putative uncharacterized protein Sb1368s002010; Flags: Fragment; [Sorghum bicolor (Sorghum) (Sorgh
TR12581|c0_g1_i1	5.96001	7.68871	2.73658e-13	9.62619e-11	A5C0J4_VITVI	Full=Putative uncharacterized protein; [Vitis vinifera (Grape).]
TR33698|c0_g1_i2	NO HITS	NO HITS	NO HITS	NO HITS	NO HITS	NO HITS
TR22466|c0_g1_i1	11.0423	3.3546	3.19841e-13	1.11316e-10	C5XLQ5_SORBI	Full=Putative uncharacterized protein Sb03g036500; [Sorghum bicolor (Sorghum) (Sorghum vulgare).]
TR5255|c0_g1_i1	6.18445	5.77875	3.27983e-13	1.13549e-10	C5YKV2_SORBI	Full=Putative uncharacterized protein Sb07g020210; [Sorghum bicolor (Sorghum) (Sorghum vulgare).]
TR9271|c1_g1_i2	-7.05117	4.42354	3.31312e-13	1.14101e-10	C5YQR4_SORBI	Full=Putative uncharacterized protein Sb08g001760; [Sorghum bicolor (Sorghum) (Sorghum vulgare).]
TR24216|c7_g3_i5	6.79021	4.20067	3.34865e-13	1.14725e-10	B9P7X8_POPTR	Full=Predicted protein; [Populus trichocarpa (Western balsam poplar) (Populus balsamifera]
TR40210|c0_g1_i1	6.04108	6.57092	3.42146e-13	1.16612e-10	C5Y8F2_SORBI	Full=Phospholipase D; EC=3.1.4.4; [Sorghum bicolor (Sorghum) (Sorghum vulgare).]
TR17442|c0_g1_i3	7.28058	3.97635	3.44734e-13	1.16888e-10	D8L825_9POAL	Full=Putative Subtilisin inhibitor 1 (Subtilisin inhibitor I) (ASI-I); [Saccharum hybrid cultivar.]
TR20054|c0_g1_i1	NO HITS	NO HITS	NO HITS	NO HITS	NO HITS	NO HITS
TR23627|c0_g1_i1	6.70288	4.37149	3.70639e-13	1.24389e-10	C5XRV7_SORBI	Full=Putative uncharacterized protein Sb04g019700; [Sorghum bicolor (Sorghum) (Sorghum vulgare).]
TR15383|c1_g1_i7	6.38729	4.78488	4.3388e-13	1.44683e-10	C5Y2D6_SORBI	Full=Putative uncharacterized protein Sb05g016477; Flags: Fragment; [Sorghum bicolor (Sorghum) (Sorghum
TR13914|c0_g1_i1	NO HITS	NO HITS	NO HITS	NO HITS	NO HITS	NO HITS
TR12245|c0_g1_i1	NO HITS	NO HITS	NO HITS	NO HITS	NO HITS	NO HITS
TR32145|c0_g1_i1	10.9775	3.28904	5.03529e-13	1.65608e-10	Q94LI6_ORYSJ	Full=Putative wall-associated protein kinase; [Oryza sativa subsp. japonica (Rice).]
TR45605|c0_g1_i1	-11.3113	3.70011	5.22249e-13	1.70449e-10	Q60EV9_ORYSJ	ubName: Full=Os05g0240200 protein; SubName: Full=Putative RGH1A; SubName: Full=cDNA clone:J013095E22, fu
TR45541|c1_g1_i1	NO HITS	NO HITS	NO HITS	NO HITS	NO HITS	NO HITS
TR24280|c8_g3_i1	8.03945	3.27165	5.65883e-13	1.83366e-10	A4QMC2_PINKO	Full=ORF82c; [Pinus koraiensis (Korean pine).]
TR20756|c0_g4_i2	-11.3001	3.68928	5.72615e-13	1.84637e-10	F2E0B0_HORVD	Full=Predicted protein; [Hordeum vulgare var. distichum (Two-rowed barley).]
TR24229|c6_g1_i10	7.19978	3.89529	5.99909e-13	1.92495e-10	A4QMB0_PINKO	Full=ORF64d; [Pinus koraiensis (Korean pine).]
TR21058|c0_g1_i1	8.02443	3.2565	6.36838e-13	2.03352e-10	C5XEC8_SORBI	Full=Putative uncharacterized protein Sb03g028480; [Sorghum bicolor (Sorghum) (Sorghum vulgare).]
TR46887|c0_g1_i1	10.9327	3.24364	6.62621e-13	2.10563e-10	Q8H9E2_CUCMA	Full=Thioredoxin; [Cucurbita maxima (Pumpkin) (Winter squash).]
TR38956|c0_g9_i1	10.9251	3.23593	6.89556e-13	2.18069e-10	C6TMW4_SOYBN	Full=Putative uncharacterized protein; [Glycine max (Soybean) (Glycine hispida).]
TR34295|c0_g1_i1	NO HITS	NO HITS	NO HITS	NO HITS	NO HITS	NO HITS
TR27135|c3_g4_i4	5.97008	6.12946	7.69445e-13	2.40403e-10	C4JBA4_MAIZE	Full=Putative uncharacterized protein; [Zea mays (Maize).]
TR2974|c3_g1_i15	6.48854	4.56696	7.71144e-13	2.40403e-10	B9P7X8_POPTR	Full=Predicted protein; [Populus trichocarpa (Western balsam poplar) (Populus balsamifera]
TR16845|c0_g3_i1	6.5889	4.25775	7.93684e-13	2.46263e-10	C0PC47_MAIZE	Full=Putative uncharacterized protein; [Zea mays (Maize).]
TR28930|c3_g6_i1	10.902	3.21256	8.10004e-13	2.50147e-10	A9U509_PHYPA	Full=Predicted protein; Flags: Fragment; [Physcomitrella patens subsp. patens (Moss).]
TR1718|c0_g1_i1	7.97059	3.20217	9.15533e-13	2.81415e-10	C4J5P0_MAIZE	Full=Putative uncharacterized protein; [Zea mays (Maize).]
TR9271|c1_g1_i1	-6.35769	4.9237	9.5048e-13	2.90798e-10	C5YQR4_SORBI	Full=Putative uncharacterized protein Sb08g001760; [Sorghum bicolor (Sorghum) (Sorghum vulgare).]
TR2816|c0_g1_i1	NO HITS	NO HITS	NO HITS	NO HITS	NO HITS	NO HITS
TR15383|c1_g8_i1	7.11936	3.81462	1.02098e-12	3.09488e-10	C6JSQ0_SORBI	Full=Putative uncharacterized protein Sb1994s002010; Flags: Fragment; [Sorghum bicolor (Sorghum) (Sorgh
TR15282|c4_g2_i1	5.96038	5.84031	1.03942e-12	3.1272e-10	C5XTM2_SORBI	Full=Putative uncharacterized protein Sb04g034950; [Sorghum bicolor (Sorghum) (Sorghum vulgare).]
TR4404|c0_g1_i1	-6.77988	4.5554	1.04115e-12	3.1272e-10	B6SJ07_MAIZE	Full=Non-specific lipid-transfer protein; [Zea mays (Maize).]
TR11099|c0_g1_i1	-5.9652	6.09565	1.04864e-12	3.13539e-10	C4J151_MAIZE	Full=Putative uncharacterized protein; [Zea mays (Maize).]
TR1851|c0_g2_i1	-7.24926	4.06633	1.09585e-12	3.26172e-10	C5YJQ7_SORBI	Full=Putative uncharacterized protein Sb07g029100; [Sorghum bicolor (Sorghum) (Sorghum vulgare).]
TR42637|c0_g1_i3	5.79104	6.72264	1.31205e-12	3.88762e-10	C5YRZ4_SORBI	Full=Putative uncharacterized protein Sb08g021400; [Sorghum bicolor (Sorghum) (Sorghum vulgare).]
TR24110|c0_g1_i1	6.89693	3.99324	1.32756e-12	3.91596e-10	A3AKM5_ORYSJ	Full=Putative uncharacterized protein; [Oryza sativa subsp. japonica (Rice).]
TR21788|c0_g1_i1	5.85925	6.2178	1.33875e-12	3.93132e-10	C5XD70_SORBI	Full=Putative uncharacterized protein Sb02g038250; [Sorghum bicolor (Sorghum) (Sorghum vulgare).]
TR35129|c0_g1_i1	6.05569	5.12966	1.35143e-12	3.95092e-10	C5XFL1_SORBI	Full=Putative uncharacterized protein Sb03g043430; [Sorghum bicolor (Sorghum) (Sorghum vulgare).]
TR2124|c0_g1_i1	10.8141	3.12351	1.45366e-12	4.23099e-10	O04892_TOBAC	Full=Cytochrome P450 like_TBP; EC=1.14.14.1; [Nicotiana tabacum (Common tobacco).]
TR48052|c0_g1_i1	6.49403	4.1631	1.48711e-12	4.30928e-10	C5WR73_SORBI	Full=Putative uncharacterized protein Sb01g013590; [Sorghum bicolor (Sorghum) (Sorghum vulgare).]
TR15209|c4_g1_i2	5.81727	6.35026	1.52667e-12	4.40452e-10	Q5W7C9_ORYSJ	Full=Unknow protein; [Oryza sativa subsp. japonica (Rice).]
TR24264|c2_g1_i4	NO HITS	NO HITS	NO HITS	NO HITS	NO HITS	NO HITS
TR36091|c1_g2_i1	NO HITS	NO HITS	NO HITS	NO HITS	NO HITS	NO HITS
TR7486|c0_g1_i1	NO HITS	NO HITS	NO HITS	NO HITS	NO HITS	NO HITS
TR30692|c0_g1_i1	NO HITS	NO HITS	NO HITS	NO HITS	NO HITS	NO HITS
TR7179|c0_g1_i2	NO HITS	NO HITS	NO HITS	NO HITS	NO HITS	NO HITS
TR15282|c4_g1_i1	10.7638	3.07254	1.97355e-12	5.54779e-10	B7ZXS4_MAIZE	Full=Putative uncharacterized protein; [Zea mays (Maize).]
TR25612|c0_g1_i1	-11.0995	3.4956	2.13537e-12	5.97713e-10	B4FD87_MAIZE	Full=Putative uncharacterized protein; [Zea mays (Maize).]
TR13323|c0_g1_i1	NO HITS	NO HITS	NO HITS	NO HITS	NO HITS	NO HITS
TR24280|c8_g4_i10	6.81691	3.91316	2.23691e-12	6.2085e-10	Q0MX19_ARAHY	Full=Leucine rich protein; [Arachis hypogaea (Peanut).]
TR33947|c3_g1_i3	7.82215	3.05239	2.36042e-12	6.52379e-10	A4QMC0_PINKO	Full=ORF44l; [Pinus koraiensis (Korean pine).]
TR24280|c8_g4_i1	NO HITS	NO HITS	NO HITS	NO HITS	NO HITS	NO HITS
TR45116|c1_g1_i2	6.07631	4.7372	2.76117e-12	7.56779e-10	Q84YF1_SORBI	Full=Putative Xa1-like protein; SubName: Full=Putative uncharacterized protein Sb08g002290; [Sorghum bi
TR48318|c0_g1_i1	10.7117	3.01972	2.83236e-12	7.69874e-10	C5YG34_SORBI	Full=Putative uncharacterized protein Sb06g028700; [Sorghum bicolor (Sorghum) (Sorghum vulgare).]
TR8103|c0_g1_i1	NO HITS	NO HITS	NO HITS	NO HITS	NO HITS	NO HITS
TR35043|c0_g1_i1	6.9553	3.65008	2.96193e-12	8.0178e-10	C5Y1C1_SORBI	Full=Putative uncharacterized protein Sb04g032270; [Sorghum bicolor (Sorghum) (Sorghum vulgare).]
TR687|c0_g1_i1	-11.0424	3.44064	3.05461e-12	8.23479e-10	C7J9F2_ORYSJ	Full=Os12g0142200 protein; [Oryza sativa subsp. japonica (Rice).]
TR27009|c6_g5_i1	NO HITS	NO HITS	NO HITS	NO HITS	NO HITS	NO HITS
TR44573|c0_g1_i1	NO HITS	NO HITS	NO HITS	NO HITS	NO HITS	NO HITS
TR41829|c0_g1_i1	7.22533	3.36421	3.28648e-12	8.75228e-10	C5XTM2_SORBI	Full=Putative uncharacterized protein Sb04g034950; [Sorghum bicolor (Sorghum) (Sorghum vulgare).]
TR1335|c0_g1_i1	7.21828	3.35712	3.53786e-12	9.38375e-10	C5XT47_SORBI	Full=Putative uncharacterized protein Sb04g002040; [Sorghum bicolor (Sorghum) (Sorghum vulgare).]
TR37720|c0_g1_i3	6.35248	4.02195	3.75902e-12	9.93031e-10	C5WXE1_SORBI	Full=Putative uncharacterized protein Sb01g018510; [Sorghum bicolor (Sorghum) (Sorghum vulgare).]
TR49766|c0_g1_i1	-11.0107	3.41015	3.81055e-12	1.00262e-09	C5YY17_SORBI	Full=Putative uncharacterized protein Sb09g000636; Flags: Fragment; [Sorghum bicolor (Sorghum) (Sorghum
TR16845|c0_g4_i1	5.67154	5.99556	4.57677e-12	1.19942e-09	Q0WLP3_ARATH	Full=Putative uncharacterized protein; [Arabidopsis thaliana (Mouse-ear cress).]
TR26846|c0_g1_i1	NO HITS	NO HITS	NO HITS	NO HITS	NO HITS	NO HITS
TR48133|c0_g1_i1	NO HITS	NO HITS	NO HITS	NO HITS	NO HITS	NO HITS
TR45237|c0_g1_i1	NO HITS	NO HITS	NO HITS	NO HITS	NO HITS	NO HITS
TR46572|c3_g1_i6	-10.9594	3.36088	5.15735e-12	1.32518e-09	Q2QXV6_ORYSJ	Full=Expressed protein; [Oryza sativa subsp. japonica (Rice).]
TR44872|c0_g3_i1	NO HITS	NO HITS	NO HITS	NO HITS	NO HITS	NO HITS
TR22139|c0_g1_i1	6.85952	3.55404	5.54311e-12	1.41876e-09	C5Y3L2_SORBI	Full=Putative uncharacterized protein Sb05g001510; [Sorghum bicolor (Sorghum) (Sorghum vulgare).]
TR33947|c3_g1_i2	NO HITS	NO HITS	NO HITS	NO HITS	NO HITS	NO HITS
TR29041|c0_g1_i1	NO HITS	NO HITS	NO HITS	NO HITS	NO HITS	NO HITS
TR49766|c0_g2_i1	-10.9403	3.34254	6.021e-12	1.52329e-09	C5YY17_SORBI	Full=Putative uncharacterized protein Sb09g000636; Flags: Fragment; [Sorghum bicolor (Sorghum) (Sorghum
TR24229|c6_g8_i2	5.52716	6.75505	6.05566e-12	1.52619e-09	A4QMB0_PINKO	Full=ORF64d; [Pinus koraiensis (Korean pine).]
TR39925|c0_g1_i1	10.5822	2.88849	6.72021e-12	1.68721e-09	C5YG34_SORBI	Full=Putative uncharacterized protein Sb06g028700; [Sorghum bicolor (Sorghum) (Sorghum vulgare).]
TR15246|c0_g6_i1	-6.59466	3.98169	6.75135e-12	1.68858e-09	C5Z3U0_SORBI	Full=Putative uncharacterized protein Sb10g002890; [Sorghum bicolor (Sorghum) (Sorghum vulgare).]
TR4964|c0_g2_i1	5.80036	5.04652	6.98146e-12	1.73952e-09	C5XAB2_SORBI	Full=Putative uncharacterized protein Sb02g003800; [Sorghum bicolor (Sorghum) (Sorghum vulgare).]
TR23580|c0_g2_i1	NO HITS	NO HITS	NO HITS	NO HITS	NO HITS	NO HITS
TR21315|c3_g2_i4	5.45277	7.57664	7.31987e-12	1.81013e-09	B6U388_MAIZE	Full=Calcium binding EF-hand protein; SubName: Full=Putative uncharacterized protein; [Zea mays (Maize)
TR20871|c0_g2_i2	NO HITS	NO HITS	NO HITS	NO HITS	NO HITS	NO HITS
TR838|c0_g1_i1	-7.65834	3.55446	8.23457e-12	2.02113e-09	F6HE42_VITVI	Full=Putative uncharacterized protein; [Vitis vinifera (Grape).]
TR17668|c0_g1_i2	-10.8865	3.29084	8.26718e-12	2.02159e-09	B4FGM1_MAIZE	Full=Putative uncharacterized protein; [Zea mays (Maize).]
TR17646|c0_g1_i2	5.55661	6.09397	8.61395e-12	2.09487e-09	TRXH1_ORYSJ	4743;Q42443;Q7EZX7 RecName: Full=Thioredoxin H1; Short=OsTrxh1; AltName: Full=Phloem sap 13 kDa protein
TR45173|c0_g1_i2	NO HITS	NO HITS	NO HITS	NO HITS	NO HITS	NO HITS
TR29112|c0_g1_i2	NO HITS	NO HITS	NO HITS	NO HITS	NO HITS	NO HITS
TR36091|c1_g1_i5	NO HITS	NO HITS	NO HITS	NO HITS	NO HITS	NO HITS
TR31043|c0_g1_i1	NO HITS	NO HITS	NO HITS	NO HITS	NO HITS	NO HITS
TR9271|c2_g2_i1	-6.92817	3.75649	9.0116e-12	2.15554e-09	C5YQR3_SORBI	Full=Putative uncharacterized protein Sb08g001750; [Sorghum bicolor (Sorghum) (Sorghum vulgare).]
TR39359|c1_g6_i3	7.06163	3.19965	9.72466e-12	2.31767e-09	C5Y2D4_SORBI	Full=Putative uncharacterized protein Sb05g016474; Flags: Fragment; [Sorghum bicolor (Sorghum) (Sorghum
TR39359|c1_g6_i5	10.5129	2.81816	1.01196e-11	2.39445e-09	A5BKB8_VITVI	Full=Putative uncharacterized protein; [Vitis vinifera (Grape).]
TR33547|c0_g1_i1	10.5129	2.81816	1.01196e-11	2.39445e-09	B6TFT6_MAIZE	Full=ATFP4; [Zea mays (Maize).]
TR21401|c0_g1_i1	-5.99683	4.76048	1.05887e-11	2.49647e-09	C6JRS4_SORBI	Full=Putative uncharacterized protein Sb0012s004780; Flags: Fragment; [Sorghum bicolor (Sorghum) (Sorgh
TR18429|c0_g1_i1	-5.84748	4.92923	1.06864e-11	2.5105e-09	C5Z3U0_SORBI	Full=Putative uncharacterized protein Sb10g002890; [Sorghum bicolor (Sorghum) (Sorghum vulgare).]
TR9797|c0_g2_i1	NO HITS	NO HITS	NO HITS	NO HITS	NO HITS	NO HITS
TR17775|c0_g1_i1	5.86862	4.53146	1.09383e-11	2.55145e-09	C5Y5Y2_SORBI	Full=Putative uncharacterized protein Sb05g023920; [Sorghum bicolor (Sorghum) (Sorghum vulgare).]
TR22000|c0_g2_i1	5.8532	4.63109	1.11013e-11	2.58032e-09	C5Y4V4_SORBI	Full=Putative uncharacterized protein Sb05g022160; [Sorghum bicolor (Sorghum) (Sorghum vulgare).]
TR47654|c0_g2_i1	NO HITS	NO HITS	NO HITS	NO HITS	NO HITS	NO HITS
TR45230|c0_g1_i1	5.40819	6.82857	1.2267e-11	2.83127e-09	B6U3N0_MAIZE	Full=Putative uncharacterized protein; [Zea mays (Maize).]
TR24216|c7_g5_i2	6.73685	3.43108	1.2434e-11	2.85977e-09	A4QMC0_PINKO	Full=ORF44l; [Pinus koraiensis (Korean pine).]
TR15375|c0_g1_i1	-7.59047	3.4893	1.28784e-11	2.95167e-09	C0HFS2_MAIZE	Full=Putative uncharacterized protein; [Zea mays (Maize).]
TR47471|c0_g1_i1	NO HITS	NO HITS	NO HITS	NO HITS	NO HITS	NO HITS
TR3518|c0_g1_i1	5.5727	5.45832	1.35637e-11	3.07699e-09	YCX91_PHAAO	Full=Uncharacterized protein ORF91; [Phalaenopsis aphrodite subsp. formosana (Moth orchid).]
TR46572|c3_g1_i3	-10.8149	3.22221	1.35656e-11	3.07699e-09	Q2QXV6_ORYSJ	Full=Expressed protein; [Oryza sativa subsp. japonica (Rice).]
TR39442|c0_g1_i2	6.7165	3.41068	1.432e-11	3.23696e-09	A6N1H4_ORYSI	Full=Retrotransposon protein; [Oryza sativa subsp. indica (Rice).]
TR5986|c0_g1_i1	NO HITS	NO HITS	NO HITS	NO HITS	NO HITS	NO HITS
TR29491|c0_g1_i1	-10.7991	3.20706	1.47687e-11	3.30432e-09	Q53JM5_ORYSJ	Full=Expressed protein; SubName: Full=Os11g0251400 protein; SubName: Full=cDNA clone:J013147L18, full i
TR39337|c0_g1_i1	6.99718	3.13488	1.47687e-11	3.30432e-09	F2E6I1_HORVD	Full=Predicted protein; [Hordeum vulgare var. distichum (Two-rowed barley).]
TR39359|c1_g7_i1	5.83057	4.36899	1.54901e-11	3.45398e-09	C5Y2D8_SORBI	Full=Putative uncharacterized protein Sb05g016480; [Sorghum bicolor (Sorghum) (Sorghum vulgare).]
TR47056|c0_g2_i1	NO HITS	NO HITS	NO HITS	NO HITS	NO HITS	NO HITS
TR39359|c1_g5_i1	5.78281	4.66792	1.63301e-11	3.61675e-09	A5BKB8_VITVI	Full=Putative uncharacterized protein; [Vitis vinifera (Grape).]
TR35284|c0_g1_i1	NO HITS	NO HITS	NO HITS	NO HITS	NO HITS	NO HITS
TR33698|c0_g1_i1	NO HITS	NO HITS	NO HITS	NO HITS	NO HITS	NO HITS
TR28913|c2_g1_i4	-5.64395	5.20693	1.7865e-11	3.91715e-09	C5XJB5_SORBI	Full=Putative uncharacterized protein Sb03g047120; [Sorghum bicolor (Sorghum) (Sorghum vulgare).]
TR42436|c0_g1_i1	-10.7615	3.17109	1.91416e-11	4.15549e-09	C5Y8I7_SORBI	Full=Putative uncharacterized protein Sb05g027510; [Sorghum bicolor (Sorghum) (Sorghum vulgare).]
TR24914|c0_g1_i1	-10.756	3.16588	1.91416e-11	4.15549e-09	C5YQR3_SORBI	Full=Putative uncharacterized protein Sb08g001750; [Sorghum bicolor (Sorghum) (Sorghum vulgare).]
TR46572|c3_g1_i2	-10.756	3.16588	1.91416e-11	4.15549e-09	Q2QXV6_ORYSJ	Full=Expressed protein; [Oryza sativa subsp. japonica (Rice).]
TR9271|c1_g1_i3	-5.89894	4.47917	1.93286e-11	4.18228e-09	C5YQR4_SORBI	Full=Putative uncharacterized protein Sb08g001760; [Sorghum bicolor (Sorghum) (Sorghum vulgare).]
TR7594|c1_g4_i5	5.40952	6.07519	1.97653e-11	4.26275e-09	B1PIF3_9CONI	Full=Putative senescence-associated protein; Flags: Fragment; [Cupressus sempervirens.]
TR45173|c0_g1_i1	NO HITS	NO HITS	NO HITS	NO HITS	NO HITS	NO HITS
TR15383|c0_g1_i2	5.56551	5.16787	2.01171e-11	4.31036e-09	O04892_TOBAC	Full=Cytochrome P450 like_TBP; EC=1.14.14.1; [Nicotiana tabacum (Common tobacco).]
TR35778|c0_g2_i1	-10.745	3.15539	2.09017e-11	4.46394e-09	Q2QP60_ORYSJ	Full=Tryptophanyl-tRNA synthetase, putative, expressed; [Oryza sativa subsp. japonica (Rice).]
TR29699|c1_g1_i2	7.48076	2.70808	2.16245e-11	4.60337e-09	C5YLF3_SORBI	Full=Putative uncharacterized protein Sb07g000520; [Sorghum bicolor (Sorghum) (Sorghum vulgare).]
TR28071|c0_g1_i1	6.92971	3.06709	2.28415e-11	4.84674e-09	B5TGN4_VICFA	Full=Defensin-like protein; [Vicia faba (Broad bean) (Faba vulgaris).]
TR22000|c0_g1_i1	5.63099	4.61719	2.29803e-11	4.86052e-09	C5Y4V4_SORBI	Full=Putative uncharacterized protein Sb05g022160; [Sorghum bicolor (Sorghum) (Sorghum vulgare).]
TR46155|c0_g1_i1	6.07504	3.74563	2.30578e-11	4.86127e-09	Q9AVH2_PEA	ull=Putative senescence-associated protein; Flags: Fragment; [Pisum sativum (Garden pea).]
TR17874|c0_g1_i1	5.30612	6.61775	2.44909e-11	5.14692e-09	C5XPW4_SORBI	Full=Putative uncharacterized protein Sb03g040180; [Sorghum bicolor (Sorghum) (Sorghum vulgare).]
TR10803|c0_g1_i1	-5.61627	5.27777	2.45754e-11	5.14823e-09	C5Z3U0_SORBI	Full=Putative uncharacterized protein Sb10g002890; [Sorghum bicolor (Sorghum) (Sorghum vulgare).]
TR24229|c6_g6_i1	5.27179	7.14981	2.55956e-11	5.34493e-09	Q6R9A5_MAIZE	Full=Putative uncharacterized protein orf111-b; [Zea mays (Maize).]
TR1047|c0_g2_i1	5.60658	4.68594	2.61764e-11	5.44891e-09	C5XF88_SORBI	Full=Putative uncharacterized protein Sb03g029730; [Sorghum bicolor (Sorghum) (Sorghum vulgare).]
TR44982|c0_g1_i1	NO HITS	NO HITS	NO HITS	NO HITS	NO HITS	NO HITS
TR7594|c1_g4_i4	5.36896	5.84289	2.83821e-11	5.8545e-09	A5B6Y9_VITVI	Full=Putative uncharacterized protein; [Vitis vinifera (Grape).]
TR33299|c3_g2_i2	NO HITS	NO HITS	NO HITS	NO HITS	NO HITS	NO HITS
TR15246|c0_g13_i1	-6.08946	4.1956	2.8547e-11	5.86811e-09	C5Z3U0_SORBI	Full=Putative uncharacterized protein Sb10g002890; [Sorghum bicolor (Sorghum) (Sorghum vulgare).]
TR24229|c5_g15_i3	NO HITS	NO HITS	NO HITS	NO HITS	NO HITS	NO HITS
TR35129|c0_g1_i2	5.68038	4.56675	3.16794e-11	6.47154e-09	C5XFL1_SORBI	Full=Putative uncharacterized protein Sb03g043430; [Sorghum bicolor (Sorghum) (Sorghum vulgare).]
TR43729|c0_g1_i1	5.20157	7.68781	3.38768e-11	6.89902e-09	C5Y6B2_SORBI	Full=Putative uncharacterized protein Sb05g024220; [Sorghum bicolor (Sorghum) (Sorghum vulgare).]
TR43399|c0_g1_i1	NO HITS	NO HITS	NO HITS	NO HITS	NO HITS	NO HITS
TR30393|c1_g1_i1	5.42307	5.14801	3.46795e-11	7.01903e-09	C5Z8D3_SORBI	Full=Putative uncharacterized protein Sb10g028010; [Sorghum bicolor (Sorghum) (Sorghum vulgare).]
TR15383|c1_g8_i2	6.39232	3.48851	3.58552e-11	7.23472e-09	C6JSQ0_SORBI	Full=Putative uncharacterized protein Sb1994s002010; Flags: Fragment; [Sorghum bicolor (Sorghum) (Sorgh
TR46572|c3_g1_i4	-10.66	3.07419	3.60363e-11	7.24903e-09	Q2QXV6_ORYSJ	Full=Expressed protein; [Oryza sativa subsp. japonica (Rice).]
TR13982|c0_g1_i1	NO HITS	NO HITS	NO HITS	NO HITS	NO HITS	NO HITS
TR3113|c0_g1_i1	6.38581	3.482	3.70845e-11	7.41454e-09	A2YF04_ORYSI	Full=Putative uncharacterized protein; [Oryza sativa subsp. indica (Rice).]
TR48901|c0_g1_i1	-10.6542	3.06861	3.77613e-11	7.48452e-09	A9P878_POPTR	Full=Putative uncharacterized protein; [Populus trichocarpa (Western balsam poplar) (Populus balsamifer
TR22899|c0_g1_i1	-7.42496	3.33083	3.77759e-11	7.48452e-09	C5XUV4_SORBI	Full=Putative uncharacterized protein Sb04g022848; Flags: Fragment; [Sorghum bicolor (Sorghum) (Sorghum
TR48522|c0_g1_i1	6.56533	3.25923	3.77759e-11	7.48452e-09	Q677H1_HYAOR	Full=Defender against apoptotic death factor; Flags: Fragment; [Hyacinthus orientalis (Common hyacinth)
TR13473|c0_g1_i1	NO HITS	NO HITS	NO HITS	NO HITS	NO HITS	NO HITS
TR24229|c5_g17_i1	5.1813	7.60703	4.08765e-11	8.05035e-09	Q75GB2_ORYSJ	Full=Putative uncharacterized protein B1402B06.18; SubName: Full=Putative uncharacterized protein OSJNB
TR5465|c8_g1_i1	5.12547	18.1064	4.11742e-11	8.08477e-09	C6JS04_SORBI	Full=Putative uncharacterized protein Sb0016s002240; Flags: Fragment; [Sorghum bicolor (Sorghum) (Sorgh
TR1605|c0_g1_i1	-10.6365	3.05173	4.14905e-11	8.12264e-09	C5YYH4_SORBI	Full=Putative uncharacterized protein Sb09g001200; [Sorghum bicolor (Sorghum) (Sorghum vulgare).]
TR24264|c2_g1_i2	NO HITS	NO HITS	NO HITS	NO HITS	NO HITS	NO HITS
TR2964|c1_g2_i1	-7.39045	3.29787	4.60394e-11	8.95984e-09	C5YFH5_SORBI	Full=Putative uncharacterized protein Sb06g027670; [Sorghum bicolor (Sorghum) (Sorghum vulgare).]
TR40363|c0_g1_i1	5.64841	4.31373	4.61902e-11	8.96268e-09	C5YD56_SORBI	Full=Putative uncharacterized protein Sb06g002990; [Sorghum bicolor (Sorghum) (Sorghum vulgare).]
TR7243|c0_g1_i1	-6.01339	4.12244	4.64191e-11	8.98059e-09	Q2L3S0_WHEAT	Full=Putative vesicle associated membrane protein; [Triticum aestivum (Wheat).]
TR18467|c2_g1_i2	NO HITS	NO HITS	NO HITS	NO HITS	NO HITS	NO HITS
TR27009|c6_g4_i5	5.29021	5.79977	4.88349e-11	9.39272e-09	A5B6Y9_VITVI	Full=Putative uncharacterized protein; [Vitis vinifera (Grape).]
TR15201|c0_g2_i1	NO HITS	NO HITS	NO HITS	NO HITS	NO HITS	NO HITS
TR3784|c0_g1_i1	-10.6065	3.02315	5.02257e-11	9.59928e-09	C5XUI2_SORBI	Full=Putative uncharacterized protein Sb04g003073; Flags: Fragment; [Sorghum bicolor (Sorghum) (Sorghum
TR29699|c1_g1_i3	6.3394	3.43563	5.04926e-11	9.59928e-09	C5YLF3_SORBI	Full=Putative uncharacterized protein Sb07g000520; [Sorghum bicolor (Sorghum) (Sorghum vulgare).]
TR26412|c0_g1_i1	6.3394	3.43563	5.04926e-11	9.59928e-09	C5YSX0_SORBI	Full=Putative uncharacterized protein Sb08g022640; [Sorghum bicolor (Sorghum) (Sorghum vulgare).]
TR14512|c0_g1_i2	NO HITS	NO HITS	NO HITS	NO HITS	NO HITS	NO HITS
TR17442|c0_g1_i5	5.60344	4.49082	5.23199e-11	9.88952e-09	D8L827_9POAL	Full=Putative uncharacterized protein; [Saccharum hybrid cultivar.]
TR3532|c1_g1_i1	NO HITS	NO HITS	NO HITS	NO HITS	NO HITS	NO HITS
TR31970|c0_g1_i1	-10.5821	2.99987	5.81053e-11	1.09203e-08	C5WQB2_SORBI	Full=Putative uncharacterized protein Sb01g012440; [Sorghum bicolor (Sorghum) (Sorghum vulgare).]
TR27170|c2_g1_i3	-7.3551	3.26413	5.86843e-11	1.09977e-08	C5XRJ7_SORBI	Full=L-lactate dehydrogenase; EC=1.1.1.27; [Sorghum bicolor (Sorghum) (Sorghum vulgare).]
TR17707|c1_g3_i1	NO HITS	NO HITS	NO HITS	NO HITS	NO HITS	NO HITS
TR5446|c0_g1_i2	5.6195	4.16027	6.17112e-11	1.14994e-08	Q6RFK5_MAIZE	Full=Peroxidase; Flags: Fragment; [Zea mays (Maize).]
TR10528|c0_g1_i1	NO HITS	NO HITS	NO HITS	NO HITS	NO HITS	NO HITS
TR15201|c3_g2_i5	5.16381	6.49798	6.36708e-11	1.17977e-08	E1CJ65_9ROSI	Full=Dehydration responsive protein; Flags: Fragment; [Corchorus olitorius.]
TR13232|c0_g1_i2	-10.5697	2.98808	6.41101e-11	1.18458e-08	C5YXG3_SORBI	Full=Putative uncharacterized protein Sb09g019158; Flags: Fragment; [Sorghum bicolor (Sorghum) (Sorghum
TR35564|c0_g1_i1	-5.43844	5.00834	6.83162e-11	1.25876e-08	C5Y9A5_SORBI	Full=Putative uncharacterized protein Sb06g018090; [Sorghum bicolor (Sorghum) (Sorghum vulgare).]
TR30541|c1_g2_i1	-10.5572	2.9762	7.08047e-11	1.29734e-08	C5XVN5_SORBI	Full=Putative uncharacterized protein Sb04g023730; [Sorghum bicolor (Sorghum) (Sorghum vulgare).]
TR9808|c0_g2_i1	NO HITS	NO HITS	NO HITS	NO HITS	NO HITS	NO HITS
TR24229|c6_g5_i1	5.09805	7.32568	7.29033e-11	1.32852e-08	Q6R9A5_MAIZE	Full=Putative uncharacterized protein orf111-b; [Zea mays (Maize).]
TR20847|c0_g2_i8	-5.18349	6.48621	7.29102e-11	1.32852e-08	C5YJ50_SORBI	Full=Putative uncharacterized protein Sb07g028090; [Sorghum bicolor (Sorghum) (Sorghum vulgare).]
TR2360|c0_g1_i3	5.6072	4.01138	7.55572e-11	1.37295e-08	Q3LVI1_TAROF	Full=TO71-3; Flags: Fragment; [Taraxacum officinale (Common dandelion) (Leontodon taraxacum).]
TR33299|c3_g1_i1	5.21128	5.6183	7.59583e-11	1.37643e-08	Q0MX19_ARAHY	Full=Leucine rich protein; [Arachis hypogaea (Peanut).]
TR7179|c0_g1_i1	NO HITS	NO HITS	NO HITS	NO HITS	NO HITS	NO HITS
TR5248|c0_g1_i5	5.18992	5.86045	8.38111e-11	1.51041e-08	A5BKB8_VITVI	Full=Putative uncharacterized protein; [Vitis vinifera (Grape).]
TR24229|c5_g13_i1	5.34385	4.74873	8.4351e-11	1.51599e-08	Q75GB2_ORYSJ	Full=Putative uncharacterized protein B1402B06.18; SubName: Full=Putative uncharacterized protein OSJNB
TR20797|c0_g1_i3	-5.92123	4.03398	8.51544e-11	1.52626e-08	C5XSV1_SORBI	Full=Putative uncharacterized protein Sb04g034160; [Sorghum bicolor (Sorghum) (Sorghum vulgare).]
TR15246|c0_g4_i1	-5.26349	5.48011	9.24652e-11	1.65279e-08	B6UHN2_MAIZE	Full=Early nodulin 93; [Zea mays (Maize).]
TR36936|c0_g3_i1	-10.4997	2.92145	1.01042e-10	1.8012e-08	A3RHR9_HORVD	Full=Glyceraldehyde-3-phosphate dehydrogenase; Flags: Fragment; [Hordeum vulgare var. distichum (Two-ro
TR21501|c0_g1_i1	NO HITS	NO HITS	NO HITS	NO HITS	NO HITS	NO HITS
TR39359|c1_g6_i4	10.1448	2.44507	1.05443e-10	1.86449e-08	C5Y2D8_SORBI	Full=Putative uncharacterized protein Sb05g016480; [Sorghum bicolor (Sorghum) (Sorghum vulgare).]
TR23090|c0_g1_i1	7.2289	2.45441	1.05443e-10	1.86449e-08	C5X2H6_SORBI	Full=Putative uncharacterized protein Sb02g039670; [Sorghum bicolor (Sorghum) (Sorghum vulgare).]
TR17646|c0_g1_i1	5.17592	5.43177	1.14567e-10	2.0204e-08	TRXH1_ORYSJ	4743;Q42443;Q7EZX7 RecName: Full=Thioredoxin H1; Short=OsTrxh1; AltName: Full=Phloem sap 13 kDa protein
TR32069|c0_g1_i1	-7.24903	3.16308	1.15542e-10	2.03216e-08	Q9AS47_ORYSJ	Full=Os01g0371500 protein; SubName: Full=Putative glutathione transferase; SubName: Full=cDNA clone:001
TR12088|c0_g1_i1	NO HITS	NO HITS	NO HITS	NO HITS	NO HITS	NO HITS
TR30393|c0_g2_i1	6.67545	2.81183	1.18143e-10	2.06684e-08	C5Z8D3_SORBI	Full=Putative uncharacterized protein Sb10g028010; [Sorghum bicolor (Sorghum) (Sorghum vulgare).]
TR6819|c0_g2_i1	10.1316	2.43173	1.20435e-10	2.10135e-08	B2BAL0_LILLO	Full=Putative uncharacterized protein; Flags: Fragment; [Lilium longiflorum (Trumpet lily).]
TR27450|c0_g1_i1	-7.23798	3.15257	1.26171e-10	2.18982e-08	C5Y8H1_SORBI	Full=Putative uncharacterized protein Sb05g027390; [Sorghum bicolor (Sorghum) (Sorghum vulgare).]
TR16041|c0_g1_i1	6.37928	3.07302	1.26171e-10	2.18982e-08	C5Y1A4_SORBI	Full=Putative uncharacterized protein Sb04g032070; [Sorghum bicolor (Sorghum) (Sorghum vulgare).]
TR17442|c0_g1_i2	5.75005	3.64241	1.32443e-10	2.29263e-08	C5XT38_SORBI	Full=Putative uncharacterized protein Sb04g001970; [Sorghum bicolor (Sorghum) (Sorghum vulgare).]
TR15302|c0_g1_i1	5.17612	5.16898	1.35439e-10	2.33833e-08	C5Y8F2_SORBI	Full=Phospholipase D; EC=3.1.4.4; [Sorghum bicolor (Sorghum) (Sorghum vulgare).]
TR23229|c0_g1_i1	NO HITS	NO HITS	NO HITS	NO HITS	NO HITS	NO HITS
TR24229|c6_g1_i7	5.3559	4.34631	1.38261e-10	2.37459e-08	E2DZJ7_9FABA	Full=Putative uncharacterized protein; Flags: Fragment; [Arachis diogoi.]
TR17750|c0_g1_i3	-6.02533	3.82733	1.44416e-10	2.47383e-08	Q6TGM7_9POAL	Full=Dirigent; [Saccharum hybrid cultivar Q117.]
TR17819|c2_g1_i5	5.07013	5.83113	1.58405e-10	2.70642e-08	C5Y2C8_SORBI	Full=Putative uncharacterized protein Sb05g016450; [Sorghum bicolor (Sorghum) (Sorghum vulgare).]
TR39361|c0_g1_i4	NO HITS	NO HITS	NO HITS	NO HITS	NO HITS	NO HITS
TR15219|c0_g1_i4	5.46708	4.00986	1.66553e-10	2.83093e-08	C5YSX1_SORBI	Full=Putative uncharacterized protein Sb08g022645; Flags: Fragment; [Sorghum bicolor (Sorghum) (Sorghum
TR27981|c0_g1_i1	10.0777	2.37715	1.69255e-10	2.86206e-08	A6H593_VIGUN	Full=Putative 23S ribosomal RNA; Flags: Fragment; [Vigna unguiculata (Cowpea).]
TR21532|c0_g1_i1	NO HITS	NO HITS	NO HITS	NO HITS	NO HITS	NO HITS
TR27170|c2_g2_i1	-10.4123	2.83847	1.71834e-10	2.89823e-08	C5XRJ6_SORBI	Full=L-lactate dehydrogenase; EC=1.1.1.27; [Sorghum bicolor (Sorghum) (Sorghum vulgare).]
TR26368|c0_g1_i1	-4.94946	8.06334	1.7399e-10	2.92709e-08	C5YZE5_SORBI	Full=Putative uncharacterized protein Sb09g023060; [Sorghum bicolor (Sorghum) (Sorghum vulgare).]
TR24275|c0_g3_i1	NO HITS	NO HITS	NO HITS	NO HITS	NO HITS	NO HITS
TR39696|c0_g1_i2	-6.46579	3.31432	1.78044e-10	2.98004e-08	C5XTR2_SORBI	Full=Putative uncharacterized protein Sb04g002320; [Sorghum bicolor (Sorghum) (Sorghum vulgare).]
TR2124|c0_g2_i1	10.0639	2.36318	1.81432e-10	3.02903e-08	O04892_TOBAC	Full=Cytochrome P450 like_TBP; EC=1.14.14.1; [Nicotiana tabacum (Common tobacco).]
TR24115|c0_g2_i2	NO HITS	NO HITS	NO HITS	NO HITS	NO HITS	NO HITS
TR1658|c0_g1_i1	-10.3913	2.81861	1.91751e-10	3.18515e-08	F2DJE8_HORVD	Full=Predicted protein; [Hordeum vulgare var. distichum (Two-rowed barley).]
TR33299|c3_g1_i3	5.00945	5.98235	1.9378e-10	3.21074e-08	C6TNB9_SOYBN	Full=Putative uncharacterized protein; Flags: Fragment; [Glycine max (Soybean) (Glycine hispida).]
TR46381|c0_g1_i1	NO HITS	NO HITS	NO HITS	NO HITS	NO HITS	NO HITS
TR20797|c0_g1_i1	-5.64484	4.02111	2.06668e-10	3.40713e-08	C5XSV1_SORBI	Full=Putative uncharacterized protein Sb04g034160; [Sorghum bicolor (Sorghum) (Sorghum vulgare).]
TR2974|c3_g1_i1	5.67763	3.57063	2.10914e-10	3.46843e-08	B9P7X8_POPTR	Full=Predicted protein; [Populus trichocarpa (Western balsam poplar) (Populus balsamifera]
TR34818|c0_g1_i1	5.79457	3.20789	2.26303e-10	3.71222e-08	C5YQZ7_SORBI	Full=Putative uncharacterized protein Sb08g020110; [Sorghum bicolor (Sorghum) (Sorghum vulgare).]
TR44344|c0_g1_i1	4.96494	6.16506	2.33258e-10	3.81679e-08	C5Y8F2_SORBI	Full=Phospholipase D; EC=3.1.4.4; [Sorghum bicolor (Sorghum) (Sorghum vulgare).]
TR2974|c3_g1_i5	5.06491	5.40147	2.44832e-10	3.99623e-08	B9P7X8_POPTR	Full=Predicted protein; [Populus trichocarpa (Western balsam poplar) (Populus balsamifera]
TR33947|c3_g1_i10	5.25867	4.43105	2.46086e-10	3.99985e-08	A4QMC0_PINKO	Full=ORF44l; [Pinus koraiensis (Korean pine).]
TR15282|c5_g2_i4	5.1816	4.85254	2.4627e-10	3.99985e-08	B7ZXS4_MAIZE	Full=Putative uncharacterized protein; [Zea mays (Maize).]
TR17753|c0_g1_i3	5.42179	3.82839	2.47058e-10	4.00277e-08	C5Y8G7_SORBI	Full=Putative uncharacterized protein Sb05g027350; [Sorghum bicolor (Sorghum) (Sorghum vulgare).]
TR13061|c6_g1_i1	6.27176	2.96552	2.50521e-10	4.0489e-08	A4QMC0_PINKO	Full=ORF44l; [Pinus koraiensis (Korean pine).]
TR4922|c0_g1_i1	-5.04051	5.79871	2.65984e-10	4.28828e-08	Q5VPM5_ORYSJ	Full=Os06g0580100 protein; SubName: Full=Putative uncharacterized protein P0566A10.17; [Oryza sativa su
TR20871|c0_g2_i1	NO HITS	NO HITS	NO HITS	NO HITS	NO HITS	NO HITS
TR16527|c0_g1_i1	NO HITS	NO HITS	NO HITS	NO HITS	NO HITS	NO HITS
TR22927|c0_g2_i1	-10.3339	2.76425	2.84231e-10	4.53797e-08	A2XEI9_ORYSI	Full=Putative uncharacterized protein; [Oryza sativa subsp. indica (Rice).]
TR31112|c0_g3_i1	6.53495	2.67098	2.84231e-10	4.53797e-08	C5YYF0_SORBI	Full=Putative uncharacterized protein Sb09g001020; [Sorghum bicolor (Sorghum) (Sorghum vulgare).]
TR35171|c0_g1_i1	-10.3266	2.75731	3.01057e-10	4.77268e-08	C5YCK1_SORBI	Full=Putative uncharacterized protein Sb06g023340; [Sorghum bicolor (Sorghum) (Sorghum vulgare).]
TR19854|c0_g1_i1	-10.3192	2.75033	3.01057e-10	4.77268e-08	C5YCF1_SORBI	Full=Putative uncharacterized protein Sb06g022870; [Sorghum bicolor (Sorghum) (Sorghum vulgare).]
TR14310|c0_g1_i1	5.14847	4.55727	3.01109e-10	4.77268e-08	B4FAB0_MAIZE	Full=Putative uncharacterized protein; [Zea mays (Maize).]
TR9679|c1_g1_i1	6.04929	3.14614	3.27923e-10	5.18521e-08	C5X5Z4_SORBI	Full=Putative uncharacterized protein Sb02g012070; [Sorghum bicolor (Sorghum) (Sorghum vulgare).]
TR33980|c0_g1_i3	NO HITS	NO HITS	NO HITS	NO HITS	NO HITS	NO HITS
TR3420|c0_g1_i1	NO HITS	NO HITS	NO HITS	NO HITS	NO HITS	NO HITS
TR46266|c1_g1_i1	NO HITS	NO HITS	NO HITS	NO HITS	NO HITS	NO HITS
TR20951|c0_g1_i1	NO HITS	NO HITS	NO HITS	NO HITS	NO HITS	NO HITS
TR15383|c1_g2_i2	5.34243	3.88706	3.66761e-10	5.73045e-08	C0PBL2_MAIZE	Full=Putative uncharacterized protein; [Zea mays (Maize).]
TR32353|c1_g1_i1	NO HITS	NO HITS	NO HITS	NO HITS	NO HITS	NO HITS
TR29139|c0_g1_i1	-5.04344	5.39194	3.86621e-10	6.01219e-08	C5YIS0_SORBI	Full=Putative uncharacterized protein Sb07g027740; [Sorghum bicolor (Sorghum) (Sorghum vulgare).]
TR46336|c0_g1_i1	9.93345	2.23112	4.02924e-10	6.24361e-08	C5XIP7_SORBI	Full=Putative uncharacterized protein Sb03g046810; [Sorghum bicolor (Sorghum) (Sorghum vulgare).]
TR1718|c0_g2_i1	6.47705	2.61299	4.03401e-10	6.24361e-08	C4J5P0_MAIZE	Full=Putative uncharacterized protein; [Zea mays (Maize).]
TR24115|c0_g2_i1	NO HITS	NO HITS	NO HITS	NO HITS	NO HITS	NO HITS
TR16401|c0_g2_i1	5.10189	4.77462	4.14746e-10	6.38913e-08	C5YZ68_SORBI	Full=Putative uncharacterized protein Sb09g022260; [Sorghum bicolor (Sorghum) (Sorghum vulgare).]
TR15260|c0_g10_i4	-5.17585	4.8533	4.29144e-10	6.59548e-08	C5YGQ4_SORBI	Full=Putative uncharacterized protein Sb06g029880; [Sorghum bicolor (Sorghum) (Sorghum vulgare).]
TR47054|c0_g1_i1	NO HITS	NO HITS	NO HITS	NO HITS	NO HITS	NO HITS
TR36091|c1_g2_i7	NO HITS	NO HITS	NO HITS	NO HITS	NO HITS	NO HITS
TR25960|c0_g1_i1	NO HITS	NO HITS	NO HITS	NO HITS	NO HITS	NO HITS
TR36091|c1_g1_i2	NO HITS	NO HITS	NO HITS	NO HITS	NO HITS	NO HITS
TR38668|c0_g1_i1	5.17318	4.16697	4.50885e-10	6.8496e-08	C5XY81_SORBI	Full=Putative uncharacterized protein Sb04g027050; [Sorghum bicolor (Sorghum) (Sorghum vulgare).]
TR32366|c0_g1_i1	NO HITS	NO HITS	NO HITS	NO HITS	NO HITS	NO HITS
TR37726|c1_g2_i5	4.92862	5.63577	4.68477e-10	7.08412e-08	Q6Z8F1_ORYSJ	Full=Putative uncharacterized protein P0459B01.16; [Oryza sativa subsp. japonica (Rice).]
TR2974|c3_g1_i6	5.26987	4.05588	4.87466e-10	7.35436e-08	B9P7X8_POPTR	Full=Predicted protein; [Populus trichocarpa (Western balsam poplar) (Populus balsamifera]
TR4603|c0_g1_i1	6.98693	2.21127	5.06679e-10	7.62673e-08	Q2L3S0_WHEAT	Full=Putative vesicle associated membrane protein; [Triticum aestivum (Wheat).]
TR13032|c0_g1_i3	6.15558	2.84948	5.23186e-10	7.85722e-08	C5Z2P3_SORBI	Full=Putative uncharacterized protein Sb10g000880; [Sorghum bicolor (Sorghum) (Sorghum vulgare).]
TR39361|c0_g1_i1	NO HITS	NO HITS	NO HITS	NO HITS	NO HITS	NO HITS
TR31471|c0_g1_i1	NO HITS	NO HITS	NO HITS	NO HITS	NO HITS	NO HITS
TR32158|c1_g2_i1	5.12877	4.30376	5.78046e-10	8.62207e-08	C4IZD8_MAIZE	Full=Putative uncharacterized protein; [Zea mays (Maize).]
TR17442|c0_g1_i1	5.12063	4.37816	5.85586e-10	8.71476e-08	D8L827_9POAL	Full=Putative uncharacterized protein; [Saccharum hybrid cultivar.]
TR4138|c0_g1_i1	NO HITS	NO HITS	NO HITS	NO HITS	NO HITS	NO HITS
TR16990|c0_g1_i1	NO HITS	NO HITS	NO HITS	NO HITS	NO HITS	NO HITS
TR31471|c0_g1_i2	NO HITS	NO HITS	NO HITS	NO HITS	NO HITS	NO HITS
TR29725|c0_g2_i1	NO HITS	NO HITS	NO HITS	NO HITS	NO HITS	NO HITS
TR1822|c0_g1_i2	4.84441	5.74682	6.32371e-10	9.30576e-08	D8TG68_SELML	Full=Putative uncharacterized protein; [Selaginella moellendorffii (Spikemoss).]
TR16876|c0_g1_i1	NO HITS	NO HITS	NO HITS	NO HITS	NO HITS	NO HITS
TR7253|c0_g1_i1	NO HITS	NO HITS	NO HITS	NO HITS	NO HITS	NO HITS
TR44872|c0_g2_i1	NO HITS	NO HITS	NO HITS	NO HITS	NO HITS	NO HITS
TR15282|c5_g2_i5	6.93968	2.16388	6.40584e-10	9.34302e-08	C5XTM2_SORBI	Full=Putative uncharacterized protein Sb04g034950; [Sorghum bicolor (Sorghum) (Sorghum vulgare).]
TR3784|c0_g2_i1	-10.1958	2.63376	6.56361e-10	9.55194e-08	B6TXE2_MAIZE	Full=Putative uncharacterized protein; [Zea mays (Maize).]
TR44705|c0_g3_i1	NO HITS	NO HITS	NO HITS	NO HITS	NO HITS	NO HITS
TR24229|c5_g2_i1	5.0961	4.43211	6.81706e-10	9.87708e-08	Q75GB2_ORYSJ	Full=Putative uncharacterized protein B1402B06.18; SubName: Full=Putative uncharacterized protein OSJNB
TR15201|c3_g2_i4	5.09163	4.34981	7.04985e-10	1.01563e-07	E1CJ65_9ROSI	Full=Dehydration responsive protein; Flags: Fragment; [Corchorus olitorius.]
TR15219|c0_g1_i6	5.54658	3.22106	7.05663e-10	1.01563e-07	C5YSX0_SORBI	Full=Putative uncharacterized protein Sb08g022640; [Sorghum bicolor (Sorghum) (Sorghum vulgare).]
TR13062|c1_g4_i1	NO HITS	NO HITS	NO HITS	NO HITS	NO HITS	NO HITS
TR33276|c4_g4_i1	4.74013	7.16127	7.07153e-10	1.01563e-07	YCX91_PHAAO	Full=Uncharacterized protein ORF91; [Phalaenopsis aphrodite subsp. formosana (Moth orchid).]
TR897|c1_g1_i1	-5.58823	3.7161	7.21888e-10	1.03453e-07	C5Y594_SORBI	Full=Putative uncharacterized protein Sb05g022600; [Sorghum bicolor (Sorghum) (Sorghum vulgare).]
TR24229|c5_g19_i1	5.01044	4.49275	7.31722e-10	1.04635e-07	Q75GB2_ORYSJ	Full=Putative uncharacterized protein B1402B06.18; SubName: Full=Putative uncharacterized protein OSJNB
TR31301|c0_g2_i1	NO HITS	NO HITS	NO HITS	NO HITS	NO HITS	NO HITS
TR36123|c2_g1_i3	NO HITS	NO HITS	NO HITS	NO HITS	NO HITS	NO HITS
TR39359|c1_g2_i1	6.92357	2.14774	7.51319e-10	1.06741e-07	A5BKB8_VITVI	Full=Putative uncharacterized protein; [Vitis vinifera (Grape).]
TR17819|c2_g1_i10	4.7724	6.20992	7.82728e-10	1.10963e-07	A8JJG4_CHLRE	Full=Predicted protein; [Chlamydomonas reinhardtii (Chlamydomonas smithii).]
TR43875|c0_g1_i1	5.91104	3.00845	7.88225e-10	1.11263e-07	C5Y8F2_SORBI	Full=Phospholipase D; EC=3.1.4.4; [Sorghum bicolor (Sorghum) (Sorghum vulgare).]
TR45234|c0_g2_i1	5.59976	3.01464	7.88225e-10	1.11263e-07	B6THF0_MAIZE	Full=Putative uncharacterized protein; [Zea mays (Maize).]
TR18020|c0_g1_i1	NO HITS	NO HITS	NO HITS	NO HITS	NO HITS	NO HITS
TR24229|c7_g1_i1	NO HITS	NO HITS	NO HITS	NO HITS	NO HITS	NO HITS
TR5420|c0_g1_i3	4.89976	4.89958	8.03751e-10	1.12729e-07	A4S1P1_OSTLU	Full=Predicted protein; Flags: Fragment; [Ostreococcus lucimarinus (strain CCE9901).]
TR42809|c0_g1_i1	9.82315	2.11956	8.14455e-10	1.13745e-07	E1Z6Z7_CHLVA	Full=Putative uncharacterized protein; Flags: Fragment; [Chlorella variabilis (Green alga).]
TR14292|c0_g1_i1	NO HITS	NO HITS	NO HITS	NO HITS	NO HITS	NO HITS
TR7594|c1_g4_i2	4.84374	5.26045	8.24304e-10	1.14877e-07	Q85WT1_PINKO	Full=ORF56f; [Pinus koraiensis (Korean pine).]
TR49273|c0_g1_i1	6.36658	2.50246	8.44952e-10	1.17506e-07	C5Z962_SORBI	Full=Putative uncharacterized protein Sb10g011180; [Sorghum bicolor (Sorghum) (Sorghum vulgare).]
TR33984|c0_g2_i1	NO HITS	NO HITS	NO HITS	NO HITS	NO HITS	NO HITS
TR33980|c0_g1_i4	NO HITS	NO HITS	NO HITS	NO HITS	NO HITS	NO HITS
TR12744|c0_g1_i1	5.50663	3.18154	8.99611e-10	1.2398e-07	C5YR27_SORBI	Full=Putative uncharacterized protein Sb08g001940; [Sorghum bicolor (Sorghum) (Sorghum vulgare).]
TR38956|c0_g8_i1	4.92915	4.8286	8.99936e-10	1.2398e-07	C6TMW4_SOYBN	Full=Putative uncharacterized protein; [Glycine max (Soybean) (Glycine hispida).]
TR30969|c0_g1_i1	NO HITS	NO HITS	NO HITS	NO HITS	NO HITS	NO HITS
TR15201|c3_g2_i6	6.06187	2.75598	9.31335e-10	1.27896e-07	E1CJ65_9ROSI	Full=Dehydration responsive protein; Flags: Fragment; [Corchorus olitorius.]
TR10477|c0_g1_i1	NO HITS	NO HITS	NO HITS	NO HITS	NO HITS	NO HITS
TR24229|c6_g1_i9	6.34084	2.47672	9.61021e-10	1.31424e-07	A4QMB0_PINKO	Full=ORF64d; [Pinus koraiensis (Korean pine).]
TR7653|c3_g3_i1	-5.53869	3.66907	9.76732e-10	1.3302e-07	C6JSE0_SORBI	Full=Putative uncharacterized protein Sb0456s002020; Flags: Fragment; [Sorghum bicolor (Sorghum) (Sorgh
TR29699|c1_g1_i1	5.209	3.61895	9.76732e-10	1.3302e-07	C5YLF3_SORBI	Full=Putative uncharacterized protein Sb07g000520; [Sorghum bicolor (Sorghum) (Sorghum vulgare).]
TR31516|c0_g1_i1	-4.97012	4.99038	9.90682e-10	1.34641e-07	C5YV95_SORBI	Full=Putative uncharacterized protein Sb09g008130; [Sorghum bicolor (Sorghum) (Sorghum vulgare).]
TR24264|c3_g12_i1	-5.08635	4.33188	1.03271e-09	1.40019e-07	C5YXN4_SORBI	Full=Putative uncharacterized protein Sb09g019770; [Sorghum bicolor (Sorghum) (Sorghum vulgare).]
TR33304|c4_g1_i1	4.65471	8.15821	1.03499e-09	1.40019e-07	Q6R9A5_MAIZE	Full=Putative uncharacterized protein orf111-b; [Zea mays (Maize).]
TR15383|c0_g1_i1	4.83115	5.05546	1.03763e-09	1.40019e-07	O04892_TOBAC	Full=Cytochrome P450 like_TBP; EC=1.14.14.1; [Nicotiana tabacum (Common tobacco).]
TR10623|c0_g1_i1	NO HITS	NO HITS	NO HITS	NO HITS	NO HITS	NO HITS
TR33317|c2_g4_i4	4.90518	4.80527	1.04555e-09	1.40644e-07	B9PAN2_POPTR	Full=Predicted protein; [Populus trichocarpa (Western balsam poplar) (Populus balsamifera]
TR22641|c0_g1_i2	-4.78574	5.87248	1.07854e-09	1.44786e-07	C5YBS9_SORBI	Full=Putative uncharacterized protein Sb06g001170; [Sorghum bicolor (Sorghum) (Sorghum vulgare).]
TR12500|c0_g1_i1	5.42089	3.31671	1.10193e-09	1.47625e-07	C5Y1N0_SORBI	Full=Putative uncharacterized protein Sb05g008470; [Sorghum bicolor (Sorghum) (Sorghum vulgare).]
TR18949|c0_g1_i1	4.85416	4.94843	1.12127e-09	1.4991e-07	C5Y1M2_SORBI	Full=Putative uncharacterized protein Sb05g008440; [Sorghum bicolor (Sorghum) (Sorghum vulgare).]
TR43841|c0_g1_i1	NO HITS	NO HITS	NO HITS	NO HITS	NO HITS	NO HITS
TR45488|c0_g1_i1	NO HITS	NO HITS	NO HITS	NO HITS	NO HITS	NO HITS
TR18521|c2_g2_i3	6.02923	2.72344	1.15845e-09	1.53943e-07	YCX91_PHAAO	Full=Uncharacterized protein ORF91; [Phalaenopsis aphrodite subsp. formosana (Moth orchid).]
TR20756|c0_g3_i3	-10.1044	2.54767	1.16938e-09	1.5477e-07	F2E0B0_HORVD	Full=Predicted protein; [Hordeum vulgare var. distichum (Two-rowed barley).]
TR7594|c1_g6_i1	NO HITS	NO HITS	NO HITS	NO HITS	NO HITS	NO HITS
TR31292|c0_g1_i1	-6.16373	3.02842	1.20107e-09	1.58328e-07	C4J495_MAIZE	Full=Putative uncharacterized protein; [Zea mays (Maize).]
TR17442|c1_g1_i1	NO HITS	NO HITS	NO HITS	NO HITS	NO HITS	NO HITS
TR9797|c0_g3_i1	NO HITS	NO HITS	NO HITS	NO HITS	NO HITS	NO HITS
TR36044|c1_g4_i1	NO HITS	NO HITS	NO HITS	NO HITS	NO HITS	NO HITS
TR31057|c0_g2_i1	6.82299	2.04701	1.34054e-09	1.75657e-07	C5YKL0_SORBI	Full=Putative uncharacterized protein Sb07g019340; [Sorghum bicolor (Sorghum) (Sorghum vulgare).]
TR24280|c8_g4_i7	5.50611	2.92192	1.38769e-09	1.81473e-07	B7FGU0_MEDTR	Full=Putative uncharacterized protein; [Medicago truncatula (Barrel medic) (Medicago tribuloides).]
TR27009|c7_g1_i1	4.58463	11.335	1.39933e-09	1.82631e-07	B9N538_POPTR	Full=Predicted protein; [Populus trichocarpa (Western balsam poplar) (Populus balsamifera]
TR24229|c5_g18_i1	4.91018	4.46213	1.40688e-09	1.83254e-07	Q75GB2_ORYSJ	Full=Putative uncharacterized protein B1402B06.18; SubName: Full=Putative uncharacterized protein OSJNB
TR13061|c6_g2_i1	6.80553	2.02954	1.46024e-09	1.8908e-07	A4QMC0_PINKO	Full=ORF44l; [Pinus koraiensis (Korean pine).]
TR3732|c0_g1_i1	NO HITS	NO HITS	NO HITS	NO HITS	NO HITS	NO HITS
TR43664|c0_g1_i1	NO HITS	NO HITS	NO HITS	NO HITS	NO HITS	NO HITS
TR24229|c5_g5_i1	4.90318	4.51946	1.48312e-09	1.91666e-07	Q75GB2_ORYSJ	Full=Putative uncharacterized protein B1402B06.18; SubName: Full=Putative uncharacterized protein OSJNB
TR6291|c1_g1_i1	5.80768	2.90565	1.52974e-09	1.97303e-07	C5YBR1_SORBI	Full=Putative uncharacterized protein Sb06g001030; [Sorghum bicolor (Sorghum) (Sorghum vulgare).]
TR23516|c0_g1_i1	5.97313	2.66754	1.62191e-09	2.08783e-07	C5YZ77_SORBI	Full=Putative uncharacterized protein Sb09g022360; [Sorghum bicolor (Sorghum) (Sorghum vulgare).]
TR24229|c5_g3_i1	4.87828	4.36396	1.71537e-09	2.20381e-07	Q75GB2_ORYSJ	Full=Putative uncharacterized protein B1402B06.18; SubName: Full=Putative uncharacterized protein OSJNB
TR45234|c0_g1_i1	5.34498	3.24181	1.74521e-09	2.22938e-07	B6THF0_MAIZE	Full=Putative uncharacterized protein; [Zea mays (Maize).]
TR5248|c0_g1_i4	4.66066	5.76193	1.74756e-09	2.22938e-07	A5BKB8_VITVI	Full=Putative uncharacterized protein; [Vitis vinifera (Grape).]
TR15753|c0_g1_i1	NO HITS	NO HITS	NO HITS	NO HITS	NO HITS	NO HITS
TR2065|c0_g1_i1	-10.0431	2.49002	1.75221e-09	2.22938e-07	Q942S4_ORYSJ	Full=Putative uncharacterized protein P0583G08.23; [Oryza sativa subsp. japonica (Rice).]
TR20756|c0_g3_i1	-10.0431	2.49002	1.75221e-09	2.22938e-07	F2E0B0_HORVD	Full=Predicted protein; [Hordeum vulgare var. distichum (Two-rowed barley).]
TR26372|c0_g1_i1	-5.02153	4.39208	1.78024e-09	2.26066e-07	Q946U8_MAIZE	Full=Long cell-linked locus protein; [Zea mays (Maize).]
TR13071|c2_g2_i1	NO HITS	NO HITS	NO HITS	NO HITS	NO HITS	NO HITS
TR6819|c0_g1_i1	9.6858	1.98083	1.89581e-09	2.39816e-07	B2BAL0_LILLO	Full=Putative uncharacterized protein; Flags: Fragment; [Lilium longiflorum (Trumpet lily).]
TR18089|c0_g2_i1	-10.016	2.46458	2.01254e-09	2.53122e-07	Q2QT96_ORYSJ	Full=MAR-binding protein, putative, expressed; SubName: Full=Os12g0299700 protein; SubName: Full=cDNA c
TR48441|c0_g1_i1	-10.016	2.46458	2.01254e-09	2.53122e-07	B6SX43_MAIZE	Full=Cortical cell-delineating protein; [Zea mays (Maize).]
TR29112|c0_g1_i1	NO HITS	NO HITS	NO HITS	NO HITS	NO HITS	NO HITS
TR39464|c0_g1_i1	NO HITS	NO HITS	NO HITS	NO HITS	NO HITS	NO HITS
TR15219|c0_g2_i1	9.66768	1.96255	2.07135e-09	2.59032e-07	C5YSX0_SORBI	Full=Putative uncharacterized protein Sb08g022640; [Sorghum bicolor (Sorghum) (Sorghum vulgare).]
TR16035|c0_g1_i1	NO HITS	NO HITS	NO HITS	NO HITS	NO HITS	NO HITS
TR24229|c6_g4_i1	4.71262	5.27107	2.11108e-09	2.63501e-07	A4QMB0_PINKO	Full=ORF64d; [Pinus koraiensis (Korean pine).]
TR24229|c5_g14_i1	4.84648	4.46431	2.11846e-09	2.6392e-07	Q75GB2_ORYSJ	Full=Putative uncharacterized protein B1402B06.18; SubName: Full=Putative uncharacterized protein OSJNB
TR12196|c0_g1_i1	4.60933	6.01649	2.14092e-09	2.65856e-07	C5XV82_SORBI	Full=Putative uncharacterized protein Sb04g036730; [Sorghum bicolor (Sorghum) (Sorghum vulgare).]
TR27009|c6_g4_i4	4.84238	4.25864	2.14208e-09	2.65856e-07	B1PIF3_9CONI	Full=Putative senescence-associated protein; Flags: Fragment; [Cupressus sempervirens.]
TR9808|c0_g1_i1	NO HITS	NO HITS	NO HITS	NO HITS	NO HITS	NO HITS
TR1822|c0_g1_i3	4.64195	5.67457	2.17277e-09	2.68652e-07	D8TG68_SELML	Full=Putative uncharacterized protein; [Selaginella moellendorffii (Spikemoss).]
TR18521|c3_g1_i10	NO HITS	NO HITS	NO HITS	NO HITS	NO HITS	NO HITS
TR14726|c0_g1_i1	6.73346	1.95752	2.26493e-09	2.78998e-07	C5Y5I7_SORBI	Full=Putative uncharacterized protein Sb05g004080; [Sorghum bicolor (Sorghum) (Sorghum vulgare).]
TR8389|c0_g3_i1	-5.26857	3.66351	2.27476e-09	2.79685e-07	C5YF15_SORBI	Full=Putative uncharacterized protein Sb06g027090; [Sorghum bicolor (Sorghum) (Sorghum vulgare).]
TR45106|c0_g1_i1	NO HITS	NO HITS	NO HITS	NO HITS	NO HITS	NO HITS
TR48136|c0_g1_i1	-9.979	2.42992	2.4864e-09	3.04002e-07	Q5JJU0_ORYSJ	ubName: Full=Os01g0956500 protein; SubName: Full=Putative uncharacterized protein B1139B11.32; SubName:
TR7278|c0_g1_i3	NO HITS	NO HITS	NO HITS	NO HITS	NO HITS	NO HITS
TR41663|c0_g1_i1	-5.06757	4.03407	2.551e-09	3.11321e-07	C0PNB4_MAIZE	Full=Putative uncharacterized protein; [Zea mays (Maize).]
TR20847|c0_g3_i1	-5.1455	3.94431	2.5615e-09	3.12024e-07	C5YJ55_SORBI	Full=Putative uncharacterized protein Sb07g028130; [Sorghum bicolor (Sorghum) (Sorghum vulgare).]
TR2836|c0_g1_i1	5.00603	3.79728	2.64039e-09	3.21039e-07	C5Z7H4_SORBI	Full=Putative uncharacterized protein Sb10g008530; [Sorghum bicolor (Sorghum) (Sorghum vulgare).]
TR43153|c0_g1_i1	5.71723	2.81581	2.6611e-09	3.2296e-07	C0PBL2_MAIZE	Full=Putative uncharacterized protein; [Zea mays (Maize).]
TR24457|c0_g1_i1	9.63073	1.92528	2.71466e-09	3.28854e-07	C5XLQ6_SORBI	Full=Putative uncharacterized protein Sb03g036510; [Sorghum bicolor (Sorghum) (Sorghum vulgare).]
TR34354|c0_g1_i1	4.8902	3.89033	2.7642e-09	3.3424e-07	C5Z8P2_SORBI	Full=Putative uncharacterized protein Sb10g028150; [Sorghum bicolor (Sorghum) (Sorghum vulgare).]
TR24269|c0_g1_i3	-6.02938	2.90209	2.8028e-09	3.38286e-07	C5YR45_SORBI	Full=Putative uncharacterized protein Sb08g002056; Flags: Fragment; [Sorghum bicolor (Sorghum) (Sorghum
TR5248|c0_g1_i1	4.74386	4.48503	2.82431e-09	3.40256e-07	A5BKB8_VITVI	Full=Putative uncharacterized protein; [Vitis vinifera (Grape).]
TR18533|c0_g3_i1	NO HITS	NO HITS	NO HITS	NO HITS	NO HITS	NO HITS
TR17273|c0_g1_i1	-9.96016	2.41227	2.87003e-09	3.43875e-07	C5XAE5_SORBI	Full=Putative uncharacterized protein Sb02g004120; [Sorghum bicolor (Sorghum) (Sorghum vulgare).]
TR44419|c0_g1_i1	6.1613	2.29752	2.87003e-09	3.43875e-07	C5Z424_SORBI	Full=Putative uncharacterized protein Sb10g021140; [Sorghum bicolor (Sorghum) (Sorghum vulgare).]
TR33276|c2_g2_i1	NO HITS	NO HITS	NO HITS	NO HITS	NO HITS	NO HITS
TR47390|c0_g1_i1	-6.0159	2.88945	2.95286e-09	3.52515e-07	C5YMB1_SORBI	Full=Putative uncharacterized protein Sb07g023040; [Sorghum bicolor (Sorghum) (Sorghum vulgare).]
TR15383|c1_g1_i6	4.73067	4.52888	3.08598e-09	3.6774e-07	C5Y2D6_SORBI	Full=Putative uncharacterized protein Sb05g016477; Flags: Fragment; [Sorghum bicolor (Sorghum) (Sorghum
TR33276|c4_g1_i1	4.69458	4.79376	3.11631e-09	3.70683e-07	YCX91_PHAAO	Full=Uncharacterized protein ORF91; [Phalaenopsis aphrodite subsp. formosana (Moth orchid).]
TR14350|c0_g1_i1	4.60506	5.40848	3.25931e-09	3.86993e-07	B6THU2_MAIZE	Full=Receptor-like protein kinase RK20-1; [Zea mays (Maize).]
TR39784|c0_g1_i1	NO HITS	NO HITS	NO HITS	NO HITS	NO HITS	NO HITS
TR30916|c0_g1_i1	NO HITS	NO HITS	NO HITS	NO HITS	NO HITS	NO HITS
TR13705|c0_g1_i1	-5.99545	2.87028	3.45865e-09	4.0845e-07	C5Y6Z3_SORBI	Full=Putative uncharacterized protein Sb05g025460; [Sorghum bicolor (Sorghum) (Sorghum vulgare).]
TR17024|c0_g1_i1	4.97352	3.65028	3.55843e-09	4.1948e-07	C5Z8J6_SORBI	Full=Putative uncharacterized protein Sb10g010040; [Sorghum bicolor (Sorghum) (Sorghum vulgare).]
TR39361|c0_g1_i5	NO HITS	NO HITS	NO HITS	NO HITS	NO HITS	NO HITS
TR21819|c0_g1_i3	4.98	3.53144	3.65017e-09	4.28758e-07	Q75H42_ORYSJ	Full=Putative uncharacterized protein OSJNBa0006O14.11; SubName: Full=Putative uncharacterized protein
TR11137|c0_g1_i1	5.84144	2.53653	3.72779e-09	4.37095e-07	C5XT49_SORBI	Full=Putative uncharacterized protein Sb04g002050; [Sorghum bicolor (Sorghum) (Sorghum vulgare).]
TR37726|c1_g3_i1	4.62174	5.18331	3.75065e-09	4.38993e-07	Q6Z8F1_ORYSJ	Full=Putative uncharacterized protein P0459B01.16; [Oryza sativa subsp. japonica (Rice).]
TR24264|c3_g12_i2	-4.73424	4.83816	3.76839e-09	4.40286e-07	C5YXN4_SORBI	Full=Putative uncharacterized protein Sb09g019770; [Sorghum bicolor (Sorghum) (Sorghum vulgare).]
TR32145|c0_g2_i1	6.11649	2.25288	3.84822e-09	4.48021e-07	Q94LI6_ORYSJ	Full=Putative wall-associated protein kinase; [Oryza sativa subsp. japonica (Rice).]
TR33299|c3_g1_i2	6.11649	2.25288	3.84822e-09	4.48021e-07	Q0MX19_ARAHY	Full=Leucine rich protein; [Arachis hypogaea (Peanut).]
TR26440|c0_g2_i1	4.95561	3.63277	3.89372e-09	4.52517e-07	C5XAJ0_SORBI	Full=Putative uncharacterized protein Sb02g022500; [Sorghum bicolor (Sorghum) (Sorghum vulgare).]
TR47441|c0_g1_i1	4.9346	3.72748	4.11049e-09	4.76867e-07	C5XAS3_SORBI	Full=Putative uncharacterized protein Sb02g035480; [Sorghum bicolor (Sorghum) (Sorghum vulgare).]
TR34271|c0_g1_i1	NO HITS	NO HITS	NO HITS	NO HITS	NO HITS	NO HITS
TR17067|c0_g1_i1	NO HITS	NO HITS	NO HITS	NO HITS	NO HITS	NO HITS
TR21532|c0_g2_i1	NO HITS	NO HITS	NO HITS	NO HITS	NO HITS	NO HITS
TR17753|c0_g1_i1	4.63871	4.69389	4.34413e-09	5.00442e-07	C5Y8G7_SORBI	Full=Putative uncharacterized protein Sb05g027350; [Sorghum bicolor (Sorghum) (Sorghum vulgare).]
TR17753|c0_g1_i2	4.79936	3.98236	4.63497e-09	5.33013e-07	C5Y8G7_SORBI	Full=Putative uncharacterized protein Sb05g027350; [Sorghum bicolor (Sorghum) (Sorghum vulgare).]
TR33317|c2_g4_i8	5.14838	3.23935	4.67522e-09	5.36704e-07	B9PAN2_POPTR	Full=Predicted protein; [Populus trichocarpa (Western balsam poplar) (Populus balsamifera]
TR10942|c0_g1_i1	NO HITS	NO HITS	NO HITS	NO HITS	NO HITS	NO HITS
TR38297|c1_g1_i1	NO HITS	NO HITS	NO HITS	NO HITS	NO HITS	NO HITS
TR25605|c0_g1_i1	-9.87219	2.32999	4.82283e-09	5.50766e-07	D8L843_9POAL	Full=Putative uncharacterized protein; [Saccharum hybrid cultivar.]
TR24280|c8_g4_i20	4.55579	5.21502	4.84989e-09	5.52896e-07	Q0MX19_ARAHY	Full=Leucine rich protein; [Arachis hypogaea (Peanut).]
TR24481|c0_g1_i1	4.93421	3.48669	4.90181e-09	5.57848e-07	C5X3V4_SORBI	Full=Putative uncharacterized protein Sb02g028210; [Sorghum bicolor (Sorghum) (Sorghum vulgare).]
TR28918|c2_g5_i1	4.9521	3.36716	4.98346e-09	5.6616e-07	C0P4I1_MAIZE	Full=Putative uncharacterized protein; [Zea mays (Maize).]
TR19581|c0_g1_i1	4.47624	6.12418	5.05368e-09	5.73148e-07	C5WNJ8_SORBI	Full=Putative uncharacterized protein Sb01g038520; [Sorghum bicolor (Sorghum) (Sorghum vulgare).]
TR49346|c0_g2_i1	6.07025	2.20685	5.20571e-09	5.88362e-07	B9PBM6_POPTR	Full=Predicted protein; [Populus trichocarpa (Western balsam poplar) (Populus balsamifera]
TR36518|c0_g1_i1	NO HITS	NO HITS	NO HITS	NO HITS	NO HITS	NO HITS
TR14427|c0_g1_i1	NO HITS	NO HITS	NO HITS	NO HITS	NO HITS	NO HITS
TR18057|c0_g1_i1	6.59799	1.82244	5.25811e-09	5.92248e-07	B9P8P2_POPTR	Full=Predicted protein; [Populus trichocarpa (Western balsam poplar) (Populus balsamifera]
TR32087|c0_g1_i1	4.78279	3.87881	5.34918e-09	6.01476e-07	C5XAS3_SORBI	Full=Putative uncharacterized protein Sb02g035480; [Sorghum bicolor (Sorghum) (Sorghum vulgare).]
TR24229|c6_g1_i11	4.60323	4.65963	5.43323e-09	6.09885e-07	A4QMB0_PINKO	Full=ORF64d; [Pinus koraiensis (Korean pine).]
TR2964|c3_g1_i1	-5.44921	3.28069	5.47605e-09	6.13644e-07	C5YFH5_SORBI	Full=Putative uncharacterized protein Sb06g027670; [Sorghum bicolor (Sorghum) (Sorghum vulgare).]
TR37850|c0_g1_i2	NO HITS	NO HITS	NO HITS	NO HITS	NO HITS	NO HITS
TR2205|c0_g1_i1	4.77256	3.86886	5.6311e-09	6.28877e-07	C5YLR0_SORBI	Full=Putative uncharacterized protein Sb07g022040; [Sorghum bicolor (Sorghum) (Sorghum vulgare).]
TR46572|c3_g1_i5	-5.43891	3.27101	5.69908e-09	6.35389e-07	Q2QXV6_ORYSJ	Full=Expressed protein; [Oryza sativa subsp. japonica (Rice).]
TR39305|c0_g2_i1	NO HITS	NO HITS	NO HITS	NO HITS	NO HITS	NO HITS
TR14781|c0_g1_i1	9.49341	1.78697	5.80018e-09	6.44476e-07	E1CJ65_9ROSI	Full=Dehydration responsive protein; Flags: Fragment; [Corchorus olitorius.]
TR46525|c0_g1_i1	-6.60839	2.55911	6.19895e-09	6.87623e-07	A9TFB3_PHYPA	Full=Predicted protein; [Physcomitrella patens subsp. patens (Moss).]
TR32419|c0_g1_i1	NO HITS	NO HITS	NO HITS	NO HITS	NO HITS	NO HITS
TR47223|c0_g1_i1	5.12661	3.02692	6.97489e-09	7.71095e-07	B6U2V7_MAIZE	Full=Putative uncharacterized protein; [Zea mays (Maize).]
TR38467|c0_g1_i1	NO HITS	NO HITS	NO HITS	NO HITS	NO HITS	NO HITS
TR23283|c0_g2_i1	-9.44078	1.92974	7.07851e-09	7.72255e-07	B9GDT2_ORYSJ	Full=Putative uncharacterized protein; [Oryza sativa subsp. japonica (Rice).]
TR11876|c0_g1_i1	-9.44078	1.92974	7.07851e-09	7.72255e-07	C5X765_SORBI	Full=Putative uncharacterized protein Sb02g000690; [Sorghum bicolor (Sorghum) (Sorghum vulgare).]
TR7278|c0_g1_i2	NO HITS	NO HITS	NO HITS	NO HITS	NO HITS	NO HITS
TR24575|c0_g1_i1	NO HITS	NO HITS	NO HITS	NO HITS	NO HITS	NO HITS
TR6310|c0_g1_i1	-9.81042	2.27234	7.10863e-09	7.72255e-07	B8BLK8_ORYSI	Full=Putative uncharacterized protein; [Oryza sativa subsp. indica (Rice).]
TR20686|c0_g2_i1	NO HITS	NO HITS	NO HITS	NO HITS	NO HITS	NO HITS
TR29046|c0_g2_i1	6.02247	2.15935	7.10863e-09	7.72255e-07	C5X498_SORBI	Full=Putative uncharacterized protein Sb02g009600; [Sorghum bicolor (Sorghum) (Sorghum vulgare).]
TR29172|c0_g1_i1	6.02247	2.15935	7.10863e-09	7.72255e-07	C5X8U3_SORBI	Full=Putative uncharacterized protein Sb02g002370; [Sorghum bicolor (Sorghum) (Sorghum vulgare).]
TR6291|c0_g1_i1	6.02247	2.15935	7.10863e-09	7.72255e-07	C5YBR1_SORBI	Full=Putative uncharacterized protein Sb06g001030; [Sorghum bicolor (Sorghum) (Sorghum vulgare).]
TR28288|c0_g1_i1	-5.08547	3.49104	7.11453e-09	7.72255e-07	C5YBS8_SORBI	Full=Putative uncharacterized protein Sb06g001160; [Sorghum bicolor (Sorghum) (Sorghum vulgare).]
TR7594|c1_g6_i2	NO HITS	NO HITS	NO HITS	NO HITS	NO HITS	NO HITS
TR33979|c0_g1_i3	5.11751	3.01799	7.29683e-09	7.89438e-07	B6U5M7_MAIZE	Full=Putative uncharacterized protein; [Zea mays (Maize).]
TR5030|c0_g2_i1	4.35455	7.40614	7.52845e-09	8.13159e-07	B2KZF9_PICAB	Full=Senescence-associated protein; [Picea abies (Norway spruce) (Picea excelsa).]
TR27125|c1_g2_i1	-9.79986	2.2625	7.69628e-09	8.24518e-07	C5Z2R5_SORBI	Full=Putative uncharacterized protein Sb10g001101; Flags: Fragment; [Sorghum bicolor (Sorghum) (Sorghum
TR17418|c1_g2_i2	-9.78923	2.25259	7.69628e-09	8.24518e-07	C5YHD8_SORBI	Full=Putative uncharacterized protein Sb07g004115; Flags: Fragment; [Sorghum bicolor (Sorghum) (Sorghum
TR1563|c0_g1_i1	NO HITS	NO HITS	NO HITS	NO HITS	NO HITS	NO HITS
TR7718|c0_g1_i1	NO HITS	NO HITS	NO HITS	NO HITS	NO HITS	NO HITS
TR39491|c0_g1_i1	6.00619	2.14317	7.69628e-09	8.24518e-07	B8A1H1_MAIZE	Full=Putative uncharacterized protein; [Zea mays (Maize).]
TR20464|c0_g4_i1	4.58909	4.44643	7.72045e-09	8.25762e-07	C0P5K5_MAIZE	Full=Putative uncharacterized protein; [Zea mays (Maize).]
TR41322|c0_g1_i1	9.45165	1.74497	7.83154e-09	8.33577e-07	Q2L3S0_WHEAT	Full=Putative vesicle associated membrane protein; [Triticum aestivum (Wheat).]
TR20760|c0_g1_i1	-9.41334	1.90448	7.83154e-09	8.33577e-07	D6MK66_9ASPA	Full=Transcription factor; Flags: Fragment; [Lycoris longituba.]
TR42727|c0_g1_i1	NO HITS	NO HITS	NO HITS	NO HITS	NO HITS	NO HITS
TR20044|c0_g1_i1	4.4502	5.17371	8.05142e-09	8.55597e-07	C5Y8M5_SORBI	Full=Putative uncharacterized protein Sb06g016860; [Sorghum bicolor (Sorghum) (Sorghum vulgare).]
TR15743|c0_g1_i1	-9.77851	2.24261	8.33781e-09	8.83177e-07	Q0DT61_ORYSJ	Full=Os03g0267100 protein; [Oryza sativa subsp. japonica (Rice).]
TR22748|c0_g1_i1	NO HITS	NO HITS	NO HITS	NO HITS	NO HITS	NO HITS
TR8386|c0_g1_i1	5.21789	2.6376	8.40666e-09	8.89038e-07	Q9FUW6_BETPN	Full=Allergenic isoflavone reductase-like protein Bet v 6.0102; [Betula pendula (European white birch)
TR17750|c0_g1_i4	-5.05407	3.46157	8.46683e-09	8.93965e-07	Q6TGM7_9POAL	Full=Dirigent; [Saccharum hybrid cultivar Q117.]
TR22603|c0_g1_i1	-9.39942	1.89167	8.67364e-09	9.09958e-07	B6SQD4_MAIZE	Full=Catalytic/ oxidoreductase, acting on NADH or NADPH; [Zea mays (Maize).]
TR33061|c0_g1_i1	NO HITS	NO HITS	NO HITS	NO HITS	NO HITS	NO HITS
TR13045|c0_g1_i3	-9.39942	1.89167	8.67364e-09	9.09958e-07	C5Y290_SORBI	Full=Putative uncharacterized protein Sb05g014050; [Sorghum bicolor (Sorghum) (Sorghum vulgare).]
TR4964|c0_g1_i1	6.51445	1.73938	8.67364e-09	9.09958e-07	C5XAB2_SORBI	Full=Putative uncharacterized protein Sb02g003800; [Sorghum bicolor (Sorghum) (Sorghum vulgare).]
TR13232|c0_g1_i1	-9.76772	2.23256	9.03865e-09	9.46741e-07	C5YXG3_SORBI	Full=Putative uncharacterized protein Sb09g019158; Flags: Fragment; [Sorghum bicolor (Sorghum) (Sorghum
TR24229|c5_g6_i1	4.56439	4.47512	9.14964e-09	9.56843e-07	Q75GB2_ORYSJ	Full=Putative uncharacterized protein B1402B06.18; SubName: Full=Putative uncharacterized protein OSJNB
TR15383|c1_g1_i4	4.36365	6.03183	9.3577e-09	9.77048e-07	D8TG68_SELML	Full=Putative uncharacterized protein; [Selaginella moellendorffii (Spikemoss).]
TR36489|c0_g3_i1	5.5173	2.61771	9.44786e-09	9.84898e-07	C0PGD3_MAIZE	Full=Putative uncharacterized protein; [Zea mays (Maize).]
TR2502|c0_g1_i1	9.40864	1.70177	9.61643e-09	9.99303e-07	C5YQ10_SORBI	Full=Putative uncharacterized protein Sb08g000440; [Sorghum bicolor (Sorghum) (Sorghum vulgare).]
TR21347|c0_g2_i1	-9.38536	1.87875	9.61643e-09	9.99303e-07	C5X9H1_SORBI	Full=Putative uncharacterized protein Sb02g002800; [Sorghum bicolor (Sorghum) (Sorghum vulgare).]
TR2360|c0_g1_i1	4.82376	3.37893	9.75303e-09	1.0119e-06	Q3LVI1_TAROF	Full=TO71-3; Flags: Fragment; [Taraxacum officinale (Common dandelion) (Leontodon taraxacum).]
TR25292|c0_g1_i1	-9.75684	2.22243	9.80482e-09	1.01567e-06	B8BJS1_ORYSI	Full=Putative uncharacterized protein; [Oryza sativa subsp. indica (Rice).]
TR14851|c0_g1_i1	NO HITS	NO HITS	NO HITS	NO HITS	NO HITS	NO HITS
TR9300|c0_g2_i1	-9.74588	2.21223	1.0643e-08	1.09187e-06	C5YFC1_SORBI	Full=Putative uncharacterized protein Sb06g014880; [Sorghum bicolor (Sorghum) (Sorghum vulgare).]
TR32366|c0_g2_i1	NO HITS	NO HITS	NO HITS	NO HITS	NO HITS	NO HITS
TR15097|c0_g1_i1	NO HITS	NO HITS	NO HITS	NO HITS	NO HITS	NO HITS
TR48164|c0_g1_i1	NO HITS	NO HITS	NO HITS	NO HITS	NO HITS	NO HITS
TR39420|c0_g1_i2	-9.37117	1.8657	1.06732e-08	1.09187e-06	Q5VPM5_ORYSJ	Full=Os06g0580100 protein; SubName: Full=Putative uncharacterized protein P0566A10.17; [Oryza sativa su
TR16426|c0_g1_i1	NO HITS	NO HITS	NO HITS	NO HITS	NO HITS	NO HITS
TR26730|c0_g2_i1	-9.37117	1.8657	1.06732e-08	1.09187e-06	Q0J390_ORYSJ	Full=Os09g0246700 protein; [Oryza sativa subsp. japonica (Rice).]
TR33749|c0_g1_i1	-4.41614	5.62361	1.09426e-08	1.11769e-06	B6SK70_MAIZE	Full=Cupin, RmlC-type; [Zea mays (Maize).]
TR22960|c0_g1_i1	4.38643	5.25295	1.12059e-08	1.14282e-06	C5WZ14_SORBI	Full=Putative uncharacterized protein Sb01g048030; [Sorghum bicolor (Sorghum) (Sorghum vulgare).]
TR15307|c1_g1_i1	-5.79706	2.68497	1.12856e-08	1.14738e-06	C5Z6F4_SORBI	Full=Putative uncharacterized protein Sb10g006980; [Sorghum bicolor (Sorghum) (Sorghum vulgare).]
TR18135|c0_g2_i1	5.48111	2.58193	1.12856e-08	1.14738e-06	C5WXG4_SORBI	Full=Putative uncharacterized protein Sb01g018690; [Sorghum bicolor (Sorghum) (Sorghum vulgare).]
TR27170|c2_g1_i6	-4.76147	3.89176	1.13734e-08	1.15452e-06	C5XRJ6_SORBI	Full=L-lactate dehydrogenase; EC=1.1.1.27; [Sorghum bicolor (Sorghum) (Sorghum vulgare).]
TR14382|c0_g1_i1	-9.72371	2.19161	1.15607e-08	1.16993e-06	C5YWH8_SORBI	Full=Putative uncharacterized protein Sb09g029830; [Sorghum bicolor (Sorghum) (Sorghum vulgare).]
TR1050|c0_g2_i2	NO HITS	NO HITS	NO HITS	NO HITS	NO HITS	NO HITS
TR24229|c5_g8_i1	4.52648	4.43857	1.16505e-08	1.1772e-06	Q75GB2_ORYSJ	Full=Putative uncharacterized protein B1402B06.18; SubName: Full=Putative uncharacterized protein OSJNB
TR24280|c8_g7_i1	NO HITS	NO HITS	NO HITS	NO HITS	NO HITS	NO HITS
TR32419|c0_g2_i1	NO HITS	NO HITS	NO HITS	NO HITS	NO HITS	NO HITS
TR14685|c0_g1_i1	NO HITS	NO HITS	NO HITS	NO HITS	NO HITS	NO HITS
TR37726|c1_g2_i1	NO HITS	NO HITS	NO HITS	NO HITS	NO HITS	NO HITS
TR37864|c0_g1_i2	-6.49231	2.45096	1.21666e-08	1.21998e-06	B6U8I9_MAIZE	Full=Ras-related protein RHN1; [Zea mays (Maize).]
TR24264|c2_g1_i3	NO HITS	NO HITS	NO HITS	NO HITS	NO HITS	NO HITS
TR15383|c1_g8_i4	5.92189	2.05951	1.25662e-08	1.25622e-06	C1NAN1_MICPS	Full=Predicted protein; Flags: Fragment; [Micromonas pusilla (Picoplanktonic green alga).]
TR1248|c0_g1_i1	5.46884	2.56981	1.27278e-08	1.27045e-06	B6SPS4_MAIZE	Full=Putative uncharacterized protein; [Zea mays (Maize).]
TR37725|c1_g3_i1	5.08645	2.76756	1.28417e-08	1.27987e-06	B8YJK8_9CHLO	Full=Elongation factor 1-alpha; Flags: Fragment; [Caulerpa cf. racemosa GG-2009.]
TR6623|c0_g1_i1	NO HITS	NO HITS	NO HITS	NO HITS	NO HITS	NO HITS
TR42190|c0_g1_i1	9.36431	1.65728	1.31916e-08	1.30485e-06	A5B6Y9_VITVI	Full=Putative uncharacterized protein; [Vitis vinifera (Grape).]
TR28871|c0_g1_i1	-9.32774	1.82582	1.31916e-08	1.30485e-06	B4FTK5_MAIZE	Full=Putative uncharacterized protein; [Zea mays (Maize).]
TR3514|c0_g2_i1	6.44846	1.67392	1.31916e-08	1.30485e-06	C5XER0_SORBI	Full=Putative uncharacterized protein Sb03g042330; [Sorghum bicolor (Sorghum) (Sorghum vulgare).]
TR41586|c0_g1_i1	NO HITS	NO HITS	NO HITS	NO HITS	NO HITS	NO HITS
TR20954|c0_g1_i1	4.77265	3.32915	1.35077e-08	1.33412e-06	C5XIP5_SORBI	Full=Putative uncharacterized protein Sb03g046790; [Sorghum bicolor (Sorghum) (Sorghum vulgare).]
TR24280|c8_g2_i1	4.54822	4.04401	1.36068e-08	1.33997e-06	A6N1H4_ORYSI	Full=Retrotransposon protein; [Oryza sativa subsp. indica (Rice).]
TR28918|c2_g3_i1	4.27231	6.9759	1.364e-08	1.33997e-06	C5XAS4_SORBI	Full=Putative uncharacterized protein Sb02g035490; [Sorghum bicolor (Sorghum) (Sorghum vulgare).]
TR33224|c2_g2_i1	NO HITS	NO HITS	NO HITS	NO HITS	NO HITS	NO HITS
TR41676|c0_g1_i1	NO HITS	NO HITS	NO HITS	NO HITS	NO HITS	NO HITS
TR49469|c0_g1_i1	NO HITS	NO HITS	NO HITS	NO HITS	NO HITS	NO HITS
TR26182|c0_g1_i1	NO HITS	NO HITS	NO HITS	NO HITS	NO HITS	NO HITS
TR24229|c5_g11_i1	4.48693	4.23675	1.40617e-08	1.37439e-06	Q75GB2_ORYSJ	Full=Putative uncharacterized protein B1402B06.18; SubName: Full=Putative uncharacterized protein OSJNB
TR18761|c0_g1_i1	NO HITS	NO HITS	NO HITS	NO HITS	NO HITS	NO HITS
TR27009|c6_g1_i1	4.22648	9.48514	1.4261e-08	1.38974e-06	YCX91_PHAAO	Full=Uncharacterized protein ORF91; [Phalaenopsis aphrodite subsp. formosana (Moth orchid).]
TR5864|c0_g1_i1	5.0646	2.74614	1.42976e-08	1.39125e-06	Q2QS92_ORYSJ	Full=Transposable element protein, putative, Retrotrans_gag; [Oryza sativa subsp. japonica (Rice).]
TR39009|c0_g1_i1	9.34163	1.63453	1.46906e-08	1.41277e-06	C5WUT6_SORBI	Full=Putative uncharacterized protein Sb01g044520; [Sorghum bicolor (Sorghum) (Sorghum vulgare).]
TR32566|c0_g1_i1	9.34163	1.63453	1.46906e-08	1.41277e-06	B2KZF9_PICAB	Full=Senescence-associated protein; [Picea abies (Norway spruce) (Picea excelsa).]
TR27780|c0_g1_i1	NO HITS	NO HITS	NO HITS	NO HITS	NO HITS	NO HITS
TR41587|c0_g1_i1	NO HITS	NO HITS	NO HITS	NO HITS	NO HITS	NO HITS
TR31921|c0_g1_i2	NO HITS	NO HITS	NO HITS	NO HITS	NO HITS	NO HITS
TR36386|c0_g1_i3	-9.31296	1.81227	1.46906e-08	1.41277e-06	C5YQ94_SORBI	Full=Putative uncharacterized protein Sb08g018835; Flags: Fragment; [Sorghum bicolor (Sorghum) (Sorghum
TR15219|c0_g1_i5	6.42577	1.65145	1.46906e-08	1.41277e-06	C5YSX0_SORBI	Full=Putative uncharacterized protein Sb08g022640; [Sorghum bicolor (Sorghum) (Sorghum vulgare).]
TR38760|c0_g2_i1	NO HITS	NO HITS	NO HITS	NO HITS	NO HITS	NO HITS
TR46155|c0_g2_i1	5.05356	2.73531	1.50929e-08	1.44934e-06	Q9AVH2_PEA	ull=Putative senescence-associated protein; Flags: Fragment; [Pisum sativum (Garden pea).]
TR37850|c0_g1_i1	NO HITS	NO HITS	NO HITS	NO HITS	NO HITS	NO HITS
TR24229|c5_g9_i1	4.42746	4.44298	1.61728e-08	1.54852e-06	Q75GB2_ORYSJ	Full=Putative uncharacterized protein B1402B06.18; SubName: Full=Putative uncharacterized protein OSJNB
TR7278|c0_g1_i1	NO HITS	NO HITS	NO HITS	NO HITS	NO HITS	NO HITS
TR30565|c0_g1_i1	-4.25389	6.8013	1.6339e-08	1.55246e-06	C5Z3U0_SORBI	Full=Putative uncharacterized protein Sb10g002890; [Sorghum bicolor (Sorghum) (Sorghum vulgare).]
TR6978|c0_g2_i1	NO HITS	NO HITS	NO HITS	NO HITS	NO HITS	NO HITS
TR44319|c0_g2_i1	-9.29804	1.79858	1.63792e-08	1.55246e-06	Q7X8Y7_ORYSJ	Full=OSJNBa0085H03.2 protein; [Oryza sativa subsp. japonica (Rice).]
TR36718|c0_g1_i1	NO HITS	NO HITS	NO HITS	NO HITS	NO HITS	NO HITS
TR13959|c0_g1_i2	-9.28295	1.78476	1.63792e-08	1.55246e-06	B6TWF0_MAIZE	Full=Cytochrome P450 CYP71K15; [Zea mays (Maize).]
TR1386|c0_g1_i1	6.40272	1.62864	1.63792e-08	1.55246e-06	DEF2_PEA	l=Defensin-2; AltName: Full=Antifungal protein Psd2; AltName: Full=Defense-related peptide 2; [Pisum sat
TR30378|c0_g1_i1	NO HITS	NO HITS	NO HITS	NO HITS	NO HITS	NO HITS
TR27011|c1_g4_i4	-4.8395	3.47209	1.67285e-08	1.58101e-06	C5Y623_SORBI	Full=Putative uncharacterized protein Sb05g004750; [Sorghum bicolor (Sorghum) (Sorghum vulgare).]
TR40120|c0_g1_i1	4.90089	3.16581	1.70129e-08	1.60558e-06	C5YQG9_SORBI	Full=Putative uncharacterized protein Sb08g019420; [Sorghum bicolor (Sorghum) (Sorghum vulgare).]
TR24815|c0_g1_i1	4.70948	3.50826	1.71084e-08	1.61228e-06	Q7XMW9_ORYSJ	Full=OSJNBb0040D15.5 protein; [Oryza sativa subsp. japonica (Rice).]
TR36123|c2_g1_i5	NO HITS	NO HITS	NO HITS	NO HITS	NO HITS	NO HITS
TR13259|c0_g1_i1	5.03121	2.71341	1.77857e-08	1.67132e-06	C5YEX4_SORBI	Full=Putative uncharacterized protein Sb06g014450; [Sorghum bicolor (Sorghum) (Sorghum vulgare).]
TR24229|c5_g16_i1	4.41149	4.47503	1.80404e-08	1.69284e-06	Q75GB2_ORYSJ	Full=Putative uncharacterized protein B1402B06.18; SubName: Full=Putative uncharacterized protein OSJNB
TR21333|c0_g1_i1	-4.60369	4.1092	1.80834e-08	1.69446e-06	C5XQW1_SORBI	Full=Putative uncharacterized protein Sb03g007270; [Sorghum bicolor (Sorghum) (Sorghum vulgare).]
TR8354|c0_g1_i1	-9.26771	1.7708	1.82837e-08	1.71079e-06	C0HFH9_MAIZE	Full=Putative uncharacterized protein; [Zea mays (Maize).]
TR13241|c0_g2_i1	NO HITS	NO HITS	NO HITS	NO HITS	NO HITS	NO HITS
TR9186|c0_g1_i1	-9.64332	2.11696	1.92741e-08	1.79105e-06	C5XDR7_SORBI	Full=Putative uncharacterized protein Sb02g025950; [Sorghum bicolor (Sorghum) (Sorghum vulgare).]
TR42464|c0_g1_i1	NO HITS	NO HITS	NO HITS	NO HITS	NO HITS	NO HITS
TR46401|c0_g1_i1	NO HITS	NO HITS	NO HITS	NO HITS	NO HITS	NO HITS
TR24229|c5_g4_i1	4.44791	4.41364	1.92776e-08	1.79105e-06	Q75GB2_ORYSJ	Full=Putative uncharacterized protein B1402B06.18; SubName: Full=Putative uncharacterized protein OSJNB
TR459|c0_g1_i1	5.08168	2.50389	1.96183e-08	1.81757e-06	C5Y9V9_SORBI	Full=Putative uncharacterized protein Sb06g019050; [Sorghum bicolor (Sorghum) (Sorghum vulgare).]
TR9427|c0_g1_i1	NO HITS	NO HITS	NO HITS	NO HITS	NO HITS	NO HITS
TR29142|c0_g1_i1	-4.18561	8.11867	2.03985e-08	1.87473e-06	C3SAB4_BRADI	Full=Proline-rich protein; [Brachypodium distachyon (Purple false brome) (Trachynia distachya).]
TR34297|c0_g1_i1	9.29516	1.58796	2.04348e-08	1.87473e-06	B9P9V1_POPTR	Full=Predicted protein; [Populus trichocarpa (Western balsam poplar) (Populus balsamifera]
TR3029|c0_g1_i1	9.29516	1.58796	2.04348e-08	1.87473e-06	A5AP90_VITVI	Full=Putative uncharacterized protein; [Vitis vinifera (Grape).]
TR9767|c0_g2_i1	NO HITS	NO HITS	NO HITS	NO HITS	NO HITS	NO HITS
TR26968|c1_g1_i1	-9.25231	1.7567	2.04348e-08	1.87473e-06	C5XUX4_SORBI	Full=Putative uncharacterized protein Sb04g023010; [Sorghum bicolor (Sorghum) (Sorghum vulgare).]
TR13566|c0_g1_i1	NO HITS	NO HITS	NO HITS	NO HITS	NO HITS	NO HITS
TR1126|c0_g1_i2	-9.25231	1.7567	2.04348e-08	1.87473e-06	B6TVG1_MAIZE	Full=Malic enzyme; [Zea mays (Maize).]
TR9073|c1_g2_i1	-9.63146	2.10596	2.10426e-08	1.91712e-06	B6U3L7_MAIZE	Full=Cortical cell-delineating protein; [Zea mays (Maize).]
TR47515|c0_g1_i2	-9.61951	2.09488	2.10426e-08	1.91712e-06	C5WUI9_SORBI	Full=Putative uncharacterized protein Sb01g030920; [Sorghum bicolor (Sorghum) (Sorghum vulgare).]
TR4592|c0_g1_i1	NO HITS	NO HITS	NO HITS	NO HITS	NO HITS	NO HITS
TR10399|c0_g1_i1	5.83236	1.97087	2.10426e-08	1.91712e-06	C5YTC9_SORBI	Full=Putative uncharacterized protein Sb08g005570; [Sorghum bicolor (Sorghum) (Sorghum vulgare).]
TR18521|c3_g1_i15	NO HITS	NO HITS	NO HITS	NO HITS	NO HITS	NO HITS
TR29411|c0_g2_i1	NO HITS	NO HITS	NO HITS	NO HITS	NO HITS	NO HITS
TR36323|c0_g1_i1	4.32419	4.75973	2.23802e-08	2.03335e-06	C5Z6V2_SORBI	Full=Putative uncharacterized protein Sb10g007430; [Sorghum bicolor (Sorghum) (Sorghum vulgare).]
TR45183|c0_g1_i1	-4.5657	4.07356	2.26738e-08	2.05719e-06	C5YQR3_SORBI	Full=Putative uncharacterized protein Sb08g001750; [Sorghum bicolor (Sorghum) (Sorghum vulgare).]
TR34097|c1_g1_i1	NO HITS	NO HITS	NO HITS	NO HITS	NO HITS	NO HITS
TR39420|c0_g1_i1	-9.23673	1.74246	2.28675e-08	2.06621e-06	Q5VPM5_ORYSJ	Full=Os06g0580100 protein; SubName: Full=Putative uncharacterized protein P0566A10.17; [Oryza sativa su
TR42190|c0_g4_i1	6.35549	1.58195	2.28675e-08	2.06621e-06	A5B6Y9_VITVI	Full=Putative uncharacterized protein; [Vitis vinifera (Grape).]
TR49429|c0_g1_i1	-9.60745	2.08371	2.29912e-08	2.07053e-06	C5Y207_SORBI	Full=Putative uncharacterized protein Sb05g009983; Flags: Fragment; [Sorghum bicolor (Sorghum) (Sorghum
TR24229|c6_g8_i1	4.46703	4.15862	2.30002e-08	2.07053e-06	A4QMB0_PINKO	Full=ORF64d; [Pinus koraiensis (Korean pine).]
TR9103|c1_g1_i2	4.67089	3.35551	2.30097e-08	2.07053e-06	C5XSE2_SORBI	Full=Putative uncharacterized protein Sb04g001460; [Sorghum bicolor (Sorghum) (Sorghum vulgare).]
TR27170|c0_g1_i2	NO HITS	NO HITS	NO HITS	NO HITS	NO HITS	NO HITS
TR6905|c0_g1_i1	4.7007	3.12214	2.37109e-08	2.1278e-06	C5XC54_SORBI	Full=Putative uncharacterized protein Sb02g024240; [Sorghum bicolor (Sorghum) (Sorghum vulgare).]
TR37752|c0_g2_i1	-4.4358	4.5562	2.43075e-08	2.17837e-06	B4FQK1_MAIZE	Full=Seven-transmembrane-domain protein 1; [Zea mays (Maize).]
TR40170|c0_g1_i1	4.63631	3.54409	2.45386e-08	2.19608e-06	C5YZN6_SORBI	Full=Putative uncharacterized protein Sb09g003250; [Sorghum bicolor (Sorghum) (Sorghum vulgare).]
TR39717|c0_g2_i1	-6.37617	2.34318	2.50707e-08	2.22869e-06	D0VLU4_9POAL	Full=P10Sh249C12; [Saccharum hybrid cultivar R570.]
TR7393|c0_g1_i1	5.5354	2.23334	2.50707e-08	2.22869e-06	C0P4F2_MAIZE	Full=Putative uncharacterized protein; [Zea mays (Maize).]
TR18089|c0_g1_i1	-9.59529	2.07244	2.51401e-08	2.22869e-06	Q2QT96_ORYSJ	Full=MAR-binding protein, putative, expressed; SubName: Full=Os12g0299700 protein; SubName: Full=cDNA c
TR35794|c5_g1_i1	-9.59529	2.07244	2.51401e-08	2.22869e-06	C5WW03_SORBI	Full=Putative uncharacterized protein Sb01g003850; [Sorghum bicolor (Sorghum) (Sorghum vulgare).]
TR14556|c0_g1_i2	-9.59529	2.07244	2.51401e-08	2.22869e-06	C5XHA6_SORBI	Full=Putative uncharacterized protein Sb03g011240; [Sorghum bicolor (Sorghum) (Sorghum vulgare).]
TR14927|c0_g1_i1	NO HITS	NO HITS	NO HITS	NO HITS	NO HITS	NO HITS
TR37725|c0_g1_i1	5.81377	1.95248	2.51401e-08	2.22869e-06	F2D525_HORVD	Full=Elongation factor 1-alpha; [Hordeum vulgare var. distichum (Two-rowed barley).]
TR8887|c0_g1_i1	9.24714	1.53991	2.56226e-08	2.24724e-06	C5YCP7_SORBI	Full=Putative uncharacterized protein Sb06g002170; [Sorghum bicolor (Sorghum) (Sorghum vulgare).]
TR5986|c0_g2_i1	NO HITS	NO HITS	NO HITS	NO HITS	NO HITS	NO HITS
TR45229|c0_g2_i1	-9.22099	1.72807	2.56226e-08	2.24724e-06	B8AN74_ORYSI	Full=Putative uncharacterized protein; [Oryza sativa subsp. indica (Rice).]
TR43269|c0_g2_i1	-9.20508	1.71353	2.56226e-08	2.24724e-06	C6JS17_SORBI	Full=Putative uncharacterized protein Sb0019s003120; [Sorghum bicolor (Sorghum) (Sorghum vulgare).]
TR599|c0_g1_i1	-9.20508	1.71353	2.56226e-08	2.24724e-06	Q6YVX3_ORYSJ	Full=Putative resistance protein LR10; [Oryza sativa subsp. japonica (Rice).]
TR24229|c5_g15_i2	NO HITS	NO HITS	NO HITS	NO HITS	NO HITS	NO HITS
TR2644|c0_g1_i1	6.33128	1.55805	2.56226e-08	2.24724e-06	C5YD56_SORBI	Full=Putative uncharacterized protein Sb06g002990; [Sorghum bicolor (Sorghum) (Sorghum vulgare).]
TR46342|c0_g1_i1	NO HITS	NO HITS	NO HITS	NO HITS	NO HITS	NO HITS
TR15209|c4_g4_i4	4.83302	3.09959	2.58076e-08	2.25687e-06	Q5W7C9_ORYSJ	Full=Unknow protein; [Oryza sativa subsp. japonica (Rice).]
TR9103|c1_g1_i4	4.83302	3.09959	2.58076e-08	2.25687e-06	C5XSE2_SORBI	Full=Putative uncharacterized protein Sb04g001460; [Sorghum bicolor (Sorghum) (Sorghum vulgare).]
TR22189|c0_g1_i1	4.18242	6.5049	2.58353e-08	2.25687e-06	C0P5U5_MAIZE	Full=Putative uncharacterized protein; [Zea mays (Maize).]
TR29638|c0_g1_i1	4.22279	5.45087	2.64582e-08	2.30821e-06	C5WVD4_SORBI	Full=Putative uncharacterized protein Sb01g017060; [Sorghum bicolor (Sorghum) (Sorghum vulgare).]
TR44678|c0_g1_i1	-4.64191	3.9121	2.65733e-08	2.31518e-06	C5WS14_SORBI	Full=Putative uncharacterized protein Sb01g000880; [Sorghum bicolor (Sorghum) (Sorghum vulgare).]
TR14053|c0_g1_i1	4.82431	3.0911	2.69317e-08	2.34331e-06	C5XR90_SORBI	Full=Putative uncharacterized protein Sb03g041140; [Sorghum bicolor (Sorghum) (Sorghum vulgare).]
TR6999|c0_g1_i1	4.86339	2.96032	2.69703e-08	2.34357e-06	C5Z1J8_SORBI	Full=Putative uncharacterized protein Sb10g011730; [Sorghum bicolor (Sorghum) (Sorghum vulgare).]
TR20649|c0_g1_i1	-9.58303	2.06109	2.7512e-08	2.3812e-06	C5XII6_SORBI	Full=Putative uncharacterized protein Sb03g046300; [Sorghum bicolor (Sorghum) (Sorghum vulgare).]
TR7586|c0_g1_i1	-9.58303	2.06109	2.7512e-08	2.3812e-06	C5YZM8_SORBI	Full=Putative uncharacterized protein Sb09g003183; Flags: Fragment; [Sorghum bicolor (Sorghum) (Sorghum
TR7594|c1_g4_i13	NO HITS	NO HITS	NO HITS	NO HITS	NO HITS	NO HITS
TR7594|c1_g4_i3	4.20891	5.53874	2.77115e-08	2.39531e-06	A5B6Y9_VITVI	Full=Putative uncharacterized protein; [Vitis vinifera (Grape).]
TR28309|c0_g1_i1	NO HITS	NO HITS	NO HITS	NO HITS	NO HITS	NO HITS
TR1047|c0_g1_i1	NO HITS	NO HITS	NO HITS	NO HITS	NO HITS	NO HITS
TR40409|c0_g1_i1	NO HITS	NO HITS	NO HITS	NO HITS	NO HITS	NO HITS
TR24072|c1_g1_i2	-9.18899	1.69883	2.87473e-08	2.4622e-06	C5Z8P6_SORBI	Full=Putative uncharacterized protein Sb10g028190; [Sorghum bicolor (Sorghum) (Sorghum vulgare).]
TR43957|c0_g1_i1	NO HITS	NO HITS	NO HITS	NO HITS	NO HITS	NO HITS
TR35802|c0_g2_i3	-9.18899	1.69883	2.87473e-08	2.4622e-06	C5XUI2_SORBI	Full=Putative uncharacterized protein Sb04g003073; Flags: Fragment; [Sorghum bicolor (Sorghum) (Sorghum
TR8697|c0_g2_i1	-9.18899	1.69883	2.87473e-08	2.4622e-06	C5YR60_SORBI	Full=Putative uncharacterized protein Sb08g002170; [Sorghum bicolor (Sorghum) (Sorghum vulgare).]
TR17463|c0_g1_i1	4.31081	4.6728	2.96365e-08	2.53506e-06	C5YHL3_SORBI	Full=Putative uncharacterized protein Sb07g025700; [Sorghum bicolor (Sorghum) (Sorghum vulgare).]
TR15324|c1_g1_i2	4.42398	3.92429	2.97169e-08	2.53554e-06	B9S749_RICCO	Full=Putative uncharacterized protein; [Ricinus communis (Castor bean).]
TR9226|c0_g1_i1	-4.20283	5.92142	2.97193e-08	2.53554e-06	C5XIK1_SORBI	Full=Putative uncharacterized protein Sb03g046410; [Sorghum bicolor (Sorghum) (Sorghum vulgare).]
TR17403|c0_g1_i1	-9.57066	2.04965	3.01324e-08	2.55752e-06	C5YQI2_SORBI	Full=Putative uncharacterized protein Sb08g019510; [Sorghum bicolor (Sorghum) (Sorghum vulgare).]
TR10051|c0_g1_i1	-9.57066	2.04965	3.01324e-08	2.55752e-06	Q710T7_POPDE	Full=Gag-pol polyprotein; [Populus deltoides (Eastern poplar) (Eastern cottonwood).]
TR38246|c0_g1_i1	-9.57066	2.04965	3.01324e-08	2.55752e-06	C5YHH7_SORBI	Full=Putative uncharacterized protein Sb07g004470; [Sorghum bicolor (Sorghum) (Sorghum vulgare).]
TR34538|c0_g1_i1	NO HITS	NO HITS	NO HITS	NO HITS	NO HITS	NO HITS
TR10640|c0_g1_i1	4.65713	3.07986	3.06402e-08	2.59727e-06	B6STD0_MAIZE	Full=Putative uncharacterized protein; [Zea mays (Maize).]
TR16898|c0_g1_i1	-4.7455	3.56798	3.07065e-08	2.59954e-06	C5Z9F1_SORBI	Full=Putative uncharacterized protein Sb10g029740; [Sorghum bicolor (Sorghum) (Sorghum vulgare).]
TR8389|c0_g2_i1	-4.47721	4.09426	3.0845e-08	2.60791e-06	C5YF15_SORBI	Full=Putative uncharacterized protein Sb06g027090; [Sorghum bicolor (Sorghum) (Sorghum vulgare).]
TR31007|c0_g1_i1	4.87998	2.78546	3.13494e-08	2.64715e-06	C6TM65_SOYBN	Full=Putative uncharacterized protein; Flags: Fragment; [Glycine max (Soybean) (Glycine hispida).]
TR31211|c0_g1_i1	4.49866	3.51048	3.17192e-08	2.67494e-06	B6T6N0_MAIZE	Full=Membrane protein; [Zea mays (Maize).]
TR4743|c0_g1_i1	-9.17271	1.68398	3.22964e-08	2.71318e-06	F2CV07_HORVD	Full=Predicted protein; [Hordeum vulgare var. distichum (Two-rowed barley).]
TR13060|c0_g8_i1	NO HITS	NO HITS	NO HITS	NO HITS	NO HITS	NO HITS
TR10051|c0_g2_i1	-9.17271	1.68398	3.22964e-08	2.71318e-06	Q710T7_POPDE	Full=Gag-pol polyprotein; [Populus deltoides (Eastern poplar) (Eastern cottonwood).]
TR15338|c2_g1_i2	NO HITS	NO HITS	NO HITS	NO HITS	NO HITS	NO HITS
TR24229|c6_g9_i6	4.19458	5.60116	3.2964e-08	2.75371e-06	Q5W7C9_ORYSJ	Full=Unknow protein; [Oryza sativa subsp. japonica (Rice).]
TR27149|c0_g1_i2	-4.29184	4.94622	3.29727e-08	2.75371e-06	C5Z3T3_SORBI	Full=Putative uncharacterized protein Sb10g002810; [Sorghum bicolor (Sorghum) (Sorghum vulgare).]
TR16718|c0_g1_i1	-9.5456	2.02647	3.30299e-08	2.75371e-06	B6TFM0_MAIZE	Full=Putative uncharacterized protein; [Zea mays (Maize).]
TR22539|c0_g1_i1	-9.5456	2.02647	3.30299e-08	2.75371e-06	Q2QXV8_ORYSJ	Full=Expressed protein; SubName: Full=cDNA clone:001-017-B04, full insert sequence; [Oryza sativa subsp
TR582|c0_g1_i1	NO HITS	NO HITS	NO HITS	NO HITS	NO HITS	NO HITS
TR12640|c0_g1_i1	4.78892	3.05663	3.34232e-08	2.78297e-06	C5X2X8_SORBI	Full=Putative uncharacterized protein Sb02g026860; [Sorghum bicolor (Sorghum) (Sorghum vulgare).]
TR33779|c0_g1_i1	NO HITS	NO HITS	NO HITS	NO HITS	NO HITS	NO HITS
TR34259|c0_g1_i1	-9.53291	2.01474	3.62368e-08	2.99121e-06	Q6K5Q2_ORYSJ	Full=Os02g0491300 protein; SubName: Full=Putative uncharacterized protein OSJNBa0048K16.31; SubName: Fu
TR37082|c0_g1_i2	-9.53291	2.01474	3.62368e-08	2.99121e-06	C5XLS0_SORBI	Full=Putative uncharacterized protein Sb03g036610; [Sorghum bicolor (Sorghum) (Sorghum vulgare).]
TR8525|c0_g1_i1	NO HITS	NO HITS	NO HITS	NO HITS	NO HITS	NO HITS
TR2063|c0_g2_i1	NO HITS	NO HITS	NO HITS	NO HITS	NO HITS	NO HITS
TR7586|c0_g1_i3	-9.15625	1.66897	3.63334e-08	2.99121e-06	C5YZM8_SORBI	Full=Putative uncharacterized protein Sb09g003183; Flags: Fragment; [Sorghum bicolor (Sorghum) (Sorghum
TR13241|c0_g1_i1	NO HITS	NO HITS	NO HITS	NO HITS	NO HITS	NO HITS
TR40761|c0_g1_i1	NO HITS	NO HITS	NO HITS	NO HITS	NO HITS	NO HITS
TR7347|c0_g3_i1	6.28161	1.50908	3.63334e-08	2.99121e-06	C5Y5I4_SORBI	Full=Putative uncharacterized protein Sb05g004060; [Sorghum bicolor (Sorghum) (Sorghum vulgare).]
TR26944|c2_g2_i1	NO HITS	NO HITS	NO HITS	NO HITS	NO HITS	NO HITS
TR9874|c0_g1_i1	5.28514	2.3887	3.767e-08	3.0935e-06	Q84ZB4_ORYSJ	Full=PATHOGENESIS-RELATED GENES TRANSCRIPTIONAL ACTIVATOR PTI5-like; [Oryza sativa subsp. japonica (Ric
TR20798|c0_g1_i1	-5.12234	2.97509	3.94679e-08	3.2371e-06	C5WMF3_SORBI	Full=Putative uncharacterized protein Sb01g037310; [Sorghum bicolor (Sorghum) (Sorghum vulgare).]
TR38246|c0_g1_i2	-9.5201	2.00291	3.97895e-08	3.25132e-06	C5YHH7_SORBI	Full=Putative uncharacterized protein Sb07g004470; [Sorghum bicolor (Sorghum) (Sorghum vulgare).]
TR20756|c0_g3_i2	-9.5201	2.00291	3.97895e-08	3.25132e-06	F2E0B0_HORVD	Full=Predicted protein; [Hordeum vulgare var. distichum (Two-rowed barley).]
TR18017|c0_g1_i1	5.73691	1.87661	3.97895e-08	3.25132e-06	F2D402_HORVD	Full=Predicted protein; [Hordeum vulgare var. distichum (Two-rowed barley).]
TR9073|c0_g3_i1	-4.70258	3.52793	3.99258e-08	3.25841e-06	C5Y564_SORBI	Full=Putative uncharacterized protein Sb05g003860; [Sorghum bicolor (Sorghum) (Sorghum vulgare).]
TR46572|c3_g1_i1	-4.80202	3.22629	4.00386e-08	3.26357e-06	Q2QXV6_ORYSJ	Full=Expressed protein; [Oryza sativa subsp. japonica (Rice).]
TR24280|c8_g4_i2	5.27108	2.37487	4.0306e-08	3.28095e-06	A6N1H4_ORYSI	Full=Retrotransposon protein; [Oryza sativa subsp. indica (Rice).]
TR2964|c3_g2_i2	-4.25924	4.91563	4.03517e-08	3.28095e-06	B6T9E1_MAIZE	Full=Xyloglucan endotransglucosylase/hydrolase; [Zea mays (Maize).]
TR24261|c0_g1_i3	4.12449	5.87904	4.06783e-08	3.29964e-06	B6SSX8_MAIZE	Full=Flavonoid 3-monooxygenase; [Zea mays (Maize).]
TR40717|c0_g1_i1	NO HITS	NO HITS	NO HITS	NO HITS	NO HITS	NO HITS
TR21235|c0_g1_i1	NO HITS	NO HITS	NO HITS	NO HITS	NO HITS	NO HITS
TR1562|c0_g1_i1	NO HITS	NO HITS	NO HITS	NO HITS	NO HITS	NO HITS
TR7586|c0_g1_i5	-9.1396	1.65379	4.09326e-08	3.29964e-06	C5YZM8_SORBI	Full=Putative uncharacterized protein Sb09g003183; Flags: Fragment; [Sorghum bicolor (Sorghum) (Sorghum
TR41025|c0_g1_i1	-9.1396	1.65379	4.09326e-08	3.29964e-06	F2E530_HORVD	Full=Predicted protein; [Hordeum vulgare var. distichum (Two-rowed barley).]
TR24496|c0_g2_i1	-9.12276	1.63845	4.09326e-08	3.29964e-06	F2DUQ9_HORVD	Full=Predicted protein; [Hordeum vulgare var. distichum (Two-rowed barley).]
TR49384|c0_g1_i1	4.05005	10.0562	4.14708e-08	3.33893e-06	C5Y8K6_SORBI	Full=Putative uncharacterized protein Sb05g027670; [Sorghum bicolor (Sorghum) (Sorghum vulgare).]
TR18521|c2_g2_i1	4.60306	3.02744	4.16767e-08	3.35056e-06	YCX91_PHAAO	Full=Uncharacterized protein ORF91; [Phalaenopsis aphrodite subsp. formosana (Moth orchid).]
TR35670|c0_g1_i1	4.59069	3.15253	4.17172e-08	3.35056e-06	B6SSH7_MAIZE	Full=Verprolin; [Zea mays (Maize).]
TR49770|c0_g1_i1	-4.16191	5.76072	4.18066e-08	3.35366e-06	C5WQS6_SORBI	Full=Putative uncharacterized protein Sb01g040540; [Sorghum bicolor (Sorghum) (Sorghum vulgare).]
TR39361|c0_g1_i2	NO HITS	NO HITS	NO HITS	NO HITS	NO HITS	NO HITS
TR36318|c0_g1_i1	4.4516	3.4651	4.26806e-08	3.41543e-06	C5X5I9_SORBI	Full=Putative uncharacterized protein Sb02g042730; [Sorghum bicolor (Sorghum) (Sorghum vulgare).]
TR35014|c0_g2_i1	-4.37748	4.27296	4.29164e-08	3.43013e-06	C5WMI1_SORBI	Full=Putative uncharacterized protein Sb01g037580; [Sorghum bicolor (Sorghum) (Sorghum vulgare).]
TR7594|c1_g4_i15	4.22273	4.73337	4.35753e-08	3.47856e-06	B1PIF3_9CONI	Full=Putative senescence-associated protein; Flags: Fragment; [Cupressus sempervirens.]
TR40404|c0_g1_i1	-9.50718	1.99098	4.37291e-08	3.48239e-06	Q9LGB2_ORYSJ	Full=Os01g0132000 protein; SubName: Full=Putative wound-induced protease inhibitor; SubName: Full=cDNA
TR22177|c0_g1_i1	-9.49414	1.97894	4.37291e-08	3.48239e-06	Q2QYM6_ORYSJ	Full=Putative uncharacterized protein; [Oryza sativa subsp. japonica (Rice).]
TR3518|c0_g2_i1	4.5646	3.25253	4.49516e-08	3.57542e-06	YCX91_PHAAO	Full=Uncharacterized protein ORF91; [Phalaenopsis aphrodite subsp. formosana (Moth orchid).]
TR22938|c0_g2_i3	4.57372	3.13611	4.53112e-08	3.59967e-06	MASY_MAIZE	ull=Malate synthase, glyoxysomal; EC=2.3.3.9; [Zea mays (Maize).]
TR24229|c5_g1_i1	4.23386	4.52114	4.61023e-08	3.63146e-06	Q75GB2_ORYSJ	Full=Putative uncharacterized protein B1402B06.18; SubName: Full=Putative uncharacterized protein OSJNB
TR33993|c1_g3_i1	NO HITS	NO HITS	NO HITS	NO HITS	NO HITS	NO HITS
TR31741|c0_g1_i2	NO HITS	NO HITS	NO HITS	NO HITS	NO HITS	NO HITS
TR33942|c0_g1_i1	-9.10572	1.62294	4.61803e-08	3.63146e-06	C5YJ23_SORBI	Full=Putative uncharacterized protein Sb07g006875; Flags: Fragment; [Sorghum bicolor (Sorghum) (Sorghum
TR32419|c0_g3_i1	NO HITS	NO HITS	NO HITS	NO HITS	NO HITS	NO HITS
TR39717|c0_g1_i1	-9.10572	1.62294	4.61803e-08	3.63146e-06	C5Z697_SORBI	Full=Putative uncharacterized protein Sb10g024730; [Sorghum bicolor (Sorghum) (Sorghum vulgare).]
TR30948|c0_g1_i1	NO HITS	NO HITS	NO HITS	NO HITS	NO HITS	NO HITS
TR27782|c0_g1_i1	NO HITS	NO HITS	NO HITS	NO HITS	NO HITS	NO HITS
TR27570|c0_g1_i2	5.25688	2.36091	4.62082e-08	3.63146e-06	C5Y8F2_SORBI	Full=Phospholipase D; EC=3.1.4.4; [Sorghum bicolor (Sorghum) (Sorghum vulgare).]
TR1897|c1_g2_i1	NO HITS	NO HITS	NO HITS	NO HITS	NO HITS	NO HITS
TR48791|c0_g1_i1	4.5567	3.24489	4.67181e-08	3.66278e-06	C5WW69_SORBI	Full=Putative uncharacterized protein Sb01g004470; [Sorghum bicolor (Sorghum) (Sorghum vulgare).]
TR5166|c0_g1_i1	NO HITS	NO HITS	NO HITS	NO HITS	NO HITS	NO HITS
TR32245|c0_g1_i1	4.14456	5.15024	4.76388e-08	3.72608e-06	C5YVY6_SORBI	Full=Putative uncharacterized protein Sb09g028930; [Sorghum bicolor (Sorghum) (Sorghum vulgare).]
TR26263|c3_g1_i2	4.30186	4.27356	4.77909e-08	3.73353e-06	C5Y9D7_SORBI	Full=Putative uncharacterized protein Sb06g018350; [Sorghum bicolor (Sorghum) (Sorghum vulgare).]
TR22760|c0_g1_i1	-9.48098	1.9668	4.81019e-08	3.74893e-06	B7F0I1_ORYSJ	Full=cDNA clone:002-132-C10, full insert sequence; [Oryza sativa subsp. japonica (Rice).]
TR8136|c0_g2_i1	NO HITS	NO HITS	NO HITS	NO HITS	NO HITS	NO HITS
TR3826|c0_g1_i1	-5.54837	2.45455	4.95107e-08	3.85416e-06	C5XSW4_SORBI	Full=Putative uncharacterized protein Sb04g034290; [Sorghum bicolor (Sorghum) (Sorghum vulgare).]
TR8422|c0_g1_i1	NO HITS	NO HITS	NO HITS	NO HITS	NO HITS	NO HITS
TR34025|c0_g1_i1	9.1196	1.4126	5.21778e-08	3.99558e-06	A8JJG4_CHLRE	Full=Predicted protein; [Chlamydomonas reinhardtii (Chlamydomonas smithii).]
TR30082|c0_g1_i1	NO HITS	NO HITS	NO HITS	NO HITS	NO HITS	NO HITS
TR40760|c0_g1_i1	9.1196	1.4126	5.21778e-08	3.99558e-06	C5YDM7_SORBI	Full=Putative uncharacterized protein Sb06g025110; [Sorghum bicolor (Sorghum) (Sorghum vulgare).]
TR10119|c0_g1_i1	9.1196	1.4126	5.21778e-08	3.99558e-06	A9RTT8_PHYPA	Full=Predicted protein; [Physcomitrella patens subsp. patens (Moss).]
TR39305|c0_g1_i1	NO HITS	NO HITS	NO HITS	NO HITS	NO HITS	NO HITS
TR28107|c0_g1_i1	9.1196	1.4126	5.21778e-08	3.99558e-06	B6SQP7_MAIZE	Full=Putative uncharacterized protein; [Zea mays (Maize).]
TR1050|c0_g2_i1	NO HITS	NO HITS	NO HITS	NO HITS	NO HITS	NO HITS
TR9271|c0_g1_i1	NO HITS	NO HITS	NO HITS	NO HITS	NO HITS	NO HITS
TR40409|c0_g3_i1	NO HITS	NO HITS	NO HITS	NO HITS	NO HITS	NO HITS
TR35802|c0_g3_i1	-9.08847	1.60725	5.21778e-08	3.99558e-06	F4J1E5_ARATH	Full=Coatomer subunit beta'-3; [Arabidopsis thaliana (Mouse-ear cress).]
TR1855|c0_g1_i1	6.20375	1.4325	5.21778e-08	3.99558e-06	C6JSL6_SORBI	Full=Putative uncharacterized protein Sb1368s002010; Flags: Fragment; [Sorghum bicolor (Sorghum) (Sorgh
TR40920|c0_g1_i1	6.20375	1.4325	5.21778e-08	3.99558e-06	C5YMU0_SORBI	Full=Putative uncharacterized protein Sb07g023803; Flags: Fragment; [Sorghum bicolor (Sorghum) (Sorghum
TR24280|c8_g4_i12	6.20375	1.4325	5.21778e-08	3.99558e-06	Q0MX19_ARAHY	Full=Leucine rich protein; [Arachis hypogaea (Peanut).]
TR21788|c0_g1_i2	4.13881	5.21646	5.27004e-08	4.0309e-06	C5XD70_SORBI	Full=Putative uncharacterized protein Sb02g038250; [Sorghum bicolor (Sorghum) (Sorghum vulgare).]
TR35229|c0_g1_i1	4.75434	2.85409	5.30287e-08	4.05131e-06	C5YHL3_SORBI	Full=Putative uncharacterized protein Sb07g025700; [Sorghum bicolor (Sorghum) (Sorghum vulgare).]
TR3257|c0_g1_i1	4.40646	3.51477	5.46721e-08	4.17201e-06	C5YRF7_SORBI	Full=Putative uncharacterized protein Sb08g020700; [Sorghum bicolor (Sorghum) (Sorghum vulgare).]
TR24280|c8_g4_i8	4.74401	2.84404	5.5752e-08	4.24949e-06	A6N1H4_ORYSI	Full=Retrotransposon protein; [Oryza sativa subsp. indica (Rice).]
TR39041|c0_g1_i1	-4.39867	4.11736	5.67333e-08	4.31928e-06	C5YFX3_SORBI	Full=Putative uncharacterized protein Sb06g015930; [Sorghum bicolor (Sorghum) (Sorghum vulgare).]
TR48244|c0_g2_i1	NO HITS	NO HITS	NO HITS	NO HITS	NO HITS	NO HITS
TR35824|c0_g4_i1	-9.07102	1.59138	5.90433e-08	4.47959e-06	B6SXQ4_MAIZE	Full=CBS domain containing protein; SubName: Full=Putative uncharacterized protein; [Zea mays (Maize).]
TR9062|c0_g1_i2	NO HITS	NO HITS	NO HITS	NO HITS	NO HITS	NO HITS
TR24229|c6_g9_i5	4.38448	3.58114	6.04481e-08	4.58089e-06	Q5W7C9_ORYSJ	Full=Unknow protein; [Oryza sativa subsp. japonica (Rice).]
TR33979|c1_g1_i2	NO HITS	NO HITS	NO HITS	NO HITS	NO HITS	NO HITS
TR32087|c0_g1_i2	4.72311	2.82373	6.16719e-08	4.66289e-06	C5XAS3_SORBI	Full=Putative uncharacterized protein Sb02g035480; [Sorghum bicolor (Sorghum) (Sorghum vulgare).]
TR18922|c0_g1_i1	-4.2152	4.66441	6.36241e-08	4.80497e-06	C5WM16_SORBI	Full=Putative uncharacterized protein Sb01g009450; [Sorghum bicolor (Sorghum) (Sorghum vulgare).]
TR44386|c0_g2_i1	NO HITS	NO HITS	NO HITS	NO HITS	NO HITS	NO HITS
TR3182|c0_g1_i1	5.65572	1.79667	6.43807e-08	4.85097e-06	C5XKE5_SORBI	Full=Putative uncharacterized protein Sb03g001520; [Sorghum bicolor (Sorghum) (Sorghum vulgare).]
TR6495|c0_g2_i1	4.81275	2.50012	6.48548e-08	4.88111e-06	C5XF41_SORBI	Full=Putative uncharacterized protein Sb03g029290; [Sorghum bicolor (Sorghum) (Sorghum vulgare).]
TR20817|c0_g1_i1	4.03541	6.31576	6.50874e-08	4.89301e-06	C5WZJ6_SORBI	Full=Putative uncharacterized protein Sb01g020390; [Sorghum bicolor (Sorghum) (Sorghum vulgare).]
TR43771|c0_g1_i1	-9.05335	1.57532	6.69157e-08	4.9962e-06	C5X7H4_SORBI	Full=Putative uncharacterized protein Sb02g016301; Flags: Fragment; [Sorghum bicolor (Sorghum) (Sorghum
TR35802|c0_g2_i2	-9.05335	1.57532	6.69157e-08	4.9962e-06	C5XUI2_SORBI	Full=Putative uncharacterized protein Sb04g003073; Flags: Fragment; [Sorghum bicolor (Sorghum) (Sorghum
TR24278|c0_g1_i8	-9.05335	1.57532	6.69157e-08	4.9962e-06	A2ZK79_ORYSI	Full=Putative uncharacterized protein; [Oryza sativa subsp. indica (Rice).]
TR39558|c0_g2_i1	6.17683	1.40609	6.69157e-08	4.9962e-06	C5XS02_SORBI	Full=Putative uncharacterized protein Sb04g033110; [Sorghum bicolor (Sorghum) (Sorghum vulgare).]
TR6937|c0_g1_i1	NO HITS	NO HITS	NO HITS	NO HITS	NO HITS	NO HITS
TR24280|c8_g4_i6	6.17683	1.40609	6.69157e-08	4.9962e-06	A6N1H4_ORYSI	Full=Retrotransposon protein; [Oryza sativa subsp. indica (Rice).]
TR36091|c1_g1_i4	NO HITS	NO HITS	NO HITS	NO HITS	NO HITS	NO HITS
TR33299|c3_g3_i4	4.48357	3.17426	7.21098e-08	5.37181e-06	A6N1H4_ORYSI	Full=Retrotransposon protein; [Oryza sativa subsp. indica (Rice).]
TR15246|c0_g14_i1	-4.05303	5.87151	7.2302e-08	5.38004e-06	C5Z3T4_SORBI	Full=Putative uncharacterized protein Sb10g002820; [Sorghum bicolor (Sorghum) (Sorghum vulgare).]
TR21824|c0_g2_i1	4.3599	3.37688	7.40024e-08	5.50034e-06	C5WRN4_SORBI	Full=Putative uncharacterized protein Sb01g041760; [Sorghum bicolor (Sorghum) (Sorghum vulgare).]
TR38785|c0_g1_i1	NO HITS	NO HITS	NO HITS	NO HITS	NO HITS	NO HITS
TR7594|c1_g4_i20	4.10426	4.92945	7.49293e-08	5.55668e-06	Q85WT1_PINKO	Full=ORF56f; [Pinus koraiensis (Korean pine).]
TR22693|c0_g1_i1	5.16861	2.27427	7.56913e-08	5.5702e-06	C5Y9Q9_SORBI	Full=Putative uncharacterized protein Sb06g018650; [Sorghum bicolor (Sorghum) (Sorghum vulgare).]
TR33294|c0_g2_i1	-5.0155	2.87602	7.5698e-08	5.5702e-06	C5YM76_SORBI	Full=Nitrate reductase; [Sorghum bicolor (Sorghum) (Sorghum vulgare).]
TR33052|c0_g1_i1	4.69119	2.79273	7.5698e-08	5.5702e-06	A5BKB8_VITVI	Full=Putative uncharacterized protein; [Vitis vinifera (Grape).]
TR49307|c0_g1_i1	NO HITS	NO HITS	NO HITS	NO HITS	NO HITS	NO HITS
TR40055|c0_g1_i1	9.06526	1.3585	7.59584e-08	5.5702e-06	Q9AUN8_ORYSJ	ubName: Full=Dehydration stress-induced protein; SubName: Full=Dehydration stress-induced protein, putat
TR15209|c4_g1_i6	9.06526	1.3585	7.59584e-08	5.5702e-06	Q5W7C9_ORYSJ	Full=Unknow protein; [Oryza sativa subsp. japonica (Rice).]
TR19817|c0_g1_i1	9.06526	1.3585	7.59584e-08	5.5702e-06	A5BZ04_VITVI	Full=Putative uncharacterized protein; [Vitis vinifera (Grape).]
TR49693|c0_g1_i1	9.06526	1.3585	7.59584e-08	5.5702e-06	C5Y949_SORBI	Full=Putative uncharacterized protein Sb06g030870; [Sorghum bicolor (Sorghum) (Sorghum vulgare).]
TR15624|c0_g1_i1	9.06526	1.3585	7.59584e-08	5.5702e-06	A5B6Y9_VITVI	Full=Putative uncharacterized protein; [Vitis vinifera (Grape).]
TR40811|c0_g1_i1	-9.01735	1.54265	7.59584e-08	5.5702e-06	D6MK34_9ASPA	Full=Transcription factor; Flags: Fragment; [Lycoris longituba.]
TR33304|c3_g6_i2	4.7863	2.4744	7.84322e-08	5.7452e-06	B9PAN2_POPTR	Full=Predicted protein; [Populus trichocarpa (Western balsam poplar) (Populus balsamifera]
TR1072|c0_g1_i1	4.17808	4.34218	7.91921e-08	5.79441e-06	A9U7C1_PHYPA	Full=Predicted protein; [Physcomitrella patens subsp. patens (Moss).]
TR8288|c0_g1_i1	-4.26617	4.32525	8.15488e-08	5.96022e-06	C5XQM7_SORBI	Full=Putative uncharacterized protein Sb03g040920; [Sorghum bicolor (Sorghum) (Sorghum vulgare).]
TR49429|c0_g2_i1	-6.17074	2.15363	8.26415e-08	6.02271e-06	C5Y207_SORBI	Full=Putative uncharacterized protein Sb05g009983; Flags: Fragment; [Sorghum bicolor (Sorghum) (Sorghum
TR28944|c0_g1_i1	5.33631	2.03738	8.26415e-08	6.02271e-06	Q6RFL1_MAIZE	Full=Peroxidase; Flags: Fragment; [Zea mays (Maize).]
TR17442|c0_g1_i4	4.32907	3.68857	8.26784e-08	6.02271e-06	C5XT38_SORBI	Full=Putative uncharacterized protein Sb04g001970; [Sorghum bicolor (Sorghum) (Sorghum vulgare).]
TR20048|c0_g1_i1	3.98994	6.36163	8.33816e-08	6.06721e-06	C5WXQ6_SORBI	Full=Putative uncharacterized protein Sb01g033630; [Sorghum bicolor (Sorghum) (Sorghum vulgare).]
TR42033|c0_g1_i1	9.03729	1.33071	8.63636e-08	6.23644e-06	C5YX14_SORBI	Full=Putative uncharacterized protein Sb09g030670; [Sorghum bicolor (Sorghum) (Sorghum vulgare).]
TR11391|c0_g1_i1	NO HITS	NO HITS	NO HITS	NO HITS	NO HITS	NO HITS
TR24278|c0_g1_i4	-8.999	1.52602	8.63636e-08	6.23644e-06	A2ZK79_ORYSI	Full=Putative uncharacterized protein; [Oryza sativa subsp. indica (Rice).]
TR32366|c0_g3_i1	NO HITS	NO HITS	NO HITS	NO HITS	NO HITS	NO HITS
TR15959|c0_g1_i2	-8.999	1.52602	8.63636e-08	6.23644e-06	B4FSN5_MAIZE	Full=Putative uncharacterized protein; [Zea mays (Maize).]
TR15219|c1_g1_i1	6.12144	1.35185	8.63636e-08	6.23644e-06	C5YSX1_SORBI	Full=Putative uncharacterized protein Sb08g022645; Flags: Fragment; [Sorghum bicolor (Sorghum) (Sorghum
TR2964|c2_g1_i1	-4.25614	4.3159	8.6371e-08	6.23644e-06	C5Y3S0_SORBI	Full=Putative uncharacterized protein Sb05g020400; [Sorghum bicolor (Sorghum) (Sorghum vulgare).]
TR9596|c0_g1_i1	-4.80728	2.98376	8.74099e-08	6.30454e-06	B6TY65_MAIZE	Full=Putative uncharacterized protein; [Zea mays (Maize).]
TR4081|c0_g1_i1	4.75935	2.44822	8.92093e-08	6.42727e-06	C5XQU3_SORBI	Full=Putative uncharacterized protein Sb03g007120; [Sorghum bicolor (Sorghum) (Sorghum vulgare).]
TR20799|c0_g1_i1	-4.38923	3.79734	9.0938e-08	6.54465e-06	C5Y2P2_SORBI	Full=Putative uncharacterized protein Sb05g018030; [Sorghum bicolor (Sorghum) (Sorghum vulgare).]
TR18863|c0_g1_i1	4.00476	5.52843	9.1539e-08	6.5807e-06	Q09EM2_SORBI	Full=ATP synthase subunit alpha; [Sorghum bicolor (Sorghum) (Sorghum vulgare).]
TR35110|c0_g1_i1	4.15023	4.35884	9.56202e-08	6.8666e-06	B6UFR1_MAIZE	Full=EF hand family protein; [Zea mays (Maize).]
TR29699|c1_g1_i4	5.30029	2.00205	9.79873e-08	7.00209e-06	C5YLF3_SORBI	Full=Putative uncharacterized protein Sb07g000520; [Sorghum bicolor (Sorghum) (Sorghum vulgare).]
TR21940|c0_g1_i1	9.00878	1.30241	9.83586e-08	7.00209e-06	C5Y501_SORBI	Full=Putative uncharacterized protein Sb05g003340; [Sorghum bicolor (Sorghum) (Sorghum vulgare).]
TR15344|c1_g1_i1	-8.98042	1.50919	9.83586e-08	7.00209e-06	C5YR20_SORBI	Full=Putative uncharacterized protein Sb08g001900; [Sorghum bicolor (Sorghum) (Sorghum vulgare).]
TR25665|c0_g2_i1	-8.98042	1.50919	9.83586e-08	7.00209e-06	A3CDW5_ORYSJ	Full=Putative uncharacterized protein; [Oryza sativa subsp. japonica (Rice).]
TR30601|c0_g1_i1	NO HITS	NO HITS	NO HITS	NO HITS	NO HITS	NO HITS
TR38037|c0_g1_i1	-8.98042	1.50919	9.83586e-08	7.00209e-06	Q7Y165_ORYSJ	Full=Putative retrotransposon protein; [Oryza sativa subsp. japonica (Rice).]
TR18091|c0_g1_i1	-8.98042	1.50919	9.83586e-08	7.00209e-06	Q8W150_ORYSJ	Full=Polyprotein; [Oryza sativa subsp. japonica (Rice).]
TR33299|c3_g1_i5	6.09292	1.32398	9.83586e-08	7.00209e-06	C6TNB9_SOYBN	Full=Putative uncharacterized protein; Flags: Fragment; [Glycine max (Soybean) (Glycine hispida).]
TR9073|c1_g8_i3	-3.93453	7.26832	1.04594e-07	7.43795e-06	C5Y1G9_SORBI	Full=Putative uncharacterized protein Sb04g032680; [Sorghum bicolor (Sorghum) (Sorghum vulgare).]
TR14357|c1_g1_i1	NO HITS	NO HITS	NO HITS	NO HITS	NO HITS	NO HITS
TR25541|c0_g1_i1	5.28193	1.98407	1.06815e-07	7.57948e-06	C5Z8G7_SORBI	Full=Putative uncharacterized protein Sb10g009840; [Sorghum bicolor (Sorghum) (Sorghum vulgare).]
TR7594|c1_g4_i17	4.7319	2.42156	1.08555e-07	7.69468e-06	A5B6Y9_VITVI	Full=Putative uncharacterized protein; [Vitis vinifera (Grape).]
TR4875|c0_g2_i1	NO HITS	NO HITS	NO HITS	NO HITS	NO HITS	NO HITS
TR33294|c0_g2_i2	-4.95173	2.81709	1.0948e-07	7.7435e-06	C5YM76_SORBI	Full=Nitrate reductase; [Sorghum bicolor (Sorghum) (Sorghum vulgare).]
TR33268|c1_g1_i1	NO HITS	NO HITS	NO HITS	NO HITS	NO HITS	NO HITS
TR36097|c0_g2_i1	-8.9616	1.49215	1.12212e-07	7.86907e-06	C5YJ98_SORBI	Full=Putative uncharacterized protein Sb07g028490; [Sorghum bicolor (Sorghum) (Sorghum vulgare).]
TR49774|c0_g1_i1	-8.9616	1.49215	1.12212e-07	7.86907e-06	Q6YWH6_ORYSJ	Full=ATP synthase subunit-like protein; [Oryza sativa subsp. japonica (Rice).]
TR31921|c0_g1_i1	NO HITS	NO HITS	NO HITS	NO HITS	NO HITS	NO HITS
TR7586|c0_g1_i4	-8.9616	1.49215	1.12212e-07	7.86907e-06	C5YZM8_SORBI	Full=Putative uncharacterized protein Sb09g003183; Flags: Fragment; [Sorghum bicolor (Sorghum) (Sorghum
TR20649|c0_g2_i1	-8.94253	1.4749	1.12212e-07	7.86907e-06	C5XII6_SORBI	Full=Putative uncharacterized protein Sb03g046300; [Sorghum bicolor (Sorghum) (Sorghum vulgare).]
TR727|c0_g1_i1	-8.94253	1.4749	1.12212e-07	7.86907e-06	B6SHT6_MAIZE	Full=Protease inhibitor/seed storage/LTP family protein; [Zea mays (Maize).]
TR17674|c3_g1_i1	NO HITS	NO HITS	NO HITS	NO HITS	NO HITS	NO HITS
TR26809|c0_g1_i1	5.54735	1.69035	1.18458e-07	8.28939e-06	C5XYG9_SORBI	Full=Putative uncharacterized protein Sb04g008010; [Sorghum bicolor (Sorghum) (Sorghum vulgare).]
TR26182|c0_g1_i2	NO HITS	NO HITS	NO HITS	NO HITS	NO HITS	NO HITS
TR37720|c0_g1_i2	4.65955	2.57108	1.19824e-07	8.37612e-06	C5WXE1_SORBI	Full=Putative uncharacterized protein Sb01g018510; [Sorghum bicolor (Sorghum) (Sorghum vulgare).]
TR9270|c0_g1_i1	-3.88427	9.04034	1.20906e-07	8.44277e-06	B4G1H1_MAIZE	Full=Putative uncharacterized protein; [Zea mays (Maize).]
TR6999|c0_g2_i1	5.26334	1.96587	1.27215e-07	8.86532e-06	C5Z1J8_SORBI	Full=Putative uncharacterized protein Sb10g011730; [Sorghum bicolor (Sorghum) (Sorghum vulgare).]
TR46670|c0_g1_i1	NO HITS	NO HITS	NO HITS	NO HITS	NO HITS	NO HITS
TR201|c0_g1_i1	8.97969	1.27356	1.28242e-07	8.87575e-06	F2DY23_HORVD	Full=Predicted protein; Flags: Fragment; [Hordeum vulgare var. distichum (Two-rowed barley).]
TR31579|c0_g1_i1	-8.92321	1.45743	1.28242e-07	8.87575e-06	E1ZPE3_CHLVA	Full=Putative uncharacterized protein; [Chlorella variabilis (Green alga).]
TR8348|c0_g1_i1	-8.92321	1.45743	1.28242e-07	8.87575e-06	GPX4_NICSY	ull=Probable phospholipid hydroperoxide glutathione peroxidase; Short=PHGPx; EC=1.11.1.12; AltName: Full
TR18883|c0_g1_i1	-8.92321	1.45743	1.28242e-07	8.87575e-06	C5XUR0_SORBI	Full=Putative uncharacterized protein Sb04g003720; [Sorghum bicolor (Sorghum) (Sorghum vulgare).]
TR25288|c0_g2_i1	6.06384	1.29559	1.28242e-07	8.87575e-06	Q9XFF2_ORYRU	Full=Lectin; Flags: Fragment; [Oryza rufipogon (Brownbeard rice) (Asian wild rice).]
TR21819|c0_g1_i1	6.06384	1.29559	1.28242e-07	8.87575e-06	C5WNB6_SORBI	Full=Putative uncharacterized protein Sb01g024856; Flags: Fragment; [Sorghum bicolor (Sorghum) (Sorghum
TR26944|c4_g4_i2	NO HITS	NO HITS	NO HITS	NO HITS	NO HITS	NO HITS
TR9831|c0_g2_i1	-4.92984	2.79689	1.28782e-07	8.89824e-06	C5Y5M7_SORBI	Full=Putative uncharacterized protein Sb05g004345; Flags: Fragment; [Sorghum bicolor (Sorghum) (Sorghum
TR24571|c0_g1_i1	NO HITS	NO HITS	NO HITS	NO HITS	NO HITS	NO HITS
TR33299|c3_g2_i1	NO HITS	NO HITS	NO HITS	NO HITS	NO HITS	NO HITS
TR47376|c0_g2_i1	4.08852	4.25702	1.37149e-07	9.43643e-06	C5XRH9_SORBI	Full=Putative uncharacterized protein Sb04g000410; [Sorghum bicolor (Sorghum) (Sorghum vulgare).]
TR1981|c0_g1_i1	5.07458	2.18225	1.37288e-07	9.43643e-06	C5X2H6_SORBI	Full=Putative uncharacterized protein Sb02g039670; [Sorghum bicolor (Sorghum) (Sorghum vulgare).]
TR23849|c0_g1_i1	5.07458	2.18225	1.37288e-07	9.43643e-06	C5XKE5_SORBI	Full=Putative uncharacterized protein Sb03g001520; [Sorghum bicolor (Sorghum) (Sorghum vulgare).]
TR24229|c6_g9_i4	4.08917	4.30082	1.38525e-07	9.5115e-06	Q5W7C9_ORYSJ	Full=Unknow protein; [Oryza sativa subsp. japonica (Rice).]
TR23580|c0_g1_i1	NO HITS	NO HITS	NO HITS	NO HITS	NO HITS	NO HITS
TR37965|c0_g1_i1	NO HITS	NO HITS	NO HITS	NO HITS	NO HITS	NO HITS
TR8066|c0_g2_i1	-8.90362	1.43974	1.46828e-07	1.00293e-05	C5YGZ9_SORBI	Full=Putative uncharacterized protein Sb07g003745; Flags: Fragment; [Sorghum bicolor (Sorghum) (Sorghum
TR11|c0_g1_i2	-8.90362	1.43974	1.46828e-07	1.00293e-05	D8S382_SELML	Full=Calcium dependent protein kinase 17; [Selaginella moellendorffii (Spikemoss).]
TR36078|c0_g1_i2	-8.90362	1.43974	1.46828e-07	1.00293e-05	C5XJV5_SORBI	Full=Putative uncharacterized protein Sb03g013750; [Sorghum bicolor (Sorghum) (Sorghum vulgare).]
TR8279|c0_g1_i1	4.23142	3.51698	1.51424e-07	1.03325e-05	C5WQU4_SORBI	Full=Putative uncharacterized protein Sb01g040700; [Sorghum bicolor (Sorghum) (Sorghum vulgare).]
TR7655|c0_g2_i3	NO HITS	NO HITS	NO HITS	NO HITS	NO HITS	NO HITS
TR16401|c0_g1_i1	4.57938	2.68439	1.51891e-07	1.03429e-05	C5YZ68_SORBI	Full=Putative uncharacterized protein Sb09g022260; [Sorghum bicolor (Sorghum) (Sorghum vulgare).]
TR22145|c0_g1_i1	4.15768	3.80081	1.54661e-07	1.05206e-05	B7ZYD0_MAIZE	Full=Putative uncharacterized protein; [Zea mays (Maize).]
TR2964|c3_g1_i3	-3.97003	5.17132	1.56405e-07	1.06283e-05	C5YFH5_SORBI	Full=Putative uncharacterized protein Sb06g027670; [Sorghum bicolor (Sorghum) (Sorghum vulgare).]
TR24313|c1_g4_i5	4.3854	2.81743	1.58266e-07	1.07436e-05	C5Y7W2_SORBI	Full=Putative uncharacterized protein Sb05g026480; [Sorghum bicolor (Sorghum) (Sorghum vulgare).]
TR31125|c0_g2_i1	NO HITS	NO HITS	NO HITS	NO HITS	NO HITS	NO HITS
TR8636|c0_g1_i3	4.60852	2.52168	1.62292e-07	1.09942e-05	C5YLZ0_SORBI	Full=Putative uncharacterized protein Sb07g001280; [Sorghum bicolor (Sorghum) (Sorghum vulgare).]
TR18547|c0_g1_i2	4.21903	3.58323	1.63282e-07	1.10499e-05	C5X8U0_SORBI	Full=Putative uncharacterized protein Sb02g002340; [Sorghum bicolor (Sorghum) (Sorghum vulgare).]
TR20801|c1_g1_i1	NO HITS	NO HITS	NO HITS	NO HITS	NO HITS	NO HITS
TR9787|c0_g1_i1	4.34365	3.03959	1.67143e-07	1.12764e-05	B8BHS4_ORYSI	Full=Putative uncharacterized protein; [Oryza sativa subsp. indica (Rice).]
TR18781|c0_g1_i1	4.34365	3.03959	1.67143e-07	1.12764e-05	C5Z0Y3_SORBI	Full=Putative uncharacterized protein Sb09g025540; [Sorghum bicolor (Sorghum) (Sorghum vulgare).]
TR27272|c0_g2_i1	-8.88376	1.42182	1.6842e-07	1.13277e-05	C5Y207_SORBI	Full=Putative uncharacterized protein Sb05g009983; Flags: Fragment; [Sorghum bicolor (Sorghum) (Sorghum
TR21374|c0_g1_i2	-8.88376	1.42182	1.6842e-07	1.13277e-05	F2CY46_HORVD	Full=Predicted protein; [Hordeum vulgare var. distichum (Two-rowed barley).]
TR9062|c0_g1_i1	NO HITS	NO HITS	NO HITS	NO HITS	NO HITS	NO HITS
TR28913|c1_g1_i1	-4.87741	2.74861	1.69816e-07	1.14099e-05	B6TV36_MAIZE	Full=Root cap protein 2; [Zea mays (Maize).]
TR15383|c1_g1_i2	3.94023	5.16221	1.72324e-07	1.15666e-05	D8TGK7_SELML	Full=Putative uncharacterized protein; [Selaginella moellendorffii (Spikemoss).]
TR26263|c2_g2_i1	NO HITS	NO HITS	NO HITS	NO HITS	NO HITS	NO HITS
TR31581|c0_g1_i1	4.00707	4.30568	1.81323e-07	1.21459e-05	D8UCB9_VOLCA	Full=Putative uncharacterized protein; Flags: Fragment; [Volvox carteri (Green alga).]
TR15209|c4_g1_i5	5.4782	1.62274	1.81762e-07	1.21629e-05	Q5W7C9_ORYSJ	Full=Unknow protein; [Oryza sativa subsp. japonica (Rice).]
TR44863|c0_g2_i1	NO HITS	NO HITS	NO HITS	NO HITS	NO HITS	NO HITS
TR26944|c4_g4_i1	NO HITS	NO HITS	NO HITS	NO HITS	NO HITS	NO HITS
TR33317|c2_g4_i3	4.11914	3.69986	1.91342e-07	1.2765e-05	A5APK5_VITVI	Full=Putative uncharacterized protein; [Vitis vinifera (Grape).]
TR10213|c0_g1_i1	8.88873	1.18357	1.93558e-07	1.27703e-05	C5XER0_SORBI	Full=Putative uncharacterized protein Sb03g042330; [Sorghum bicolor (Sorghum) (Sorghum vulgare).]
TR43451|c0_g1_i1	8.88873	1.18357	1.93558e-07	1.27703e-05	C5Z8G8_SORBI	Full=Putative uncharacterized protein Sb10g009850; [Sorghum bicolor (Sorghum) (Sorghum vulgare).]
TR34271|c0_g2_i1	NO HITS	NO HITS	NO HITS	NO HITS	NO HITS	NO HITS
TR42708|c1_g4_i1	NO HITS	NO HITS	NO HITS	NO HITS	NO HITS	NO HITS
TR26250|c0_g2_i1	-8.84321	1.38527	1.93558e-07	1.27703e-05	C5Y8I0_SORBI	Full=Putative uncharacterized protein Sb05g027465; Flags: Fragment; [Sorghum bicolor (Sorghum) (Sorghum
TR22166|c0_g1_i1	-8.84321	1.38527	1.93558e-07	1.27703e-05	C5YSX2_SORBI	Full=Putative uncharacterized protein Sb08g022650; [Sorghum bicolor (Sorghum) (Sorghum vulgare).]
TR36156|c0_g1_i1	-8.84321	1.38527	1.93558e-07	1.27703e-05	C5Y1K8_SORBI	Full=Putative uncharacterized protein Sb05g008310; [Sorghum bicolor (Sorghum) (Sorghum vulgare).]
TR20847|c0_g4_i1	-8.84321	1.38527	1.93558e-07	1.27703e-05	C5YJ50_SORBI	Full=Putative uncharacterized protein Sb07g028090; [Sorghum bicolor (Sorghum) (Sorghum vulgare).]
TR19606|c0_g1_i1	-8.84321	1.38527	1.93558e-07	1.27703e-05	C5Z3Y7_SORBI	Full=Putative uncharacterized protein Sb10g003300; [Sorghum bicolor (Sorghum) (Sorghum vulgare).]
TR11545|c0_g1_i1	NO HITS	NO HITS	NO HITS	NO HITS	NO HITS	NO HITS
TR15514|c0_g1_i1	5.97287	1.20709	1.93558e-07	1.27703e-05	C5Y501_SORBI	Full=Putative uncharacterized protein Sb05g003340; [Sorghum bicolor (Sorghum) (Sorghum vulgare).]
TR28391|c0_g1_i1	4.11348	3.55673	1.96535e-07	1.29538e-05	C5X338_SORBI	Full=Putative uncharacterized protein Sb02g027410; [Sorghum bicolor (Sorghum) (Sorghum vulgare).]
TR45116|c1_g1_i1	4.11324	3.69425	1.96839e-07	1.29608e-05	Q84YF1_SORBI	Full=Putative Xa1-like protein; SubName: Full=Putative uncharacterized protein Sb08g002290; [Sorghum bi
TR33304|c3_g1_i1	5.18648	1.89076	1.99661e-07	1.31335e-05	E2DZJ7_9FABA	Full=Putative uncharacterized protein; Flags: Fragment; [Arachis diogoi.]
TR2936|c0_g1_i1	NO HITS	NO HITS	NO HITS	NO HITS	NO HITS	NO HITS
TR15246|c0_g8_i3	-3.84543	6.25066	2.12102e-07	1.3924e-05	B6SIM1_MAIZE	Full=Early nodulin 93; [Zea mays (Maize).]
TR15203|c3_g2_i6	4.09607	3.74218	2.19572e-07	1.44001e-05	C5YY71_SORBI	Full=Putative uncharacterized protein Sb09g020790; [Sorghum bicolor (Sorghum) (Sorghum vulgare).]
TR31969|c0_g1_i1	-4.10519	4.0199	2.20809e-07	1.44667e-05	C5WUU8_SORBI	Full=Putative uncharacterized protein Sb01g044640; [Sorghum bicolor (Sorghum) (Sorghum vulgare).]
TR38083|c0_g1_i1	4.55562	2.47057	2.21895e-07	1.45234e-05	Q7XQW6_ORYSJ	Full=OSJNBb0050N09.3 protein; SubName: Full=Os04g0162800 protein; [Oryza sativa subsp. japonica (Rice).
TR34969|c2_g1_i1	-8.82249	1.36662	2.22885e-07	1.45448e-05	C5Y5R7_SORBI	Full=Putative uncharacterized protein Sb05g004640; [Sorghum bicolor (Sorghum) (Sorghum vulgare).]
TR49338|c0_g1_i1	-8.82249	1.36662	2.22885e-07	1.45448e-05	F2E0B0_HORVD	Full=Predicted protein; [Hordeum vulgare var. distichum (Two-rowed barley).]
TR35068|c0_g1_i1	NO HITS	NO HITS	NO HITS	NO HITS	NO HITS	NO HITS
TR47305|c0_g1_i1	4.50789	2.61535	2.25684e-07	1.47128e-05	C5XXQ5_SORBI	Full=Putative uncharacterized protein Sb04g026210; [Sorghum bicolor (Sorghum) (Sorghum vulgare).]
TR4744|c0_g2_i1	5.43018	1.57592	2.26746e-07	1.47675e-05	C5Y864_SORBI	Full=Putative uncharacterized protein Sb05g007290; [Sorghum bicolor (Sorghum) (Sorghum vulgare).]
TR24333|c0_g1_i1	4.31986	2.75453	2.27575e-07	1.48068e-05	C5Y3I1_SORBI	Full=Putative uncharacterized protein Sb05g001215; Flags: Fragment; [Sorghum bicolor (Sorghum) (Sorghum
TR28331|c0_g1_i1	-4.18109	3.71594	2.33694e-07	1.51899e-05	C5XYB0_SORBI	Full=Putative uncharacterized protein Sb04g027330; [Sorghum bicolor (Sorghum) (Sorghum vulgare).]
TR32158|c1_g1_i1	4.26377	3.18518	2.36171e-07	1.53357e-05	C5WN64_SORBI	Full=Putative uncharacterized protein Sb01g023210; [Sorghum bicolor (Sorghum) (Sorghum vulgare).]
TR5299|c0_g1_i1	3.89416	4.81211	2.38272e-07	1.54461e-05	C5Y3H8_SORBI	Full=Putative uncharacterized protein Sb05g001200; [Sorghum bicolor (Sorghum) (Sorghum vulgare).]
TR15219|c0_g1_i3	4.974	2.08414	2.3834e-07	1.54461e-05	C5YSX0_SORBI	Full=Putative uncharacterized protein Sb08g022640; [Sorghum bicolor (Sorghum) (Sorghum vulgare).]
TR28918|c2_g4_i1	5.40556	1.55196	2.53726e-07	1.6427e-05	C5XAS3_SORBI	Full=Putative uncharacterized protein Sb02g035480; [Sorghum bicolor (Sorghum) (Sorghum vulgare).]
TR19124|c0_g1_i1	NO HITS	NO HITS	NO HITS	NO HITS	NO HITS	NO HITS
TR48773|c0_g1_i1	NO HITS	NO HITS	NO HITS	NO HITS	NO HITS	NO HITS
TR43801|c0_g1_i1	8.85709	1.15235	2.57175e-07	1.65041e-05	Q7XXB6_ORYSA	Full=OSJNBa0057M08.8 protein; [Oryza sativa (Rice).]
TR22539|c0_g1_i2	-8.80148	1.34772	2.57175e-07	1.65041e-05	Q2QXV8_ORYSJ	Full=Expressed protein; SubName: Full=cDNA clone:001-017-B04, full insert sequence; [Oryza sativa subsp
TR15255|c2_g1_i1	-8.80148	1.34772	2.57175e-07	1.65041e-05	Q8H957_ORYSJ	Full=A protein; [Oryza sativa subsp. japonica (Rice).]
TR20847|c0_g6_i1	-8.80148	1.34772	2.57175e-07	1.65041e-05	C5YJ50_SORBI	Full=Putative uncharacterized protein Sb07g028090; [Sorghum bicolor (Sorghum) (Sorghum vulgare).]
TR9767|c0_g1_i1	NO HITS	NO HITS	NO HITS	NO HITS	NO HITS	NO HITS
TR29833|c0_g1_i1	NO HITS	NO HITS	NO HITS	NO HITS	NO HITS	NO HITS
TR10572|c0_g1_i1	NO HITS	NO HITS	NO HITS	NO HITS	NO HITS	NO HITS
TR20871|c0_g1_i1	NO HITS	NO HITS	NO HITS	NO HITS	NO HITS	NO HITS
TR24216|c7_g6_i3	4.29733	2.73295	2.66998e-07	1.70901e-05	B9NBG9_POPTR	Full=Predicted protein; Flags: Fragment; [Populus trichocarpa (Western balsam poplar) (Populus balsamif
TR27009|c6_g2_i5	3.81357	5.73842	2.67086e-07	1.70901e-05	Q6IDD0_ARATH	Full=At1g28135; SubName: Full=Uncharacterized protein; [Arabidopsis thaliana (Mouse-ear cress).]
TR35832|c2_g5_i5	-4.12994	3.86795	2.88269e-07	1.84276e-05	C5WYN4_SORBI	Full=Putative uncharacterized protein Sb01g034210; [Sorghum bicolor (Sorghum) (Sorghum vulgare).]
TR47085|c0_g1_i1	3.77189	6.71371	2.88999e-07	1.84564e-05	C5XSW8_SORBI	Full=Putative uncharacterized protein Sb04g034330; [Sorghum bicolor (Sorghum) (Sorghum vulgare).]
TR24289|c0_g1_i2	-4.46946	2.91959	2.92144e-07	1.86391e-05	C5YI52_SORBI	Full=Putative uncharacterized protein Sb07g026520; [Sorghum bicolor (Sorghum) (Sorghum vulgare).]
TR13010|c2_g1_i1	4.23872	3.05438	2.94316e-07	1.87595e-05	B9P8P2_POPTR	Full=Predicted protein; [Populus trichocarpa (Western balsam poplar) (Populus balsamifera]
TR42135|c0_g1_i5	NO HITS	NO HITS	NO HITS	NO HITS	NO HITS	NO HITS
TR33428|c0_g1_i1	8.82474	1.12047	2.97358e-07	1.88257e-05	C5YCR9_SORBI	Full=Putative uncharacterized protein Sb06g002520; [Sorghum bicolor (Sorghum) (Sorghum vulgare).]
TR1429|c0_g1_i1	-8.78015	1.32856	2.97358e-07	1.88257e-05	A9SEC2_PHYPA	Full=Predicted protein; Flags: Fragment; [Physcomitrella patens subsp. patens (Moss).]
TR16887|c0_g1_i1	NO HITS	NO HITS	NO HITS	NO HITS	NO HITS	NO HITS
TR43184|c0_g1_i2	NO HITS	NO HITS	NO HITS	NO HITS	NO HITS	NO HITS
TR31606|c0_g3_i1	-8.78015	1.32856	2.97358e-07	1.88257e-05	B6THQ6_MAIZE	Full=Putative uncharacterized protein; [Zea mays (Maize).]
TR12382|c0_g1_i1	5.90888	1.14509	2.97358e-07	1.88257e-05	A4QMC2_PINKO	Full=ORF82c; [Pinus koraiensis (Korean pine).]
TR33168|c0_g1_i1	3.95261	4.03795	2.98087e-07	1.88537e-05	C5XIE9_SORBI	Full=Putative uncharacterized protein Sb03g033290; [Sorghum bicolor (Sorghum) (Sorghum vulgare).]
TR1719|c0_g1_i1	4.62758	2.06239	3.04815e-07	1.92607e-05	C5WRT2_SORBI	Full=Putative uncharacterized protein Sb01g042210; [Sorghum bicolor (Sorghum) (Sorghum vulgare).]
TR23398|c0_g1_i1	NO HITS	NO HITS	NO HITS	NO HITS	NO HITS	NO HITS
TR36091|c1_g2_i5	NO HITS	NO HITS	NO HITS	NO HITS	NO HITS	NO HITS
TR33219|c0_g1_i1	3.9033	4.46475	3.13088e-07	1.97266e-05	C5XFV6_SORBI	Full=Putative uncharacterized protein Sb03g009910; [Sorghum bicolor (Sorghum) (Sorghum vulgare).]
TR48185|c0_g3_i2	4.10678	3.47623	3.17264e-07	1.99706e-05	C5YKC0_SORBI	Full=Putative uncharacterized protein Sb07g015450; [Sorghum bicolor (Sorghum) (Sorghum vulgare).]
TR1619|c0_g1_i2	5.38051	1.5276	3.18927e-07	2.00561e-05	C5Y9Z2_SORBI	Full=Putative uncharacterized protein Sb06g031920; [Sorghum bicolor (Sorghum) (Sorghum vulgare).]
TR43979|c0_g1_i1	-5.93111	1.9344	3.20078e-07	2.00901e-05	C0PNB4_MAIZE	Full=Putative uncharacterized protein; [Zea mays (Maize).]
TR30193|c0_g1_i1	-5.93111	1.9344	3.20078e-07	2.00901e-05	B9IIL9_POPTR	Full=Predicted protein; [Populus trichocarpa (Western balsam poplar) (Populus balsamifera]
TR38956|c0_g1_i1	3.81605	5.0875	3.2719e-07	2.05043e-05	C6TMW4_SOYBN	Full=Putative uncharacterized protein; [Glycine max (Soybean) (Glycine hispida).]
TR798|c0_g2_i1	NO HITS	NO HITS	NO HITS	NO HITS	NO HITS	NO HITS
TR39776|c0_g1_i1	4.60968	2.04515	3.31312e-07	2.07359e-05	Q01LK4_ORYSA	Full=OSIGBa0130K07.3 protein; [Oryza sativa (Rice).]
TR2284|c0_g1_i1	4.53945	2.23555	3.31679e-07	2.07391e-05	B6U304_MAIZE	Full=Putative uncharacterized protein; [Zea mays (Maize).]
TR24260|c0_g2_i1	3.7293	7.18833	3.3864e-07	2.1103e-05	B4G0K6_MAIZE	Full=Putative uncharacterized protein; [Zea mays (Maize).]
TR40579|c0_g1_i1	3.91526	4.3348	3.3917e-07	2.1103e-05	C5YGN2_SORBI	Full=Putative uncharacterized protein Sb06g029680; [Sorghum bicolor (Sorghum) (Sorghum vulgare).]
TR30650|c0_g1_i1	4.23915	2.81428	3.39741e-07	2.1103e-05	Q4U3Z8_WHEAT	Full=Wall-associated kinase 2; [Triticum aestivum (Wheat).]
TR1014|c0_g1_i1	8.79164	1.08792	3.44558e-07	2.1103e-05	Q5W7C9_ORYSJ	Full=Unknow protein; [Oryza sativa subsp. japonica (Rice).]
TR46744|c0_g1_i1	NO HITS	NO HITS	NO HITS	NO HITS	NO HITS	NO HITS
TR20279|c0_g1_i1	NO HITS	NO HITS	NO HITS	NO HITS	NO HITS	NO HITS
TR45541|c1_g4_i1	NO HITS	NO HITS	NO HITS	NO HITS	NO HITS	NO HITS
TR35794|c5_g2_i1	NO HITS	NO HITS	NO HITS	NO HITS	NO HITS	NO HITS
TR24005|c0_g1_i1	NO HITS	NO HITS	NO HITS	NO HITS	NO HITS	NO HITS
TR1126|c0_g1_i1	-8.75851	1.30913	3.44558e-07	2.1103e-05	B6TVG1_MAIZE	Full=Malic enzyme; [Zea mays (Maize).]
TR4698|c0_g2_i2	-8.75851	1.30913	3.44558e-07	2.1103e-05	B4FG08_MAIZE	Full=Ankyrin-1; [Zea mays (Maize).]
TR19549|c0_g1_i1	-8.75851	1.30913	3.44558e-07	2.1103e-05	B6THQ7_MAIZE	Full=Retrotransposon protein; [Zea mays (Maize).]
TR17432|c0_g2_i1	-8.73653	1.28942	3.44558e-07	2.1103e-05	B8AGX0_ORYSI	Full=Putative uncharacterized protein; [Oryza sativa subsp. indica (Rice).]
TR5892|c0_g1_i1	NO HITS	NO HITS	NO HITS	NO HITS	NO HITS	NO HITS
TR36349|c0_g1_i1	-8.73653	1.28942	3.44558e-07	2.1103e-05	C5YB86_SORBI	Full=Putative uncharacterized protein Sb06g000340; [Sorghum bicolor (Sorghum) (Sorghum vulgare).]
TR26319|c0_g1_i1	NO HITS	NO HITS	NO HITS	NO HITS	NO HITS	NO HITS
TR14556|c0_g1_i1	-8.73653	1.28942	3.44558e-07	2.1103e-05	B4FYC3_MAIZE	Full=Putative uncharacterized protein; [Zea mays (Maize).]
TR21600|c0_g1_i2	NO HITS	NO HITS	NO HITS	NO HITS	NO HITS	NO HITS
TR3948|c0_g2_i3	NO HITS	NO HITS	NO HITS	NO HITS	NO HITS	NO HITS
TR2063|c0_g1_i1	NO HITS	NO HITS	NO HITS	NO HITS	NO HITS	NO HITS
TR24280|c8_g8_i1	5.87579	1.11313	3.44558e-07	2.1103e-05	Q0MX19_ARAHY	Full=Leucine rich protein; [Arachis hypogaea (Peanut).]
TR25818|c0_g1_i1	NO HITS	NO HITS	NO HITS	NO HITS	NO HITS	NO HITS
TR32041|c0_g1_i1	3.96504	3.73858	3.45173e-07	2.11211e-05	C5XGD4_SORBI	Full=Putative uncharacterized protein Sb03g044300; [Sorghum bicolor (Sorghum) (Sorghum vulgare).]
TR27170|c2_g1_i8	-3.93319	4.40265	3.52093e-07	2.15234e-05	B6T856_MAIZE	Full=L-lactate dehydrogenase; EC=1.1.1.27; [Zea mays (Maize).]
TR8288|c0_g2_i1	NO HITS	NO HITS	NO HITS	NO HITS	NO HITS	NO HITS
TR24260|c0_g2_i2	3.72798	6.82688	3.5273e-07	2.15234e-05	B4G0K6_MAIZE	Full=Putative uncharacterized protein; [Zea mays (Maize).]
TR15246|c0_g12_i2	-3.76023	6.15674	3.61892e-07	2.2062e-05	C5Z3U0_SORBI	Full=Putative uncharacterized protein Sb10g002890; [Sorghum bicolor (Sorghum) (Sorghum vulgare).]
TR36529|c0_g1_i1	-3.8792	4.82832	3.62918e-07	2.2104e-05	HBL_ZEAMP	ll=Non-symbiotic hemoglobin; AltName: Full=Hbt; AltName: Full=ZEAmp GLB1; [Zea mays subsp. parviglumis (
TR26694|c0_g1_i1	4.08965	3.21176	3.70961e-07	2.25731e-05	C5Y560_SORBI	Full=Putative uncharacterized protein Sb05g003820; [Sorghum bicolor (Sorghum) (Sorghum vulgare).]
TR17753|c0_g1_i4	4.20898	2.91067	3.80155e-07	2.31111e-05	B4FRC6_MAIZE	Full=Putative uncharacterized protein; [Zea mays (Maize).]
TR40170|c0_g1_i2	3.90754	3.94801	3.83388e-07	2.32861e-05	C5YZN6_SORBI	Full=Putative uncharacterized protein Sb09g003250; [Sorghum bicolor (Sorghum) (Sorghum vulgare).]
TR30710|c0_g1_i1	5.06291	1.77051	3.8906e-07	2.36089e-05	E1Z5I4_CHLVA	Full=Putative uncharacterized protein; Flags: Fragment; [Chlorella variabilis (Green alga).]
TR7669|c0_g1_i1	3.81171	4.73473	3.8945e-07	2.36107e-05	C5XA47_SORBI	Full=Putative uncharacterized protein Sb02g035040; [Sorghum bicolor (Sorghum) (Sorghum vulgare).]
TR34076|c0_g2_i1	NO HITS	NO HITS	NO HITS	NO HITS	NO HITS	NO HITS
TR35889|c0_g1_i1	4.4581	2.37664	3.99812e-07	2.40587e-05	C6JRH3_SORBI	Full=Putative uncharacterized protein Sb0010s003120; [Sorghum bicolor (Sorghum) (Sorghum vulgare).]
TR38356|c0_g1_i1	8.75778	1.05465	4.00132e-07	2.40587e-05	E9N3L5_HIRIN	Full=Glutathione synthetase 2; Flags: Fragment; [Hirschfeldia incana (Mediterranean mustard) (Sinapis i
TR7059|c0_g1_i1	NO HITS	NO HITS	NO HITS	NO HITS	NO HITS	NO HITS
TR22159|c0_g1_i1	NO HITS	NO HITS	NO HITS	NO HITS	NO HITS	NO HITS
TR17806|c0_g1_i1	-8.71422	1.26942	4.00132e-07	2.40587e-05	B4FF26_MAIZE	Full=Putative uncharacterized protein; [Zea mays (Maize).]
TR44856|c0_g2_i1	-8.71422	1.26942	4.00132e-07	2.40587e-05	Q60D97_ORYSJ	Full=Putative polyprotein; [Oryza sativa subsp. japonica (Rice).]
TR27780|c0_g2_i1	NO HITS	NO HITS	NO HITS	NO HITS	NO HITS	NO HITS
TR42190|c0_g3_i1	5.84192	1.08048	4.00132e-07	2.40587e-05	A5B6Y9_VITVI	Full=Putative uncharacterized protein; [Vitis vinifera (Grape).]
TR21824|c0_g1_i1	3.78822	4.95431	4.03218e-07	2.42073e-05	C5X0F5_SORBI	Full=Putative uncharacterized protein Sb01g020830; [Sorghum bicolor (Sorghum) (Sorghum vulgare).]
TR7594|c1_g4_i11	3.78412	5.07813	4.03338e-07	2.42073e-05	Q85WT1_PINKO	Full=ORF56f; [Pinus koraiensis (Korean pine).]
TR6495|c0_g1_i1	3.86935	4.13506	4.05787e-07	2.4332e-05	C5XF41_SORBI	Full=Putative uncharacterized protein Sb03g029290; [Sorghum bicolor (Sorghum) (Sorghum vulgare).]
TR39383|c0_g1_i1	3.7994	4.87294	4.06184e-07	2.43337e-05	F2E6I1_HORVD	Full=Predicted protein; [Hordeum vulgare var. distichum (Two-rowed barley).]
TR817|c0_g1_i1	-4.54701	2.74466	4.14096e-07	2.47851e-05	C5XY31_SORBI	Full=Putative uncharacterized protein Sb04g007640; [Sorghum bicolor (Sorghum) (Sorghum vulgare).]
TR18815|c0_g1_i1	3.76853	5.1428	4.18125e-07	2.50035e-05	C5XLY6_SORBI	Full=Putative uncharacterized protein Sb03g003100; [Sorghum bicolor (Sorghum) (Sorghum vulgare).]
TR17784|c0_g3_i5	4.1829	3.00107	4.18573e-07	2.50076e-05	C5Z740_SORBI	Full=Putative uncharacterized protein Sb10g025730; [Sorghum bicolor (Sorghum) (Sorghum vulgare).]
TR49832|c0_g1_i1	NO HITS	NO HITS	NO HITS	NO HITS	NO HITS	NO HITS
TR31057|c0_g1_i1	5.04125	1.74949	4.29559e-07	2.5571e-05	C5YKL0_SORBI	Full=Putative uncharacterized protein Sb07g019340; [Sorghum bicolor (Sorghum) (Sorghum vulgare).]
TR27570|c0_g1_i1	5.04125	1.74949	4.29559e-07	2.5571e-05	C5Y8F2_SORBI	Full=Phospholipase D; EC=3.1.4.4; [Sorghum bicolor (Sorghum) (Sorghum vulgare).]
TR16264|c0_g1_i1	5.04125	1.74949	4.29559e-07	2.5571e-05	C5Y4V4_SORBI	Full=Putative uncharacterized protein Sb05g022160; [Sorghum bicolor (Sorghum) (Sorghum vulgare).]
TR25603|c0_g1_i1	5.30265	1.4521	4.54007e-07	2.70019e-05	C5YCC5_SORBI	Full=Putative uncharacterized protein Sb06g022630; [Sorghum bicolor (Sorghum) (Sorghum vulgare).]
TR7837|c0_g1_i1	NO HITS	NO HITS	NO HITS	NO HITS	NO HITS	NO HITS
TR2847|c0_g1_i1	4.42898	2.34867	4.57899e-07	2.71842e-05	C5Z5N9_SORBI	Full=Putative uncharacterized protein Sb10g023650; [Sorghum bicolor (Sorghum) (Sorghum vulgare).]
TR49946|c0_g1_i1	4.20354	2.64333	4.63527e-07	2.74017e-05	B6U2B9_MAIZE	Full=Glycine-rich protein 2b; [Zea mays (Maize).]
TR2288|c0_g1_i1	3.92583	3.91622	4.64813e-07	2.74017e-05	C0PJJ7_MAIZE	Full=Putative uncharacterized protein; [Zea mays (Maize).]
TR33980|c0_g1_i6	NO HITS	NO HITS	NO HITS	NO HITS	NO HITS	NO HITS
TR43771|c0_g3_i1	-8.69155	1.24913	4.65727e-07	2.74017e-05	B6STR6_MAIZE	Full=Putative uncharacterized protein; [Zea mays (Maize).]
TR28520|c0_g1_i1	-8.69155	1.24913	4.65727e-07	2.74017e-05	C5WZK7_SORBI	Full=Putative uncharacterized protein Sb01g034710; [Sorghum bicolor (Sorghum) (Sorghum vulgare).]
TR24278|c0_g1_i7	-8.69155	1.24913	4.65727e-07	2.74017e-05	Q2QRN7_ORYSJ	Full=CHASE domain containing protein, expressed; SubName: Full=Receptor-like serine/threonin kinase; [O
TR35829|c0_g2_i3	NO HITS	NO HITS	NO HITS	NO HITS	NO HITS	NO HITS
TR41065|c0_g2_i1	-8.69155	1.24913	4.65727e-07	2.74017e-05	A2XQF2_ORYSI	Full=Putative uncharacterized protein; [Oryza sativa subsp. indica (Rice).]
TR701|c0_g1_i1	NO HITS	NO HITS	NO HITS	NO HITS	NO HITS	NO HITS
TR21857|c0_g1_i1	-8.69155	1.24913	4.65727e-07	2.74017e-05	B9RKF5_RICCO	Full=Profilin; [Ricinus communis (Castor bean).]
TR24526|c0_g1_i1	NO HITS	NO HITS	NO HITS	NO HITS	NO HITS	NO HITS
TR17707|c1_g1_i1	NO HITS	NO HITS	NO HITS	NO HITS	NO HITS	NO HITS
TR15209|c4_g4_i6	4.38024	2.49256	4.9205e-07	2.88729e-05	B9P999_POPTR	Full=Predicted protein; [Populus trichocarpa (Western balsam poplar) (Populus balsamifera]
TR49391|c0_g1_i1	-5.1524	2.09235	5.08031e-07	2.97311e-05	Q9FUG0_DAUCA	Full=Lea1P; [Daucus carota (Carrot).]
TR27255|c0_g1_i2	4.84705	1.96086	5.08031e-07	2.97311e-05	C5YLE7_SORBI	Full=Putative uncharacterized protein Sb07g000490; [Sorghum bicolor (Sorghum) (Sorghum vulgare).]
TR4534|c0_g1_i1	4.84705	1.96086	5.08031e-07	2.97311e-05	A6N1F9_ORYSI	Full=Glycerol kinase; Flags: Fragment; [Oryza sativa subsp. indica (Rice).]
TR24260|c0_g3_i3	3.66103	7.26787	5.14195e-07	3.00651e-05	C5XFU7_SORBI	Full=Putative uncharacterized protein Sb03g009810; [Sorghum bicolor (Sorghum) (Sorghum vulgare).]
TR3203|c0_g1_i1	-3.76185	5.10801	5.15357e-07	3.01063e-05	C5YYS6_SORBI	Full=Putative uncharacterized protein Sb09g021810; [Sorghum bicolor (Sorghum) (Sorghum vulgare).]
TR2936|c1_g1_i2	NO HITS	NO HITS	NO HITS	NO HITS	NO HITS	NO HITS
TR49967|c0_g1_i1	4.4142	2.33448	5.25397e-07	3.06384e-05	Q8H3F6_ORYSJ	Full=Putative uncharacterized protein OSJNBb0056I06.118; [Oryza sativa subsp. japonica (Rice).]
TR24229|c5_g10_i1	3.75344	4.82996	5.32554e-07	3.10282e-05	Q75GB2_ORYSJ	Full=Putative uncharacterized protein B1402B06.18; SubName: Full=Putative uncharacterized protein OSJNB
TR28918|c2_g1_i1	3.83297	4.18127	5.33651e-07	3.10646e-05	C5XAS4_SORBI	Full=Putative uncharacterized protein Sb02g035490; [Sorghum bicolor (Sorghum) (Sorghum vulgare).]
TR4964|c0_g3_i1	NO HITS	NO HITS	NO HITS	NO HITS	NO HITS	NO HITS
TR35832|c2_g5_i2	-8.66853	1.22854	5.43348e-07	3.15732e-05	C5X388_SORBI	Full=Putative uncharacterized protein Sb02g040370; [Sorghum bicolor (Sorghum) (Sorghum vulgare).]
TR20036|c0_g1_i3	3.73598	5.05339	5.48386e-07	3.18378e-05	C5YFC2_SORBI	Full=Putative uncharacterized protein Sb06g014900; [Sorghum bicolor (Sorghum) (Sorghum vulgare).]
TR15925|c0_g1_i1	3.94273	3.46542	5.51746e-07	3.20046e-05	C5YCC5_SORBI	Full=Putative uncharacterized protein Sb06g022630; [Sorghum bicolor (Sorghum) (Sorghum vulgare).]
TR30428|c0_g1_i1	-5.12756	2.06984	5.54609e-07	3.21141e-05	C5XIE0_SORBI	Full=Putative uncharacterized protein Sb03g033180; [Sorghum bicolor (Sorghum) (Sorghum vulgare).]
TR32088|c0_g1_i1	4.82796	1.94239	5.54609e-07	3.21141e-05	Q75H42_ORYSJ	Full=Putative uncharacterized protein OSJNBa0006O14.11; SubName: Full=Putative uncharacterized protein
TR45229|c0_g1_i1	-4.25036	2.92859	5.60297e-07	3.24149e-05	A2XNY5_ORYSI	Full=Putative uncharacterized protein; [Oryza sativa subsp. indica (Rice).]
TR15209|c4_g4_i1	4.00914	3.30546	5.73252e-07	3.31353e-05	Q5W7C9_ORYSJ	Full=Unknow protein; [Oryza sativa subsp. japonica (Rice).]
TR41869|c0_g1_i1	NO HITS	NO HITS	NO HITS	NO HITS	NO HITS	NO HITS
TR22891|c0_g1_i2	3.88958	3.88206	5.79857e-07	3.34583e-05	C5YC21_SORBI	Full=Putative uncharacterized protein Sb06g022490; [Sorghum bicolor (Sorghum) (Sorghum vulgare).]
TR34003|c0_g1_i3	NO HITS	NO HITS	NO HITS	NO HITS	NO HITS	NO HITS
TR39361|c0_g1_i3	NO HITS	NO HITS	NO HITS	NO HITS	NO HITS	NO HITS
TR24216|c7_g10_i2	4.99692	1.70656	5.81628e-07	3.34724e-05	B9P7X8_POPTR	Full=Predicted protein; [Populus trichocarpa (Western balsam poplar) (Populus balsamifera]
TR9795|c0_g2_i1	NO HITS	NO HITS	NO HITS	NO HITS	NO HITS	NO HITS
TR47497|c0_g1_i1	-3.9362	4.01994	5.88797e-07	3.38258e-05	C5XAG1_SORBI	Full=Putative uncharacterized protein Sb02g022300; [Sorghum bicolor (Sorghum) (Sorghum vulgare).]
TR45030|c0_g1_i1	4.13892	2.71871	6.02931e-07	3.46075e-05	C5WPN3_SORBI	Full=Putative uncharacterized protein Sb01g012000; [Sorghum bicolor (Sorghum) (Sorghum vulgare).]
TR13062|c0_g2_i2	NO HITS	NO HITS	NO HITS	NO HITS	NO HITS	NO HITS
TR1953|c0_g1_i1	NO HITS	NO HITS	NO HITS	NO HITS	NO HITS	NO HITS
TR15246|c0_g8_i2	-4.16409	3.1928	6.24535e-07	3.5754e-05	B6SKA3_MAIZE	Full=Early nodulin 93; [Zea mays (Maize).]
TR20847|c0_g7_i1	-4.65521	2.54519	6.33379e-07	3.60333e-05	C5YJ53_SORBI	Full=Putative uncharacterized protein Sb07g028110; [Sorghum bicolor (Sorghum) (Sorghum vulgare).]
TR35014|c0_g1_i1	-3.96253	3.80403	6.33948e-07	3.60333e-05	C5WMI1_SORBI	Full=Putative uncharacterized protein Sb01g037580; [Sorghum bicolor (Sorghum) (Sorghum vulgare).]
TR15201|c0_g1_i1	NO HITS	NO HITS	NO HITS	NO HITS	NO HITS	NO HITS
TR40863|c0_g1_i1	NO HITS	NO HITS	NO HITS	NO HITS	NO HITS	NO HITS
TR44705|c0_g3_i2	NO HITS	NO HITS	NO HITS	NO HITS	NO HITS	NO HITS
TR14385|c0_g2_i1	-8.64512	1.20763	6.35441e-07	3.60333e-05	Q8LMQ4_ORYSJ	Full=Putative uncharacterized protein OSJNBa0011L14.7; [Oryza sativa subsp. japonica (Rice).]
TR21415|c0_g1_i1	-8.62134	1.1864	6.35441e-07	3.60333e-05	Q53QA3_ORYSJ	Full=Os11g0274300 protein; SubName: Full=Protein kinase domain containing protein; SubName: Full=Simila
TR19549|c0_g3_i1	-8.62134	1.1864	6.35441e-07	3.60333e-05	C5Z0U0_SORBI	Full=Putative uncharacterized protein Sb09g025130; [Sorghum bicolor (Sorghum) (Sorghum vulgare).]
TR47927|c0_g1_i2	-8.62134	1.1864	6.35441e-07	3.60333e-05	C5YNS8_SORBI	Full=Putative uncharacterized protein Sb08g015230; [Sorghum bicolor (Sorghum) (Sorghum vulgare).]
TR10431|c0_g1_i1	5.7717	1.01301	6.35441e-07	3.60333e-05	C5YSX1_SORBI	Full=Putative uncharacterized protein Sb08g022645; Flags: Fragment; [Sorghum bicolor (Sorghum) (Sorghum
TR33979|c0_g1_i1	NO HITS	NO HITS	NO HITS	NO HITS	NO HITS	NO HITS
TR24526|c0_g1_i2	NO HITS	NO HITS	NO HITS	NO HITS	NO HITS	NO HITS
TR6486|c0_g1_i1	4.97424	1.68463	6.44788e-07	3.65004e-05	C5Y8K2_SORBI	Full=Putative uncharacterized protein Sb05g027630; [Sorghum bicolor (Sorghum) (Sorghum vulgare).]
TR18526|c0_g1_i1	-3.79681	4.4865	6.55618e-07	3.70816e-05	C5XHA0_SORBI	Full=Putative uncharacterized protein Sb03g011200; [Sorghum bicolor (Sorghum) (Sorghum vulgare).]
TR32120|c0_g1_i1	-3.62441	7.06997	6.7266e-07	3.80128e-05	C5X6U7_SORBI	Full=Putative uncharacterized protein Sb02g031140; [Sorghum bicolor (Sorghum) (Sorghum vulgare).]
TR15383|c1_g8_i6	4.0949	2.9173	6.93761e-07	3.91716e-05	C1NAN1_MICPS	Full=Predicted protein; Flags: Fragment; [Micromonas pusilla (Picoplanktonic green alga).]
TR25415|c0_g1_i1	4.12896	2.57235	6.94915e-07	3.92031e-05	B4FIC2_MAIZE	Full=Putative uncharacterized protein; [Zea mays (Maize).]
TR50157|c0_g1_i1	-4.04737	3.48225	6.96504e-07	3.92591e-05	C5Y814_SORBI	Full=Putative uncharacterized protein Sb05g026850; [Sorghum bicolor (Sorghum) (Sorghum vulgare).]
TR26032|c0_g1_i1	NO HITS	NO HITS	NO HITS	NO HITS	NO HITS	NO HITS
TR28626|c0_g1_i1	4.95119	1.66237	7.1557e-07	4.02647e-05	Q7XWU2_ORYSJ	Full=OSJNBa0065B15.9 protein; [Oryza sativa subsp. japonica (Rice).]
TR40119|c0_g1_i2	-4.20897	2.89097	7.19601e-07	4.04569e-05	C0PCQ1_MAIZE	Full=Putative uncharacterized protein; [Zea mays (Maize).]
TR17025|c0_g1_i1	3.73015	4.60491	7.24256e-07	4.06536e-05	C5X370_SORBI	Full=Putative uncharacterized protein Sb02g040180; [Sorghum bicolor (Sorghum) (Sorghum vulgare).]
TR33271|c1_g1_i1	NO HITS	NO HITS	NO HITS	NO HITS	NO HITS	NO HITS
TR13062|c0_g3_i1	NO HITS	NO HITS	NO HITS	NO HITS	NO HITS	NO HITS
TR24260|c0_g3_i2	3.76337	4.33347	7.26313e-07	4.06952e-05	C5XFU7_SORBI	Full=Putative uncharacterized protein Sb03g009810; [Sorghum bicolor (Sorghum) (Sorghum vulgare).]
TR9073|c1_g8_i7	-3.6911	5.24445	7.32771e-07	4.09996e-05	C5YDJ3_SORBI	Full=Putative uncharacterized protein Sb06g024780; [Sorghum bicolor (Sorghum) (Sorghum vulgare).]
TR10640|c0_g2_i1	3.97868	3.01345	7.32993e-07	4.09996e-05	B6STD0_MAIZE	Full=Putative uncharacterized protein; [Zea mays (Maize).]
TR39978|c0_g1_i1	NO HITS	NO HITS	NO HITS	NO HITS	NO HITS	NO HITS
TR14015|c0_g2_i1	NO HITS	NO HITS	NO HITS	NO HITS	NO HITS	NO HITS
TR30767|c0_g1_i1	NO HITS	NO HITS	NO HITS	NO HITS	NO HITS	NO HITS
TR10402|c0_g1_i1	NO HITS	NO HITS	NO HITS	NO HITS	NO HITS	NO HITS
TR7973|c0_g2_i1	-8.59715	1.16484	7.45e-07	4.1285e-05	C5Y971_SORBI	Full=Putative uncharacterized protein Sb06g017770; [Sorghum bicolor (Sorghum) (Sorghum vulgare).]
TR701|c0_g1_i2	NO HITS	NO HITS	NO HITS	NO HITS	NO HITS	NO HITS
TR9270|c0_g3_i1	-8.59715	1.16484	7.45e-07	4.1285e-05	B6UFE3_MAIZE	Full=Putative uncharacterized protein; [Zea mays (Maize).]
TR24125|c4_g1_i7	-8.59715	1.16484	7.45e-07	4.1285e-05	C5XHV4_SORBI	Full=Putative uncharacterized protein Sb03g045800; [Sorghum bicolor (Sorghum) (Sorghum vulgare).]
TR21600|c0_g1_i1	NO HITS	NO HITS	NO HITS	NO HITS	NO HITS	NO HITS
TR11641|c0_g1_i1	NO HITS	NO HITS	NO HITS	NO HITS	NO HITS	NO HITS
TR22447|c0_g1_i1	NO HITS	NO HITS	NO HITS	NO HITS	NO HITS	NO HITS
TR2964|c3_g2_i1	-4.20253	3.06679	7.66341e-07	4.24319e-05	C5Y3S0_SORBI	Full=Putative uncharacterized protein Sb05g020400; [Sorghum bicolor (Sorghum) (Sorghum vulgare).]
TR28106|c0_g2_i1	4.38937	2.0916	7.73518e-07	4.27574e-05	C5XY79_SORBI	Full=Putative uncharacterized protein Sb04g027030; [Sorghum bicolor (Sorghum) (Sorghum vulgare).]
TR21676|c0_g1_i1	4.38937	2.0916	7.73518e-07	4.27574e-05	C5YFK1_SORBI	Full=Putative uncharacterized protein Sb06g027900; [Sorghum bicolor (Sorghum) (Sorghum vulgare).]
TR34385|c0_g1_i1	NO HITS	NO HITS	NO HITS	NO HITS	NO HITS	NO HITS
TR14526|c0_g1_i1	-3.63501	6.07067	7.86263e-07	4.33889e-05	C5YRQ5_SORBI	Full=Putative uncharacterized protein Sb08g003040; [Sorghum bicolor (Sorghum) (Sorghum vulgare).]
TR15245|c0_g1_i6	4.76915	1.88556	7.93931e-07	4.37754e-05	C5YJ72_SORBI	Full=Putative uncharacterized protein Sb07g028240; [Sorghum bicolor (Sorghum) (Sorghum vulgare).]
TR45867|c2_g1_i1	-3.65587	5.3405	8.23773e-07	4.53827e-05	B4FNW5_MAIZE	Full=Putative uncharacterized protein; [Zea mays (Maize).]
TR17784|c0_g4_i2	NO HITS	NO HITS	NO HITS	NO HITS	NO HITS	NO HITS
TR5004|c0_g1_i2	-4.19016	3.05552	8.38153e-07	4.60977e-05	C5YAC3_SORBI	Full=Putative uncharacterized protein Sb06g019730; [Sorghum bicolor (Sorghum) (Sorghum vulgare).]
TR28346|c0_g2_i1	5.19182	1.34518	8.42045e-07	4.61959e-05	C5Y1M2_SORBI	Full=Putative uncharacterized protein Sb05g008440; [Sorghum bicolor (Sorghum) (Sorghum vulgare).]
TR42112|c0_g1_i1	5.19182	1.34518	8.42045e-07	4.61959e-05	F6HZZ6_VITVI	Full=Putative uncharacterized protein; [Vitis vinifera (Grape).]
TR2974|c3_g1_i11	5.19182	1.34518	8.42045e-07	4.61959e-05	A4QMC0_PINKO	Full=ORF44l; [Pinus koraiensis (Korean pine).]
TR27170|c2_g1_i4	-3.85098	3.86635	8.47656e-07	4.6465e-05	C5XRJ7_SORBI	Full=L-lactate dehydrogenase; EC=1.1.1.27; [Sorghum bicolor (Sorghum) (Sorghum vulgare).]
TR16845|c0_g3_i2	3.93951	3.31773	8.58773e-07	4.70351e-05	O04892_TOBAC	Full=Cytochrome P450 like_TBP; EC=1.14.14.1; [Nicotiana tabacum (Common tobacco).]
TR20007|c1_g1_i2	NO HITS	NO HITS	NO HITS	NO HITS	NO HITS	NO HITS
TR3376|c0_g1_i1	NO HITS	NO HITS	NO HITS	NO HITS	NO HITS	NO HITS
TR16135|c0_g1_i1	4.43772	1.88036	8.70192e-07	4.73318e-05	C1IP98_SACOF	Full=MYB protein; [Saccharum officinarum (Sugarcane).]
TR24911|c0_g1_i1	4.43772	1.88036	8.70192e-07	4.73318e-05	C5Z2W1_SORBI	Full=Putative uncharacterized protein Sb10g001470; [Sorghum bicolor (Sorghum) (Sorghum vulgare).]
TR30629|c0_g1_i1	4.43772	1.88036	8.70192e-07	4.73318e-05	B7E6X2_ORYSJ	Full=cDNA clone:001-039-H08, full insert sequence; [Oryza sativa subsp. japonica (Rice).]
TR45044|c0_g1_i1	NO HITS	NO HITS	NO HITS	NO HITS	NO HITS	NO HITS
TR435|c0_g1_i1	NO HITS	NO HITS	NO HITS	NO HITS	NO HITS	NO HITS
TR26451|c0_g2_i1	NO HITS	NO HITS	NO HITS	NO HITS	NO HITS	NO HITS
TR38329|c0_g1_i1	NO HITS	NO HITS	NO HITS	NO HITS	NO HITS	NO HITS
TR31123|c0_g1_i1	NO HITS	NO HITS	NO HITS	NO HITS	NO HITS	NO HITS
TR9015|c0_g1_i1	NO HITS	NO HITS	NO HITS	NO HITS	NO HITS	NO HITS
TR42695|c0_g2_i1	NO HITS	NO HITS	NO HITS	NO HITS	NO HITS	NO HITS
TR35890|c0_g1_i1	NO HITS	NO HITS	NO HITS	NO HITS	NO HITS	NO HITS
TR14891|c0_g1_i1	5.69788	0.942435	8.75702e-07	4.73318e-05	Q2QPH9_ORYSJ	Full=Putative uncharacterized protein; [Oryza sativa subsp. japonica (Rice).]
TR49603|c0_g1_i1	5.69788	0.942435	8.75702e-07	4.73318e-05	C5XT46_SORBI	Full=Putative uncharacterized protein Sb04g002030; [Sorghum bicolor (Sorghum) (Sorghum vulgare).]
TR41337|c0_g1_i1	NO HITS	NO HITS	NO HITS	NO HITS	NO HITS	NO HITS
TR36729|c0_g1_i1	NO HITS	NO HITS	NO HITS	NO HITS	NO HITS	NO HITS
TR24264|c2_g1_i1	NO HITS	NO HITS	NO HITS	NO HITS	NO HITS	NO HITS
TR13496|c0_g1_i1	3.7757	3.96207	8.96309e-07	4.83265e-05	F2DY61_HORVD	Full=Predicted protein; Flags: Fragment; [Hordeum vulgare var. distichum (Two-rowed barley).]
TR19617|c0_g2_i1	3.65376	4.82896	8.9883e-07	4.84227e-05	B6T391_MAIZE	Full=Lichenase-2; [Zea mays (Maize).]
TR31250|c0_g3_i1	3.62042	5.25238	9.04722e-07	4.87002e-05	A5BKB8_VITVI	Full=Putative uncharacterized protein; [Vitis vinifera (Grape).]
TR33195|c0_g1_i1	-3.55428	8.25228	9.11219e-07	4.90098e-05	F6MEN6_MAIZE	Full=Defensin; [Zea mays subsp. mays (maize).]
TR6064|c0_g1_i1	-3.64313	5.44669	9.16781e-07	4.92687e-05	C7J3D5_ORYSJ	Full=Os06g0142350 protein; Flags: Fragment; [Oryza sativa subsp. japonica (Rice).]
TR24280|c8_g4_i4	3.85058	3.30808	9.23285e-07	4.95777e-05	C6TNB9_SOYBN	Full=Putative uncharacterized protein; Flags: Fragment; [Glycine max (Soybean) (Glycine hispida).]
TR43189|c0_g1_i2	-3.80813	4.04288	9.31916e-07	5.00004e-05	B6THK3_MAIZE	Full=Putative uncharacterized protein; [Zea mays (Maize).]
TR40251|c0_g2_i1	4.26931	2.38642	9.36422e-07	5.02012e-05	A5B6Y9_VITVI	Full=Putative uncharacterized protein; [Vitis vinifera (Grape).]
TR44289|c1_g2_i3	-4.40112	2.61189	9.37585e-07	5.02226e-05	C4J5C1_MAIZE	Full=Putative uncharacterized protein; [Zea mays (Maize).]
TR35489|c0_g1_i1	3.92686	3.14514	9.40909e-07	5.03597e-05	C5YLR0_SORBI	Full=Putative uncharacterized protein Sb07g022040; [Sorghum bicolor (Sorghum) (Sorghum vulgare).]
TR22641|c0_g1_i1	-3.64374	5.35373	9.583e-07	5.12488e-05	C5YBS9_SORBI	Full=Putative uncharacterized protein Sb06g001170; [Sorghum bicolor (Sorghum) (Sorghum vulgare).]
TR35749|c0_g1_i1	-4.16508	3.03269	9.60129e-07	5.13049e-05	Q7XI25_ORYSJ	ubName: Full=Os07g0186200 protein; SubName: Full=Putative S-receptor kinase; [Oryza sativa subsp. japoni
TR44334|c0_g1_i2	3.84576	3.56714	9.78612e-07	5.22501e-05	B6UG60_MAIZE	Full=Putative uncharacterized protein; [Zea mays (Maize).]
TR12456|c0_g1_i1	NO HITS	NO HITS	NO HITS	NO HITS	NO HITS	NO HITS
TR46155|c0_g4_i1	4.90396	1.61684	9.84556e-07	5.24823e-05	Q9AVH2_PEA	ull=Putative senescence-associated protein; Flags: Fragment; [Pisum sativum (Garden pea).]
TR33317|c2_g3_i2	4.05585	2.63985	9.88976e-07	5.26752e-05	E2DZJ7_9FABA	Full=Putative uncharacterized protein; Flags: Fragment; [Arachis diogoi.]
TR15209|c4_g4_i2	3.92394	3.05487	9.92073e-07	5.27974e-05	Q5W7C9_ORYSJ	Full=Unknow protein; [Oryza sativa subsp. japonica (Rice).]
TR26345|c0_g1_i1	3.91298	3.21459	1.00633e-06	5.35127e-05	C5Y2N6_SORBI	Full=Putative uncharacterized protein Sb05g017980; [Sorghum bicolor (Sorghum) (Sorghum vulgare).]
TR17819|c2_g1_i2	3.65415	4.61377	1.01757e-06	5.4067e-05	B8A153_MAIZE	Full=Putative uncharacterized protein; [Zea mays (Maize).]
TR48147|c1_g1_i2	-3.72223	4.41821	1.02504e-06	5.44196e-05	C5XFM0_SORBI	Full=Putative uncharacterized protein Sb03g009080; [Sorghum bicolor (Sorghum) (Sorghum vulgare).]
TR36089|c0_g2_i1	-8.54753	1.12068	1.03208e-06	5.44855e-05	Q6K276_ORYSJ	Full=Putative uncharacterized protein P0415D04.34; [Oryza sativa subsp. japonica (Rice).]
TR42626|c1_g1_i1	-8.54753	1.12068	1.03208e-06	5.44855e-05	B6TPZ8_MAIZE	Full=Ribonuclease 2; [Zea mays (Maize).]
TR33059|c0_g1_i1	-8.54753	1.12068	1.03208e-06	5.44855e-05	C5X535_SORBI	Full=Putative uncharacterized protein Sb02g010680; [Sorghum bicolor (Sorghum) (Sorghum vulgare).]
TR8296|c0_g2_i1	NO HITS	NO HITS	NO HITS	NO HITS	NO HITS	NO HITS
TR31741|c0_g1_i1	NO HITS	NO HITS	NO HITS	NO HITS	NO HITS	NO HITS
TR31624|c0_g1_i1	-8.54753	1.12068	1.03208e-06	5.44855e-05	C5YX26_SORBI	Full=Putative uncharacterized protein Sb09g030780; [Sorghum bicolor (Sorghum) (Sorghum vulgare).]
TR49425|c0_g4_i1	-8.54753	1.12068	1.03208e-06	5.44855e-05	C5YLH7_SORBI	Full=Putative uncharacterized protein Sb07g000715; Flags: Fragment; [Sorghum bicolor (Sorghum) (Sorghum
TR30389|c0_g1_i1	-4.07703	3.11353	1.03581e-06	5.46388e-05	B6TVQ5_MAIZE	Full=Nitrilase 4; [Zea mays (Maize).]
TR37726|c1_g1_i1	NO HITS	NO HITS	NO HITS	NO HITS	NO HITS	NO HITS
TR17264|c0_g1_i1	4.06373	2.51048	1.0596e-06	5.58042e-05	A9T4H6_PHYPA	Full=Citrate synthase; Flags: Fragment; [Physcomitrella patens subsp. patens (Moss).]
TR43698|c0_g1_i1	NO HITS	NO HITS	NO HITS	NO HITS	NO HITS	NO HITS
TR15262|c0_g1_i1	-4.65021	2.16199	1.07214e-06	5.63746e-05	C5XV87_SORBI	Full=Putative uncharacterized protein Sb04g036770; [Sorghum bicolor (Sorghum) (Sorghum vulgare).]
TR3774|c0_g1_i1	NO HITS	NO HITS	NO HITS	NO HITS	NO HITS	NO HITS
TR10328|c0_g1_i1	5.16273	1.31723	1.09006e-06	5.71794e-05	Q2QW81_ORYSJ	Full=HAT family dimerisation domain containing protein; [Oryza sativa subsp. japonica (Rice).]
TR5141|c0_g1_i1	5.16273	1.31723	1.09006e-06	5.71794e-05	C5Z957_SORBI	Full=Putative uncharacterized protein Sb10g011130; [Sorghum bicolor (Sorghum) (Sorghum vulgare).]
TR4535|c0_g1_i1	NO HITS	NO HITS	NO HITS	NO HITS	NO HITS	NO HITS
TR24260|c0_g3_i1	3.68465	4.22596	1.12919e-06	5.91378e-05	C5XFU7_SORBI	Full=Putative uncharacterized protein Sb03g009810; [Sorghum bicolor (Sorghum) (Sorghum vulgare).]
TR27009|c6_g2_i3	3.59974	4.98578	1.13697e-06	5.94833e-05	Q3BAI1_PHAAO	Full=Putative uncharacterized protein rps12; [Phalaenopsis aphrodite subsp. formosana (Moth orchid).]
TR36119|c1_g4_i1	3.63827	4.62461	1.1376e-06	5.94833e-05	Q8W0V3_MAIZE	Full=Lipoxygenase; Flags: Fragment; [Zea mays (Maize).]
TR44675|c0_g1_i1	-5.01016	1.96376	1.15169e-06	6.01725e-05	C5WRG8_SORBI	Full=Putative uncharacterized protein Sb01g028770; [Sorghum bicolor (Sorghum) (Sorghum vulgare).]
TR31780|c2_g1_i1	3.99923	2.93339	1.15414e-06	6.02527e-05	B9NE13_POPTR	Full=Predicted protein; [Populus trichocarpa (Western balsam poplar) (Populus balsamifera]
TR47572|c0_g1_i1	-4.63835	2.15131	1.16527e-06	6.07856e-05	B6SRL4_MAIZE	Full=Putative uncharacterized protein; [Zea mays (Maize).]
TR15203|c4_g1_i1	4.0312	2.61652	1.17282e-06	6.11307e-05	C5X8V1_SORBI	Full=Putative uncharacterized protein Sb02g002440; [Sorghum bicolor (Sorghum) (Sorghum vulgare).]
TR43112|c0_g1_i1	4.18638	2.47589	1.19929e-06	6.24611e-05	C0P4F2_MAIZE	Full=Putative uncharacterized protein; [Zea mays (Maize).]
TR12632|c0_g1_i1	NO HITS	NO HITS	NO HITS	NO HITS	NO HITS	NO HITS
TR33302|c0_g1_i4	-8.52206	1.09806	1.21973e-06	6.25838e-05	C4J566_MAIZE	Full=Putative uncharacterized protein; [Zea mays (Maize).]
TR7133|c0_g2_i5	NO HITS	NO HITS	NO HITS	NO HITS	NO HITS	NO HITS
TR12386|c0_g1_i1	-8.52206	1.09806	1.21973e-06	6.25838e-05	Q1KSB4_SORBI	Full=Predicted protein; [Sorghum bicolor (Sorghum) (Sorghum vulgare).]
TR2964|c3_g3_i1	NO HITS	NO HITS	NO HITS	NO HITS	NO HITS	NO HITS
TR24248|c0_g2_i1	-8.52206	1.09806	1.21973e-06	6.25838e-05	C5XPA2_SORBI	Full=Putative uncharacterized protein Sb03g005520; [Sorghum bicolor (Sorghum) (Sorghum vulgare).]
TR49450|c0_g1_i1	NO HITS	NO HITS	NO HITS	NO HITS	NO HITS	NO HITS
TR7757|c0_g1_i1	NO HITS	NO HITS	NO HITS	NO HITS	NO HITS	NO HITS
TR13001|c0_g1_i1	-8.49614	1.07505	1.21973e-06	6.25838e-05	F2DTZ2_HORVD	Full=Predicted protein; [Hordeum vulgare var. distichum (Two-rowed barley).]
TR34130|c0_g1_i1	-8.49614	1.07505	1.21973e-06	6.25838e-05	Q2R238_ORYSJ	Full=Nucleolar protein NOP5, putative; [Oryza sativa subsp. japonica (Rice).]
TR15462|c1_g2_i1	-8.49614	1.07505	1.21973e-06	6.25838e-05	Q2QW81_ORYSJ	Full=HAT family dimerisation domain containing protein; [Oryza sativa subsp. japonica (Rice).]
TR33302|c0_g1_i3	-8.49614	1.07505	1.21973e-06	6.25838e-05	C4J566_MAIZE	Full=Putative uncharacterized protein; [Zea mays (Maize).]
TR21415|c0_g1_i2	-8.49614	1.07505	1.21973e-06	6.25838e-05	Q53QA3_ORYSJ	Full=Os11g0274300 protein; SubName: Full=Protein kinase domain containing protein; SubName: Full=Simila
TR37081|c0_g1_i2	-8.49614	1.07505	1.21973e-06	6.25838e-05	C5XXN5_SORBI	Full=Putative uncharacterized protein Sb04g026020; [Sorghum bicolor (Sorghum) (Sorghum vulgare).]
TR50108|c3_g1_i1	NO HITS	NO HITS	NO HITS	NO HITS	NO HITS	NO HITS
TR3086|c0_g1_i1	5.65951	0.905895	1.21973e-06	6.25838e-05	Q5DWI6_MARPO	Full=Histone 3; [Marchantia polymorpha (Liverwort) (Marchantia aquatica).]
TR3464|c0_g1_i1	5.65951	0.905895	1.21973e-06	6.25838e-05	C0PAY0_MAIZE	Full=Putative uncharacterized protein; [Zea mays (Maize).]
TR18521|c3_g1_i8	NO HITS	NO HITS	NO HITS	NO HITS	NO HITS	NO HITS
TR43357|c0_g1_i1	NO HITS	NO HITS	NO HITS	NO HITS	NO HITS	NO HITS
TR43852|c0_g1_i1	NO HITS	NO HITS	NO HITS	NO HITS	NO HITS	NO HITS
TR31250|c0_g2_i1	3.59655	4.75346	1.23093e-06	6.30602e-05	A5BKB8_VITVI	Full=Putative uncharacterized protein; [Vitis vinifera (Grape).]
TR26473|c0_g2_i1	3.88648	3.01959	1.23321e-06	6.31277e-05	C5XKL4_SORBI	Full=Putative uncharacterized protein Sb03g015070; [Sorghum bicolor (Sorghum) (Sorghum vulgare).]
TR24218|c1_g1_i1	-4.21747	2.69037	1.24221e-06	6.3539e-05	F2DTZ2_HORVD	Full=Predicted protein; [Hordeum vulgare var. distichum (Two-rowed barley).]
TR7653|c3_g3_i2	-4.61434	2.12971	1.26737e-06	6.47759e-05	B9MX14_POPTR	Full=Predicted protein; [Populus trichocarpa (Western balsam poplar) (Populus balsamifera]
TR24230|c1_g1_i4	NO HITS	NO HITS	NO HITS	NO HITS	NO HITS	NO HITS
TR21792|c0_g1_i1	3.62276	4.63538	1.28665e-06	6.56522e-05	C5YHH2_SORBI	Full=Putative uncharacterized protein Sb07g004430; [Sorghum bicolor (Sorghum) (Sorghum vulgare).]
TR15209|c4_g1_i3	3.86838	3.25071	1.28751e-06	6.56522e-05	Q5W7C9_ORYSJ	Full=Unknow protein; [Oryza sativa subsp. japonica (Rice).]
TR34904|c1_g1_i4	-3.66869	4.41716	1.29602e-06	6.60348e-05	C5WY32_SORBI	Full=Putative uncharacterized protein Sb01g005610; [Sorghum bicolor (Sorghum) (Sorghum vulgare).]
TR41061|c0_g1_i1	3.7074	3.80779	1.2997e-06	6.6171e-05	C5Z773_SORBI	Full=Putative uncharacterized protein Sb10g026040; [Sorghum bicolor (Sorghum) (Sorghum vulgare).]
TR17457|c1_g1_i1	-3.84942	3.51532	1.32415e-06	6.73638e-05	B4FUT1_MAIZE	Full=Putative uncharacterized protein; [Zea mays (Maize).]
TR17769|c3_g1_i1	3.96888	2.90469	1.32794e-06	6.75041e-05	C5X3C8_SORBI	Full=Putative uncharacterized protein Sb02g040740; [Sorghum bicolor (Sorghum) (Sorghum vulgare).]
TR47573|c0_g1_i2	3.5623	5.24652	1.35181e-06	6.86648e-05	C5X396_SORBI	Full=Putative uncharacterized protein Sb02g040450; [Sorghum bicolor (Sorghum) (Sorghum vulgare).]
TR33942|c0_g1_i2	-5.6767	1.70402	1.3689e-06	6.9479e-05	C5YJ23_SORBI	Full=Putative uncharacterized protein Sb07g006875; Flags: Fragment; [Sorghum bicolor (Sorghum) (Sorghum
TR33927|c0_g8_i1	3.60159	4.73535	1.37422e-06	6.96952e-05	C5XQH6_SORBI	Full=Putative uncharacterized protein Sb03g040440; [Sorghum bicolor (Sorghum) (Sorghum vulgare).]
TR43964|c0_g1_i1	4.35418	1.80087	1.39446e-06	7.06675e-05	B6UB86_MAIZE	Full=Putative uncharacterized protein; [Zea mays (Maize).]
TR20847|c0_g2_i2	-4.02216	3.06375	1.40839e-06	7.13183e-05	C5YJ53_SORBI	Full=Putative uncharacterized protein Sb07g028110; [Sorghum bicolor (Sorghum) (Sorghum vulgare).]
TR15209|c4_g1_i4	3.69883	3.89025	1.41352e-06	7.15228e-05	Q5W7C9_ORYSJ	Full=Unknow protein; [Oryza sativa subsp. japonica (Rice).]
TR28768|c0_g2_i1	5.10273	1.25974	1.42078e-06	7.17798e-05	C5YC21_SORBI	Full=Putative uncharacterized protein Sb06g022490; [Sorghum bicolor (Sorghum) (Sorghum vulgare).]
TR11037|c0_g1_i1	5.10273	1.25974	1.42078e-06	7.17798e-05	C5XBY9_SORBI	Full=Putative uncharacterized protein Sb02g005520; [Sorghum bicolor (Sorghum) (Sorghum vulgare).]
TR13468|c0_g1_i1	3.73154	3.68307	1.43554e-06	7.21474e-05	C5XMC3_SORBI	Full=Putative uncharacterized protein Sb03g036810; [Sorghum bicolor (Sorghum) (Sorghum vulgare).]
TR33927|c0_g6_i1	3.57401	4.90294	1.43875e-06	7.21474e-05	C5XQH6_SORBI	Full=Putative uncharacterized protein Sb03g040440; [Sorghum bicolor (Sorghum) (Sorghum vulgare).]
TR16289|c0_g1_i1	NO HITS	NO HITS	NO HITS	NO HITS	NO HITS	NO HITS
TR22061|c0_g1_i1	NO HITS	NO HITS	NO HITS	NO HITS	NO HITS	NO HITS
TR34444|c0_g1_i1	8.53594	0.838276	1.4456e-06	7.21474e-05	A3A5F9_ORYSJ	Full=Putative uncharacterized protein; [Oryza sativa subsp. japonica (Rice).]
TR12225|c0_g1_i1	NO HITS	NO HITS	NO HITS	NO HITS	NO HITS	NO HITS
TR12523|c0_g1_i1	8.53594	0.838276	1.4456e-06	7.21474e-05	B6SRE1_MAIZE	Full=Thioredoxin H-type; [Zea mays (Maize).]
TR11879|c0_g1_i1	8.53594	0.838276	1.4456e-06	7.21474e-05	Q5QPZ2_SORBI	Full=Glycosyltransferase; [Sorghum bicolor (Sorghum) (Sorghum vulgare).]
TR11184|c0_g1_i1	NO HITS	NO HITS	NO HITS	NO HITS	NO HITS	NO HITS
TR15959|c0_g1_i1	-8.46974	1.05166	1.4456e-06	7.21474e-05	B4FSN5_MAIZE	Full=Putative uncharacterized protein; [Zea mays (Maize).]
TR36078|c0_g1_i1	-8.46974	1.05166	1.4456e-06	7.21474e-05	C5XJV5_SORBI	Full=Putative uncharacterized protein Sb03g013750; [Sorghum bicolor (Sorghum) (Sorghum vulgare).]
TR14798|c0_g1_i1	-8.46974	1.05166	1.4456e-06	7.21474e-05	B6UA90_MAIZE	Full=36.4 kDa proline-rich protein; [Zea mays (Maize).]
TR16053|c0_g1_i1	-8.46974	1.05166	1.4456e-06	7.21474e-05	A6N1F9_ORYSI	Full=Glycerol kinase; Flags: Fragment; [Oryza sativa subsp. indica (Rice).]
TR9271|c0_g2_i1	NO HITS	NO HITS	NO HITS	NO HITS	NO HITS	NO HITS
TR46101|c0_g1_i1	5.62008	0.868465	1.4456e-06	7.21474e-05	C5Y8K1_SORBI	Full=Putative uncharacterized protein Sb05g027620; [Sorghum bicolor (Sorghum) (Sorghum vulgare).]
TR19517|c0_g1_i1	5.62008	0.868465	1.4456e-06	7.21474e-05	Q4U3G6_AGRST	Full=Crs-1; [Agrostis stolonifera (Creeping bentgrass).]
TR22980|c0_g2_i1	-4.33122	2.54862	1.4483e-06	7.22272e-05	B6UI88_MAIZE	Full=Putative uncharacterized protein; [Zea mays (Maize).]
TR28918|c2_g2_i2	3.72547	3.6774	1.47662e-06	7.35836e-05	C5XAS3_SORBI	Full=Putative uncharacterized protein Sb02g035480; [Sorghum bicolor (Sorghum) (Sorghum vulgare).]
TR36123|c2_g1_i6	NO HITS	NO HITS	NO HITS	NO HITS	NO HITS	NO HITS
TR7365|c0_g1_i1	3.53972	5.09414	1.49205e-06	7.42401e-05	C5Y144_SORBI	Full=Putative uncharacterized protein Sb04g017450; [Sorghum bicolor (Sorghum) (Sorghum vulgare).]
TR25822|c0_g1_i1	3.56215	4.87174	1.51215e-06	7.51837e-05	B6T085_MAIZE	Full=RING-H2 finger protein ATL2K; [Zea mays (Maize).]
TR33321|c0_g1_i3	-4.95474	1.9139	1.53653e-06	7.62804e-05	C5YZN2_SORBI	Full=Putative uncharacterized protein Sb09g003210; [Sorghum bicolor (Sorghum) (Sorghum vulgare).]
TR27231|c0_g1_i1	4.33252	1.78032	1.53653e-06	7.62804e-05	COX2_WHEAT	ull=Cytochrome c oxidase subunit 2; EC=1.9.3.1; AltName: Full=Cytochrome c oxidase polypeptide II; [Trit
TR22207|c0_g1_i1	3.59807	4.45452	1.54429e-06	7.66079e-05	C5XLL8_SORBI	Full=Putative uncharacterized protein Sb03g036160; [Sorghum bicolor (Sorghum) (Sorghum vulgare).]
TR3203|c0_g1_i2	-3.57385	4.93574	1.54873e-06	7.67703e-05	C5YYS6_SORBI	Full=Putative uncharacterized protein Sb09g021810; [Sorghum bicolor (Sorghum) (Sorghum vulgare).]
TR31969|c0_g2_i1	-3.71429	4.08489	1.59053e-06	7.87826e-05	C5WUU8_SORBI	Full=Putative uncharacterized protein Sb01g044640; [Sorghum bicolor (Sorghum) (Sorghum vulgare).]
TR47311|c0_g1_i1	-4.07372	2.94979	1.60597e-06	7.94876e-05	B7ZX49_MAIZE	Full=Putative uncharacterized protein; [Zea mays (Maize).]
TR12213|c0_g1_i1	NO HITS	NO HITS	NO HITS	NO HITS	NO HITS	NO HITS
TR23193|c0_g2_i1	5.07177	1.23017	1.62639e-06	8.02567e-05	C5YYS2_SORBI	Full=Putative uncharacterized protein Sb09g021770; [Sorghum bicolor (Sorghum) (Sorghum vulgare).]
TR31123|c0_g2_i1	NO HITS	NO HITS	NO HITS	NO HITS	NO HITS	NO HITS
TR48316|c0_g2_i1	NO HITS	NO HITS	NO HITS	NO HITS	NO HITS	NO HITS
TR44863|c0_g1_i1	-4.57755	2.09667	1.63754e-06	8.06859e-05	B4FQJ1_MAIZE	Full=Putative uncharacterized protein; [Zea mays (Maize).]
TR15262|c0_g1_i3	-4.56507	2.08548	1.63754e-06	8.06859e-05	C5XV87_SORBI	Full=Putative uncharacterized protein Sb04g036770; [Sorghum bicolor (Sorghum) (Sorghum vulgare).]
TR2936|c2_g1_i1	3.64126	4.04079	1.66222e-06	8.18406e-05	C5XDA1_SORBI	Full=Putative uncharacterized protein Sb02g038470; [Sorghum bicolor (Sorghum) (Sorghum vulgare).]
TR24278|c0_g1_i2	-4.92622	1.88829	1.69467e-06	8.3376e-05	A2ZK79_ORYSI	Full=Putative uncharacterized protein; [Oryza sativa subsp. indica (Rice).]
TR23977|c1_g1_i1	8.49541	0.799051	1.71836e-06	8.39138e-05	Q7XX17_ORYSJ	ubName: Full=OSJNBa0019J05.1 protein; SubName: Full=OSJNBa0071G03.12 protein; [Oryza sativa subsp. japon
TR48185|c0_g1_i1	8.49541	0.799051	1.71836e-06	8.39138e-05	C5YKC0_SORBI	Full=Putative uncharacterized protein Sb07g015450; [Sorghum bicolor (Sorghum) (Sorghum vulgare).]
TR39359|c1_g6_i2	8.49541	0.799051	1.71836e-06	8.39138e-05	A5BKB8_VITVI	Full=Putative uncharacterized protein; [Vitis vinifera (Grape).]
TR35294|c0_g1_i1	NO HITS	NO HITS	NO HITS	NO HITS	NO HITS	NO HITS
TR36506|c0_g1_i1	NO HITS	NO HITS	NO HITS	NO HITS	NO HITS	NO HITS
TR49018|c0_g2_i1	-8.44285	1.02786	1.71836e-06	8.39138e-05	C5Y6A6_SORBI	Full=Putative uncharacterized protein Sb05g024180; [Sorghum bicolor (Sorghum) (Sorghum vulgare).]
TR39420|c0_g1_i3	-8.44285	1.02786	1.71836e-06	8.39138e-05	Q5VPM5_ORYSJ	Full=Os06g0580100 protein; SubName: Full=Putative uncharacterized protein P0566A10.17; [Oryza sativa su
TR34625|c0_g1_i1	5.57955	0.830103	1.71836e-06	8.39138e-05	C5Y609_SORBI	Full=Putative uncharacterized protein Sb05g024136; Flags: Fragment; [Sorghum bicolor (Sorghum) (Sorghum
TR15201|c3_g2_i12	5.57955	0.830103	1.71836e-06	8.39138e-05	B9P8P2_POPTR	Full=Predicted protein; [Populus trichocarpa (Western balsam poplar) (Populus balsamifera]
TR35965|c0_g1_i1	5.57955	0.830103	1.71836e-06	8.39138e-05	C5XG74_SORBI	Full=Putative uncharacterized protein Sb03g043720; [Sorghum bicolor (Sorghum) (Sorghum vulgare).]
TR24229|c6_g10_i1	3.81894	3.20426	1.74676e-06	8.52373e-05	A4QMB0_PINKO	Full=ORF64d; [Pinus koraiensis (Korean pine).]
TR20847|c0_g2_i3	-3.92058	3.11604	1.75907e-06	8.57745e-05	C5YJ55_SORBI	Full=Putative uncharacterized protein Sb07g028130; [Sorghum bicolor (Sorghum) (Sorghum vulgare).]
TR12048|c0_g1_i1	4.24146	1.95083	1.78618e-06	8.70318e-05	C5Z2W0_SORBI	Full=Putative uncharacterized protein Sb10g001460; [Sorghum bicolor (Sorghum) (Sorghum vulgare).]
TR7594|c1_g4_i14	4.18957	2.1202	1.83629e-06	8.92894e-05	A5B6Y9_VITVI	Full=Putative uncharacterized protein; [Vitis vinifera (Grape).]
TR17784|c0_g3_i2	3.80928	3.03457	1.83658e-06	8.92894e-05	C5Z740_SORBI	Full=Putative uncharacterized protein Sb10g025730; [Sorghum bicolor (Sorghum) (Sorghum vulgare).]
TR38319|c1_g2_i2	3.80928	3.03457	1.83658e-06	8.92894e-05	C5XMI4_SORBI	Full=Putative uncharacterized protein Sb03g037390; [Sorghum bicolor (Sorghum) (Sorghum vulgare).]
TR44989|c0_g1_i1	NO HITS	NO HITS	NO HITS	NO HITS	NO HITS	NO HITS
TR42882|c0_g1_i1	4.31052	1.75949	1.87088e-06	9.08227e-05	C5YMW9_SORBI	Full=Putative uncharacterized protein Sb07g002500; [Sorghum bicolor (Sorghum) (Sorghum vulgare).]
TR49346|c0_g1_i1	4.11674	2.40973	1.87299e-06	9.08334e-05	B1PIF3_9CONI	Full=Putative senescence-associated protein; Flags: Fragment; [Cupressus sempervirens.]
TR8288|c0_g1_i2	-3.87696	3.3272	1.87386e-06	9.08334e-05	C5XQM7_SORBI	Full=Putative uncharacterized protein Sb03g040920; [Sorghum bicolor (Sorghum) (Sorghum vulgare).]
TR26329|c0_g1_i1	-3.52628	5.17204	1.90683e-06	9.23632e-05	B6SNK9_MAIZE	Full=Calmodulin; [Zea mays (Maize).]
TR35182|c0_g1_i1	NO HITS	NO HITS	NO HITS	NO HITS	NO HITS	NO HITS
TR42637|c0_g1_i2	-5.6097	1.64378	1.92464e-06	9.28842e-05	C5YRZ4_SORBI	Full=Putative uncharacterized protein Sb08g021400; [Sorghum bicolor (Sorghum) (Sorghum vulgare).]
TR22769|c0_g1_i1	4.77864	1.49662	1.92464e-06	9.28842e-05	C5WQD0_SORBI	Full=Putative uncharacterized protein Sb01g012620; [Sorghum bicolor (Sorghum) (Sorghum vulgare).]
TR39297|c0_g1_i1	4.77864	1.49662	1.92464e-06	9.28842e-05	A2YU12_ORYSI	Full=Putative uncharacterized protein; [Oryza sativa subsp. indica (Rice).]
TR49909|c0_g2_i1	4.77864	1.49662	1.92464e-06	9.28842e-05	C5XL79_SORBI	Full=Putative uncharacterized protein Sb03g002490; [Sorghum bicolor (Sorghum) (Sorghum vulgare).]
TR15246|c0_g3_i1	-4.13413	2.6152	1.99146e-06	9.60384e-05	A3B895_ORYSJ	Full=Putative uncharacterized protein; [Oryza sativa subsp. japonica (Rice).]
TR40211|c0_g1_i1	-4.45511	2.36382	1.99973e-06	9.63667e-05	C5XGB1_SORBI	Full=Putative uncharacterized protein Sb03g044080; [Sorghum bicolor (Sorghum) (Sorghum vulgare).]
TR31023|c0_g1_i1	3.89547	2.83548	2.04723e-06	9.79424e-05	C5WQT2_SORBI	Full=Putative uncharacterized protein Sb01g040580; [Sorghum bicolor (Sorghum) (Sorghum vulgare).]
TR17556|c0_g1_i1	8.4537	0.7588	2.04881e-06	9.79424e-05	B6TW40_MAIZE	Full=Putative uncharacterized protein; [Zea mays (Maize).]
TR13010|c2_g1_i3	8.4537	0.7588	2.04881e-06	9.79424e-05	B9P8P2_POPTR	Full=Predicted protein; [Populus trichocarpa (Western balsam poplar) (Populus balsamifera]
TR14849|c0_g2_i1	NO HITS	NO HITS	NO HITS	NO HITS	NO HITS	NO HITS
TR35829|c0_g2_i2	NO HITS	NO HITS	NO HITS	NO HITS	NO HITS	NO HITS
TR43184|c0_g1_i1	NO HITS	NO HITS	NO HITS	NO HITS	NO HITS	NO HITS
TR42695|c0_g1_i1	NO HITS	NO HITS	NO HITS	NO HITS	NO HITS	NO HITS
TR38323|c0_g1_i1	NO HITS	NO HITS	NO HITS	NO HITS	NO HITS	NO HITS
TR22593|c0_g1_i1	NO HITS	NO HITS	NO HITS	NO HITS	NO HITS	NO HITS
TR47009|c0_g1_i1	NO HITS	NO HITS	NO HITS	NO HITS	NO HITS	NO HITS
TR20329|c0_g1_i4	5.53785	0.790763	2.04881e-06	9.79424e-05	C5XI70_SORBI	Full=Putative uncharacterized protein Sb03g012540; [Sorghum bicolor (Sorghum) (Sorghum vulgare).]
TR45954|c0_g1_i1	4.59947	1.72256	2.06744e-06	9.86631e-05	C5XX26_SORBI	Full=Putative uncharacterized protein Sb04g006090; [Sorghum bicolor (Sorghum) (Sorghum vulgare).]
TR20679|c0_g1_i1	4.28819	1.73836	2.06744e-06	9.86631e-05	B6TH07_MAIZE	Full=MYB59; [Zea mays (Maize).]
TR15324|c1_g1_i3	3.53635	4.31144	2.06839e-06	9.86631e-05	B9S749_RICCO	Full=Putative uncharacterized protein; [Ricinus communis (Castor bean).]
TR33694|c0_g1_i1	NO HITS	NO HITS	NO HITS	NO HITS	NO HITS	NO HITS
TR35749|c0_g1_i2	-4.52699	2.05136	2.12999e-06	0.000101308	Q7XI25_ORYSJ	ubName: Full=Os07g0186200 protein; SubName: Full=Putative S-receptor kinase; [Oryza sativa subsp. japoni
TR1216|c0_g1_i1	-4.52699	2.05136	2.12999e-06	0.000101308	C5YIP2_SORBI	Full=Putative uncharacterized protein Sb07g027470; [Sorghum bicolor (Sorghum) (Sorghum vulgare).]
TR4875|c0_g1_i1	NO HITS	NO HITS	NO HITS	NO HITS	NO HITS	NO HITS
TR5490|c0_g1_i1	3.93832	2.39214	2.13529e-06	0.000101487	Q35782_SORBI	Full=ATP synthase subunit a; [Sorghum bicolor (Sorghum) (Sorghum vulgare).]
TR21819|c0_g1_i2	5.04013	1.20001	2.14312e-06	0.000101785	C5WNB6_SORBI	Full=Putative uncharacterized protein Sb01g024856; Flags: Fragment; [Sorghum bicolor (Sorghum) (Sorghum
TR34926|c1_g1_i1	3.57164	4.12103	2.1573e-06	0.000102385	C5XAX8_SORBI	Full=Putative uncharacterized protein Sb02g036020; [Sorghum bicolor (Sorghum) (Sorghum vulgare).]
TR1248|c0_g2_i1	4.75222	1.47138	2.16178e-06	0.000102523	B6SPS4_MAIZE	Full=Putative uncharacterized protein; [Zea mays (Maize).]
TR24218|c1_g1_i4	-3.85089	3.30361	2.17631e-06	0.000103138	F2DTZ2_HORVD	Full=Predicted protein; [Hordeum vulgare var. distichum (Two-rowed barley).]
TR24260|c0_g2_i3	3.70298	3.16989	2.20943e-06	0.000104632	A3C4I4_ORYSJ	Full=Putative uncharacterized protein; [Oryza sativa subsp. japonica (Rice).]
TR17707|c0_g1_i1	NO HITS	NO HITS	NO HITS	NO HITS	NO HITS	NO HITS
TR13014|c1_g1_i3	-4.88234	1.84896	2.28694e-06	0.000108069	C0P5U8_MAIZE	Full=Putative uncharacterized protein; [Zea mays (Maize).]
TR4669|c0_g1_i1	NO HITS	NO HITS	NO HITS	NO HITS	NO HITS	NO HITS
TR18060|c0_g1_i1	4.20198	1.91347	2.32869e-06	0.000109963	C5XHM0_SORBI	Full=Putative uncharacterized protein Sb03g032370; [Sorghum bicolor (Sorghum) (Sorghum vulgare).]
TR33980|c0_g1_i1	3.44241	5.44605	2.34827e-06	0.000110809	A5C621_VITVI	Full=Putative uncharacterized protein; [Vitis vinifera (Grape).]
TR47338|c0_g1_i1	-3.43576	6.15426	2.36426e-06	0.000111483	B4F8P0_MAIZE	Full=Putative uncharacterized protein; [Zea mays (Maize).]
TR20813|c0_g1_i2	3.63603	3.43015	2.38777e-06	0.000112511	C5Y3M1_SORBI	Full=Putative uncharacterized protein Sb05g001580; [Sorghum bicolor (Sorghum) (Sorghum vulgare).]
TR15737|c0_g1_i1	3.75903	3.14814	2.39237e-06	0.000112647	F2DV07_HORVD	Full=Predicted protein; [Hordeum vulgare var. distichum (Two-rowed barley).]
TR41249|c0_g1_i1	-8.38752	0.978982	2.45054e-06	0.000114566	Q84KC3_HORVU	Full=NBS-LRR disease resistance protein homologue; [Hordeum vulgare (Barley).]
TR1815|c0_g1_i1	NO HITS	NO HITS	NO HITS	NO HITS	NO HITS	NO HITS
TR17432|c0_g2_i2	-8.38752	0.978982	2.45054e-06	0.000114566	B8AGX0_ORYSI	Full=Putative uncharacterized protein; [Oryza sativa subsp. indica (Rice).]
TR13006|c0_g4_i1	NO HITS	NO HITS	NO HITS	NO HITS	NO HITS	NO HITS
TR36473|c0_g1_i1	-8.38752	0.978982	2.45054e-06	0.000114566	B6T4V9_MAIZE	Full=Putative uncharacterized protein; [Zea mays (Maize).]
TR20160|c0_g1_i2	-8.35904	0.953875	2.45054e-06	0.000114566	C5YNY1_SORBI	Full=Putative uncharacterized protein Sb08g015610; [Sorghum bicolor (Sorghum) (Sorghum vulgare).]
TR19606|c0_g2_i1	-8.35904	0.953875	2.45054e-06	0.000114566	C5Z3Y7_SORBI	Full=Putative uncharacterized protein Sb10g003300; [Sorghum bicolor (Sorghum) (Sorghum vulgare).]
TR4764|c0_g1_i1	NO HITS	NO HITS	NO HITS	NO HITS	NO HITS	NO HITS
TR44856|c0_g1_i1	-8.35904	0.953875	2.45054e-06	0.000114566	Q60D97_ORYSJ	Full=Putative polyprotein; [Oryza sativa subsp. japonica (Rice).]
TR864|c0_g1_i2	-8.35904	0.953875	2.45054e-06	0.000114566	Q5H744_MAIZE	Full=NADP-malic enzyme; Flags: Fragment; [Zea mays (Maize).]
TR45521|c0_g1_i1	NO HITS	NO HITS	NO HITS	NO HITS	NO HITS	NO HITS
TR30574|c0_g1_i1	-4.41364	2.32646	2.48486e-06	0.000116005	Q9XEQ2_SORBI	Full=Putative uncharacterized protein; [Sorghum bicolor (Sorghum) (Sorghum vulgare).]
TR43711|c0_g1_i1	-3.99765	2.88107	2.49672e-06	0.000116476	B6SMF1_MAIZE	Full=Putative uncharacterized protein; [Zea mays (Maize).]
TR32576|c0_g1_i1	3.44727	5.37237	2.50635e-06	0.000116843	B6SXA5_MAIZE	Full=RING-H2 finger protein ATL2K; [Zea mays (Maize).]
TR5277|c0_g2_i1	-4.85233	1.82211	2.53232e-06	0.000117803	C5YPK9_SORBI	Full=Putative uncharacterized protein Sb08g017630; [Sorghum bicolor (Sorghum) (Sorghum vulgare).]
TR28687|c0_g1_i1	4.55373	1.67889	2.53232e-06	0.000117803	C5YYM1_SORBI	Full=Putative uncharacterized protein Sb09g001590; [Sorghum bicolor (Sorghum) (Sorghum vulgare).]
TR10038|c0_g1_i1	4.24246	1.69521	2.53232e-06	0.000117803	Q9G721_9POAL	Full=Cytochrome c oxidase subunit 3; [Elymus sibiricus.]
TR17750|c0_g1_i2	-4.48787	2.01639	2.54794e-06	0.000118446	Q6TGM7_9POAL	Full=Dirigent; [Saccharum hybrid cultivar Q117.]
TR33276|c4_g2_i1	3.3729	8.42871	2.55568e-06	0.000118722	Q6R9L5_MAIZE	Full=Putative uncharacterized protein orf121-a-ct; [Zea mays (Maize).]
TR28918|c2_g2_i1	NO HITS	NO HITS	NO HITS	NO HITS	NO HITS	NO HITS
TR34076|c0_g1_i1	NO HITS	NO HITS	NO HITS	NO HITS	NO HITS	NO HITS
TR33979|c0_g1_i4	3.9089	2.36451	2.60764e-06	0.00012088	B6U5M7_MAIZE	Full=Putative uncharacterized protein; [Zea mays (Maize).]
TR25308|c0_g1_i1	3.67565	3.21493	2.63222e-06	0.000121933	C5Y2Q6_SORBI	Full=Putative uncharacterized protein Sb05g018520; [Sorghum bicolor (Sorghum) (Sorghum vulgare).]
TR47542|c0_g1_i1	3.38862	6.72552	2.65912e-06	0.000123092	C5XEF3_SORBI	Full=Putative uncharacterized protein Sb03g028690; [Sorghum bicolor (Sorghum) (Sorghum vulgare).]
TR9831|c0_g1_i1	-4.40308	2.31696	2.67424e-06	0.000123705	C5Y5M7_SORBI	Full=Putative uncharacterized protein Sb05g004345; Flags: Fragment; [Sorghum bicolor (Sorghum) (Sorghum
TR35700|c0_g1_i1	4.1184	2.05286	2.73841e-06	0.0001265	C0P5K5_MAIZE	Full=Putative uncharacterized protein; [Zea mays (Maize).]
TR21374|c0_g1_i1	-5.55733	1.59682	2.73851e-06	0.0001265	C5Y207_SORBI	Full=Putative uncharacterized protein Sb05g009983; Flags: Fragment; [Sorghum bicolor (Sorghum) (Sorghum
TR30565|c0_g2_i3	-3.66759	3.77522	2.78518e-06	0.000128566	B6SKA3_MAIZE	Full=Early nodulin 93; [Zea mays (Maize).]
TR18951|c1_g1_i1	-3.57311	4.07387	2.89097e-06	0.000133298	B6TRJ6_MAIZE	Full=Putative uncharacterized protein; [Zea mays (Maize).]
TR27009|c6_g4_i6	3.4687	4.58953	2.89174e-06	0.000133298	YCX91_PHAAO	Full=Uncharacterized protein ORF91; [Phalaenopsis aphrodite subsp. formosana (Moth orchid).]
TR5004|c0_g1_i1	-3.97618	2.86174	2.90502e-06	0.00013331	C5YAC3_SORBI	Full=Putative uncharacterized protein Sb06g019730; [Sorghum bicolor (Sorghum) (Sorghum vulgare).]
TR34323|c0_g1_i1	NO HITS	NO HITS	NO HITS	NO HITS	NO HITS	NO HITS
TR23496|c0_g1_i1	NO HITS	NO HITS	NO HITS	NO HITS	NO HITS	NO HITS
TR16890|c0_g1_i1	8.41076	0.71747	2.94065e-06	0.00013331	C5WXD5_SORBI	Full=Putative uncharacterized protein Sb01g018470; [Sorghum bicolor (Sorghum) (Sorghum vulgare).]
TR10682|c0_g2_i1	8.41076	0.71747	2.94065e-06	0.00013331	B4FVP3_MAIZE	Full=Putative uncharacterized protein; [Zea mays (Maize).]
TR33670|c0_g1_i1	NO HITS	NO HITS	NO HITS	NO HITS	NO HITS	NO HITS
TR34214|c0_g1_i1	8.41076	0.71747	2.94065e-06	0.00013331	F2CZ85_HORVD	Full=Predicted protein; Flags: Fragment; [Hordeum vulgare var. distichum (Two-rowed barley).]
TR5087|c0_g1_i1	8.41076	0.71747	2.94065e-06	0.00013331	C5YNZ0_SORBI	Full=Putative uncharacterized protein Sb08g015916; Flags: Fragment; [Sorghum bicolor (Sorghum) (Sorghum
TR34025|c0_g2_i1	8.41076	0.71747	2.94065e-06	0.00013331	A8JJG4_CHLRE	Full=Predicted protein; [Chlamydomonas reinhardtii (Chlamydomonas smithii).]
TR42483|c0_g1_i1	NO HITS	NO HITS	NO HITS	NO HITS	NO HITS	NO HITS
TR13045|c0_g1_i1	-8.32998	0.928298	2.94065e-06	0.00013331	C5Y290_SORBI	Full=Putative uncharacterized protein Sb05g014050; [Sorghum bicolor (Sorghum) (Sorghum vulgare).]
TR1110|c0_g2_i1	NO HITS	NO HITS	NO HITS	NO HITS	NO HITS	NO HITS
TR6787|c0_g2_i1	-8.32998	0.928298	2.94065e-06	0.00013331	A9UKM2_HORVU	Full=NBS-LRR resistance-like protein; [Hordeum vulgare (Barley).]
TR46189|c0_g1_i1	-8.32998	0.928298	2.94065e-06	0.00013331	C5Z949_SORBI	Full=Putative uncharacterized protein Sb10g011070; [Sorghum bicolor (Sorghum) (Sorghum vulgare).]
TR17418|c1_g2_i1	-8.32998	0.928298	2.94065e-06	0.00013331	C5YHD8_SORBI	Full=Putative uncharacterized protein Sb07g004115; Flags: Fragment; [Sorghum bicolor (Sorghum) (Sorghum
TR35802|c0_g3_i2	-8.32998	0.928298	2.94065e-06	0.00013331	C5XXZ7_SORBI	Full=Putative uncharacterized protein Sb04g007330; [Sorghum bicolor (Sorghum) (Sorghum vulgare).]
TR30505|c0_g1_i1	-8.32998	0.928298	2.94065e-06	0.00013331	Q7XQJ6_ORYSJ	Full=OSJNBa0017B10.12 protein; [Oryza sativa subsp. japonica (Rice).]
TR48911|c0_g1_i1	-8.32998	0.928298	2.94065e-06	0.00013331	C5YFF6_SORBI	Full=Putative uncharacterized protein Sb06g015120; [Sorghum bicolor (Sorghum) (Sorghum vulgare).]
TR8130|c0_g1_i1	-8.32998	0.928298	2.94065e-06	0.00013331	F2E3S7_HORVD	Full=Predicted protein; [Hordeum vulgare var. distichum (Two-rowed barley).]
TR14015|c0_g1_i1	NO HITS	NO HITS	NO HITS	NO HITS	NO HITS	NO HITS
TR13062|c1_g4_i4	NO HITS	NO HITS	NO HITS	NO HITS	NO HITS	NO HITS
TR39086|c0_g1_i1	NO HITS	NO HITS	NO HITS	NO HITS	NO HITS	NO HITS
TR48743|c0_g1_i1	NO HITS	NO HITS	NO HITS	NO HITS	NO HITS	NO HITS
TR50026|c0_g1_i1	NO HITS	NO HITS	NO HITS	NO HITS	NO HITS	NO HITS
TR2583|c0_g1_i1	3.85674	2.57722	2.95221e-06	0.000133742	C5Z2K8_SORBI	Full=Putative uncharacterized protein Sb10g030990; [Sorghum bicolor (Sorghum) (Sorghum vulgare).]
TR89|c0_g1_i1	4.10004	2.03554	2.972e-06	0.000134546	C5XKL4_SORBI	Full=Putative uncharacterized protein Sb03g015070; [Sorghum bicolor (Sorghum) (Sorghum vulgare).]
TR37033|c0_g7_i1	-3.45212	4.94356	2.97431e-06	0.000134558	B6U357_MAIZE	Full=Putative uncharacterized protein; [Zea mays (Maize).]
TR36342|c0_g1_i1	4.02847	2.32622	2.9859e-06	0.000134989	C5Y5V0_SORBI	Full=Putative uncharacterized protein Sb05g023710; [Sorghum bicolor (Sorghum) (Sorghum vulgare).]
TR34247|c0_g1_i1	NO HITS	NO HITS	NO HITS	NO HITS	NO HITS	NO HITS
TR35773|c0_g1_i3	3.73093	2.78076	3.057e-06	0.000138014	B4FA48_MAIZE	Full=Putative uncharacterized protein; [Zea mays (Maize).]
TR39407|c0_g1_i2	3.59834	3.55908	3.07056e-06	0.000138531	B9SNC2_RICCO	Full=Putative uncharacterized protein; [Ricinus communis (Castor bean).]
TR24216|c7_g12_i1	NO HITS	NO HITS	NO HITS	NO HITS	NO HITS	NO HITS
TR35773|c0_g2_i1	4.53031	1.65658	3.11465e-06	0.000140328	Q5ZBM1_ORYSJ	Full=Putative MYB-like transcription factor; [Oryza sativa subsp. japonica (Rice).]
TR2111|c0_g1_i1	NO HITS	NO HITS	NO HITS	NO HITS	NO HITS	NO HITS
TR21313|c3_g10_i1	4.01322	2.31184	3.19732e-06	0.000143757	A1IW38_9LAMI	Full=Putative uncharacterized protein ophh-67; Flags: Fragment; [Phillyrea latifolia.]
TR49342|c0_g1_i3	NO HITS	NO HITS	NO HITS	NO HITS	NO HITS	NO HITS
TR9311|c0_g1_i1	-3.36199	6.45019	3.27516e-06	0.000147156	B8ALI5_ORYSI	Full=Putative uncharacterized protein; [Oryza sativa subsp. indica (Rice).]
TR17875|c0_g1_i1	3.34963	6.47824	3.3028e-06	0.000148297	B4FA10_MAIZE	Full=Putative uncharacterized protein; [Zea mays (Maize).]
TR31612|c0_g1_i1	-3.46825	4.74416	3.31849e-06	0.0001489	C5XCT3_SORBI	Full=Putative uncharacterized protein Sb02g024660; [Sorghum bicolor (Sorghum) (Sorghum vulgare).]
TR8613|c0_g1_i3	-3.35872	6.57365	3.3408e-06	0.000149798	C5WRM9_SORBI	Full=Putative uncharacterized protein Sb01g041700; [Sorghum bicolor (Sorghum) (Sorghum vulgare).]
TR20847|c0_g2_i6	-4.36006	2.27831	3.34433e-06	0.000149855	C5YJ50_SORBI	Full=Putative uncharacterized protein Sb07g028090; [Sorghum bicolor (Sorghum) (Sorghum vulgare).]
TR12798|c0_g1_i1	3.54593	3.70375	3.37275e-06	0.000151025	C6JRK0_SORBI	Full=Putative uncharacterized protein Sb0010s013050; [Sorghum bicolor (Sorghum) (Sorghum vulgare).]
TR26928|c0_g1_i2	-4.80611	1.78083	3.45984e-06	0.000154609	Q7XIT4_ORYSJ	Full=Light induced protein like protein; SubName: Full=Os07g0449100 protein; SubName: Full=cDNA clone:0
TR13263|c0_g1_i1	NO HITS	NO HITS	NO HITS	NO HITS	NO HITS	NO HITS
TR40043|c0_g1_i1	4.19523	1.65078	3.45984e-06	0.000154609	C5YLP6_SORBI	Full=Putative uncharacterized protein Sb07g021920; [Sorghum bicolor (Sorghum) (Sorghum vulgare).]
TR44790|c0_g1_i1	-3.70462	3.47994	3.46898e-06	0.000154912	C5XD54_SORBI	Full=Putative uncharacterized protein Sb02g038110; [Sorghum bicolor (Sorghum) (Sorghum vulgare).]
TR29798|c0_g1_i2	4.66991	1.39306	3.48888e-06	0.00015559	C5XCU5_SORBI	Full=Putative uncharacterized protein Sb02g024760; [Sorghum bicolor (Sorghum) (Sorghum vulgare).]
TR1566|c0_g1_i1	NO HITS	NO HITS	NO HITS	NO HITS	NO HITS	NO HITS
TR13061|c9_g6_i5	4.08145	2.01802	3.50771e-06	0.000156324	B9P7X8_POPTR	Full=Predicted protein; [Populus trichocarpa (Western balsam poplar) (Populus balsamifera]
TR49555|c0_g1_i1	NO HITS	NO HITS	NO HITS	NO HITS	NO HITS	NO HITS
TR20595|c0_g1_i1	NO HITS	NO HITS	NO HITS	NO HITS	NO HITS	NO HITS
TR11108|c0_g1_i1	NO HITS	NO HITS	NO HITS	NO HITS	NO HITS	NO HITS
TR26979|c1_g2_i1	-8.30033	0.902235	3.54078e-06	0.00015663	C5YQI3_SORBI	Full=Putative uncharacterized protein Sb08g001120; [Sorghum bicolor (Sorghum) (Sorghum vulgare).]
TR29684|c0_g2_i3	-8.30033	0.902235	3.54078e-06	0.00015663	A0MH64_HORVD	Full=RPG1; [Hordeum vulgare var. distichum (Two-rowed barley).]
TR50113|c0_g1_i1	-8.30033	0.902235	3.54078e-06	0.00015663	C0PMR3_MAIZE	Full=Glucose-6-phosphate 1-dehydrogenase; EC=1.1.1.49; [Zea mays (Maize).]
TR22593|c0_g1_i4	NO HITS	NO HITS	NO HITS	NO HITS	NO HITS	NO HITS
TR36531|c1_g1_i1	NO HITS	NO HITS	NO HITS	NO HITS	NO HITS	NO HITS
TR17669|c0_g1_i1	NO HITS	NO HITS	NO HITS	NO HITS	NO HITS	NO HITS
TR33302|c0_g1_i8	-8.30033	0.902235	3.54078e-06	0.00015663	C4J566_MAIZE	Full=Putative uncharacterized protein; [Zea mays (Maize).]
TR41976|c0_g1_i1	NO HITS	NO HITS	NO HITS	NO HITS	NO HITS	NO HITS
TR49881|c0_g1_i1	3.79524	2.74143	3.56788e-06	0.000157723	C5WRG3_SORBI	Full=Putative uncharacterized protein Sb01g028700; [Sorghum bicolor (Sorghum) (Sorghum vulgare).]
TR24216|c7_g11_i1	3.62021	3.35642	3.58966e-06	0.000158579	C6TNB9_SOYBN	Full=Putative uncharacterized protein; Flags: Fragment; [Glycine max (Soybean) (Glycine hispida).]
TR30565|c0_g2_i2	-3.75853	3.22032	3.59579e-06	0.000158743	B6SKA3_MAIZE	Full=Early nodulin 93; [Zea mays (Maize).]
TR22641|c0_g1_i3	-3.34653	6.35862	3.63181e-06	0.000160226	C5YBS9_SORBI	Full=Putative uncharacterized protein Sb06g001170; [Sorghum bicolor (Sorghum) (Sorghum vulgare).]
TR5478|c0_g1_i1	3.42469	4.52558	3.64602e-06	0.000160745	C5XA48_SORBI	Full=Putative uncharacterized protein Sb02g035050; [Sorghum bicolor (Sorghum) (Sorghum vulgare).]
TR32589|c0_g2_i1	3.40491	4.70652	3.65793e-06	0.000161162	C5WN85_SORBI	Full=Putative uncharacterized protein Sb01g023641; Flags: Fragment; [Sorghum bicolor (Sorghum) (Sorghum
TR10589|c0_g2_i1	3.40778	4.86566	3.66644e-06	0.000161426	B6UB79_MAIZE	Full=Cationic amino acid transporter; [Zea mays (Maize).]
TR10614|c0_g1_i1	NO HITS	NO HITS	NO HITS	NO HITS	NO HITS	NO HITS
TR46480|c0_g1_i1	3.9978	2.29731	3.67127e-06	0.000161426	A8IR74_CHLRE	Full=Glutathione synthetase; EC=6.3.2.3; [Chlamydomonas reinhardtii (Chlamydomonas smithii).]
TR15993|c0_g1_i1	NO HITS	NO HITS	NO HITS	NO HITS	NO HITS	NO HITS
TR15743|c0_g1_i2	-4.42023	1.95609	3.68192e-06	0.00016157	Q0DT61_ORYSJ	Full=Os03g0267100 protein; [Oryza sativa subsp. japonica (Rice).]
TR5753|c1_g1_i1	NO HITS	NO HITS	NO HITS	NO HITS	NO HITS	NO HITS
TR33094|c0_g1_i1	-3.30425	8.74678	3.75451e-06	0.000164645	B6SHT6_MAIZE	Full=Protease inhibitor/seed storage/LTP family protein; [Zea mays (Maize).]
TR27009|c6_g2_i2	3.3114	7.63803	3.77661e-06	0.000165504	Q3BAI1_PHAAO	Full=Putative uncharacterized protein rps12; [Phalaenopsis aphrodite subsp. formosana (Moth orchid).]
TR21347|c0_g1_i1	-4.77446	1.75262	3.84753e-06	0.000168276	C5X9H1_SORBI	Full=Putative uncharacterized protein Sb02g002800; [Sorghum bicolor (Sorghum) (Sorghum vulgare).]
TR11072|c0_g1_i1	4.48229	1.61092	3.84753e-06	0.000168276	C5Y4W5_SORBI	Full=Putative uncharacterized protein Sb05g022270; [Sorghum bicolor (Sorghum) (Sorghum vulgare).]
TR33304|c3_g4_i1	4.17102	1.62806	3.84753e-06	0.000168276	A5APK5_VITVI	Full=Putative uncharacterized protein; [Vitis vinifera (Grape).]
TR31140|c0_g1_i1	-3.29908	8.9278	3.85387e-06	0.000168441	C5WQ44_SORBI	Full=Enolase; EC=4.2.1.11; [Sorghum bicolor (Sorghum) (Sorghum vulgare).]
TR38789|c0_g1_i1	3.60901	3.22024	3.87813e-06	0.000169389	B9RWQ2_RICCO	Full=Chaperonin-60kD, ch60, putative; [Ricinus communis (Castor bean).]
TR40960|c0_g1_i1	NO HITS	NO HITS	NO HITS	NO HITS	NO HITS	NO HITS
TR26059|c0_g1_i1	-3.42104	4.85749	3.91397e-06	0.000170727	B6SLT4_MAIZE	Full=Putative uncharacterized protein; [Zea mays (Maize).]
TR33304|c3_g4_i2	3.67963	2.99597	3.92335e-06	0.000171023	E2DZJ7_9FABA	Full=Putative uncharacterized protein; Flags: Fragment; [Arachis diogoi.]
TR33304|c3_g4_i3	4.64139	1.36603	3.94671e-06	0.000171928	A5APK5_VITVI	Full=Putative uncharacterized protein; [Vitis vinifera (Grape).]
TR47668|c0_g1_i1	-4.01804	2.51109	3.95911e-06	0.000172354	C5XHM4_SORBI	Full=Putative uncharacterized protein Sb03g032410; [Sorghum bicolor (Sorghum) (Sorghum vulgare).]
TR18522|c0_g1_i1	NO HITS	NO HITS	NO HITS	NO HITS	NO HITS	NO HITS
TR37080|c0_g1_i3	-4.40631	1.9437	4.04551e-06	0.000175882	B6SH19_MAIZE	Full=SAUR33-auxin-responsive SAUR family member; [Zea mays (Maize).]
TR33276|c4_g2_i2	3.28675	8.83149	4.1061e-06	0.000178398	Q6R9L5_MAIZE	Full=Putative uncharacterized protein orf121-a-ct; [Zea mays (Maize).]
TR5420|c0_g1_i1	3.67092	2.90537	4.12563e-06	0.000179128	A4S1P1_OSTLU	Full=Predicted protein; Flags: Fragment; [Ostreococcus lucimarinus (strain CCE9901).]
TR2360|c0_g1_i2	4.04353	1.98235	4.15142e-06	0.000180129	Q3LVI1_TAROF	Full=TO71-3; Flags: Fragment; [Taraxacum officinale (Common dandelion) (Leontodon taraxacum).]
TR33168|c0_g2_i1	3.31443	6.40467	4.16774e-06	0.000180718	C5XIE9_SORBI	Full=Putative uncharacterized protein Sb03g033290; [Sorghum bicolor (Sorghum) (Sorghum vulgare).]
TR33299|c3_g2_i3	NO HITS	NO HITS	NO HITS	NO HITS	NO HITS	NO HITS
TR26886|c0_g1_i1	-3.63524	3.50696	4.20945e-06	0.000182287	B8A095_MAIZE	Full=Putative uncharacterized protein; [Zea mays (Maize).]
TR6302|c0_g1_i1	3.42209	4.26415	4.22267e-06	0.00018269	B6TY45_MAIZE	Full=Glycoprotein; [Zea mays (Maize).]
TR18877|c0_g2_i1	3.80279	2.4018	4.22433e-06	0.00018269	C5Y3M1_SORBI	Full=Putative uncharacterized protein Sb05g001580; [Sorghum bicolor (Sorghum) (Sorghum vulgare).]
TR9260|c0_g1_i1	-3.28076	9.47322	4.24595e-06	0.000183224	Q6YX54_ORYSJ	Full=Benzothiadiazole-induced protein-like; [Oryza sativa subsp. japonica (Rice).]
TR40060|c0_g2_i1	8.32084	0.631337	4.27844e-06	0.000183224	B4FAY2_MAIZE	Full=Putative uncharacterized protein; [Zea mays (Maize).]
TR34073|c0_g1_i1	-8.27005	0.875667	4.27844e-06	0.000183224	C5X783_SORBI	Full=Putative uncharacterized protein Sb02g000870; [Sorghum bicolor (Sorghum) (Sorghum vulgare).]
TR29684|c0_g2_i2	-8.27005	0.875667	4.27844e-06	0.000183224	A0MH64_HORVD	Full=RPG1; [Hordeum vulgare var. distichum (Two-rowed barley).]
TR13157|c0_g1_i1	-8.27005	0.875667	4.27844e-06	0.000183224	B4FKV6_MAIZE	Full=Peroxidase 54; [Zea mays (Maize).]
TR2166|c0_g2_i1	NO HITS	NO HITS	NO HITS	NO HITS	NO HITS	NO HITS
TR16867|c0_g1_i1	-8.27005	0.875667	4.27844e-06	0.000183224	C5YRQ3_SORBI	Full=Putative uncharacterized protein Sb08g003033; Flags: Fragment; [Sorghum bicolor (Sorghum) (Sorghum
TR43618|c0_g1_i1	NO HITS	NO HITS	NO HITS	NO HITS	NO HITS	NO HITS
TR46189|c0_g1_i2	-8.27005	0.875667	4.27844e-06	0.000183224	C5Z949_SORBI	Full=Putative uncharacterized protein Sb10g011070; [Sorghum bicolor (Sorghum) (Sorghum vulgare).]
TR24266|c1_g6_i1	NO HITS	NO HITS	NO HITS	NO HITS	NO HITS	NO HITS
TR1099|c0_g1_i1	-8.27005	0.875667	4.27844e-06	0.000183224	A2ZMN2_ORYSI	Full=Putative uncharacterized protein; [Oryza sativa subsp. indica (Rice).]
TR4688|c0_g3_i1	NO HITS	NO HITS	NO HITS	NO HITS	NO HITS	NO HITS
TR41428|c0_g1_i1	5.40498	0.666354	4.27844e-06	0.000183224	Q8LNC1_ORYSJ	Full=Putative transposable element; SubName: Full=Transposon protein, putative, Mutator sub-class; [Ory
TR11683|c0_g1_i1	5.40498	0.666354	4.27844e-06	0.000183224	B6TXE2_MAIZE	Full=Putative uncharacterized protein; [Zea mays (Maize).]
TR15201|c3_g2_i9	5.40498	0.666354	4.27844e-06	0.000183224	B9P8P2_POPTR	Full=Predicted protein; [Populus trichocarpa (Western balsam poplar) (Populus balsamifera]
TR32174|c0_g1_i1	3.53725	3.50254	4.31251e-06	0.000184563	F2EI04_HORVD	Full=Predicted protein; [Hordeum vulgare var. distichum (Two-rowed barley).]
TR44582|c0_g1_i1	3.66108	2.80878	4.36184e-06	0.000186552	B6T9I8_MAIZE	Full=Putative uncharacterized protein; [Zea mays (Maize).]
TR15662|c0_g1_i1	4.90613	1.07303	4.42441e-06	0.000188982	C5Z955_SORBI	Full=Putative uncharacterized protein Sb10g011120; [Sorghum bicolor (Sorghum) (Sorghum vulgare).]
TR33979|c0_g2_i1	4.90613	1.07303	4.42441e-06	0.000188982	B6U5M7_MAIZE	Full=Putative uncharacterized protein; [Zea mays (Maize).]
TR33255|c1_g1_i2	-4.39225	1.93121	4.44892e-06	0.000189783	C0PGG3_MAIZE	Full=Putative uncharacterized protein; [Zea mays (Maize).]
TR13053|c0_g2_i1	NO HITS	NO HITS	NO HITS	NO HITS	NO HITS	NO HITS
TR33264|c0_g1_i2	-5.46559	1.51483	4.47145e-06	0.00019043	C5YRV2_SORBI	Full=Putative uncharacterized protein Sb08g021120; [Sorghum bicolor (Sorghum) (Sorghum vulgare).]
TR21861|c0_g1_i1	NO HITS	NO HITS	NO HITS	NO HITS	NO HITS	NO HITS
TR1852|c0_g1_i1	-3.27881	8.49326	4.47276e-06	0.00019043	C5Y7Y4_SORBI	Full=Putative uncharacterized protein Sb05g026650; [Sorghum bicolor (Sorghum) (Sorghum vulgare).]
TR17701|c2_g2_i1	-3.98988	2.48593	4.5092e-06	0.000191857	C5WXT9_SORBI	Full=Putative uncharacterized protein Sb01g046680; [Sorghum bicolor (Sorghum) (Sorghum vulgare).]
TR16886|c0_g1_i1	3.28819	6.89225	4.52111e-06	0.000192239	C5YHE6_SORBI	Full=Putative uncharacterized protein Sb07g004190; [Sorghum bicolor (Sorghum) (Sorghum vulgare).]
TR24216|c7_g13_i2	3.74835	2.69762	4.6408e-06	0.000197201	Q5M9Z9_TOBAC	Full=Putative uncharacterized protein orf106b; [Nicotiana tabacum (Common tobacco).]
TR25035|c0_g1_i1	3.75547	2.5976	4.69855e-06	0.000199526	D8TMR1_VOLCA	Full=Heat shock protein Hsp70C; Flags: Fragment; [Volvox carteri (Green alga).]
TR28959|c0_g1_i1	-3.74173	2.9553	4.75221e-06	0.000201674	C5YC82_SORBI	Full=Putative uncharacterized protein Sb06g001630; [Sorghum bicolor (Sorghum) (Sorghum vulgare).]
TR18521|c2_g3_i1	3.76371	2.49024	4.75741e-06	0.000201765	YCX91_PHAAO	Full=Uncharacterized protein ORF91; [Phalaenopsis aphrodite subsp. formosana (Moth orchid).]
TR47735|c0_g1_i1	NO HITS	NO HITS	NO HITS	NO HITS	NO HITS	NO HITS
TR34722|c0_g1_i1	3.77337	2.37437	4.81531e-06	0.000203958	C5WQU4_SORBI	Full=Putative uncharacterized protein Sb01g040700; [Sorghum bicolor (Sorghum) (Sorghum vulgare).]
TR42803|c0_g1_i1	3.34652	4.84627	4.82114e-06	0.000204073	C5WQT2_SORBI	Full=Putative uncharacterized protein Sb01g040580; [Sorghum bicolor (Sorghum) (Sorghum vulgare).]
TR36077|c2_g2_i1	NO HITS	NO HITS	NO HITS	NO HITS	NO HITS	NO HITS
TR3843|c0_g1_i1	-3.43227	4.33746	4.83555e-06	0.00020442	Q93W07_ORYSJ	Full=Os06g0568200 protein; SubName: Full=Vacuolar ATPase B subunit; SubName: Full=cDNA clone:J013000D11
TR26995|c0_g1_i3	-3.64264	3.42417	4.86061e-06	0.000205347	C5Y609_SORBI	Full=Putative uncharacterized protein Sb05g024136; Flags: Fragment; [Sorghum bicolor (Sorghum) (Sorghum
TR9162|c0_g1_i1	3.38612	4.41728	5.02397e-06	0.000212077	C5WX67_SORBI	Full=Putative uncharacterized protein Sb01g005150; [Sorghum bicolor (Sorghum) (Sorghum vulgare).]
TR36028|c1_g3_i1	3.26339	7.61476	5.02636e-06	0.000212077	C5XUC4_SORBI	Full=Putative uncharacterized protein Sb04g035560; [Sorghum bicolor (Sorghum) (Sorghum vulgare).]
TR9769|c0_g1_i1	NO HITS	NO HITS	NO HITS	NO HITS	NO HITS	NO HITS
TR28026|c0_g1_i1	4.6123	1.3385	5.07388e-06	0.000213808	C5WSY5_SORBI	Full=Putative uncharacterized protein Sb01g001430; [Sorghum bicolor (Sorghum) (Sorghum vulgare).]
TR46247|c0_g1_i1	4.87059	1.03957	5.14799e-06	0.000214931	C5XU45_SORBI	Full=Putative uncharacterized protein Sb04g022220; [Sorghum bicolor (Sorghum) (Sorghum vulgare).]
TR38329|c1_g1_i3	NO HITS	NO HITS	NO HITS	NO HITS	NO HITS	NO HITS
TR39470|c0_g1_i1	NO HITS	NO HITS	NO HITS	NO HITS	NO HITS	NO HITS
TR18883|c0_g1_i2	-8.23912	0.848572	5.18875e-06	0.000214931	F2D941_HORVD	Full=Predicted protein; [Hordeum vulgare var. distichum (Two-rowed barley).]
TR22510|c0_g1_i1	-8.23912	0.848572	5.18875e-06	0.000214931	A2Y9A9_ORYSI	Full=Putative uncharacterized protein; [Oryza sativa subsp. indica (Rice).]
TR14385|c0_g1_i1	-8.23912	0.848572	5.18875e-06	0.000214931	Q75IL0_ORYSJ	Full=Expressed protein; SubName: Full=Os03g0141100 protein; SubName: Full=Putative uncharacterized prot
TR43442|c0_g3_i1	NO HITS	NO HITS	NO HITS	NO HITS	NO HITS	NO HITS
TR15572|c0_g1_i1	NO HITS	NO HITS	NO HITS	NO HITS	NO HITS	NO HITS
TR773|c0_g1_i1	-8.23912	0.848572	5.18875e-06	0.000214931	C0P6P0_MAIZE	Full=Putative uncharacterized protein; [Zea mays (Maize).]
TR11365|c0_g1_i1	-8.23912	0.848572	5.18875e-06	0.000214931	B6SXD4_MAIZE	Full=Thioredoxin H-type 5; [Zea mays (Maize).]
TR4515|c0_g1_i1	NO HITS	NO HITS	NO HITS	NO HITS	NO HITS	NO HITS
TR4764|c0_g1_i2	NO HITS	NO HITS	NO HITS	NO HITS	NO HITS	NO HITS
TR47587|c0_g1_i2	-8.23912	0.848572	5.18875e-06	0.000214931	C5Y322_SORBI	Full=Putative uncharacterized protein Sb05g000750; [Sorghum bicolor (Sorghum) (Sorghum vulgare).]
TR31768|c0_g1_i1	-8.20752	0.82093	5.18875e-06	0.000214931	F2E6D2_HORVD	Full=Predicted protein; [Hordeum vulgare var. distichum (Two-rowed barley).]
TR39320|c0_g1_i1	-8.20752	0.82093	5.18875e-06	0.000214931	C5XRJ6_SORBI	Full=L-lactate dehydrogenase; EC=1.1.1.27; [Sorghum bicolor (Sorghum) (Sorghum vulgare).]
TR17806|c0_g1_i5	-8.20752	0.82093	5.18875e-06	0.000214931	B4FF26_MAIZE	Full=Putative uncharacterized protein; [Zea mays (Maize).]
TR13006|c0_g7_i4	NO HITS	NO HITS	NO HITS	NO HITS	NO HITS	NO HITS
TR17465|c0_g1_i1	NO HITS	NO HITS	NO HITS	NO HITS	NO HITS	NO HITS
TR18766|c0_g1_i1	-8.20752	0.82093	5.18875e-06	0.000214931	C5WRQ2_SORBI	Full=Putative uncharacterized protein Sb01g041930; [Sorghum bicolor (Sorghum) (Sorghum vulgare).]
TR37719|c2_g1_i1	NO HITS	NO HITS	NO HITS	NO HITS	NO HITS	NO HITS
TR29684|c0_g2_i6	-8.20752	0.82093	5.18875e-06	0.000214931	A0MH64_HORVD	Full=RPG1; [Hordeum vulgare var. distichum (Two-rowed barley).]
TR29002|c0_g1_i1	-8.20752	0.82093	5.18875e-06	0.000214931	B4FC52_MAIZE	Full=Putative uncharacterized protein; [Zea mays (Maize).]
TR24280|c8_g4_i13	5.35782	0.62256	5.18875e-06	0.000214931	A6N1H4_ORYSI	Full=Retrotransposon protein; [Oryza sativa subsp. indica (Rice).]
TR33265|c0_g1_i1	5.35782	0.62256	5.18875e-06	0.000214931	C5Z225_SORBI	Full=Putative uncharacterized protein Sb10g000330; [Sorghum bicolor (Sorghum) (Sorghum vulgare).]
TR48439|c0_g1_i1	NO HITS	NO HITS	NO HITS	NO HITS	NO HITS	NO HITS
TR23391|c0_g1_i1	5.35782	0.62256	5.18875e-06	0.000214931	C5YJC7_SORBI	Full=Putative uncharacterized protein Sb07g028740; [Sorghum bicolor (Sorghum) (Sorghum vulgare).]
TR23227|c0_g1_i1	5.35782	0.62256	5.18875e-06	0.000214931	C5XNE7_SORBI	Full=Putative uncharacterized protein Sb03g004380; [Sorghum bicolor (Sorghum) (Sorghum vulgare).]
TR27915|c1_g1_i1	3.27755	6.27796	5.20415e-06	0.000215433	C5WRG3_SORBI	Full=Putative uncharacterized protein Sb01g028700; [Sorghum bicolor (Sorghum) (Sorghum vulgare).]
TR38319|c1_g2_i1	3.46548	3.58362	5.22064e-06	0.00021598	C5XMI4_SORBI	Full=Putative uncharacterized protein Sb03g037390; [Sorghum bicolor (Sorghum) (Sorghum vulgare).]
TR47921|c0_g1_i1	4.43262	1.56385	5.32776e-06	0.000219997	B6UA96_MAIZE	Full=P-protein; [Zea mays (Maize).]
TR21313|c3_g2_i5	4.12135	1.58158	5.32776e-06	0.000219997	A6H5N4_CYCTA	Full=Putative uncharacterized protein; [Cycas taitungensis (Prince sago) (Cycas taiwaniana).]
TR31359|c0_g2_i1	4.12135	1.58158	5.32776e-06	0.000219997	C5XAW9_SORBI	Full=Putative uncharacterized protein Sb02g035930; [Sorghum bicolor (Sorghum) (Sorghum vulgare).]
TR26448|c0_g1_i1	3.46507	3.67371	5.37071e-06	0.000221573	C5Z0Y3_SORBI	Full=Putative uncharacterized protein Sb09g025540; [Sorghum bicolor (Sorghum) (Sorghum vulgare).]
TR40530|c0_g1_i1	NO HITS	NO HITS	NO HITS	NO HITS	NO HITS	NO HITS
TR15398|c0_g1_i1	-3.85368	2.5715	5.37942e-06	0.000221573	B6UEB8_MAIZE	Full=Putative uncharacterized protein; [Zea mays (Maize).]
TR15338|c0_g1_i1	NO HITS	NO HITS	NO HITS	NO HITS	NO HITS	NO HITS
TR33276|c4_g2_i3	3.25163	7.41316	5.40164e-06	0.00022235	Q6R9L5_MAIZE	Full=Putative uncharacterized protein orf121-a-ct; [Zea mays (Maize).]
TR34990|c0_g1_i1	3.27858	5.86546	5.40852e-06	0.000222493	C5YCI3_SORBI	Full=Putative uncharacterized protein Sb06g023180; [Sorghum bicolor (Sorghum) (Sorghum vulgare).]
TR22903|c0_g1_i1	-3.36484	4.61756	5.5482e-06	0.000228097	C5X6B3_SORBI	Full=Putative uncharacterized protein Sb02g043570; [Sorghum bicolor (Sorghum) (Sorghum vulgare).]
TR33305|c1_g2_i1	3.61603	2.76699	5.6133e-06	0.000230629	C5YT31_SORBI	Full=Putative uncharacterized protein Sb08g023150; [Sorghum bicolor (Sorghum) (Sorghum vulgare).]
TR15260|c0_g5_i1	NO HITS	NO HITS	NO HITS	NO HITS	NO HITS	NO HITS
TR33269|c0_g1_i1	NO HITS	NO HITS	NO HITS	NO HITS	NO HITS	NO HITS
TR36355|c0_g1_i1	3.32075	4.72943	5.7338e-06	0.000235139	B6SNC5_MAIZE	Full=VQ motif family protein; [Zea mays (Maize).]
TR24278|c0_g1_i1	-4.25831	2.18723	5.74907e-06	0.000235472	A2ZK79_ORYSI	Full=Putative uncharacterized protein; [Oryza sativa subsp. indica (Rice).]
TR33304|c3_g1_i6	3.94774	2.08222	5.74907e-06	0.000235472	B9PAN2_POPTR	Full=Predicted protein; [Populus trichocarpa (Western balsam poplar) (Populus balsamifera]
TR22202|c0_g1_i3	NO HITS	NO HITS	NO HITS	NO HITS	NO HITS	NO HITS
TR25468|c0_g1_i1	4.58261	1.31048	5.76672e-06	0.000235754	C5Y7F3_SORBI	Full=Putative uncharacterized protein Sb05g025990; [Sorghum bicolor (Sorghum) (Sorghum vulgare).]
TR45716|c0_g1_i1	4.58261	1.31048	5.76672e-06	0.000235754	C5YDM7_SORBI	Full=Putative uncharacterized protein Sb06g025110; [Sorghum bicolor (Sorghum) (Sorghum vulgare).]
TR22217|c0_g1_i1	-3.33928	4.89742	5.84331e-06	0.000238737	Q0D4T7_ORYSJ	Full=Os07g0604600 protein; Flags: Fragment; [Oryza sativa subsp. japonica (Rice).]
TR27860|c0_g1_i1	3.98472	1.92719	5.86541e-06	0.000239389	C5YWT6_SORBI	Full=Pectinesterase; EC=3.1.1.11; [Sorghum bicolor (Sorghum) (Sorghum vulgare).]
TR20316|c1_g1_i1	3.29604	5.22077	5.86655e-06	0.000239389	A3F4A1_9ROSI	Full=Putative senescence-associated protein; Flags: Fragment; [Trichosanthes dioica.]
TR32361|c0_g1_i1	-3.77169	2.83848	5.90823e-06	0.000240792	Q8S1N5_ORYSJ	Full=Putative aspartic proteinase nepenthesin I; [Oryza sativa subsp. japonica (Rice).]
TR3260|c0_g1_i1	NO HITS	NO HITS	NO HITS	NO HITS	NO HITS	NO HITS
TR42622|c0_g1_i1	NO HITS	NO HITS	NO HITS	NO HITS	NO HITS	NO HITS
TR37720|c0_g1_i4	4.0323	1.75397	5.9495e-06	0.000241695	C5WXE1_SORBI	Full=Putative uncharacterized protein Sb01g018510; [Sorghum bicolor (Sorghum) (Sorghum vulgare).]
TR21697|c0_g1_i1	-4.69214	1.67948	5.95245e-06	0.000241695	A2ZTY5_ORYSJ	Full=Putative uncharacterized protein; [Oryza sativa subsp. japonica (Rice).]
TR5370|c0_g1_i1	4.40713	1.53975	5.95245e-06	0.000241695	C5Y9Z2_SORBI	Full=Putative uncharacterized protein Sb06g031920; [Sorghum bicolor (Sorghum) (Sorghum vulgare).]
TR48110|c0_g1_i1	NO HITS	NO HITS	NO HITS	NO HITS	NO HITS	NO HITS
TR4114|c0_g1_i1	NO HITS	NO HITS	NO HITS	NO HITS	NO HITS	NO HITS
TR34737|c0_g1_i1	NO HITS	NO HITS	NO HITS	NO HITS	NO HITS	NO HITS
TR3251|c0_g1_i1	NO HITS	NO HITS	NO HITS	NO HITS	NO HITS	NO HITS
TR30393|c1_g2_i1	4.83416	1.00536	6.00382e-06	0.000243181	C5Z8D2_SORBI	Full=Putative uncharacterized protein Sb10g028000; [Sorghum bicolor (Sorghum) (Sorghum vulgare).]
TR3894|c0_g1_i1	4.83416	1.00536	6.00382e-06	0.000243181	Q53QC2_ORYSJ	Full=Leucine Rich Repeat family protein, expressed; SubName: Full=Leucine Rich Repeat, putative; [Oryza
TR41758|c0_g1_i1	3.90169	2.20705	6.04803e-06	0.00024452	C5XMG7_SORBI	Full=Putative uncharacterized protein Sb03g037210; [Sorghum bicolor (Sorghum) (Sorghum vulgare).]
TR14526|c1_g1_i1	3.90169	2.20705	6.04803e-06	0.00024452	C5YRE7_SORBI	Full=Putative uncharacterized protein Sb08g020640; [Sorghum bicolor (Sorghum) (Sorghum vulgare).]
TR26863|c0_g1_i1	3.7521	2.2181	6.04803e-06	0.00024452	C5X328_SORBI	Full=Putative uncharacterized protein Sb02g027350; [Sorghum bicolor (Sorghum) (Sorghum vulgare).]
TR3260|c1_g1_i1	NO HITS	NO HITS	NO HITS	NO HITS	NO HITS	NO HITS
TR40452|c0_g1_i1	3.59951	2.92158	6.16003e-06	0.000248742	C5X5K9_SORBI	Full=Putative uncharacterized protein Sb02g042880; [Sorghum bicolor (Sorghum) (Sorghum vulgare).]
TR13074|c0_g1_i1	3.28208	5.09574	6.23177e-06	0.000251484	B4FWV3_MAIZE	Full=Putative uncharacterized protein; [Zea mays (Maize).]
TR37877|c0_g1_i1	3.70352	2.54923	6.27031e-06	0.00025273	F8RS60_9POAL	Full=Hypothetical chloroplast RF68; [Phyllostachys nigra var. henonis.]
TR26956|c0_g1_i1	3.70352	2.54923	6.27031e-06	0.00025273	C5XSD6_SORBI	Full=Putative uncharacterized protein Sb04g001410; [Sorghum bicolor (Sorghum) (Sorghum vulgare).]
TR28930|c4_g1_i1	3.26859	5.34949	6.2996e-06	0.000253668	C6JS61_SORBI	Full=Putative uncharacterized protein Sb0070s002020; Flags: Fragment; [Sorghum bicolor (Sorghum) (Sorgh
TR866|c0_g1_i1	-8.17521	0.792717	6.31674e-06	0.000253668	C5XIE6_SORBI	Full=Putative uncharacterized protein Sb03g033260; [Sorghum bicolor (Sorghum) (Sorghum vulgare).]
TR9022|c1_g2_i2	-8.17521	0.792717	6.31674e-06	0.000253668	C5Z1H4_SORBI	Full=Putative uncharacterized protein Sb09g026450; [Sorghum bicolor (Sorghum) (Sorghum vulgare).]
TR19531|c0_g1_i1	NO HITS	NO HITS	NO HITS	NO HITS	NO HITS	NO HITS
TR19509|c0_g1_i1	NO HITS	NO HITS	NO HITS	NO HITS	NO HITS	NO HITS
TR15255|c2_g1_i2	-8.17521	0.792717	6.31674e-06	0.000253668	C5Z2S6_SORBI	Full=Putative uncharacterized protein Sb10g001140; [Sorghum bicolor (Sorghum) (Sorghum vulgare).]
TR17095|c0_g2_i1	NO HITS	NO HITS	NO HITS	NO HITS	NO HITS	NO HITS
TR26306|c0_g1_i1	NO HITS	NO HITS	NO HITS	NO HITS	NO HITS	NO HITS
TR13955|c0_g1_i1	-3.27638	5.47194	6.45837e-06	0.000258882	B4FMW6_MAIZE	Full=Putative uncharacterized protein; [Zea mays (Maize).]
TR15293|c0_g1_i1	-5.38775	1.44555	6.56495e-06	0.0002626	C5YQ35_SORBI	Full=Putative uncharacterized protein Sb08g000640; [Sorghum bicolor (Sorghum) (Sorghum vulgare).]
TR33615|c0_g1_i1	4.5523	1.28192	6.56495e-06	0.0002626	C5YJC7_SORBI	Full=Putative uncharacterized protein Sb07g028740; [Sorghum bicolor (Sorghum) (Sorghum vulgare).]
TR35833|c2_g2_i8	-4.31985	1.86701	6.5671e-06	0.0002626	C5Y960_SORBI	Full=Putative uncharacterized protein Sb06g017690; [Sorghum bicolor (Sorghum) (Sorghum vulgare).]
TR1130|c0_g4_i2	-4.31985	1.86701	6.5671e-06	0.0002626	B8Y2W5_FESAR	Full=DNA-directed RNA polymerase; EC=2.7.7.6; [Festuca arundinacea (Tall fescue) (Schedonorus arundinac
TR17856|c0_g1_i1	NO HITS	NO HITS	NO HITS	NO HITS	NO HITS	NO HITS
TR14567|c0_g1_i1	4.06991	1.53364	6.65856e-06	0.000265934	C5YJN2_SORBI	Full=Putative uncharacterized protein Sb07g028860; [Sorghum bicolor (Sorghum) (Sorghum vulgare).]
TR28913|c0_g1_i1	-4.22273	2.15551	6.74835e-06	0.000269193	Q0JFP6_ORYSJ	Full=Os01g0968400 protein; [Oryza sativa subsp. japonica (Rice).]
TR30488|c0_g3_i1	3.91126	2.04809	6.74835e-06	0.000269193	C5Z2S8_SORBI	Full=Putative uncharacterized protein Sb10g001150; [Sorghum bicolor (Sorghum) (Sorghum vulgare).]
TR9073|c0_g1_i1	-3.56007	3.25492	6.77408e-06	0.000270056	C5Y564_SORBI	Full=Putative uncharacterized protein Sb05g003860; [Sorghum bicolor (Sorghum) (Sorghum vulgare).]
TR35780|c0_g1_i2	NO HITS	NO HITS	NO HITS	NO HITS	NO HITS	NO HITS
TR21863|c1_g1_i1	-3.26692	5.61389	6.89152e-06	0.000274405	C5XIT6_SORBI	Full=Pectinesterase; EC=3.1.1.11; [Sorghum bicolor (Sorghum) (Sorghum vulgare).]
TR2964|c3_g1_i2	-3.21355	7.31647	6.89686e-06	0.000274452	C5Z8T2_SORBI	Full=Putative uncharacterized protein Sb10g028550; [Sorghum bicolor (Sorghum) (Sorghum vulgare).]
TR36061|c0_g1_i2	3.29073	4.8487	6.95973e-06	0.000276786	Q29SB6_MAIZE	Full=Pathogenesis-related protein 10; [Zea mays (Maize).]
TR20847|c0_g2_i1	-3.59255	3.18179	6.9822e-06	0.000277512	C5YJ53_SORBI	Full=Putative uncharacterized protein Sb07g028110; [Sorghum bicolor (Sorghum) (Sorghum vulgare).]
TR14655|c0_g1_i1	NO HITS	NO HITS	NO HITS	NO HITS	NO HITS	NO HITS
TR49610|c0_g1_i1	NO HITS	NO HITS	NO HITS	NO HITS	NO HITS	NO HITS
TR36004|c0_g1_i1	4.79678	0.970382	7.01868e-06	0.000278289	C5YLE7_SORBI	Full=Putative uncharacterized protein Sb07g000490; [Sorghum bicolor (Sorghum) (Sorghum vulgare).]
TR26393|c1_g1_i1	NO HITS	NO HITS	NO HITS	NO HITS	NO HITS	NO HITS
TR13058|c0_g1_i1	-3.40405	4.08088	7.0404e-06	0.000278982	C5XDD5_SORBI	Full=Putative uncharacterized protein Sb02g006590; [Sorghum bicolor (Sorghum) (Sorghum vulgare).]
TR9271|c2_g3_i1	-3.50635	3.47558	7.21929e-06	0.000285899	C5YQR4_SORBI	Full=Putative uncharacterized protein Sb08g001760; [Sorghum bicolor (Sorghum) (Sorghum vulgare).]
TR31254|c0_g1_i1	-4.30493	1.85381	7.25586e-06	0.000286829	Q5VP40_ORYSJ	Full=Os06g0147400 protein; SubName: Full=Putative uncharacterized protein P0036F10.33; SubName: Full=cD
TR24278|c0_g1_i6	-4.30493	1.85381	7.25586e-06	0.000286829	A2ZK79_ORYSI	Full=Putative uncharacterized protein; [Oryza sativa subsp. indica (Rice).]
TR33321|c0_g1_i4	-4.30493	1.85381	7.25586e-06	0.000286829	C5YZN2_SORBI	Full=Putative uncharacterized protein Sb09g003210; [Sorghum bicolor (Sorghum) (Sorghum vulgare).]
TR25767|c0_g1_i1	3.69339	2.42482	7.36277e-06	0.00029088	C0PCX7_MAIZE	Full=Putative uncharacterized protein; [Zea mays (Maize).]
TR17813|c0_g2_i5	-4.65785	1.6491	7.45779e-06	0.000293923	B6TTX7_MAIZE	Full=Putative uncharacterized protein; [Zea mays (Maize).]
TR23076|c0_g1_i1	4.35476	1.49038	7.45779e-06	0.000293923	Q84U76_MAIZE	Full=MYB transcription factor; SubName: Full=MYB-IF35 transcription factor; SubName: Full=R2R3 Myb tran
TR49342|c0_g1_i2	NO HITS	NO HITS	NO HITS	NO HITS	NO HITS	NO HITS
TR31780|c2_g2_i1	4.04348	1.50908	7.45779e-06	0.000293923	B9NE13_POPTR	Full=Predicted protein; [Populus trichocarpa (Western balsam poplar) (Populus balsamifera]
TR7659|c0_g1_i1	3.44419	3.41681	7.46213e-06	0.000293923	C5WZZ5_SORBI	Full=Putative uncharacterized protein Sb01g048630; [Sorghum bicolor (Sorghum) (Sorghum vulgare).]
TR15293|c0_g1_i3	-5.36761	1.42768	7.48629e-06	0.000294346	C5YQ35_SORBI	Full=Putative uncharacterized protein Sb08g000640; [Sorghum bicolor (Sorghum) (Sorghum vulgare).]
TR50113|c0_g1_i2	-5.36761	1.42768	7.48629e-06	0.000294346	C0PMR3_MAIZE	Full=Glucose-6-phosphate 1-dehydrogenase; EC=1.1.1.49; [Zea mays (Maize).]
TR11641|c0_g2_i1	NO HITS	NO HITS	NO HITS	NO HITS	NO HITS	NO HITS
TR36123|c2_g1_i2	NO HITS	NO HITS	NO HITS	NO HITS	NO HITS	NO HITS
TR15246|c0_g2_i1	-3.28725	4.87775	7.60845e-06	0.000298792	C0PNB4_MAIZE	Full=Putative uncharacterized protein; [Zea mays (Maize).]
TR24557|c0_g1_i1	-3.3854	4.06418	7.68364e-06	0.000300499	F2DPC4_HORVD	Full=Predicted protein; [Hordeum vulgare var. distichum (Two-rowed barley).]
TR16596|c0_g1_i1	NO HITS	NO HITS	NO HITS	NO HITS	NO HITS	NO HITS
TR45712|c0_g1_i1	8.22493	0.540125	7.72046e-06	0.000300499	C5YQ10_SORBI	Full=Putative uncharacterized protein Sb08g000440; [Sorghum bicolor (Sorghum) (Sorghum vulgare).]
TR24836|c0_g1_i1	8.22493	0.540125	7.72046e-06	0.000300499	F2E4V6_HORVD	Full=Predicted protein; [Hordeum vulgare var. distichum (Two-rowed barley).]
TR1514|c0_g1_i1	NO HITS	NO HITS	NO HITS	NO HITS	NO HITS	NO HITS
TR33955|c0_g1_i3	NO HITS	NO HITS	NO HITS	NO HITS	NO HITS	NO HITS
TR45855|c1_g6_i6	NO HITS	NO HITS	NO HITS	NO HITS	NO HITS	NO HITS
TR49042|c0_g1_i1	-8.14216	0.76391	7.72046e-06	0.000300499	B9G7D8_ORYSJ	Full=Putative uncharacterized protein; [Oryza sativa subsp. japonica (Rice).]
TR26250|c0_g1_i1	-8.14216	0.76391	7.72046e-06	0.000300499	C5Y8I0_SORBI	Full=Putative uncharacterized protein Sb05g027465; Flags: Fragment; [Sorghum bicolor (Sorghum) (Sorghum
TR29677|c0_g3_i2	NO HITS	NO HITS	NO HITS	NO HITS	NO HITS	NO HITS
TR22990|c0_g3_i3	NO HITS	NO HITS	NO HITS	NO HITS	NO HITS	NO HITS
TR28980|c0_g2_i1	-8.14216	0.76391	7.72046e-06	0.000300499	C4JBG0_MAIZE	Full=Putative uncharacterized protein; [Zea mays (Maize).]
TR16457|c0_g1_i1	NO HITS	NO HITS	NO HITS	NO HITS	NO HITS	NO HITS
TR33276|c2_g1_i1	NO HITS	NO HITS	NO HITS	NO HITS	NO HITS	NO HITS
TR31348|c0_g2_i1	NO HITS	NO HITS	NO HITS	NO HITS	NO HITS	NO HITS
TR5898|c0_g1_i1	-3.65773	2.8804	7.72641e-06	0.000300553	C5YRF0_SORBI	Full=Putative uncharacterized protein Sb08g020670; [Sorghum bicolor (Sorghum) (Sorghum vulgare).]
TR12209|c0_g3_i1	-3.26854	5.12911	7.73716e-06	0.000300794	C5WZX1_SORBI	Full=Putative uncharacterized protein Sb01g048380; [Sorghum bicolor (Sorghum) (Sorghum vulgare).]
TR15728|c0_g1_i1	NO HITS	NO HITS	NO HITS	NO HITS	NO HITS	NO HITS
TR21457|c0_g1_i1	3.33371	4.09558	7.86247e-06	0.000305304	C5XQU3_SORBI	Full=Putative uncharacterized protein Sb03g007120; [Sorghum bicolor (Sorghum) (Sorghum vulgare).]
TR33980|c0_g1_i2	3.27991	4.50737	7.89184e-06	0.000306264	A5C621_VITVI	Full=Putative uncharacterized protein; [Vitis vinifera (Grape).]
TR18298|c0_g1_i1	NO HITS	NO HITS	NO HITS	NO HITS	NO HITS	NO HITS
TR7581|c0_g1_i3	3.85112	2.15978	8.1369e-06	0.000315031	C5YQQ9_SORBI	Full=Putative uncharacterized protein Sb08g001710; [Sorghum bicolor (Sorghum) (Sorghum vulgare).]
TR22134|c0_g2_i1	3.70153	2.17122	8.1369e-06	0.000315031	C5YS70_SORBI	Full=Putative uncharacterized protein Sb08g003710; [Sorghum bicolor (Sorghum) (Sorghum vulgare).]
TR32553|c0_g1_i1	3.70153	2.17122	8.1369e-06	0.000315031	B6U046_MAIZE	Full=Putative uncharacterized protein; [Zea mays (Maize).]
TR15203|c3_g2_i4	3.42046	3.34243	8.24414e-06	0.000318995	C5XEL2_SORBI	Full=Putative uncharacterized protein Sb03g041840; [Sorghum bicolor (Sorghum) (Sorghum vulgare).]
TR27009|c6_g2_i1	3.26071	4.57505	8.38691e-06	0.000324328	YCX91_PHAAO	Full=Uncharacterized protein ORF91; [Phalaenopsis aphrodite subsp. formosana (Moth orchid).]
TR44287|c0_g2_i2	-5.32648	1.39122	8.55173e-06	0.000330508	A2ZLJ8_ORYSI	Full=Putative uncharacterized protein; [Oryza sativa subsp. indica (Rice).]
TR15260|c0_g7_i3	-3.2099	5.9007	8.70682e-06	0.000336304	B6U6K5_MAIZE	Full=Putative uncharacterized protein; SubName: Full=Wound induced protein; [Zea mays (Maize).]
TR27009|c6_g2_i4	3.1619	7.76811	8.76286e-06	0.00033827	YCX91_PHAAO	Full=Uncharacterized protein ORF91; [Phalaenopsis aphrodite subsp. formosana (Moth orchid).]
TR44374|c0_g1_i1	3.17796	6.41876	8.88368e-06	0.000342352	C5Z7B6_SORBI	Full=Putative uncharacterized protein Sb10g026450; [Sorghum bicolor (Sorghum) (Sorghum vulgare).]
TR8785|c0_g1_i1	3.96315	1.68952	8.88422e-06	0.000342352	Q0DN24_ORYSJ	Full=Os03g0780500 protein; [Oryza sativa subsp. japonica (Rice).]
TR24391|c0_g1_i1	3.96315	1.68952	8.88422e-06	0.000342352	C5XDW7_SORBI	Full=Putative uncharacterized protein Sb02g038780; [Sorghum bicolor (Sorghum) (Sorghum vulgare).]
TR37886|c0_g1_i1	-3.21966	5.29213	9.08632e-06	0.000349935	C5XYA8_SORBI	Full=Putative uncharacterized protein Sb04g027310; [Sorghum bicolor (Sorghum) (Sorghum vulgare).]
TR45789|c0_g2_i1	-3.53128	3.3245	9.18907e-06	0.000353599	B6UG74_MAIZE	Full=Cortical cell-delineating protein; [Zea mays (Maize).]
TR49993|c0_g1_i1	NO HITS	NO HITS	NO HITS	NO HITS	NO HITS	NO HITS
TR49381|c0_g1_i1	-3.36508	3.88711	9.30173e-06	0.000357603	B6TUL3_MAIZE	Full=Putative uncharacterized protein; [Zea mays (Maize).]
TR7594|c1_g4_i1	3.85474	1.99539	9.37092e-06	0.000358816	B1PIF3_9CONI	Full=Putative senescence-associated protein; Flags: Fragment; [Cupressus sempervirens.]
TR38872|c0_g1_i1	3.85474	1.99539	9.37092e-06	0.000358816	C5YZT1_SORBI	Full=Putative uncharacterized protein Sb09g023500; [Sorghum bicolor (Sorghum) (Sorghum vulgare).]
TR33224|c4_g3_i1	-4.60484	1.60225	9.39195e-06	0.000358816	C4J8G4_MAIZE	Full=Histone H2B; [Zea mays (Maize).]
TR1843|c1_g2_i1	3.243	4.71552	9.42995e-06	0.000358816	C0HEJ5_MAIZE	Full=Putative uncharacterized protein; [Zea mays (Maize).]
TR33340|c0_g1_i1	3.66681	2.13913	9.46935e-06	0.000358816	O24346_SORBI	Full=ATP synthase subunit beta; EC=3.6.3.14; Flags: Fragment; [Sorghum bicolor (Sorghum) (Sorghum vulga
TR433|c0_g1_i1	3.66681	2.13913	9.46935e-06	0.000358816	C5Z644_SORBI	Full=Putative uncharacterized protein Sb10g024250; [Sorghum bicolor (Sorghum) (Sorghum vulgare).]
TR38361|c0_g1_i1	8.17448	0.492425	9.4751e-06	0.000358816	F2CQ56_HORVD	Full=Predicted protein; [Hordeum vulgare var. distichum (Two-rowed barley).]
TR22804|c0_g1_i1	8.17448	0.492425	9.4751e-06	0.000358816	C5Y609_SORBI	Full=Putative uncharacterized protein Sb05g024136; Flags: Fragment; [Sorghum bicolor (Sorghum) (Sorghum
TR37997|c0_g1_i1	NO HITS	NO HITS	NO HITS	NO HITS	NO HITS	NO HITS
TR29696|c1_g3_i2	-8.10833	0.734482	9.4751e-06	0.000358816	C5XVL2_SORBI	Full=Putative uncharacterized protein Sb04g023545; Flags: Fragment; [Sorghum bicolor (Sorghum) (Sorghum
TR44319|c0_g1_i1	-8.10833	0.734482	9.4751e-06	0.000358816	Q7X8Y7_ORYSJ	Full=OSJNBa0085H03.2 protein; [Oryza sativa subsp. japonica (Rice).]
TR13959|c0_g1_i1	-8.10833	0.734482	9.4751e-06	0.000358816	C4J8F6_MAIZE	Full=Putative uncharacterized protein; [Zea mays (Maize).]
TR39710|c0_g1_i4	-8.10833	0.734482	9.4751e-06	0.000358816	C5YZ13_SORBI	Full=Putative uncharacterized protein Sb09g002005; Flags: Fragment; [Sorghum bicolor (Sorghum) (Sorghum
TR35839|c0_g2_i3	-8.10833	0.734482	9.4751e-06	0.000358816	C5Y7H3_SORBI	Full=Putative uncharacterized protein Sb05g026165; Flags: Fragment; [Sorghum bicolor (Sorghum) (Sorghum
TR12518|c0_g1_i1	-8.10833	0.734482	9.4751e-06	0.000358816	C7IXX9_ORYSJ	Full=Os01g0347300 protein; Flags: Fragment; [Oryza sativa subsp. japonica (Rice).]
TR20760|c0_g2_i1	-8.10833	0.734482	9.4751e-06	0.000358816	D6MK66_9ASPA	Full=Transcription factor; Flags: Fragment; [Lycoris longituba.]
TR40386|c0_g1_i1	-8.10833	0.734482	9.4751e-06	0.000358816	C5YY17_SORBI	Full=Putative uncharacterized protein Sb09g000636; Flags: Fragment; [Sorghum bicolor (Sorghum) (Sorghum
TR38380|c0_g1_i1	5.25862	0.531086	9.4751e-06	0.000358816	C5WSY5_SORBI	Full=Putative uncharacterized protein Sb01g001430; [Sorghum bicolor (Sorghum) (Sorghum vulgare).]
TR37145|c0_g1_i1	5.25862	0.531086	9.4751e-06	0.000358816	B6U577_MAIZE	Full=Glutathione S-transferase GSTU6; [Zea mays (Maize).]
TR11321|c0_g1_i1	NO HITS	NO HITS	NO HITS	NO HITS	NO HITS	NO HITS
TR22139|c1_g1_i1	NO HITS	NO HITS	NO HITS	NO HITS	NO HITS	NO HITS
TR12746|c0_g1_i1	5.25862	0.531086	9.4751e-06	0.000358816	C5XAF5_SORBI	Full=Putative uncharacterized protein Sb02g004200; [Sorghum bicolor (Sorghum) (Sorghum vulgare).]
TR42369|c0_g1_i1	NO HITS	NO HITS	NO HITS	NO HITS	NO HITS	NO HITS
TR34261|c0_g2_i1	NO HITS	NO HITS	NO HITS	NO HITS	NO HITS	NO HITS
TR33851|c0_g1_i1	NO HITS	NO HITS	NO HITS	NO HITS	NO HITS	NO HITS
TR1800|c0_g1_i1	NO HITS	NO HITS	NO HITS	NO HITS	NO HITS	NO HITS
TR24646|c0_g1_i1	3.63584	2.48645	9.52672e-06	0.000360563	C5WQK1_SORBI	Full=Putative uncharacterized protein Sb01g027540; [Sorghum bicolor (Sorghum) (Sorghum vulgare).]
TR46546|c0_g1_i2	-5.30546	1.37262	9.78617e-06	0.000369744	C5YBF5_SORBI	Full=Putative uncharacterized protein Sb06g021300; [Sorghum bicolor (Sorghum) (Sorghum vulgare).]
TR15784|c0_g1_i1	NO HITS	NO HITS	NO HITS	NO HITS	NO HITS	NO HITS
TR17813|c0_g2_i3	-5.30546	1.37262	9.78617e-06	0.000369744	B6TTX7_MAIZE	Full=Putative uncharacterized protein; [Zea mays (Maize).]
TR15246|c0_g3_i2	-3.41699	3.62177	9.83553e-06	0.000371358	A3B895_ORYSJ	Full=Putative uncharacterized protein; [Oryza sativa subsp. japonica (Rice).]
TR30408|c3_g1_i1	-4.24362	1.79971	9.84581e-06	0.000371358	C5XI78_SORBI	Full=Putative uncharacterized protein Sb03g032640; [Sorghum bicolor (Sorghum) (Sorghum vulgare).]
TR1551|c0_g1_i1	NO HITS	NO HITS	NO HITS	NO HITS	NO HITS	NO HITS
TR24229|c6_g10_i2	3.88103	1.83051	1.0081e-05	0.000380009	A4QMB0_PINKO	Full=ORF64d; [Pinus koraiensis (Korean pine).]
TR18269|c0_g1_i1	3.42798	2.91565	1.02752e-05	0.000387109	C5WP98_SORBI	Full=Putative uncharacterized protein Sb01g039000; [Sorghum bicolor (Sorghum) (Sorghum vulgare).]
TR33304|c3_g2_i2	3.1369	7.25995	1.03045e-05	0.000387991	B9PAN2_POPTR	Full=Predicted protein; [Populus trichocarpa (Western balsam poplar) (Populus balsamifera]
TR39447|c0_g1_i1	3.23695	4.49014	1.03249e-05	0.000388535	C5YVG1_SORBI	Full=Putative uncharacterized protein Sb09g028110; [Sorghum bicolor (Sorghum) (Sorghum vulgare).]
TR29782|c0_g2_i1	3.32665	3.78866	1.03442e-05	0.000389041	C4J9H4_MAIZE	Full=Putative uncharacterized protein; [Zea mays (Maize).]
TR26248|c0_g1_i3	-3.59888	2.82817	1.04626e-05	0.000393269	C5Z9F0_SORBI	Full=Putative uncharacterized protein Sb10g029730; [Sorghum bicolor (Sorghum) (Sorghum vulgare).]
TR9089|c3_g3_i4	3.13207	7.56757	1.05342e-05	0.000395735	C5XBJ4_SORBI	Full=Putative uncharacterized protein Sb02g036310; [Sorghum bicolor (Sorghum) (Sorghum vulgare).]
TR30195|c0_g1_i1	NO HITS	NO HITS	NO HITS	NO HITS	NO HITS	NO HITS
TR6303|c1_g1_i1	3.98914	1.45875	1.05608e-05	0.000395828	C5Z6M8_SORBI	Full=Putative uncharacterized protein Sb10g025110; [Sorghum bicolor (Sorghum) (Sorghum vulgare).]
TR12746|c0_g2_i1	3.98914	1.45875	1.05608e-05	0.000395828	C5XAF5_SORBI	Full=Putative uncharacterized protein Sb02g004200; [Sorghum bicolor (Sorghum) (Sorghum vulgare).]
TR42857|c0_g1_i1	3.98914	1.45875	1.05608e-05	0.000395828	C5X9K7_SORBI	Full=Putative uncharacterized protein Sb02g003130; [Sorghum bicolor (Sorghum) (Sorghum vulgare).]
TR21333|c0_g2_i6	-3.4041	3.61029	1.07558e-05	0.000402872	C5XQW1_SORBI	Full=Putative uncharacterized protein Sb03g007270; [Sorghum bicolor (Sorghum) (Sorghum vulgare).]
TR7594|c1_g4_i12	3.41749	2.90605	1.0761e-05	0.000402872	A5B6Y9_VITVI	Full=Putative uncharacterized protein; [Vitis vinifera (Grape).]
TR43975|c0_g1_i2	-4.22788	1.78584	1.0923e-05	0.000408704	C5XKT9_SORBI	Full=Putative uncharacterized protein Sb03g035230; [Sorghum bicolor (Sorghum) (Sorghum vulgare).]
TR7656|c0_g1_i2	-4.13613	2.07856	1.10877e-05	0.000414395	C5XTY5_SORBI	Full=Putative uncharacterized protein Sb04g002940; [Sorghum bicolor (Sorghum) (Sorghum vulgare).]
TR2915|c0_g1_i1	-4.13613	2.07856	1.10877e-05	0.000414395	C5XDS3_SORBI	Full=Putative uncharacterized protein Sb02g025990; [Sorghum bicolor (Sorghum) (Sorghum vulgare).]
TR43227|c0_g1_i3	3.41947	2.9783	1.1127e-05	0.00041563	C5Z5T7_SORBI	Full=Putative uncharacterized protein Sb10g005770; [Sorghum bicolor (Sorghum) (Sorghum vulgare).]
TR12209|c0_g4_i1	-3.19473	5.08514	1.13321e-05	0.000423051	C5WZX1_SORBI	Full=Putative uncharacterized protein Sb01g048380; [Sorghum bicolor (Sorghum) (Sorghum vulgare).]
TR36518|c0_g3_i1	NO HITS	NO HITS	NO HITS	NO HITS	NO HITS	NO HITS
TR1591|c0_g1_i1	4.71898	0.897938	1.13841e-05	0.00042427	B6SUE0_MAIZE	Full=Putative uncharacterized protein; [Zea mays (Maize).]
TR28222|c0_g1_i1	4.71898	0.897938	1.13841e-05	0.00042427	C5YZ77_SORBI	Full=Putative uncharacterized protein Sb09g022360; [Sorghum bicolor (Sorghum) (Sorghum vulgare).]
TR46819|c0_g1_i1	NO HITS	NO HITS	NO HITS	NO HITS	NO HITS	NO HITS
TR43649|c0_g1_i1	8.1222	0.443214	1.16786e-05	0.000427019	C5YR27_SORBI	Full=Putative uncharacterized protein Sb08g001940; [Sorghum bicolor (Sorghum) (Sorghum vulgare).]
TR40916|c0_g1_i1	NO HITS	NO HITS	NO HITS	NO HITS	NO HITS	NO HITS
TR20253|c0_g1_i1	NO HITS	NO HITS	NO HITS	NO HITS	NO HITS	NO HITS
TR45448|c0_g2_i1	8.1222	0.443214	1.16786e-05	0.000427019	B6UBZ3_MAIZE	Full=Putative uncharacterized protein; [Zea mays (Maize).]
TR14726|c0_g2_i1	8.1222	0.443214	1.16786e-05	0.000427019	C5Y5I7_SORBI	Full=Putative uncharacterized protein Sb05g004080; [Sorghum bicolor (Sorghum) (Sorghum vulgare).]
TR39114|c0_g1_i1	-8.0737	0.704406	1.16786e-05	0.000427019	C5X9H1_SORBI	Full=Putative uncharacterized protein Sb02g002800; [Sorghum bicolor (Sorghum) (Sorghum vulgare).]
TR25217|c0_g1_i1	NO HITS	NO HITS	NO HITS	NO HITS	NO HITS	NO HITS
TR35761|c2_g3_i3	NO HITS	NO HITS	NO HITS	NO HITS	NO HITS	NO HITS
TR3399|c0_g1_i1	-8.0737	0.704406	1.16786e-05	0.000427019	C4J8T5_MAIZE	Full=Putative uncharacterized protein; [Zea mays (Maize).]
TR16867|c0_g1_i3	-8.0737	0.704406	1.16786e-05	0.000427019	C5YRQ3_SORBI	Full=Putative uncharacterized protein Sb08g003033; Flags: Fragment; [Sorghum bicolor (Sorghum) (Sorghum
TR16360|c0_g1_i1	-8.0737	0.704406	1.16786e-05	0.000427019	B9SX26_RICCO	Full=Protein binding protein, putative; [Ricinus communis (Castor bean).]
TR3604|c0_g2_i1	-8.0737	0.704406	1.16786e-05	0.000427019	B4FYB0_MAIZE	Full=Putative uncharacterized protein; [Zea mays (Maize).]
TR27951|c0_g1_i1	NO HITS	NO HITS	NO HITS	NO HITS	NO HITS	NO HITS
TR9022|c1_g2_i1	-8.03821	0.673652	1.16786e-05	0.000427019	C5Z1H4_SORBI	Full=Putative uncharacterized protein Sb09g026450; [Sorghum bicolor (Sorghum) (Sorghum vulgare).]
TR6244|c0_g1_i1	-8.03821	0.673652	1.16786e-05	0.000427019	C5WWC1_SORBI	Full=Putative uncharacterized protein Sb01g017610; [Sorghum bicolor (Sorghum) (Sorghum vulgare).]
TR42824|c0_g1_i1	-8.03821	0.673652	1.16786e-05	0.000427019	C5X9Q9_SORBI	Full=Putative uncharacterized protein Sb02g021250; [Sorghum bicolor (Sorghum) (Sorghum vulgare).]
TR17721|c0_g2_i1	NO HITS	NO HITS	NO HITS	NO HITS	NO HITS	NO HITS
TR48271|c0_g1_i1	NO HITS	NO HITS	NO HITS	NO HITS	NO HITS	NO HITS
TR33202|c0_g1_i1	-8.03821	0.673652	1.16786e-05	0.000427019	C5X177_SORBI	Full=Putative uncharacterized protein Sb01g008380; [Sorghum bicolor (Sorghum) (Sorghum vulgare).]
TR46572|c2_g1_i1	-8.03821	0.673652	1.16786e-05	0.000427019	C5XJ95_SORBI	Full=Putative uncharacterized protein Sb03g046927; Flags: Fragment; [Sorghum bicolor (Sorghum) (Sorghum
TR22711|c0_g1_i1	NO HITS	NO HITS	NO HITS	NO HITS	NO HITS	NO HITS
TR33302|c0_g1_i1	NO HITS	NO HITS	NO HITS	NO HITS	NO HITS	NO HITS
TR14562|c0_g2_i1	NO HITS	NO HITS	NO HITS	NO HITS	NO HITS	NO HITS
TR26955|c0_g2_i2	-8.03821	0.673652	1.16786e-05	0.000427019	C0PGQ0_MAIZE	Full=Putative uncharacterized protein; [Zea mays (Maize).]
TR30139|c0_g1_i1	-8.03821	0.673652	1.16786e-05	0.000427019	A2ZJ08_ORYSI	Full=Putative uncharacterized protein; [Oryza sativa subsp. indica (Rice).]
TR17432|c0_g2_i3	-8.03821	0.673652	1.16786e-05	0.000427019	B8AGX0_ORYSI	Full=Putative uncharacterized protein; [Oryza sativa subsp. indica (Rice).]
TR20686|c0_g1_i1	NO HITS	NO HITS	NO HITS	NO HITS	NO HITS	NO HITS
TR28406|c0_g2_i1	5.20634	0.483249	1.16786e-05	0.000427019	C5XU23_SORBI	Full=Putative uncharacterized protein Sb04g022070; [Sorghum bicolor (Sorghum) (Sorghum vulgare).]
TR23109|c0_g1_i1	5.20634	0.483249	1.16786e-05	0.000427019	Q8SAB0_SORBI	Full=Putative GAG-POL-orf1 protein; [Sorghum bicolor (Sorghum) (Sorghum vulgare).]
TR9990|c0_g1_i1	NO HITS	NO HITS	NO HITS	NO HITS	NO HITS	NO HITS
TR5311|c0_g1_i1	5.20634	0.483249	1.16786e-05	0.000427019	B9PBM6_POPTR	Full=Predicted protein; [Populus trichocarpa (Western balsam poplar) (Populus balsamifera]
TR15282|c4_g1_i3	5.20634	0.483249	1.16786e-05	0.000427019	C5XTM1_SORBI	Full=Putative uncharacterized protein Sb04g034940; [Sorghum bicolor (Sorghum) (Sorghum vulgare).]
TR35889|c0_g2_i1	5.20634	0.483249	1.16786e-05	0.000427019	A8WES8_MAIZE	Full=ZCN17; [Zea mays (Maize).]
TR33947|c3_g1_i11	NO HITS	NO HITS	NO HITS	NO HITS	NO HITS	NO HITS
TR46608|c0_g2_i1	3.78082	2.09434	1.19396e-05	0.000436076	Q6ID29_ARATH	Full=At4g13860; SubName: Full=RNA recognition motif-containing protein; [Arabidopsis thaliana (Mouse-ea
TR24590|c0_g1_i1	NO HITS	NO HITS	NO HITS	NO HITS	NO HITS	NO HITS
TR22278|c0_g1_i1	3.59991	2.21373	1.26658e-05	0.000462089	C5WSY5_SORBI	Full=Putative uncharacterized protein Sb01g001430; [Sorghum bicolor (Sorghum) (Sorghum vulgare).]
TR3842|c0_g2_i1	3.22299	4.0827	1.28857e-05	0.00046961	C4JBA4_MAIZE	Full=Putative uncharacterized protein; [Zea mays (Maize).]
TR28549|c1_g2_i1	4.42426	1.16206	1.28863e-05	0.00046961	A2I9A3_SORBI	Full=Cell wall invertase; Flags: Fragment; [Sorghum bicolor (Sorghum) (Sorghum vulgare).]
TR12209|c0_g2_i1	-3.14649	5.49008	1.30326e-05	0.000474681	C5WZX1_SORBI	Full=Putative uncharacterized protein Sb01g048380; [Sorghum bicolor (Sorghum) (Sorghum vulgare).]
TR14316|c0_g1_i5	-4.09736	2.04424	1.3156e-05	0.000478646	C5XF85_SORBI	Full=Putative uncharacterized protein Sb03g029700; [Sorghum bicolor (Sorghum) (Sorghum vulgare).]
TR23283|c0_g3_i1	-4.09736	2.04424	1.3156e-05	0.000478646	B9GDT2_ORYSJ	Full=Putative uncharacterized protein; [Oryza sativa subsp. japonica (Rice).]
TR16088|c0_g1_i1	3.45901	2.79208	1.32535e-05	0.000481926	CSPLL_SORBI	Full=CASP-like protein Sb09g008190; [Sorghum bicolor (Sorghum) (Sorghum vulgare).]
TR18781|c0_g3_i1	3.2981	3.43051	1.3309e-05	0.000483675	C5Z0Y8_SORBI	Full=Putative uncharacterized protein Sb09g025570; [Sorghum bicolor (Sorghum) (Sorghum vulgare).]
TR27131|c0_g1_i1	3.83737	1.79003	1.33653e-05	0.000485454	C5Z2W1_SORBI	Full=Putative uncharacterized protein Sb10g001470; [Sorghum bicolor (Sorghum) (Sorghum vulgare).]
TR24218|c0_g1_i1	NO HITS	NO HITS	NO HITS	NO HITS	NO HITS	NO HITS
TR47483|c0_g2_i1	4.24394	1.38653	1.34086e-05	0.000486219	F2CRD7_HORVD	Full=Predicted protein; [Hordeum vulgare var. distichum (Two-rowed barley).]
TR345|c0_g1_i1	NO HITS	NO HITS	NO HITS	NO HITS	NO HITS	NO HITS
TR32161|c1_g1_i1	NO HITS	NO HITS	NO HITS	NO HITS	NO HITS	NO HITS
TR38671|c0_g1_i1	NO HITS	NO HITS	NO HITS	NO HITS	NO HITS	NO HITS
TR26928|c0_g1_i1	-3.69012	2.60635	1.34768e-05	0.000487888	Q7XIT4_ORYSJ	Full=Light induced protein like protein; SubName: Full=Os07g0449100 protein; SubName: Full=cDNA clone:0
TR15423|c0_g1_i1	-4.1796	1.74341	1.34873e-05	0.000487999	F2D7C5_HORVD	Full=Predicted protein; [Hordeum vulgare var. distichum (Two-rowed barley).]
TR39422|c0_g2_i1	3.18518	4.42157	1.35081e-05	0.000488482	B4FRL1_MAIZE	Full=Putative uncharacterized protein; [Zea mays (Maize).]
TR783|c0_g3_i1	3.33206	3.26163	1.35702e-05	0.00049019	C5X5B6_SORBI	Full=Putative uncharacterized protein Sb02g029580; [Sorghum bicolor (Sorghum) (Sorghum vulgare).]
TR21993|c0_g1_i1	3.33206	3.26163	1.35702e-05	0.00049019	B6TQU7_MAIZE	Full=Erg28 like protein; [Zea mays (Maize).]
TR8321|c0_g1_i1	3.14317	5.06893	1.37598e-05	0.000496764	F2E2Q5_HORVD	Full=Predicted protein; Flags: Fragment; [Hordeum vulgare var. distichum (Two-rowed barley).]
TR21313|c3_g1_i4	3.54391	2.50814	1.43005e-05	0.000516003	Q5W7C9_ORYSJ	Full=Unknow protein; [Oryza sativa subsp. japonica (Rice).]
TR9169|c1_g1_i1	NO HITS	NO HITS	NO HITS	NO HITS	NO HITS	NO HITS
TR37491|c0_g1_i1	NO HITS	NO HITS	NO HITS	NO HITS	NO HITS	NO HITS
TR34631|c0_g1_i1	8.06795	0.392394	1.44592e-05	0.000516069	Q4U3Z8_WHEAT	Full=Wall-associated kinase 2; [Triticum aestivum (Wheat).]
TR25436|c0_g1_i1	8.06795	0.392394	1.44592e-05	0.000516069	C5X7Y2_SORBI	Full=Putative uncharacterized protein Sb02g001410; [Sorghum bicolor (Sorghum) (Sorghum vulgare).]
TR13280|c0_g1_i1	NO HITS	NO HITS	NO HITS	NO HITS	NO HITS	NO HITS
TR28314|c0_g1_i1	NO HITS	NO HITS	NO HITS	NO HITS	NO HITS	NO HITS
TR28750|c0_g2_i1	-8.00182	0.642189	1.44592e-05	0.000516069	B4FT80_MAIZE	Full=OB-fold nucleic acid binding domain containing protein; SubName: Full=Putative uncharacterized pro
TR14849|c0_g1_i1	NO HITS	NO HITS	NO HITS	NO HITS	NO HITS	NO HITS
TR17403|c0_g1_i2	-8.00182	0.642189	1.44592e-05	0.000516069	C5YQI2_SORBI	Full=Putative uncharacterized protein Sb08g019510; [Sorghum bicolor (Sorghum) (Sorghum vulgare).]
TR35837|c1_g3_i3	NO HITS	NO HITS	NO HITS	NO HITS	NO HITS	NO HITS
TR21428|c0_g2_i1	NO HITS	NO HITS	NO HITS	NO HITS	NO HITS	NO HITS
TR8136|c0_g1_i1	NO HITS	NO HITS	NO HITS	NO HITS	NO HITS	NO HITS
TR29684|c0_g2_i1	-8.00182	0.642189	1.44592e-05	0.000516069	A0MH64_HORVD	Full=RPG1; [Hordeum vulgare var. distichum (Two-rowed barley).]
TR27014|c6_g4_i1	-8.00182	0.642189	1.44592e-05	0.000516069	C5Z131_SORBI	Full=Putative uncharacterized protein Sb09g005100; [Sorghum bicolor (Sorghum) (Sorghum vulgare).]
TR6294|c0_g1_i1	NO HITS	NO HITS	NO HITS	NO HITS	NO HITS	NO HITS
TR35829|c0_g2_i9	NO HITS	NO HITS	NO HITS	NO HITS	NO HITS	NO HITS
TR37869|c0_g1_i2	NO HITS	NO HITS	NO HITS	NO HITS	NO HITS	NO HITS
TR7664|c0_g1_i2	-8.00182	0.642189	1.44592e-05	0.000516069	C5Y4B7_SORBI	Full=Putative uncharacterized protein Sb05g021450; [Sorghum bicolor (Sorghum) (Sorghum vulgare).]
TR21416|c1_g1_i1	NO HITS	NO HITS	NO HITS	NO HITS	NO HITS	NO HITS
TR4200|c0_g1_i1	5.15209	0.433898	1.44592e-05	0.000516069	C5YEJ2_SORBI	Full=Putative uncharacterized protein Sb06g026400; [Sorghum bicolor (Sorghum) (Sorghum vulgare).]
TR5230|c0_g1_i1	3.19512	4.2436	1.4668e-05	0.000523236	C5Z6F9_SORBI	Full=Putative uncharacterized protein Sb10g007020; [Sorghum bicolor (Sorghum) (Sorghum vulgare).]
TR1081|c0_g1_i1	3.44624	2.61064	1.47137e-05	0.000524582	B9GZ03_POPTR	Full=Predicted protein; Flags: Fragment; [Populus trichocarpa (Western balsam poplar) (Populus balsamif
TR35167|c1_g1_i1	-5.2182	1.29561	1.48295e-05	0.000527853	C5WPK9_SORBI	Full=Putative uncharacterized protein Sb01g011780; [Sorghum bicolor (Sorghum) (Sorghum vulgare).]
TR41582|c0_g1_i1	NO HITS	NO HITS	NO HITS	NO HITS	NO HITS	NO HITS
TR45010|c0_g1_i1	NO HITS	NO HITS	NO HITS	NO HITS	NO HITS	NO HITS
TR22938|c0_g2_i1	3.2818	3.46161	1.48651e-05	0.000528834	MASY_MAIZE	ull=Malate synthase, glyoxysomal; EC=2.3.3.9; [Zea mays (Maize).]
TR2355|c0_g1_i1	3.36389	2.85709	1.49582e-05	0.000531858	C5XC03_SORBI	Full=Putative uncharacterized protein Sb02g023790; [Sorghum bicolor (Sorghum) (Sorghum vulgare).]
TR6467|c0_g1_i1	NO HITS	NO HITS	NO HITS	NO HITS	NO HITS	NO HITS
TR9597|c0_g1_i1	3.55747	2.2993	1.5226e-05	0.000540795	C5XPU8_SORBI	Full=Putative uncharacterized protein Sb03g040020; [Sorghum bicolor (Sorghum) (Sorghum vulgare).]
TR21343|c0_g1_i5	NO HITS	NO HITS	NO HITS	NO HITS	NO HITS	NO HITS
TR36063|c0_g1_i1	-3.59077	2.67787	1.55659e-05	0.00055227	C4J2C5_MAIZE	Full=Putative uncharacterized protein; [Zea mays (Maize).]
TR5007|c0_g1_i1	3.53541	2.39385	1.57077e-05	0.000557001	A2ZT63_ORYSJ	Full=Putative uncharacterized protein; [Oryza sativa subsp. japonica (Rice).]
TR36549|c1_g3_i1	3.21253	4.01535	1.5846e-05	0.000561601	C5WT97_SORBI	Full=Putative uncharacterized protein Sb01g015160; [Sorghum bicolor (Sorghum) (Sorghum vulgare).]
TR6998|c0_g1_i1	NO HITS	NO HITS	NO HITS	NO HITS	NO HITS	NO HITS
TR37423|c0_g1_i1	NO HITS	NO HITS	NO HITS	NO HITS	NO HITS	NO HITS
TR24229|c6_g9_i1	3.06999	6.48217	1.60979e-05	0.000569608	Q5W7C9_ORYSJ	Full=Unknow protein; [Oryza sativa subsp. japonica (Rice).]
TR16843|c0_g2_i1	3.21435	3.79393	1.63895e-05	0.000579614	A9SW31_PHYPA	Full=Predicted protein; [Physcomitrella patens subsp. patens (Moss).]
TR36435|c0_g1_i1	3.72574	2.0433	1.64014e-05	0.000579724	C5X2F1_SORBI	Full=Putative uncharacterized protein Sb02g039433; [Sorghum bicolor (Sorghum) (Sorghum vulgare).]
TR43775|c0_g1_i1	-4.12965	1.69963	1.67283e-05	0.000590644	C5YGZ7_SORBI	Full=Putative uncharacterized protein Sb07g003730; [Sorghum bicolor (Sorghum) (Sorghum vulgare).]
TR5201|c0_g1_i1	3.83997	1.57559	1.67283e-05	0.000590644	Q9XE75_SORBI	Full=Patatin-like protein; SubName: Full=Putative uncharacterized protein Sb05g024380; [Sorghum bicolor
TR43192|c0_g1_i1	NO HITS	NO HITS	NO HITS	NO HITS	NO HITS	NO HITS
TR21961|c0_g1_i1	3.51619	2.48266	1.71219e-05	0.000603268	C5Z1G0_SORBI	Full=Putative uncharacterized protein Sb09g026310; [Sorghum bicolor (Sorghum) (Sorghum vulgare).]
TR28869|c0_g2_i1	NO HITS	NO HITS	NO HITS	NO HITS	NO HITS	NO HITS
TR49301|c0_g1_i1	4.21485	1.35942	1.71225e-05	0.000603268	C5YRT3_SORBI	Full=Putative uncharacterized protein Sb08g003280; [Sorghum bicolor (Sorghum) (Sorghum vulgare).]
TR29634|c0_g1_i1	3.06675	5.94653	1.72111e-05	0.000606063	A2YE11_ORYSI	Full=Putative uncharacterized protein; [Oryza sativa subsp. indica (Rice).]
TR28352|c0_g1_i1	3.20272	3.78341	1.7249e-05	0.000607074	D8SHR5_SELML	Full=Putative uncharacterized protein; [Selaginella moellendorffii (Spikemoss).]
TR17270|c0_g1_i1	3.33075	2.82691	1.7283e-05	0.000607944	CAB6_ARATH	5R7 RecName: Full=Chlorophyll a-b binding protein 6, chloroplastic; AltName: Full=LHCI-730; AltName: Ful
TR20339|c0_g2_i1	3.4071	2.57487	1.74375e-05	0.000613053	A5B6Y9_VITVI	Full=Putative uncharacterized protein; [Vitis vinifera (Grape).]
TR15475|c0_g2_i1	3.18642	3.96191	1.76305e-05	0.000619506	C5Y6D5_SORBI	Full=Putative uncharacterized protein Sb05g024390; [Sorghum bicolor (Sorghum) (Sorghum vulgare).]
TR24229|c6_g9_i3	3.03991	7.48509	1.76602e-05	0.000620218	Q5W7C9_ORYSJ	Full=Unknow protein; [Oryza sativa subsp. japonica (Rice).]
TR48201|c0_g3_i1	3.7693	1.7272	1.78628e-05	0.000626999	Q9AVH2_PEA	ull=Putative senescence-associated protein; Flags: Fragment; [Pisum sativum (Garden pea).]
TR33304|c3_g5_i2	3.40111	2.73908	1.79411e-05	0.000627636	A4QMB2_PINKO	Full=ORF137; [Pinus koraiensis (Korean pine).]
TR31196|c0_g4_i1	NO HITS	NO HITS	NO HITS	NO HITS	NO HITS	NO HITS
TR15753|c0_g1_i2	NO HITS	NO HITS	NO HITS	NO HITS	NO HITS	NO HITS
TR3948|c0_g2_i1	NO HITS	NO HITS	NO HITS	NO HITS	NO HITS	NO HITS
TR35571|c0_g1_i1	-7.96449	0.609982	1.79859e-05	0.000627636	C5YHK2_SORBI	Full=Putative uncharacterized protein Sb07g025620; [Sorghum bicolor (Sorghum) (Sorghum vulgare).]
TR35837|c1_g3_i4	NO HITS	NO HITS	NO HITS	NO HITS	NO HITS	NO HITS
TR18094|c0_g2_i1	NO HITS	NO HITS	NO HITS	NO HITS	NO HITS	NO HITS
TR30491|c0_g2_i1	-7.96449	0.609982	1.79859e-05	0.000627636	C5XKH9_SORBI	Full=Putative uncharacterized protein Sb03g014426; Flags: Fragment; [Sorghum bicolor (Sorghum) (Sorghum
TR34110|c0_g1_i1	NO HITS	NO HITS	NO HITS	NO HITS	NO HITS	NO HITS
TR47478|c0_g2_i1	-7.96449	0.609982	1.79859e-05	0.000627636	Q5VPR6_ORYSJ	Full=Os06g0118700 protein; SubName: Full=Putative nucleoid DNA-binding protein cnd41; SubName: Full=cDN
TR9279|c1_g1_i1	NO HITS	NO HITS	NO HITS	NO HITS	NO HITS	NO HITS
TR20805|c2_g1_i1	3.04244	6.83828	1.81515e-05	0.00063308	C5Y8F2_SORBI	Full=Phospholipase D; EC=3.1.4.4; [Sorghum bicolor (Sorghum) (Sorghum vulgare).]
TR43911|c0_g1_i1	-3.03332	7.91457	1.82173e-05	0.000635036	C5XNU1_SORBI	Full=Putative uncharacterized protein Sb03g026000; [Sorghum bicolor (Sorghum) (Sorghum vulgare).]
TR30565|c0_g2_i1	-3.28316	3.69777	1.84459e-05	0.000642666	C5Z3U0_SORBI	Full=Putative uncharacterized protein Sb10g002890; [Sorghum bicolor (Sorghum) (Sorghum vulgare).]
TR33270|c0_g1_i2	-3.55686	2.64797	1.84649e-05	0.000642987	C5XSZ4_SORBI	Full=Putative uncharacterized protein Sb04g001630; [Sorghum bicolor (Sorghum) (Sorghum vulgare).]
TR8076|c0_g2_i1	NO HITS	NO HITS	NO HITS	NO HITS	NO HITS	NO HITS
TR3520|c0_g1_i1	-4.044	1.99712	1.86873e-05	0.0006497	B4G181_MAIZE	Full=Putative uncharacterized protein; [Zea mays (Maize).]
TR33255|c1_g1_i1	-4.03034	1.98508	1.86873e-05	0.0006497	C0PGG3_MAIZE	Full=Putative uncharacterized protein; [Zea mays (Maize).]
TR23615|c0_g1_i1	NO HITS	NO HITS	NO HITS	NO HITS	NO HITS	NO HITS
TR15209|c4_g4_i13	4.18516	1.33182	1.93925e-05	0.000672441	B9P999_POPTR	Full=Predicted protein; [Populus trichocarpa (Western balsam poplar) (Populus balsamifera]
TR49292|c0_g1_i1	4.18516	1.33182	1.93925e-05	0.000672441	C5YNG9_SORBI	Full=Putative uncharacterized protein Sb08g011530; [Sorghum bicolor (Sorghum) (Sorghum vulgare).]
TR10682|c0_g1_i1	4.18516	1.33182	1.93925e-05	0.000672441	C5XBY7_SORBI	Full=Putative uncharacterized protein Sb02g005500; [Sorghum bicolor (Sorghum) (Sorghum vulgare).]
TR1081|c0_g1_i2	4.18516	1.33182	1.93925e-05	0.000672441	B9GZ03_POPTR	Full=Predicted protein; Flags: Fragment; [Populus trichocarpa (Western balsam poplar) (Populus balsamif
TR17769|c2_g1_i1	3.17627	3.68893	1.95507e-05	0.00067757	C5X3C8_SORBI	Full=Putative uncharacterized protein Sb02g040740; [Sorghum bicolor (Sorghum) (Sorghum vulgare).]
TR15246|c0_g9_i1	-3.04762	6.2234	1.96507e-05	0.000680676	C0PNB4_MAIZE	Full=Putative uncharacterized protein; [Zea mays (Maize).]
TR37758|c0_g1_i2	3.18746	3.83694	1.96843e-05	0.000681123	C0HEY6_MAIZE	Full=Putative uncharacterized protein; [Zea mays (Maize).]
TR41066|c0_g1_i1	3.15515	3.84033	1.96843e-05	0.000681123	B8QWK0_ZEAMP	Full=Pathogenesis-related protein class I; Flags: Fragment; [Zea mays subsp. parviglumis (Balsas teosin
TR22588|c0_g1_i2	NO HITS	NO HITS	NO HITS	NO HITS	NO HITS	NO HITS
TR15275|c2_g5_i1	-5.17251	1.25542	1.97573e-05	0.00068293	B6TRS3_MAIZE	Full=Putative uncharacterized protein; [Zea mays (Maize).]
TR6418|c0_g2_i1	NO HITS	NO HITS	NO HITS	NO HITS	NO HITS	NO HITS
TR36353|c0_g1_i1	-3.19373	3.94306	2.06908e-05	0.000714076	C5XW25_SORBI	Full=Putative uncharacterized protein Sb04g004580; [Sorghum bicolor (Sorghum) (Sorghum vulgare).]
TR40571|c0_g1_i1	3.10576	4.328	2.0701e-05	0.000714076	D6C5C3_9POAL	Full=Phosphate-repressible phosphate permease; [Cleistogenes songorica.]
TR3842|c0_g1_i1	3.11685	4.06971	2.07018e-05	0.000714076	C4JBA4_MAIZE	Full=Putative uncharacterized protein; [Zea mays (Maize).]
TR28386|c0_g1_i2	-4.09536	1.66965	2.08449e-05	0.00071826	C4JBA5_MAIZE	Full=Putative uncharacterized protein; [Zea mays (Maize).]
TR1915|c0_g1_i1	3.78759	1.52751	2.08449e-05	0.00071826	C5XL06_SORBI	Full=Putative uncharacterized protein Sb03g035860; [Sorghum bicolor (Sorghum) (Sorghum vulgare).]
TR3976|c0_g1_i2	3.37026	2.78888	2.10218e-05	0.000723977	C4J9H4_MAIZE	Full=Putative uncharacterized protein; [Zea mays (Maize).]
TR21316|c3_g2_i7	3.21571	3.44623	2.12513e-05	0.000731497	MYB38_MAIZE	Full=Myb-related protein Zm38; [Zea mays (Maize).]
TR31951|c0_g1_i1	NO HITS	NO HITS	NO HITS	NO HITS	NO HITS	NO HITS
TR47167|c0_g1_i1	NO HITS	NO HITS	NO HITS	NO HITS	NO HITS	NO HITS
TR13048|c0_g1_i2	3.0991	4.48994	2.16979e-05	0.000745699	C5WS59_SORBI	Full=Putative uncharacterized protein Sb01g014190; [Sorghum bicolor (Sorghum) (Sorghum vulgare).]
TR15312|c0_g1_i1	3.36688	2.53823	2.19674e-05	0.000754417	C5XNK9_SORBI	Full=Putative uncharacterized protein Sb03g004970; [Sorghum bicolor (Sorghum) (Sorghum vulgare).]
TR5704|c0_g1_i1	NO HITS	NO HITS	NO HITS	NO HITS	NO HITS	NO HITS
TR42135|c0_g1_i4	NO HITS	NO HITS	NO HITS	NO HITS	NO HITS	NO HITS
TR13053|c0_g1_i1	NO HITS	NO HITS	NO HITS	NO HITS	NO HITS	NO HITS
TR26440|c0_g1_i1	3.29656	3.05908	2.20859e-05	0.000756792	C5XAJ0_SORBI	Full=Putative uncharacterized protein Sb02g022500; [Sorghum bicolor (Sorghum) (Sorghum vulgare).]
TR20779|c0_g1_i2	3.35877	2.77842	2.20897e-05	0.000756792	C5XRX2_SORBI	Full=Putative uncharacterized protein Sb04g032830; [Sorghum bicolor (Sorghum) (Sorghum vulgare).]
TR21282|c0_g1_i1	3.69224	1.84507	2.23754e-05	0.000761125	PLAS2_ARATH	LD06;Q9LN26 RecName: Full=Plastocyanin major isoform, chloroplastic; AltName: Full=DNA-damage-repair/tol
TR20654|c0_g1_i1	NO HITS	NO HITS	NO HITS	NO HITS	NO HITS	NO HITS
TR20887|c4_g2_i5	8.01158	0.33986	2.24824e-05	0.000761125	GH310_ORYSJ	Full=Putative indole-3-acetic acid-amido synthetase GH3.10; EC=6.3.2.-; AltName: Full=Auxin-responsive G
TR4373|c1_g1_i1	8.01158	0.33986	2.24824e-05	0.000761125	C5YN30_SORBI	Full=Putative uncharacterized protein Sb07g003080; [Sorghum bicolor (Sorghum) (Sorghum vulgare).]
TR35829|c0_g1_i1	NO HITS	NO HITS	NO HITS	NO HITS	NO HITS	NO HITS
TR29197|c0_g1_i1	-7.92618	0.576996	2.24824e-05	0.000761125	A3B8A0_ORYSJ	Full=Putative uncharacterized protein; [Oryza sativa subsp. japonica (Rice).]
TR24307|c0_g2_i2	NO HITS	NO HITS	NO HITS	NO HITS	NO HITS	NO HITS
TR13060|c0_g2_i1	NO HITS	NO HITS	NO HITS	NO HITS	NO HITS	NO HITS
TR22652|c0_g2_i1	NO HITS	NO HITS	NO HITS	NO HITS	NO HITS	NO HITS
TR13256|c0_g1_i1	NO HITS	NO HITS	NO HITS	NO HITS	NO HITS	NO HITS
TR22445|c0_g1_i1	-7.92618	0.576996	2.24824e-05	0.000761125	C5XRJ7_SORBI	Full=L-lactate dehydrogenase; EC=1.1.1.27; [Sorghum bicolor (Sorghum) (Sorghum vulgare).]
TR20796|c0_g1_i3	-7.92618	0.576996	2.24824e-05	0.000761125	C5YDS0_SORBI	Full=Putative uncharacterized protein Sb06g006001; Flags: Fragment; [Sorghum bicolor (Sorghum) (Sorghum
TR43269|c0_g1_i1	-7.92618	0.576996	2.24824e-05	0.000761125	F2DLJ2_HORVD	Full=Predicted protein; [Hordeum vulgare var. distichum (Two-rowed barley).]
TR33993|c1_g3_i2	NO HITS	NO HITS	NO HITS	NO HITS	NO HITS	NO HITS
TR32706|c0_g1_i1	NO HITS	NO HITS	NO HITS	NO HITS	NO HITS	NO HITS
TR15255|c1_g1_i2	-7.92618	0.576996	2.24824e-05	0.000761125	C5Z2S6_SORBI	Full=Putative uncharacterized protein Sb10g001140; [Sorghum bicolor (Sorghum) (Sorghum vulgare).]
TR36910|c0_g1_i2	-7.92618	0.576996	2.24824e-05	0.000761125	C5Y5F2_SORBI	Full=Putative uncharacterized protein Sb05g023105; Flags: Fragment; [Sorghum bicolor (Sorghum) (Sorghum
TR33487|c0_g1_i1	NO HITS	NO HITS	NO HITS	NO HITS	NO HITS	NO HITS
TR43400|c0_g1_i1	NO HITS	NO HITS	NO HITS	NO HITS	NO HITS	NO HITS
TR25626|c0_g2_i1	5.09572	0.382935	2.24824e-05	0.000761125	C4J6E6_MAIZE	Full=Ribosomal protein L19; [Zea mays (Maize).]
TR25888|c0_g1_i1	NO HITS	NO HITS	NO HITS	NO HITS	NO HITS	NO HITS
TR1277|c0_g1_i1	5.09572	0.382935	2.24824e-05	0.000761125	A2ZB14_ORYSI	Full=Putative uncharacterized protein; [Oryza sativa subsp. indica (Rice).]
TR10124|c0_g1_i1	NO HITS	NO HITS	NO HITS	NO HITS	NO HITS	NO HITS
TR25667|c0_g1_i1	NO HITS	NO HITS	NO HITS	NO HITS	NO HITS	NO HITS
TR29699|c1_g1_i5	4.5938	0.782472	2.2545e-05	0.000761677	C5YLF3_SORBI	Full=Putative uncharacterized protein Sb07g000520; [Sorghum bicolor (Sorghum) (Sorghum vulgare).]
TR5859|c0_g1_i1	4.5938	0.782472	2.2545e-05	0.000761677	D7T6X2_VITVI	Full=Putative uncharacterized protein; [Vitis vinifera (Grape).]
TR35619|c0_g1_i1	4.5938	0.782472	2.2545e-05	0.000761677	A3C917_ORYSJ	Full=Putative uncharacterized protein; [Oryza sativa subsp. japonica (Rice).]
TR33052|c0_g3_i1	3.20916	3.48349	2.26134e-05	0.000763598	A5BKB8_VITVI	Full=Putative uncharacterized protein; [Vitis vinifera (Grape).]
TR28513|c0_g1_i1	NO HITS	NO HITS	NO HITS	NO HITS	NO HITS	NO HITS
TR7655|c0_g2_i1	NO HITS	NO HITS	NO HITS	NO HITS	NO HITS	NO HITS
TR44334|c0_g1_i4	3.49929	1.98556	2.27615e-05	0.000767023	B6UG60_MAIZE	Full=Putative uncharacterized protein; [Zea mays (Maize).]
TR16872|c0_g3_i1	3.49929	1.98556	2.27615e-05	0.000767023	B6U7H6_MAIZE	Full=Patatin T5; [Zea mays (Maize).]
TR38297|c0_g1_i2	NO HITS	NO HITS	NO HITS	NO HITS	NO HITS	NO HITS
TR22894|c0_g1_i2	3.10485	4.08548	2.29702e-05	0.000773262	Q4FFM2_TYPLA	Full=Photosystem Q(B) protein; Flags: Fragment; [Typha latifolia (Bulrush) (Broadleaf cattail).]
TR30777|c0_g2_i1	NO HITS	NO HITS	NO HITS	NO HITS	NO HITS	NO HITS
TR42717|c0_g1_i2	3.4957	2.11823	2.30064e-05	0.000773689	E9NQE4_MAIZE	Full=Carbonic anhydrase; EC=4.2.1.1; [Zea mays (Maize).]
TR28913|c2_g1_i3	-3.0221	5.91026	2.30429e-05	0.000774523	C5WVM0_SORBI	Full=Putative uncharacterized protein Sb01g031910; [Sorghum bicolor (Sorghum) (Sorghum vulgare).]
TR20036|c0_g1_i1	3.05386	4.83043	2.31261e-05	0.000776921	C5YFC2_SORBI	Full=Putative uncharacterized protein Sb06g014900; [Sorghum bicolor (Sorghum) (Sorghum vulgare).]
TR15282|c5_g2_i2	3.22903	3.16809	2.3814e-05	0.000799624	C5XTM2_SORBI	Full=Putative uncharacterized protein Sb04g034950; [Sorghum bicolor (Sorghum) (Sorghum vulgare).]
TR29725|c0_g1_i1	NO HITS	NO HITS	NO HITS	NO HITS	NO HITS	NO HITS
TR47573|c0_g1_i1	3.04377	5.0723	2.41827e-05	0.000811176	C5X396_SORBI	Full=Putative uncharacterized protein Sb02g040450; [Sorghum bicolor (Sorghum) (Sorghum vulgare).]
TR21783|c0_g1_i1	3.27202	2.844	2.43047e-05	0.000814517	C5Y6W7_SORBI	Full=Adenylyl-sulfate kinase; EC=2.7.1.25; [Sorghum bicolor (Sorghum) (Sorghum vulgare).]
TR27979|c0_g1_i1	-3.03003	5.63635	2.43071e-05	0.000814517	B6SH29_MAIZE	Full=Putative uncharacterized protein; SubName: Full=Small nuclear ribonucleoprotein Sm D1; [Zea mays (
TR35832|c2_g2_i1	3.03417	5.17451	2.43867e-05	0.000816769	Q575Z7_MAIZE	Full=Alkaline alpha galactosidase 2; EC=2.4.1.82; [Zea mays (Maize).]
TR18486|c0_g1_i1	3.09062	4.24606	2.44635e-05	0.000818924	F2E4B4_HORVD	Full=Predicted protein; [Hordeum vulgare var. distichum (Two-rowed barley).]
TR24229|c6_g9_i2	2.98915	6.49564	2.47136e-05	0.000826873	Q5W7C9_ORYSJ	Full=Unknow protein; [Oryza sativa subsp. japonica (Rice).]
TR4575|c0_g1_i1	3.34597	2.42644	2.47862e-05	0.000828881	C4J1Q6_MAIZE	Full=Putative uncharacterized protein; [Zea mays (Maize).]
TR8636|c0_g1_i1	3.45914	2.324	2.48467e-05	0.000830199	C5YLZ0_SORBI	Full=Putative uncharacterized protein Sb07g001280; [Sorghum bicolor (Sorghum) (Sorghum vulgare).]
TR37024|c1_g1_i1	NO HITS	NO HITS	NO HITS	NO HITS	NO HITS	NO HITS
TR45446|c0_g2_i1	-4.43301	1.45136	2.49918e-05	0.00083364	A0MAU7_WHEAT	Full=Coated vesicle membrane protein-like; [Triticum aestivum (Wheat).]
TR18521|c2_g2_i2	NO HITS	NO HITS	NO HITS	NO HITS	NO HITS	NO HITS
TR10589|c0_g1_i1	NO HITS	NO HITS	NO HITS	NO HITS	NO HITS	NO HITS
TR15260|c0_g6_i1	-3.10183	4.34932	2.51216e-05	0.000837545	B6T0U0_MAIZE	Full=Wound induced protein; [Zea mays (Maize).]
TR48116|c0_g1_i1	3.33552	2.75726	2.56674e-05	0.000855306	C5XA38_SORBI	Full=Putative uncharacterized protein Sb02g034950; [Sorghum bicolor (Sorghum) (Sorghum vulgare).]
TR20525|c0_g2_i1	NO HITS	NO HITS	NO HITS	NO HITS	NO HITS	NO HITS
TR29670|c0_g1_i1	-3.02396	5.31572	2.60483e-05	0.000867121	C0HF51_MAIZE	Full=Putative uncharacterized protein; [Zea mays (Maize).]
TR28312|c0_g1_i1	-4.04235	1.62344	2.61012e-05	0.000868002	C5WQ38_SORBI	Full=Putative uncharacterized protein Sb01g039990; [Sorghum bicolor (Sorghum) (Sorghum vulgare).]
TR24791|c0_g1_i1	3.76068	1.50289	2.61012e-05	0.000868002	B6SYF3_MAIZE	Full=Terpene synthase 7; [Zea mays (Maize).]
TR33590|c0_g1_i1	3.42969	2.40348	2.63973e-05	0.000876963	D7LQF0_ARALL	Full=Putative uncharacterized protein; [Arabidopsis lyrata subsp. lyrata (Lyre-leaved rock-cress).]
TR3959|c0_g1_i2	3.42969	2.40348	2.63973e-05	0.000876963	C5Z172_SORBI	Full=Putative uncharacterized protein Sb09g005455; [Sorghum bicolor (Sorghum) (Sorghum vulgare).]
TR29422|c0_g2_i1	3.11896	3.63737	2.65373e-05	0.000880494	B0L4E2_MAIZE	Full=Respiratory burst oxidase protein D variant beta; [Zea mays (Maize).]
TR26650|c0_g1_i1	NO HITS	NO HITS	NO HITS	NO HITS	NO HITS	NO HITS
TR36620|c0_g1_i1	4.28373	1.03202	2.65437e-05	0.000880494	C5Z1J8_SORBI	Full=Putative uncharacterized protein Sb10g011730; [Sorghum bicolor (Sorghum) (Sorghum vulgare).]
TR3370|c0_g1_i1	3.69786	1.66165	2.66494e-05	0.000883554	C5YWT6_SORBI	Full=Pectinesterase; EC=3.1.1.11; [Sorghum bicolor (Sorghum) (Sorghum vulgare).]
TR28022|c0_g1_i1	3.62901	1.95419	2.69222e-05	0.000892036	C5YKJ3_SORBI	Full=Putative uncharacterized protein Sb07g019160; [Sorghum bicolor (Sorghum) (Sorghum vulgare).]
TR10777|c0_g1_i1	NO HITS	NO HITS	NO HITS	NO HITS	NO HITS	NO HITS
TR42687|c0_g2_i1	NO HITS	NO HITS	NO HITS	NO HITS	NO HITS	NO HITS
TR21821|c0_g1_i2	3.14884	3.62759	2.72972e-05	0.000903212	B6U4X5_MAIZE	Full=Dirigent; [Zea mays (Maize).]
TR17920|c0_g1_i1	-3.14103	3.89661	2.75783e-05	0.000912052	C5Y2N2_SORBI	Full=Putative uncharacterized protein Sb05g017940; [Sorghum bicolor (Sorghum) (Sorghum vulgare).]
TR16350|c0_g1_i1	3.01903	4.79935	2.79781e-05	0.000917562	C6JSL6_SORBI	Full=Putative uncharacterized protein Sb1368s002010; Flags: Fragment; [Sorghum bicolor (Sorghum) (Sorgh
TR39955|c0_g1_i1	NO HITS	NO HITS	NO HITS	NO HITS	NO HITS	NO HITS
TR2299|c0_g1_i1	NO HITS	NO HITS	NO HITS	NO HITS	NO HITS	NO HITS
TR26238|c0_g1_i2	-7.88681	0.543192	2.82471e-05	0.000917562	C5XNV0_SORBI	Full=Putative uncharacterized protein Sb03g026062; Flags: Fragment; [Sorghum bicolor (Sorghum) (Sorghum
TR11483|c0_g2_i1	-7.88681	0.543192	2.82471e-05	0.000917562	C0P5U1_MAIZE	Full=Putative uncharacterized protein; [Zea mays (Maize).]
TR15748|c0_g1_i1	-7.88681	0.543192	2.82471e-05	0.000917562	Q9AUN8_ORYSJ	ubName: Full=Dehydration stress-induced protein; SubName: Full=Dehydration stress-induced protein, putat
TR40839|c0_g1_i1	NO HITS	NO HITS	NO HITS	NO HITS	NO HITS	NO HITS
TR24248|c0_g2_i6	-7.88681	0.543192	2.82471e-05	0.000917562	C5XPA2_SORBI	Full=Putative uncharacterized protein Sb03g005520; [Sorghum bicolor (Sorghum) (Sorghum vulgare).]
TR26301|c1_g1_i1	-7.88681	0.543192	2.82471e-05	0.000917562	O22454_WHEAT	Full=Low-affinity cation transporter; [Triticum aestivum (Wheat).]
[truncated: 63,536 more rows]
