# Supplementary material for: De novo assembly and characterization of root transcriptome in two distinct morphotypes of vetiver, Chrysopogon zizaniodes (L.) Roberty
Source: Sci Rep. 2015 Dec 18;5:18630. doi: 10.1038/srep18630 (PMC4683516; doi:10.1038/srep18630)
Supplement: Supplementary Table S3 [file srep18630-s3.xls]

## Sheet: up
Table S3 | Differential up regulated and down regulated genes using edgeR program
gene_id	logFC	logCPM	PValue	FDR
TR33242|c0_g1_i2	0.000145318	3.93219	1	1
TR8700|c0_g1_i1	0.000212113	4.81982	1	1
TR21587|c0_g1_i1	0.000576492	3.36394	1	1
TR24432|c0_g1_i1	0.000750168	4.75602	1	1
TR5212|c0_g1_i1	0.000750168	4.75602	1	1
TR33299|c3_g3_i17	0.000789876	3.14984	1	1
TR35132|c0_g1_i1	0.000789876	3.14984	1	1
TR44290|c0_g1_i1	0.00092548	4.01555	1	1
TR14309|c0_g1_i1	0.000925822	5.32902	1	1
TR28938|c0_g1_i1	0.00100246	3.95079	1	1
TR49485|c0_g1_i1	0.001068	6.05634	1	1
TR39691|c1_g1_i1	0.00128216	2.75395	1	1
TR34922|c1_g1_i1	0.00128216	2.75395	1	1
TR19582|c0_g1_i1	0.00128312	3.73699	1	1
TR21300|c0_g3_i1	0.00139853	4.64901	1	1
TR18747|c0_g1_i1	0.00152541	2.5935	1	1
TR27134|c5_g1_i1	0.00152541	2.5935	1	1
TR15304|c2_g1_i1	0.00152541	2.5935	1	1
TR26987|c0_g1_i2	0.00152669	3.57453	1	1
TR40183|c0_g1_i1	0.00170417	4.77703	1	1
TR15404|c0_g1_i1	0.00183536	2.41295	1	1
TR33237|c0_g1_i3	0.00183536	2.41295	1	1
TR2926|c0_g1_i1	0.00209689	3.83204	1	1
TR26941|c0_g1_i3	0.00209689	3.83204	1	1
TR8861|c0_g1_i1	0.00212707	7.12493	0.99839	1
TR35490|c0_g2_i1	0.00213339	4.22494	1	1
TR24277|c1_g1_i2	0.00224381	2.20652	1	1
TR36075|c0_g1_i1	0.00224629	3.18168	1	1
TR7605|c0_g1_i1	0.00234587	4.44213	1	1
TR15473|c0_g1_i2	0.00250542	4.05048	1	1
TR21816|c0_g1_i2	0.00260106	3.59833	1	1
TR13493|c0_g1_i1	0.00278468	6.44416	0.998185	1
TR37810|c0_g1_i2	0.0028066	1.96555	1	1
TR26942|c1_g1_i5	0.0028066	1.96555	1	1
TR15472|c0_g1_i1	0.00363157	1.67609	1	1
TR36150|c0_g2_i1	0.00363157	1.67609	1	1
TR15749|c1_g1_i1	0.00364139	4.20054	1	1
TR34964|c0_g1_i1	0.0038554	3.87164	1	1
TR37864|c0_g1_i1	0.00400853	3.0979	1	1
TR8648|c0_g1_i2	0.00400853	3.0979	1	1
TR34339|c0_g1_i3	0.00421489	2.46562	1	1
TR2157|c0_g1_i2	0.00421489	2.46562	1	1
TR21832|c0_g1_i1	0.00421876	3.44491	1	1
TR14497|c0_g1_i1	0.00428154	4.87365	1	1
TR13258|c0_g1_i1	0.00495757	1.31357	1	1
TR35503|c0_g1_i1	0.00495757	1.31357	1	1
TR36906|c0_g1_i1	0.00496805	2.26712	1	1
TR9034|c0_g1_i3	0.00496805	2.26712	1	1
TR17831|c0_g1_i1	0.00497435	3.56046	1	1
TR7221|c0_g1_i1	0.00528059	3.74589	1	1
TR29669|c0_g1_i1	0.00536927	5.37684	0.996592	1
TR7596|c3_g1_i1	0.00567498	4.86796	0.995159	1
TR44625|c0_g1_i1	0.00576678	3.37545	1	1
TR41896|c0_g1_i1	0.00594171	5.248	0.996275	1
TR27227|c0_g1_i1	0.00599152	2.03688	1	1
TR36034|c1_g1_i1	0.00599152	2.03688	1	1
TR14025|c0_g1_i2	0.00599152	2.03688	1	1
TR1713|c0_g2_i1	0.00600462	4.98766	0.995539	1
TR33920|c0_g1_i1	0.00608095	6.5816	0.994033	1
TR21677|c0_g1_i1	0.00622566	5.02838	1	1
TR27993|c0_g1_i1	0.00642518	2.51643	1	1
TR43174|c0_g1_i1	0.00642518	2.51643	1	1
TR33251|c0_g1_i1	0.00671401	4.93101	0.995363	1
TR15307|c2_g2_i2	0.00675585	10.5851	0.991841	1
TR23007|c0_g1_i2	0.00681463	3.16316	1	1
TR10056|c0_g1_i1	0.0070466	6.06211	0.993624	1
TR45286|c0_g1_i1	0.00718862	6.30471	0.992995	1
TR21611|c0_g1_i1	0.00732964	5.25114	0.996283	1
TR35827|c1_g2_i4	0.00744008	0.828227	1	1
TR8660|c0_g1_i4	0.00744008	0.828227	1	1
TR37853|c0_g1_i1	0.00744008	0.828227	1	1
TR3244|c0_g1_i1	0.00744008	0.828227	1	1
TR25770|c0_g1_i2	0.00744008	0.828227	1	1
TR29466|c0_g1_i1	0.00744008	0.828227	1	1
TR14305|c0_g1_i1	0.00746268	1.76278	1	1
TR44659|c1_g1_i2	0.00747025	2.32527	1	1
TR37743|c1_g1_i1	0.00747404	2.72895	1	1
TR16737|c0_g2_i2	0.00747631	3.04402	1	1
TR24241|c0_g1_i2	0.00747891	3.52157	1	1
TR19624|c0_g1_i1	0.00770037	4.75252	0.994756	1
TR14322|c0_g1_i1	0.00772988	4.568	0.994047	1
TR43922|c0_g1_i1	0.00812507	3.19471	1	1
TR21789|c0_g1_i1	0.00832537	6.25724	0.991674	1
TR5148|c0_g1_i1	0.00839507	6.58956	0.991211	1
TR45825|c1_g2_i1	0.00861533	5.3717	0.993151	1
TR12084|c0_g1_i1	0.00871151	5.25428	0.992573	1
TR42184|c0_g1_i1	0.00878774	4.4917	0.993729	1
TR39671|c0_g1_i2	0.00887251	2.10485	1	1
TR2344|c0_g1_i1	0.00887251	2.10485	1	1
TR16763|c0_g1_i1	0.00887251	2.10485	1	1
TR7169|c0_g1_i2	0.00888305	3.07826	1	1
TR12788|c0_g1_i1	0.00917286	4.60372	0.994203	1
TR44659|c0_g1_i1	0.00922157	2.77142	1	1
TR17823|c0_g1_i1	0.00929395	4.50436	1	1
TR36055|c1_g1_i2	0.00973956	7.6587	0.988807	1
TR6415|c0_g1_i1	0.0097575	1.42408	1	1
TR36092|c0_g1_i2	0.0097765	2.38118	1	1
TR7301|c0_g1_i1	0.00978603	3.35927	1	1
TR24089|c1_g1_i2	0.00978603	3.35927	1	1
TR8292|c0_g1_i1	0.00978921	3.93687	1	1
TR37774|c0_g1_i1	0.0102242	3.11171	1	1
TR13436|c0_g1_i1	0.0104055	2.61299	1	1
TR12823|c0_g1_i1	0.0104527	6.67809	0.988621	1
TR9119|c4_g3_i1	0.0105154	7.54659	0.987919	1
TR24134|c1_g1_i1	0.0105858	4.24395	0.992564	1
TR3136|c0_g1_i1	0.0105886	5.23797	0.992494	1
TR42655|c0_g1_i1	0.0106176	6.18576	0.988286	1
TR5469|c3_g1_i1	0.0108528	1.84457	1	1
TR33225|c0_g1_i4	0.0108684	2.81267	1	1
TR45802|c0_g2_i1	0.0108684	2.81267	1	1
TR14554|c0_g1_i2	0.0108762	3.79648	1	1
TR18827|c0_g1_i1	0.0109894	7.50524	0.987363	1
TR45154|c0_g1_i1	0.0113828	5.63067	0.988549	1
TR43237|c0_g1_i1	0.0114072	4.38972	0.993274	1
TR24239|c0_g1_i1	0.0114911	2.16977	1	1
TR14492|c0_g1_i1	0.0115041	3.14439	1	1
TR9086|c0_g1_i1	0.011583	4.97563	0.986515	1
TR21386|c1_g1_i1	0.011791	5.30157	0.989234	1
TR15402|c0_g1_i1	0.011909	2.435	1	1
TR48140|c0_g1_i1	0.011909	2.435	1	1
TR27119|c0_g1_i1	0.0119201	3.41393	1	1
TR49361|c0_g1_i2	0.0119239	3.99181	0.991188	1
TR47508|c0_g1_i1	0.0121961	5.92695	0.988331	1
TR47082|c0_g1_i1	0.0122038	2.65896	1	1
TR30996|c0_g1_i1	0.0123519	5.55162	0.987901	1
TR40397|c0_g1_i1	0.0123892	5.77818	0.987064	1
TR24701|c0_g1_i1	0.012551	4.53449	0.987826	1
TR7301|c0_g2_i1	0.0125923	3.02362	1	1
TR46491|c0_g1_i1	0.0127027	6.43078	0.986146	1
TR35762|c0_g1_i1	0.012727	3.17636	1	1
TR34337|c0_g1_i1	0.0128368	3.31447	0.986006	1
TR31225|c0_g1_i1	0.0129737	4.4896	0.987435	1
TR33285|c0_g4_i2	0.0132277	6.25479	0.985722	1
TR27165|c0_g1_i2	0.0132597	4.0273	0.991403	1
TR27160|c2_g1_i1	0.0136584	5.3832	0.986407	1
TR27155|c0_g1_i1	0.0136833	5.5322	0.984679	1
TR5427|c0_g1_i1	0.0137623	0.0913844	1	1
TR33996|c1_g1_i2	0.0137623	0.0913844	1	1
TR27184|c0_g2_i1	0.0137623	0.0913844	1	1
TR28485|c0_g2_i1	0.0137623	0.0913844	1	1
TR43702|c0_g1_i2	0.0137623	0.0913844	1	1
TR5293|c0_g1_i2	0.0137623	0.0913844	1	1
TR14019|c0_g1_i1	0.0137623	0.0913844	1	1
TR15283|c2_g2_i4	0.0137623	0.0913844	1	1
TR11783|c0_g1_i1	0.0137623	0.0913844	1	1
TR5793|c0_g1_i1	0.0137623	0.0913844	1	1
TR10205|c0_g1_i1	0.0137623	0.0913844	1	1
TR995|c0_g2_i1	0.0137623	0.0913844	1	1
TR13034|c2_g1_i1	0.0137623	0.0913844	1	1
TR26992|c0_g1_i1	0.0137623	0.0913844	1	1
TR2218|c0_g1_i2	0.0137623	0.0913844	1	1
TR4532|c0_g1_i1	0.0137623	0.0913844	1	1
TR44527|c0_g1_i1	0.0137623	0.0913844	1	1
TR8829|c0_g1_i1	0.0137623	0.0913844	1	1
TR28082|c0_g1_i1	0.0137623	0.0913844	1	1
TR16344|c0_g3_i1	0.0137623	0.0913844	1	1
TR20819|c0_g5_i1	0.0138366	0.980611	1	1
TR31756|c0_g1_i1	0.0138366	0.980611	1	1
TR27831|c0_g2_i1	0.0138366	0.980611	1	1
TR43205|c0_g1_i1	0.0138366	0.980611	1	1
TR28388|c0_g1_i1	0.0138615	1.52673	1	1
TR5648|c0_g1_i1	0.013874	1.92197	1	1
TR33758|c0_g1_i2	0.013874	1.92197	1	1
TR13001|c0_g1_i2	0.0138815	2.2319	1	1
TR24199|c0_g2_i1	0.0138815	2.2319	1	1
TR20868|c0_g2_i2	0.0138866	2.48689	1	1
TR19575|c0_g1_i2	0.0138866	2.48689	1	1
TR24114|c0_g1_i1	0.0138866	2.48689	1	1
TR21448|c0_g1_i2	0.0138928	2.89181	1	1
TR38268|c0_g1_i1	0.0138949	3.05835	1	1
TR37814|c0_g2_i1	0.0138966	3.20763	1	1
TR13065|c1_g1_i1	0.0138991	3.46659	1	1
TR47330|c0_g2_i1	0.0138991	3.46659	1	1
TR29434|c0_g1_i1	0.0139009	3.68606	0.989119	1
TR16774|c0_g1_i1	0.0139059	4.57104	0.988114	1
TR44750|c0_g1_i1	0.0139063	4.67727	0.988969	1
TR15280|c0_g1_i1	0.0142152	5.08567	0.987503	1
TR26745|c0_g1_i1	0.0142647	5.87474	0.985489	1
TR9261|c0_g1_i1	0.0145675	3.98129	0.991099	1
TR26856|c0_g1_i1	0.0146949	5.31482	0.985776	1
TR45405|c0_g1_i1	0.0147086	6.70555	0.983419	1
TR13940|c0_g1_i1	0.0147658	3.60419	1	1
TR13063|c1_g3_i1	0.0148356	3.49222	0.987585	1
TR12554|c0_g1_i1	0.0149275	4.94117	0.986198	1
TR37973|c0_g1_i1	0.0149586	4.89788	0.990514	1
TR26494|c0_g1_i1	0.0150163	3.23825	1	1
TR27195|c0_g1_i1	0.0151838	5.03281	0.987044	1
TR43966|c0_g1_i1	0.0152948	3.91493	1	1
TR9272|c0_g1_i1	0.0153603	5.43038	0.983564	1
TR42511|c0_g1_i1	0.0156023	6.08166	0.98323	1
TR34361|c1_g3_i1	0.0156253	6.06219	0.982987	1
TR12496|c0_g1_i1	0.0157256	2.53698	1	1
TR9241|c0_g1_i1	0.0157462	4.50753	0.987612	1
TR15225|c0_g1_i1	0.0159638	3.93376	0.99082	1
TR29672|c0_g1_i1	0.0160016	5.31782	0.982239	1
TR47588|c0_g1_i1	0.0160725	2.29147	1	1
TR3827|c0_g1_i1	0.0160725	2.29147	1	1
TR659|c0_g1_i1	0.0164642	4.0346	0.982848	1
TR37067|c0_g1_i2	0.0165834	1.99545	1	1
TR43716|c0_g1_i1	0.0166047	2.96683	1	1
TR2954|c2_g1_i1	0.0166047	2.96683	1	1
TR43925|c0_g1_i1	0.0167856	3.86512	0.990369	1
TR38237|c0_g1_i1	0.0168433	3.42504	0.987036	1
TR8618|c0_g1_i1	0.0171148	5.78903	0.979469	1
TR25658|c0_g1_i1	0.0172851	4.21731	0.992436	1
TR45551|c0_g1_i2	0.0174108	1.62258	1	1
TR40209|c0_g1_i1	0.0174108	1.62258	1	1
TR42455|c0_g1_i1	0.0174401	2.58539	1	1
TR5252|c0_g2_i3	0.0174548	3.56648	1	1
TR28972|c0_g1_i1	0.0174653	5.36021	0.98276	1
TR33090|c0_g1_i1	0.0174658	5.55217	0.978846	1
TR33235|c0_g1_i1	0.0177638	5.0226	0.982576	1
TR32094|c0_g1_i1	0.017793	4.88667	0.980874	1
TR1136|c0_g1_i1	0.0178781	6.14769	0.979968	1
TR23256|c0_g1_i1	0.0179174	7.30806	0.979041	1
TR9224|c1_g3_i1	0.0180878	2.34868	1	1
TR34398|c0_g1_i1	0.0180878	2.34868	1	1
TR33995|c0_g1_i1	0.018373	2.82946	1	1
TR31226|c1_g1_i3	0.018373	2.82946	1	1
TR26266|c0_g1_i1	0.018373	2.82946	1	1
TR9057|c0_g1_i1	0.018473	4.00671	0.982508	1
TR40122|c0_g2_i2	0.018473	4.00671	0.982508	1
TR40138|c0_g1_i1	0.0186612	5.52657	0.981535	1
TR46521|c0_g1_i2	0.0188621	4.5376	0.981772	1
TR46177|c1_g1_i1	0.0189805	1.11846	1	1
TR3225|c0_g1_i1	0.0189805	1.11846	1	1
TR32450|c0_g2_i1	0.0189805	1.11846	1	1
TR24225|c1_g1_i6	0.0189805	1.11846	1	1
TR40408|c0_g1_i1	0.0189805	1.11846	1	1
TR20919|c0_g1_i1	0.0189805	1.11846	1	1
TR46586|c1_g1_i1	0.0190268	2.06536	1	1
TR44234|c0_g1_i1	0.0190268	2.06536	1	1
TR4692|c0_g1_i2	0.0190423	2.63223	1	1
TR18512|c0_g1_i1	0.0190423	2.63223	1	1
TR3274|c0_g1_i2	0.0190547	3.35459	1	1
TR36531|c1_g2_i1	0.0190601	3.83371	0.990153	1
TR30374|c0_g1_i2	0.0190601	3.83371	0.990153	1
TR40186|c2_g3_i1	0.0190715	6.62751	0.978191	1
TR5187|c0_g1_i1	0.0194001	5.83193	0.977573	1
TR33150|c0_g1_i1	0.0194755	3.50275	0.987672	1
TR34427|c0_g1_i1	0.0195013	6.25547	0.978103	1
TR636|c0_g1_i1	0.0195248	4.35756	0.98626	1
TR3508|c0_g1_i1	0.0199814	5.36601	0.979373	1
TR9299|c2_g1_i1	0.0201161	4.7517	0.984267	1
TR15276|c0_g1_i1	0.0202009	4.63957	0.983003	1
TR20861|c1_g1_i1	0.0203923	4.15182	0.984159	1
TR31765|c0_g2_i1	0.0205106	1.71247	1	1
TR45243|c0_g1_i1	0.0205106	1.71247	1	1
TR4464|c0_g1_i1	0.0205106	1.71247	1	1
TR5018|c0_g3_i3	0.0205106	1.71247	1	1
TR15944|c0_g1_i1	0.0205704	5.348	0.979129	1
TR40168|c0_g1_i1	0.0208324	5.11626	0.979608	1
TR26847|c0_g1_i1	0.0208891	4.83002	0.980119	1
TR19597|c0_g1_i1	0.0209591	2.90771	1	1
TR33110|c0_g2_i2	0.0212417	2.13205	1	1
TR47556|c0_g1_i1	0.0214135	6.98038	0.975021	1
TR21839|c0_g1_i1	0.0215027	3.28051	0.985664	1
TR43717|c0_g1_i1	0.0215769	3.91177	0.990674	1
TR30349|c0_g1_i2	0.02167	2.45672	1	1
TR3277|c0_g1_i2	0.02167	2.45672	1	1
TR27945|c1_g1_i1	0.0217386	5.77086	0.976613	1
TR17711|c0_g1_i2	0.021801	4.10966	0.98372	1
TR25580|c0_g2_i1	0.0219309	4.96582	0.977354	1
TR34968|c0_g1_i2	0.0225531	4.52318	0.981581	1
TR32094|c1_g1_i1	0.0225788	3.60026	0.988478	1
TR31022|c0_g1_i1	0.0227703	7.30931	0.973131	1
TR39749|c0_g1_i3	0.0231045	0.336962	1	1
TR25637|c0_g1_i1	0.0231045	0.336962	1	1
TR24137|c0_g1_i3	0.0231045	0.336962	1	1
TR7617|c0_g1_i2	0.0231045	0.336962	1	1
TR14307|c0_g1_i1	0.0231045	0.336962	1	1
TR43733|c0_g1_i1	0.0231045	0.336962	1	1
TR25791|c0_g1_i1	0.0231045	0.336962	1	1
TR1685|c0_g2_i1	0.0231045	0.336962	1	1
TR7639|c0_g1_i1	0.0231045	0.336962	1	1
TR9259|c0_g1_i1	0.0231045	0.336962	1	1
TR47847|c0_g1_i1	0.0231045	0.336962	1	1
TR49363|c1_g1_i2	0.0231045	0.336962	1	1
TR32854|c0_g1_i1	0.0231379	6.65026	0.973224	1
TR35827|c0_g1_i2	0.023207	1.24429	1	1
TR32504|c0_g1_i1	0.023207	1.24429	1	1
TR48112|c0_g1_i1	0.023207	1.24429	1	1
TR36335|c0_g3_i1	0.023207	1.24429	1	1
TR3989|c0_g1_i1	0.023207	1.24429	1	1
TR31313|c0_g3_i1	0.023207	1.24429	1	1
TR15095|c0_g1_i1	0.0232413	1.79709	1	1
TR13972|c0_g2_i1	0.0232413	1.79709	1	1
TR29792|c0_g1_i1	0.0232413	1.79709	1	1
TR27015|c1_g1_i3	0.0232413	1.79709	1	1
TR5457|c0_g1_i2	0.0232413	1.79709	1	1
TR17405|c0_g1_i2	0.0232413	1.79709	1	1
TR35153|c0_g1_i1	0.0232586	2.1958	1	1
TR24123|c0_g1_i2	0.0232586	2.1958	1	1
TR34430|c0_g1_i1	0.0232586	2.1958	1	1
TR34387|c0_g1_i1	0.0232586	2.1958	1	1
TR10814|c0_g1_i1	0.0232689	2.50786	1	1
TR24233|c0_g2_i1	0.0232689	2.50786	1	1
TR25523|c0_g1_i1	0.0232758	2.76428	0.979717	1
TR31480|c0_g1_i1	0.0232873	3.33817	0.986225	1
TR15903|c0_g2_i1	0.0232873	3.33817	0.986225	1
TR17825|c0_g1_i1	0.0233009	4.61452	0.97693	1
TR21775|c1_g1_i1	0.0237666	5.21194	0.973249	1
TR15248|c0_g1_i1	0.0238395	3.98582	0.973434	1
TR37838|c0_g1_i1	0.0243548	3.01767	0.982875	1
TR47073|c0_g1_i1	0.0245236	2.80574	1	1
TR28923|c0_g1_i3	0.0246495	3.66929	0.978036	1
TR29706|c0_g1_i1	0.0251081	5.56989	0.973126	1
TR47057|c0_g1_i1	0.0251962	5.50107	0.971838	1
TR8275|c0_g1_i1	0.0253399	4.39657	0.973253	1
TR7156|c0_g1_i2	0.0254853	3.56244	0.988169	1
TR17481|c0_g1_i1	0.0255276	4.75438	0.97386	1
TR43212|c0_g1_i1	0.0256652	1.87703	1	1
TR46624|c0_g1_i1	0.0256652	1.87703	1	1
TR26966|c0_g1_i3	0.0256652	1.87703	1	1
TR32194|c0_g2_i1	0.0256652	1.87703	1	1
TR29461|c0_g1_i1	0.0256652	1.87703	1	1
TR41073|c0_g1_i1	0.0256652	1.87703	1	1
TR49364|c0_g1_i1	0.0257011	2.84605	0.980823	1
TR44384|c0_g1_i1	0.0257131	3.42057	0.97398	1
TR34417|c0_g1_i1	0.0257131	3.42057	0.97398	1
TR22920|c0_g1_i4	0.0258405	4.56506	0.976149	1
TR3865|c0_g2_i1	0.0259245	3.71355	0.9787	1
TR15796|c0_g1_i1	0.0261465	2.605	1	1
TR29665|c0_g2_i2	0.0261465	2.605	1	1
TR2155|c0_g1_i2	0.0261683	3.58643	0.976731	1
TR27998|c0_g1_i1	0.0263706	4.65386	0.971945	1
TR27950|c0_g1_i1	0.0265177	5.58437	0.970467	1
TR17410|c0_g1_i1	0.0265333	3.73518	0.978955	1
TR45518|c0_g2_i1	0.0267414	1.36005	1	1
TR13938|c0_g1_i1	0.0267414	1.36005	1	1
TR21449|c0_g1_i1	0.0267414	1.36005	1	1
TR35000|c0_g1_i1	0.0267414	1.36005	1	1
TR34760|c0_g1_i1	0.0267414	1.36005	1	1
TR21630|c0_g1_i3	0.0267414	1.36005	1	1
TR47838|c0_g1_i1	0.0274459	2.65122	1	1
TR35815|c1_g1_i1	0.0275696	4.01116	0.973829	1
TR5039|c0_g1_i1	0.027868	2.92344	0.981814	1
TR37052|c0_g1_i1	0.027868	2.92344	0.981814	1
TR2888|c0_g1_i1	0.027868	2.92344	0.981814	1
TR18502|c0_g1_i1	0.0280451	4.02878	0.974212	1
TR36377|c0_g1_i1	0.0281641	3.15236	0.984394	1
TR18496|c1_g1_i1	0.0283036	5.23683	0.969982	1
TR34934|c0_g1_i1	0.0285523	3.52359	0.97577	1
TR20789|c0_g2_i1	0.028664	2.69601	0.978737	1
TR45195|c0_g3_i1	0.0288671	2.96063	0.982182	1
TR36093|c1_g1_i4	0.0290269	4.1718	0.976609	1
TR13487|c0_g1_i1	0.0291182	3.37765	0.973188	1
TR34941|c0_g1_i1	0.0293662	3.96461	0.973027	1
TR24237|c0_g1_i1	0.0294472	5.76436	0.966074	1
TR2295|c0_g1_i1	0.0295624	4.70319	0.972894	1
TR9310|c0_g1_i2	0.0296209	5.0256	0.969626	1
TR25663|c0_g1_i1	0.0296293	0.546822	1	1
TR20018|c0_g2_i2	0.0296293	0.546822	1	1
TR28902|c0_g1_i1	0.0296293	0.546822	1	1
TR27027|c7_g1_i1	0.0296293	0.546822	1	1
TR7628|c0_g2_i4	0.0296293	0.546822	1	1
TR35873|c0_g2_i1	0.0296293	0.546822	1	1
TR43900|c0_g1_i1	0.0296293	0.546822	1	1
TR11433|c1_g1_i1	0.0296293	0.546822	1	1
TR44722|c0_g1_i1	0.0296293	0.546822	1	1
TR882|c0_g1_i1	0.0296293	0.546822	1	1
TR29200|c0_g1_i1	0.0296293	0.546822	1	1
TR4592|c0_g2_i1	0.0296293	0.546822	1	1
TR11436|c0_g1_i1	0.0296293	0.546822	1	1
TR15204|c0_g2_i1	0.0296293	0.546822	1	1
TR22261|c2_g1_i1	0.0296293	0.546822	1	1
TR50131|c0_g1_i1	0.0296293	0.546822	1	1
TR24225|c1_g2_i1	0.0296293	0.546822	1	1
TR35803|c0_g1_i3	0.0296293	0.546822	1	1
TR49971|c0_g2_i1	0.0296293	0.546822	1	1
TR28534|c0_g1_i1	0.0296293	0.546822	1	1
TR43231|c0_g1_i1	0.0297408	1.46722	1	1
TR17412|c0_g1_i4	0.0297408	1.46722	1	1
TR860|c0_g1_i2	0.0297782	2.02475	1	1
TR9280|c0_g1_i5	0.029821	3.21527	0.985056	1
TR47135|c0_g1_i1	0.0298307	3.7226	0.978828	1
TR45561|c0_g1_i1	0.0300783	5.98128	0.966297	1
TR41083|c0_g1_i1	0.0303302	3.87814	0.971423	1
TR21630|c0_g1_i2	0.0307175	3.03226	0.98304	1
TR33305|c1_g3_i8	0.030885	2.78163	0.979948	1
TR9835|c0_g1_i1	0.030885	2.78163	0.979948	1
TR1134|c1_g1_i1	0.0309053	6.10171	0.964853	1
TR28929|c0_g1_i1	0.0312797	5.14825	0.968079	1
TR13016|c0_g1_i1	0.0313195	4.62231	0.965626	1
TR39405|c0_g1_i1	0.0313301	7.19973	0.962789	1
TR1147|c0_g1_i2	0.0313402	3.27555	0.971216	1
TR32557|c0_g1_i1	0.03151	6.51933	0.963194	1
TR47449|c0_g1_i1	0.0315381	2.09331	1	1
TR15208|c0_g1_i1	0.0315381	2.09331	1	1
TR5055|c0_g1_i1	0.0315758	3.06678	0.983517	1
TR35796|c0_g1_i5	0.0315758	3.06678	0.983517	1
TR35762|c0_g1_i2	0.0319002	2.82261	1	1
TR20492|c0_g1_i1	0.0319002	2.82261	1	1
TR17831|c0_g1_i2	0.0319229	3.80673	0.969961	1
TR1021|c0_g1_i2	0.0323183	1.56699	1	1
TR40196|c0_g1_i2	0.0323183	1.56699	1	1
TR42543|c0_g1_i1	0.0323183	1.56699	1	1
TR11440|c0_g1_i1	0.0323183	1.56699	1	1
TR44659|c1_g1_i1	0.0323749	2.52853	1	1
TR13971|c0_g1_i1	0.0324033	3.50901	0.975432	1
TR22199|c0_g1_i1	0.032409	3.82701	0.980252	1
TR41916|c0_g1_i1	0.0328076	4.10415	0.967295	1
TR42682|c0_g1_i1	0.032912	7.05083	0.960978	1
TR14504|c0_g1_i1	0.032935	5.04162	0.965669	1
TR16894|c0_g2_i1	0.032992	3.53391	0.975936	1
TR34011|c0_g3_i3	0.0331364	2.15876	1	1
TR34992|c0_g1_i4	0.0331364	2.15876	1	1
TR28973|c0_g1_i5	0.0331364	2.15876	1	1
TR26683|c0_g1_i1	0.033293	4.53663	0.969624	1
TR13101|c0_g1_i1	0.0334246	6.34243	0.961086	1
TR31268|c0_g1_i1	0.0335323	2.57723	0.977074	1
TR2119|c0_g1_i1	0.0336414	4.63867	0.960352	1
TR38303|c3_g1_i1	0.0338706	4.02587	0.965536	1
TR24243|c4_g1_i1	0.0339961	4.27017	0.970816	1
TR9086|c0_g1_i2	0.0342237	3.90543	0.971879	1
TR1700|c0_g1_i1	0.0344442	0.730043	1	1
TR50159|c0_g1_i2	0.0344442	0.730043	1	1
TR47351|c0_g1_i2	0.0344442	0.730043	1	1
TR31167|c0_g2_i1	0.0344442	0.730043	1	1
TR26043|c0_g1_i1	0.0344442	0.730043	1	1
TR1140|c0_g1_i3	0.0344442	0.730043	1	1
TR12884|c0_g1_i1	0.0344442	0.730043	1	1
TR29708|c0_g1_i2	0.0344442	0.730043	1	1
TR30416|c0_g1_i2	0.0344442	0.730043	1	1
TR5499|c0_g1_i3	0.0344442	0.730043	1	1
TR26699|c0_g2_i1	0.0344442	0.730043	1	1
TR17781|c2_g3_i3	0.0344442	0.730043	1	1
TR49425|c0_g1_i1	0.0344442	0.730043	1	1
TR9252|c0_g1_i1	0.0345569	1.66031	1	1
TR43870|c0_g1_i1	0.0345569	1.66031	1	1
TR15750|c0_g1_i1	0.0345569	1.66031	1	1
TR13013|c0_g1_i2	0.0345569	1.66031	1	1
TR17829|c0_g3_i1	0.0346248	2.939	0.982	1
TR38716|c0_g1_i1	0.0349712	4.31396	0.964623	1
TR34350|c0_g1_i2	0.0353144	3.22801	0.970243	1
TR33757|c1_g1_i1	0.0354398	2.9758	0.964905	1
TR36120|c0_g1_i2	0.035598	5.33695	0.957939	1
TR109|c0_g1_i1	0.0356257	2.66997	0.978477	1
TR15286|c0_g1_i2	0.0356257	2.66997	0.978477	1
TR36309|c0_g1_i1	0.035696	6.41935	0.958231	1
TR33772|c0_g1_i1	0.035715	5.16631	0.960551	1
TR35095|c0_g1_i1	0.0359302	2.28138	0.971953	1
TR21351|c0_g1_i3	0.0359302	2.28138	0.971953	1
TR2965|c0_g1_i2	0.036214	3.01169	0.982875	1
TR39421|c1_g2_i1	0.0363343	3.49427	0.97526	1
TR15209|c4_g4_i12	0.0365194	1.74797	1	1
TR31732|c0_g3_i1	0.0365194	1.74797	1	1
TR42689|c0_g1_i4	0.0365194	1.74797	1	1
TR2202|c0_g1_i1	0.0365194	1.74797	1	1
TR1847|c1_g2_i1	0.0365755	2.71419	0.978991	1
TR3224|c0_g1_i1	0.0365942	3.28777	0.971449	1
TR20801|c0_g1_i1	0.0369841	5.02638	0.960953	1
TR34045|c0_g1_i1	0.0371581	2.339	1	1
TR20795|c0_g1_i2	0.0371954	3.31675	0.972127	1
TR15331|c1_g1_i1	0.0372078	3.89425	0.971729	1
TR13016|c0_g1_i3	0.0373058	4.42461	0.960635	1
TR1182|c0_g1_i1	0.0375071	7.55716	0.955044	1
TR39739|c3_g1_i1	0.0377727	3.34516	0.972561	1
TR37026|c0_g1_i1	0.0377727	3.34516	0.972561	1
TR33946|c0_g2_i1	0.0378587	3.56845	0.964752	1
TR34968|c0_g1_i1	0.0378698	5.83292	0.955193	1
TR46196|c0_g1_i1	0.0379623	4.84179	0.960582	1
TR8651|c2_g1_i1	0.0380446	4.22248	0.962356	1
TR38262|c0_g2_i1	0.0381436	0.892633	1	1
TR45192|c0_g1_i2	0.0381436	0.892633	1	1
TR20736|c0_g1_i1	0.0381436	0.892633	1	1
TR27014|c8_g1_i1	0.0381436	0.892633	1	1
TR44324|c0_g2_i5	0.0381436	0.892633	1	1
TR34939|c0_g2_i1	0.0382538	1.83062	0.962319	1
TR33197|c0_g1_i1	0.0382538	1.83062	0.962319	1
TR15306|c0_g1_i4	0.0382538	1.83062	0.962319	1
TR27166|c0_g1_i1	0.0382538	1.83062	0.962319	1
TR16357|c0_g1_i1	0.0382907	2.39441	0.974025	1
TR45592|c0_g1_i1	0.038418	6.60462	0.954709	1
TR20637|c0_g1_i1	0.0386156	4.3761	0.95927	1
TR35774|c1_g1_i2	0.0387918	3.61586	0.96589	1
TR32189|c0_g1_i1	0.0387918	3.61586	0.96589	1
TR2997|c0_g1_i1	0.0389585	3.14692	0.968654	1
TR26213|c0_g1_i1	0.0390758	5.76225	0.955579	1
TR45851|c0_g2_i1	0.0391026	2.83928	0.961446	1
TR33103|c0_g1_i1	0.0391026	2.83928	0.961446	1
TR39435|c0_g1_i2	0.0391301	3.82365	0.970299	1
TR9034|c0_g1_i1	0.0393389	2.44777	1	1
TR7610|c2_g1_i7	0.0394724	7.64611	0.952604	1
TR18518|c0_g1_i1	0.0396658	3.66176	0.955813	1
TR38782|c0_g1_i1	0.0397979	1.90879	1	1
TR5020|c0_g2_i5	0.0397979	1.90879	1	1
TR43781|c0_g1_i1	0.0399719	5.10673	0.954841	1
TR17708|c0_g2_i1	0.0403116	2.49923	0.975812	1
TR15793|c1_g1_i2	0.0403116	2.49923	0.975812	1
TR29780|c0_g1_i1	0.0403395	5.57751	0.952524	1
TR20047|c0_g1_i1	0.0403477	3.47939	0.962501	1
TR45782|c0_g1_i1	0.0409143	5.76665	0.950505	1
TR32907|c0_g1_i1	0.0410748	1.03877	1	1
TR17651|c0_g1_i2	0.0410748	1.03877	1	1
TR46501|c0_g1_i3	0.0410748	1.03877	1	1
TR29806|c1_g1_i1	0.0410748	1.03877	1	1
TR23054|c0_g1_i1	0.0410748	1.03877	1	1
TR43191|c0_g2_i1	0.041139	9.06718	0.950084	1
TR3405|c1_g1_i1	0.0411812	1.98294	0.965974	1
TR47570|c0_g1_i1	0.0411812	1.98294	0.965974	1
TR16761|c0_g1_i2	0.0411812	1.98294	0.965974	1
TR45785|c0_g3_i1	0.0412168	2.54892	0.97646	1
TR7613|c0_g2_i1	0.0417798	4.2886	0.956772	1
TR1670|c0_g1_i1	0.0418332	4.1411	0.960142	1
TR2222|c0_g1_i1	0.0420612	2.59695	0.977369	1
TR13162|c0_g1_i1	0.0421863	4.44884	0.954836	1
TR33262|c0_g2_i1	0.0422514	3.32864	0.958365	1
TR16841|c0_g1_i1	0.0424974	3.60218	0.965444	1
TR3524|c0_g1_i1	0.0425786	5.39987	0.949687	1
TR21784|c0_g1_i1	0.0427248	3.35682	0.959327	1
TR24258|c0_g1_i1	0.0427983	4.03026	0.957032	1
TR42694|c0_g1_i2	0.0427983	4.03026	0.957032	1
TR48867|c0_g1_i1	0.0428508	2.64344	0.977937	1
TR45176|c0_g1_i1	0.0428508	2.64344	0.977937	1
TR41902|c0_g2_i1	0.0428508	2.64344	0.977937	1
TR15226|c1_g1_i1	0.0428508	2.64344	0.977937	1
TR36046|c0_g1_i2	0.0428854	3.62554	0.954676	1
TR7658|c0_g1_i2	0.0432431	4.51286	0.956737	1
TR9058|c2_g1_i1	0.0434103	5.81233	0.949507	1
TR45833|c0_g1_i1	0.0434429	5.45306	0.948256	1
TR1148|c0_g1_i2	0.0434547	1.17147	1	1
TR28974|c0_g1_i1	0.0434547	1.17147	1	1
TR45195|c0_g2_i1	0.0434547	1.17147	1	1
TR43216|c0_g1_i1	0.0434547	1.17147	1	1
TR28974|c0_g1_i2	0.0434547	1.17147	1	1
TR24107|c0_g2_i1	0.0435566	2.12073	0.968981	1
TR20138|c0_g1_i1	0.0436454	4.98262	0.950833	1
TR36540|c0_g1_i1	0.0441327	3.12794	0.952359	1
TR4733|c0_g1_i1	0.0441761	5.91345	0.950561	1
TR14560|c0_g1_i1	0.0442274	3.92909	0.953884	1
TR31536|c0_g1_i1	0.0442651	4.44119	0.948107	1
TR19539|c0_g2_i1	0.0442855	2.73215	0.979239	1
TR17483|c1_g1_i1	0.0444462	3.46434	0.949478	1
TR24225|c1_g1_i5	0.044584	2.18499	0.970039	1
TR17805|c0_g1_i3	0.044584	2.18499	0.970039	1
TR7604|c1_g4_i2	0.0446339	3.16028	0.96893	1
TR30548|c0_g1_i2	0.0449392	2.77455	0.959679	1
TR28955|c0_g1_i1	0.0449392	2.77455	0.959679	1
TR21387|c1_g1_i1	0.0451081	9.1977	0.945226	1
TR46245|c0_g1_i1	0.0453233	5.43225	0.947486	1
TR40553|c0_g2_i1	0.0454254	1.29301	1	1
TR33282|c0_g3_i6	0.0454254	1.29301	1	1
TR4855|c0_g1_i1	0.0454254	1.29301	1	1
TR26932|c1_g1_i1	0.0454254	1.29301	1	1
TR37980|c0_g1_i1	0.0454254	1.29301	1	1
TR39445|c0_g3_i1	0.0454254	1.29301	1	1
TR38313|c0_g3_i3	0.0455228	2.24651	0.971498	1
TR5485|c0_g1_i2	0.0455926	4.02002	0.948069	1
TR31245|c0_g2_i1	0.046137	2.85577	0.961863	1
TR45208|c0_g1_i1	0.046384	2.30551	0.972393	1
TR21856|c0_g1_i1	0.0464318	3.28284	0.95701	1
TR17814|c0_g1_i1	0.0464556	4.27144	0.949055	1
TR36512|c0_g1_i1	0.0466871	2.89473	0.98143	1
TR26963|c0_g1_i3	0.0468357	3.31192	0.958034	1
TR20849|c1_g1_i1	0.0469428	4.62625	0.94854	1
TR27976|c0_g1_i1	0.0470841	1.40511	1	1
TR24658|c0_g1_i1	0.0470841	1.40511	1	1
TR15266|c0_g1_i5	0.0470841	1.40511	1	1
TR17480|c0_g1_i4	0.0470841	1.40511	1	1
TR29124|c0_g1_i1	0.0472236	3.34043	0.958691	1
TR34923|c0_g1_i3	0.0472469	4.32948	0.951075	1
TR15275|c2_g7_i2	0.0473401	5.57707	0.943587	1
TR15268|c1_g5_i2	0.0474024	4.66057	0.949842	1
TR21420|c0_g1_i1	0.0475323	3.68046	0.95636	1
TR33300|c0_g1_i3	0.0477022	2.96963	0.947113	1
TR1907|c0_g1_i1	0.0477022	2.96963	0.947113	1
TR15221|c0_g1_i4	0.0479095	2.41675	0.974404	1
TR39671|c0_g1_i1	0.0479095	2.41675	0.974404	1
TR15443|c0_g1_i1	0.0481886	6.56222	0.942901	1
TR36962|c0_g1_i1	0.0482709	4.21739	0.947089	1
TR9069|c0_g1_i2	0.0483766	3.74586	0.947883	1
TR35239|c1_g1_i1	0.0484994	1.50914	1	1
TR37044|c0_g1_i1	0.0484994	1.50914	1	1
TR47486|c0_g1_i1	0.0484994	1.50914	1	1
TR17022|c0_g1_i1	0.0484994	1.50914	1	1
TR36077|c4_g1_i1	0.0485625	5.12739	0.947375	1
TR4030|c0_g1_i1	0.0485881	2.46931	0.950627	1
TR24312|c0_g1_i1	0.0485881	2.46931	0.950627	1
TR12558|c0_g1_i1	0.0487305	5.83008	0.942643	1
TR31629|c0_g1_i1	0.0488987	3.78787	0.94938	1
TR34716|c0_g1_i1	0.0490167	4.2776	0.949265	1
TR21790|c0_g1_i1	0.0491936	4.29227	0.949679	1
TR15735|c0_g1_i2	0.0493913	3.82869	0.950793	1
TR6236|c0_g1_i1	0.0497213	1.60618	1	1
TR42205|c0_g2_i1	0.0497213	1.60618	1	1
TR16887|c0_g1_i2	0.0497213	1.60618	1	1
TR7196|c0_g1_i1	0.0497213	1.60618	1	1
TR2998|c0_g1_i1	0.0502036	3.17351	0.954017	1
TR9088|c0_g1_i2	0.0502978	3.90702	0.94394	1
TR35166|c0_g2_i1	0.0503545	2.61641	0.977656	1
TR18801|c0_g2_i2	0.0505095	3.92596	0.953884	1
TR9295|c0_g1_i1	0.0505568	3.20486	0.954804	1
TR7210|c0_g1_i1	0.0505568	3.20486	0.954804	1
TR9104|c0_g2_i1	0.0507156	3.94465	0.945387	1
TR50169|c1_g1_i1	0.050732	4.9375	0.944614	1
TR40217|c0_g1_i1	0.0507869	1.6971	0.958772	1
TR22337|c0_g1_i1	0.0507869	1.6971	0.958772	1
TR34772|c0_g2_i1	0.0508554	6.14563	0.939882	1
TR3277|c0_g1_i3	0.0508679	2.66229	0.956703	1
TR34005|c0_g1_i1	0.0511525	3.66739	0.944953	1
TR33273|c2_g1_i1	0.0512039	4.47053	0.942788	1
TR22286|c0_g1_i1	0.0512188	3.26558	0.956658	1
TR44680|c0_g1_i1	0.051389	3.68972	0.956628	1
TR21802|c0_g1_i1	0.0515148	6.32814	0.939169	1
TR36330|c0_g1_i1	0.0515243	4.69228	0.945398	1
TR24565|c0_g1_i1	0.0517933	5.30004	0.938923	1
TR14311|c2_g2_i1	0.0522279	2.79178	0.960136	1
TR48188|c0_g2_i1	0.0523895	3.37986	0.946404	1
TR18490|c0_g1_i2	0.0524567	4.59407	0.9416	1
TR36049|c0_g1_i1	0.0525554	1.8634	0.963112	1
TR7153|c0_g1_i1	0.0526297	2.83249	0.961446	1
TR31570|c0_g1_i1	0.0526386	7.04436	0.937017	1
TR13026|c0_g1_i3	0.0528079	4.41017	0.940426	1
TR12992|c0_g1_i1	0.0530094	2.87207	0.962272	1
TR29486|c0_g2_i1	0.0532173	4.67466	0.939289	1
TR9112|c1_g1_i1	0.0532173	4.67466	0.939289	1
TR9841|c0_g1_i1	0.0532973	1.93988	1	1
TR20069|c0_g1_i1	0.0534316	5.97202	0.938984	1
TR1175|c0_g1_i1	0.0535354	5.59793	0.93859	1
TR28960|c0_g1_i1	0.0536846	4.24531	0.940687	1
TR20021|c0_g1_i3	0.0539073	3.95237	0.945668	1
TR27163|c0_g1_i3	0.0539637	2.01251	0.966621	1
TR19627|c0_g1_i1	0.0543195	4.3188	0.943537	1
TR28895|c3_g1_i1	0.0545654	2.08166	0.967844	1
TR36580|c0_g1_i1	0.0545654	2.08166	0.967844	1
TR781|c0_g1_i1	0.0546533	3.6313	0.943542	1
TR4716|c0_g1_i1	0.0547966	5.36973	0.934933	1
TR31463|c0_g1_i1	0.0548904	7.1421	0.934204	1
TR18805|c0_g1_i1	0.0549095	3.0892	0.951034	1
TR33260|c1_g2_i1	0.0549095	3.0892	0.951034	1
TR32598|c0_g1_i1	0.0550423	4.66813	0.938907	1
TR18892|c0_g1_i1	0.0551087	4.41577	0.940648	1
TR35034|c0_g1_i1	0.0551115	2.14765	0.969519	1
TR30351|c0_g1_i1	0.0553156	4.44232	0.941738	1
TR37824|c0_g1_i1	0.0554287	5.45043	0.935225	1
TR20864|c0_g1_i1	0.0555463	5.60286	0.935831	1
TR9113|c2_g1_i1	0.0556705	3.18663	0.938979	1
TR22533|c0_g1_i1	0.0557114	4.75542	0.942527	1
TR26988|c0_g4_i1	0.0558463	3.78441	0.939098	1
TR42697|c0_g1_i4	0.0559022	3.21769	0.955187	1
TR5992|c0_g2_i1	0.0560442	4.22124	0.939673	1
TR34011|c0_g3_i4	0.056065	2.27122	0.971953	1
TR48913|c0_g1_i1	0.056065	2.27122	0.971953	1
TR1177|c0_g1_i2	0.0562506	5.69958	0.934555	1
TR29679|c0_g1_i2	0.0568698	2.38504	0.94769	1
TR9193|c0_g1_i1	0.0569435	3.94156	0.936137	1
TR32429|c0_g1_i1	0.0571333	4.38075	0.939286	1
TR20505|c1_g1_i1	0.0572268	2.43876	0.974771	1
TR35824|c0_g1_i1	0.0575581	2.49054	0.95131	1
TR31594|c0_g1_i1	0.0576272	4.04912	0.940737	1
TR883|c0_g1_i1	0.0577317	4.06629	0.941301	1
TR8201|c0_g1_i1	0.057766	6.27963	0.931669	1
TR14329|c0_g1_i1	0.0578661	2.54054	0.97646	1
TR20142|c0_g1_i1	0.0578661	2.54054	0.97646	1
TR44652|c0_g1_i1	0.0579228	5.67088	0.933213	1
TR2851|c0_g1_i1	0.0581762	4.87151	0.937299	1
TR13141|c0_g1_i1	0.0582186	4.14921	0.936694	1
TR31240|c0_g3_i1	0.0584461	4.91954	0.934717	1
TR11644|c0_g1_i1	0.0584694	3.61777	0.943178	1
TR36391|c0_g2_i2	0.0586735	2.6809	0.957229	1
TR24073|c1_g1_i1	0.0586735	2.6809	0.957229	1
TR16850|c0_g1_i1	0.0587197	3.66362	0.944953	1
TR18852|c1_g1_i2	0.0589696	4.28743	0.942383	1
TR39451|c0_g4_i1	0.0590667	3.72978	0.947259	1
TR47131|c0_g1_i1	0.0591153	5.04612	0.931564	1
TR5472|c0_g1_i1	0.0591317	2.76742	0.959679	1
TR39714|c0_g1_i2	0.0591317	2.76742	0.959679	1
TR22027|c0_g1_i1	0.059341	2.80881	0.960582	1
TR24503|c1_g1_i1	0.0594585	6.78699	0.928989	1
TR16341|c0_g1_i1	0.0597252	2.8882	0.962672	1
TR20729|c0_g2_i2	0.059902	2.92631	0.945476	1
TR1136|c0_g1_i2	0.0599455	5.70327	0.931992	1
TR21408|c0_g1_i1	0.0600261	3.93066	0.944817	1
TR9280|c0_g1_i8	0.060142	6.84391	0.928103	1
TR14340|c0_g1_i2	0.0602141	5.54333	0.930209	1
TR24075|c0_g1_i1	0.0602272	5.76768	0.927165	1
TR21368|c0_g1_i2	0.0603802	3.03496	0.932556	1
TR12562|c0_g1_i1	0.0603802	3.03496	0.932556	1
TR4970|c0_g1_i1	0.0604172	4.02151	0.939576	1
TR2131|c0_g1_i1	0.0605243	3.06943	0.950576	1
TR44228|c0_g1_i1	0.0606277	7.37504	0.927068	1
TR877|c0_g1_i1	0.0606617	3.10309	0.935636	1
TR1163|c0_g1_i1	0.0607927	3.13599	0.93679	1
TR39696|c0_g1_i1	0.0610708	4.18765	0.938354	1
TR12605|c0_g1_i1	0.0612938	4.2491	0.933428	1
TR32240|c0_g1_i2	0.0615953	4.33662	0.937369	1
TR37715|c0_g1_i1	0.0617479	3.40253	0.93428	1
TR17449|c0_g1_i2	0.0619175	3.45563	0.936642	1
TR13081|c2_g1_i1	0.0619977	3.48146	0.93754	1
TR7645|c0_g3_i2	0.0621497	3.53178	0.939678	1
TR13081|c3_g1_i1	0.0622127	4.53469	0.927049	1
TR24547|c0_g1_i1	0.0626726	5.69366	0.926109	1
TR34965|c0_g1_i2	0.062721	3.73873	0.937292	1
TR20895|c0_g1_i1	0.0629259	4.80403	0.929296	1
TR24828|c0_g1_i1	0.0632325	-1.49337	1	1
TR13534|c0_g1_i1	0.0632325	-1.49337	1	1
TR1232|c0_g1_i1	0.0632325	-1.49337	1	1
TR3695|c0_g1_i1	0.0632325	-1.49337	1	1
TR37196|c0_g1_i1	0.0632325	-1.49337	1	1
TR50023|c0_g1_i1	0.0632325	-1.49337	1	1
TR10219|c0_g1_i1	0.0632325	-1.49337	1	1
TR44045|c0_g1_i1	0.0632325	-1.49337	1	1
TR10090|c0_g1_i1	0.0632325	-1.49337	1	1
TR17287|c0_g1_i1	0.0632325	-1.49337	1	1
TR45143|c1_g3_i1	0.0632325	-1.49337	1	1
TR18382|c0_g1_i1	0.0632325	-1.49337	1	1
TR37251|c0_g2_i1	0.0632325	-1.49337	1	1
TR24009|c0_g1_i1	0.0632325	-1.49337	1	1
TR4393|c0_g1_i1	0.0632325	-1.49337	1	1
TR36085|c1_g2_i1	0.0632325	-1.49337	1	1
TR14778|c0_g1_i1	0.0632325	-1.49337	1	1
TR32891|c0_g1_i1	0.0632325	-1.49337	1	1
TR11891|c0_g1_i1	0.0632325	-1.49337	1	1
TR22039|c0_g1_i1	0.0632325	-1.49337	1	1
TR25655|c0_g1_i1	0.0632325	-1.49337	1	1
TR11294|c0_g1_i1	0.0632325	-1.49337	1	1
TR23162|c0_g1_i1	0.0632325	-1.49337	1	1
TR6645|c0_g1_i1	0.0632325	-1.49337	1	1
TR43447|c0_g1_i1	0.0632325	-1.49337	1	1
TR31680|c0_g1_i1	0.0632325	-1.49337	1	1
TR34559|c0_g1_i1	0.0632325	-1.49337	1	1
TR9239|c1_g1_i1	0.0632325	-1.49337	1	1
TR25758|c0_g1_i2	0.0632325	-1.49337	1	1
TR34047|c1_g1_i1	0.0632325	-1.49337	1	1
TR41314|c0_g1_i1	0.0632325	-1.49337	1	1
TR15856|c0_g1_i1	0.0632325	-1.49337	1	1
TR22239|c0_g1_i1	0.0632325	-1.49337	1	1
TR2562|c0_g1_i1	0.0632325	-1.49337	1	1
TR2464|c0_g1_i1	0.0632325	-1.49337	1	1
TR11227|c0_g1_i1	0.0632325	-1.49337	1	1
TR25270|c0_g1_i1	0.0632325	-1.49337	1	1
TR9982|c0_g1_i1	0.0632325	-1.49337	1	1
TR42923|c0_g1_i1	0.0632325	-1.49337	1	1
TR10028|c0_g1_i1	0.0632325	-1.49337	1	1
TR35343|c0_g1_i1	0.0632325	-1.49337	1	1
TR22806|c0_g1_i1	0.0632325	-1.49337	1	1
TR4799|c0_g1_i1	0.0632325	-1.49337	1	1
TR22671|c0_g1_i1	0.0632325	-1.49337	1	1
TR4166|c0_g1_i1	0.0632325	-1.49337	1	1
TR206|c0_g1_i1	0.0632325	-1.49337	1	1
TR29317|c0_g1_i1	0.0632325	-1.49337	1	1
TR34905|c2_g1_i1	0.0632325	-1.49337	1	1
TR7198|c2_g1_i1	0.0632325	-1.49337	1	1
TR7400|c0_g1_i1	0.0632325	-1.49337	1	1
TR19939|c0_g1_i1	0.0632325	-1.49337	1	1
TR39046|c0_g1_i1	0.0632325	-1.49337	1	1
TR15615|c0_g1_i1	0.0632325	-1.49337	1	1
TR26456|c0_g2_i1	0.0632325	-1.49337	1	1
TR33647|c0_g1_i1	0.0632325	-1.49337	1	1
TR45375|c0_g1_i1	0.0632325	-1.49337	1	1
TR16587|c0_g1_i1	0.0632325	-1.49337	1	1
TR11529|c0_g1_i1	0.0632325	-1.49337	1	1
TR45202|c0_g1_i4	0.0632325	-1.49337	1	1
TR28130|c0_g1_i1	0.0632325	-1.49337	1	1
TR28710|c0_g1_i1	0.0632325	-1.49337	1	1
TR15689|c0_g1_i1	0.0632325	-1.49337	1	1
TR21668|c0_g6_i1	0.0632325	-1.49337	1	1
TR44931|c0_g1_i1	0.0632325	-1.49337	1	1
TR41971|c0_g1_i1	0.0632325	-1.49337	1	1
TR48445|c0_g1_i1	0.0632325	-1.49337	1	1
TR13374|c0_g1_i1	0.0632325	-1.49337	1	1
TR14285|c0_g1_i1	0.0632325	-1.49337	1	1
TR23588|c0_g1_i1	0.0632325	-1.49337	1	1
TR35278|c0_g1_i1	0.0632325	-1.49337	1	1
TR47062|c0_g1_i1	0.0632325	-1.49337	1	1
TR17004|c0_g1_i1	0.0632325	-1.49337	1	1
TR20887|c4_g2_i11	0.0632325	-1.49337	1	1
TR49025|c0_g1_i1	0.0632325	-1.49337	1	1
TR38577|c0_g1_i1	0.0632325	-1.49337	1	1
TR7379|c0_g1_i1	0.0632325	-1.49337	1	1
TR37964|c0_g1_i1	0.0632325	-1.49337	1	1
TR30467|c0_g1_i1	0.0632325	-1.49337	1	1
TR27061|c0_g1_i1	0.0632325	-1.49337	1	1
TR9519|c0_g1_i1	0.0632325	-1.49337	1	1
TR3458|c0_g1_i1	0.0632325	-1.49337	1	1
TR34317|c0_g1_i1	0.0632325	-1.49337	1	1
TR45617|c0_g1_i1	0.0632325	-1.49337	1	1
TR48212|c0_g1_i1	0.0632325	-1.49337	1	1
TR3341|c0_g1_i1	0.0632325	-1.49337	1	1
TR9438|c0_g1_i1	0.0632325	-1.49337	1	1
TR38178|c0_g1_i1	0.0632325	-1.49337	1	1
TR11715|c0_g1_i1	0.0632325	-1.49337	1	1
TR9674|c0_g1_i1	0.0632325	-1.49337	1	1
TR20579|c0_g1_i1	0.0632325	-1.49337	1	1
TR1035|c0_g3_i1	0.0632325	-1.49337	1	1
TR43534|c0_g1_i1	0.0632325	-1.49337	1	1
TR16893|c0_g1_i3	0.0632325	-1.49337	1	1
TR30717|c0_g1_i1	0.0632325	-1.49337	1	1
TR34486|c0_g1_i1	0.0632325	-1.49337	1	1
TR31636|c0_g2_i1	0.0632325	-1.49337	1	1
TR49143|c0_g1_i1	0.0632325	-1.49337	1	1
TR39228|c0_g1_i1	0.0632325	-1.49337	1	1
TR26938|c0_g2_i1	0.0632325	-1.49337	1	1
TR5009|c0_g1_i1	0.0632325	-1.49337	1	1
TR19182|c0_g1_i1	0.0632325	-1.49337	1	1
TR40093|c0_g1_i1	0.0632325	-1.49337	1	1
TR3000|c0_g1_i1	0.0632325	-1.49337	1	1
TR26160|c0_g1_i1	0.0632325	-1.49337	1	1
TR43257|c0_g1_i1	0.0632325	-1.49337	1	1
TR37957|c0_g1_i1	0.0632325	-1.49337	1	1
TR33807|c0_g1_i1	0.0632325	-1.49337	1	1
TR19194|c0_g1_i1	0.0632325	-1.49337	1	1
TR39121|c0_g1_i1	0.0632325	-1.49337	1	1
TR44068|c0_g1_i1	0.0632325	-1.49337	1	1
TR26629|c0_g1_i1	0.0632325	-1.49337	1	1
TR34671|c0_g1_i1	0.0632325	-1.49337	1	1
TR12771|c0_g1_i1	0.0632325	-1.49337	1	1
TR13248|c0_g1_i1	0.0632325	-1.49337	1	1
TR15068|c0_g1_i1	0.0632325	-1.49337	1	1
TR20865|c0_g1_i3	0.0632325	-1.49337	1	1
TR44904|c0_g1_i1	0.0632325	-1.49337	1	1
TR8718|c0_g1_i1	0.0632325	-1.49337	1	1
TR39606|c0_g1_i1	0.0632325	-1.49337	1	1
TR3814|c0_g2_i1	0.0632325	-1.49337	1	1
TR46855|c0_g1_i1	0.0632325	-1.49337	1	1
TR21110|c0_g1_i1	0.0632325	-1.49337	1	1
TR32948|c1_g1_i1	0.0632325	-1.49337	1	1
TR6182|c0_g2_i1	0.0632325	-1.49337	1	1
TR12626|c2_g1_i1	0.0632325	-1.49337	1	1
TR16476|c0_g1_i1	0.0632325	-1.49337	1	1
TR15943|c1_g1_i1	0.0632325	-1.49337	1	1
TR9690|c0_g1_i1	0.0632325	-1.49337	1	1
TR8928|c0_g1_i1	0.0632325	-1.49337	1	1
TR41677|c0_g1_i1	0.0632325	-1.49337	1	1
TR23340|c0_g1_i1	0.0632325	-1.49337	1	1
TR30618|c0_g1_i1	0.0632325	-1.49337	1	1
TR38531|c0_g1_i1	0.0632325	-1.49337	1	1
TR24383|c0_g1_i1	0.0632325	-1.49337	1	1
TR40050|c0_g1_i1	0.0632325	-1.49337	1	1
TR31913|c0_g2_i1	0.0632325	-1.49337	1	1
TR39511|c0_g1_i1	0.0632325	-1.49337	1	1
TR44766|c0_g2_i1	0.0632325	-1.49337	1	1
TR40733|c0_g1_i1	0.0632325	-1.49337	1	1
TR17693|c0_g2_i2	0.0632325	-1.49337	1	1
TR13760|c0_g1_i1	0.0632325	-1.49337	1	1
TR27554|c0_g2_i1	0.0632325	-1.49337	1	1
TR21514|c0_g1_i1	0.0632325	-1.49337	1	1
TR49917|c1_g1_i1	0.0632325	-1.49337	1	1
TR30025|c0_g1_i1	0.0632325	-1.49337	1	1
TR11946|c0_g1_i1	0.0632325	-1.49337	1	1
TR4939|c0_g1_i1	0.0632325	-1.49337	1	1
TR6639|c0_g1_i1	0.0632325	-1.49337	1	1
TR41453|c0_g1_i1	0.0632325	-1.49337	1	1
TR4209|c0_g1_i1	0.0632325	-1.49337	1	1
TR22028|c2_g1_i1	0.0632325	-1.49337	1	1
TR38145|c0_g1_i1	0.0632325	-1.49337	1	1
TR11590|c0_g1_i1	0.0632325	-1.49337	1	1
TR6419|c0_g1_i1	0.0632325	-1.49337	1	1
TR22845|c0_g1_i1	0.0632325	-1.49337	1	1
TR28321|c0_g1_i1	0.0632325	-1.49337	1	1
TR28195|c0_g1_i1	0.0632325	-1.49337	1	1
TR49582|c0_g1_i1	0.0632325	-1.49337	1	1
TR10017|c0_g1_i1	0.0632325	-1.49337	1	1
TR34668|c0_g1_i1	0.0632325	-1.49337	1	1
TR15290|c3_g2_i1	0.0632325	-1.49337	1	1
TR5522|c0_g1_i1	0.0632325	-1.49337	1	1
TR38181|c0_g1_i1	0.0632325	-1.49337	1	1
TR11152|c0_g1_i1	0.0632325	-1.49337	1	1
TR44542|c0_g1_i1	0.0632325	-1.49337	1	1
TR43575|c0_g1_i1	0.0632325	-1.49337	1	1
TR8814|c0_g1_i1	0.0632325	-1.49337	1	1
TR42798|c0_g1_i1	0.0632325	-1.49337	1	1
TR24881|c0_g1_i1	0.0632325	-1.49337	1	1
TR21217|c0_g1_i1	0.0632325	-1.49337	1	1
TR41824|c0_g1_i1	0.0632325	-1.49337	1	1
TR36342|c0_g3_i1	0.0632325	-1.49337	1	1
TR23928|c0_g1_i1	0.0632325	-1.49337	1	1
TR39133|c0_g1_i1	0.0632325	-1.49337	1	1
TR15131|c0_g1_i1	0.0632325	-1.49337	1	1
TR12085|c0_g1_i1	0.0632325	-1.49337	1	1
TR36517|c0_g2_i1	0.0632325	-1.49337	1	1
TR7087|c0_g1_i1	0.0632325	-1.49337	1	1
TR24221|c0_g2_i1	0.0632325	-1.49337	1	1
TR22745|c0_g1_i1	0.0632325	-1.49337	1	1
TR8179|c0_g1_i1	0.0632325	-1.49337	1	1
TR1652|c0_g1_i1	0.0632325	-1.49337	1	1
TR43328|c0_g1_i1	0.0632325	-1.49337	1	1
TR42113|c0_g1_i1	0.0632325	-1.49337	1	1
TR4898|c0_g1_i1	0.0632325	-1.49337	1	1
TR42604|c0_g1_i1	0.0632325	-1.49337	1	1
TR24897|c0_g1_i1	0.0632325	-1.49337	1	1
TR28077|c0_g1_i1	0.0632325	-1.49337	1	1
TR29333|c0_g1_i1	0.0632325	-1.49337	1	1
TR10458|c0_g1_i1	0.0632325	-1.49337	1	1
TR13702|c0_g2_i1	0.0632325	-1.49337	1	1
TR28674|c0_g1_i1	0.0632325	-1.49337	1	1
TR49788|c0_g1_i1	0.0632325	-1.49337	1	1
TR40252|c0_g1_i1	0.0632325	-1.49337	1	1
TR35850|c0_g1_i1	0.0632325	-1.49337	1	1
TR41232|c0_g1_i1	0.0632325	-1.49337	1	1
TR5651|c0_g1_i1	0.0632325	-1.49337	1	1
TR2029|c0_g1_i1	0.0632325	-1.49337	1	1
TR19868|c0_g1_i1	0.0632325	-1.49337	1	1
TR35268|c0_g1_i1	0.0632325	-1.49337	1	1
TR14955|c0_g1_i1	0.0632325	-1.49337	1	1
TR3301|c0_g1_i1	0.0632325	-1.49337	1	1
TR15557|c0_g1_i1	0.0632325	-1.49337	1	1
TR48526|c0_g1_i1	0.0632325	-1.49337	1	1
TR26117|c0_g1_i1	0.0632325	-1.49337	1	1
TR47512|c2_g1_i1	0.0632325	-1.49337	1	1
TR28914|c0_g2_i1	0.0632325	-1.49337	1	1
TR2639|c0_g1_i1	0.0632325	-1.49337	1	1
TR28705|c0_g1_i1	0.0632325	-1.49337	1	1
TR36711|c0_g1_i1	0.0632325	-1.49337	1	1
TR26638|c0_g1_i1	0.0632325	-1.49337	1	1
TR238|c0_g1_i1	0.0632325	-1.49337	1	1
TR13658|c0_g1_i1	0.0632325	-1.49337	1	1
TR5521|c0_g1_i1	0.0632325	-1.49337	1	1
TR32266|c0_g1_i1	0.0632325	-1.49337	1	1
TR38444|c0_g1_i1	0.0632325	-1.49337	1	1
TR6097|c0_g1_i1	0.0632325	-1.49337	1	1
TR18424|c0_g1_i1	0.0632325	-1.49337	1	1
TR22368|c0_g1_i1	0.0632325	-1.49337	1	1
TR9590|c0_g1_i1	0.0632325	-1.49337	1	1
TR1291|c0_g1_i1	0.0632325	-1.49337	1	1
TR11322|c0_g1_i1	0.0632325	-1.49337	1	1
TR16629|c0_g1_i1	0.0632325	-1.49337	1	1
TR32679|c0_g1_i1	0.0632325	-1.49337	1	1
TR32947|c0_g1_i1	0.0632325	-1.49337	1	1
TR39061|c0_g1_i1	0.0632325	-1.49337	1	1
TR49675|c0_g1_i1	0.0632325	-1.49337	1	1
TR6943|c0_g1_i1	0.0632325	-1.49337	1	1
TR37120|c0_g1_i1	0.0632325	-1.49337	1	1
TR47118|c0_g1_i1	0.0632325	-1.49337	1	1
TR13273|c0_g1_i1	0.0632325	-1.49337	1	1
TR6638|c0_g1_i1	0.0632325	-1.49337	1	1
TR13415|c0_g1_i1	0.0632325	-1.49337	1	1
TR23561|c0_g3_i1	0.0632325	-1.49337	1	1
TR23201|c0_g1_i1	0.0632325	-1.49337	1	1
TR12742|c0_g1_i1	0.0632325	-1.49337	1	1
TR45531|c0_g1_i1	0.0632325	-1.49337	1	1
TR29555|c0_g1_i1	0.0632325	-1.49337	1	1
TR26172|c0_g1_i1	0.0632325	-1.49337	1	1
TR35265|c0_g1_i1	0.0632325	-1.49337	1	1
TR9940|c0_g1_i1	0.0632325	-1.49337	1	1
TR24622|c0_g1_i1	0.0632325	-1.49337	1	1
TR40667|c0_g1_i1	0.0632325	-1.49337	1	1
TR6756|c0_g1_i1	0.0632325	-1.49337	1	1
TR11975|c0_g1_i1	0.0632325	-1.49337	1	1
TR18240|c0_g1_i1	0.0632325	-1.49337	1	1
TR45691|c0_g1_i1	0.0632325	-1.49337	1	1
TR40426|c0_g1_i1	0.0632325	-1.49337	1	1
TR49012|c0_g1_i1	0.0632325	-1.49337	1	1
TR23821|c0_g1_i1	0.0632325	-1.49337	1	1
TR33457|c0_g1_i1	0.0632325	-1.49337	1	1
TR43124|c0_g1_i1	0.0632325	-1.49337	1	1
TR19339|c0_g1_i1	0.0632325	-1.49337	1	1
TR47050|c1_g1_i1	0.0632325	-1.49337	1	1
TR40967|c0_g2_i1	0.0632325	-1.49337	1	1
TR715|c0_g1_i1	0.0632325	-1.49337	1	1
TR25806|c0_g1_i1	0.0632325	-1.49337	1	1
TR23803|c0_g1_i1	0.0632325	-1.49337	1	1
TR40599|c0_g1_i1	0.0632325	-1.49337	1	1
TR28569|c0_g1_i1	0.0632325	-1.49337	1	1
TR42265|c0_g2_i1	0.0632325	-1.49337	1	1
TR8749|c0_g1_i1	0.0632325	-1.49337	1	1
TR15224|c1_g1_i3	0.0632325	-1.49337	1	1
TR11755|c0_g1_i1	0.0632325	-1.49337	1	1
TR4562|c0_g2_i1	0.0632325	-1.49337	1	1
TR32255|c0_g1_i2	0.0632325	-1.49337	1	1
TR17616|c0_g1_i1	0.0632325	-1.49337	1	1
TR25912|c0_g1_i1	0.0632325	-1.49337	1	1
TR24378|c0_g1_i1	0.0632325	-1.49337	1	1
TR33397|c0_g1_i1	0.0632325	-1.49337	1	1
TR45938|c0_g1_i1	0.0632325	-1.49337	1	1
TR16172|c0_g1_i1	0.0632325	-1.49337	1	1
TR30688|c0_g1_i1	0.0632325	-1.49337	1	1
TR38279|c0_g4_i1	0.0632325	-1.49337	1	1
TR15846|c0_g1_i1	0.0632325	-1.49337	1	1
TR37630|c0_g1_i1	0.0632325	-1.49337	1	1
TR6140|c0_g1_i1	0.0632325	-1.49337	1	1
TR15236|c0_g3_i2	0.0632325	-1.49337	1	1
TR12133|c0_g1_i1	0.0632325	-1.49337	1	1
TR34491|c0_g1_i1	0.0632325	-1.49337	1	1
TR34044|c0_g2_i1	0.0632325	-1.49337	1	1
TR984|c0_g1_i1	0.0632325	-1.49337	1	1
TR50100|c0_g1_i1	0.0632325	-1.49337	1	1
TR41608|c0_g1_i1	0.0632325	-1.49337	1	1
TR29889|c0_g1_i1	0.0632325	-1.49337	1	1
TR23855|c0_g1_i1	0.0632325	-1.49337	1	1
TR21984|c0_g1_i1	0.0632325	-1.49337	1	1
TR43665|c0_g1_i1	0.0632325	-1.49337	1	1
TR2416|c0_g1_i1	0.0632325	-1.49337	1	1
TR31691|c0_g1_i1	0.0632325	-1.49337	1	1
TR46349|c0_g1_i1	0.0632325	-1.49337	1	1
TR2775|c0_g1_i1	0.0632325	-1.49337	1	1
TR1046|c0_g1_i1	0.0632325	-1.49337	1	1
TR23114|c0_g2_i1	0.0632325	-1.49337	1	1
TR48109|c2_g1_i1	0.0632325	-1.49337	1	1
TR47543|c0_g2_i1	0.0632325	-1.49337	1	1
TR16707|c0_g1_i1	0.0632325	-1.49337	1	1
TR6471|c0_g1_i1	0.0632325	-1.49337	1	1
TR8603|c0_g1_i1	0.0632325	-1.49337	1	1
TR33513|c0_g1_i1	0.0632325	-1.49337	1	1
TR25132|c0_g1_i1	0.0632325	-1.49337	1	1
TR13340|c0_g1_i1	0.0632325	-1.49337	1	1
TR23252|c0_g1_i1	0.0632325	-1.49337	1	1
TR36802|c0_g1_i1	0.0632325	-1.49337	1	1
TR37269|c0_g1_i1	0.0632325	-1.49337	1	1
TR11310|c0_g1_i1	0.0632325	-1.49337	1	1
TR7011|c0_g1_i1	0.0632325	-1.49337	1	1
TR35909|c0_g1_i1	0.0632325	-1.49337	1	1
TR34285|c0_g1_i1	0.0632325	-1.49337	1	1
TR43942|c0_g1_i1	0.0632325	-1.49337	1	1
TR31715|c0_g1_i1	0.0632325	-1.49337	1	1
TR15593|c0_g1_i1	0.0632325	-1.49337	1	1
TR38321|c1_g3_i1	0.0632325	-1.49337	1	1
TR3702|c0_g1_i1	0.0632325	-1.49337	1	1
TR45501|c0_g1_i1	0.0632325	-1.49337	1	1
TR15105|c0_g2_i1	0.0632325	-1.49337	1	1
TR2137|c0_g1_i1	0.0632325	-1.49337	1	1
TR22293|c0_g2_i1	0.0632325	-1.49337	1	1
TR4068|c0_g1_i1	0.0632325	-1.49337	1	1
TR17469|c0_g1_i5	0.0632325	-1.49337	1	1
TR37645|c0_g3_i1	0.0632325	-1.49337	1	1
TR19829|c0_g1_i1	0.0632325	-1.49337	1	1
TR1612|c1_g1_i1	0.0632325	-1.49337	1	1
TR22050|c0_g1_i1	0.0632325	-1.49337	1	1
TR38873|c0_g1_i1	0.0632325	-1.49337	1	1
TR38365|c0_g1_i1	0.0632325	-1.49337	1	1
TR604|c0_g1_i1	0.0632325	-1.49337	1	1
TR34086|c0_g1_i1	0.0632325	-1.49337	1	1
TR25305|c0_g1_i1	0.0632325	-1.49337	1	1
TR17181|c0_g1_i1	0.0632325	-1.49337	1	1
TR50055|c0_g1_i1	0.0632325	-1.49337	1	1
TR9779|c0_g1_i1	0.0632325	-1.49337	1	1
TR27477|c0_g1_i1	0.0632325	-1.49337	1	1
TR14963|c0_g1_i1	0.0632325	-1.49337	1	1
TR22058|c0_g1_i1	0.0632325	-1.49337	1	1
TR16485|c0_g1_i1	0.0632325	-1.49337	1	1
TR11106|c0_g1_i1	0.0632325	-1.49337	1	1
TR24280|c8_g1_i2	0.0632325	-1.49337	1	1
TR32787|c0_g1_i1	0.0632325	-1.49337	1	1
TR48270|c0_g1_i1	0.0632325	-1.49337	1	1
TR4819|c0_g1_i1	0.0632325	-1.49337	1	1
TR16639|c0_g1_i1	0.0632325	-1.49337	1	1
TR39227|c0_g1_i1	0.0632325	-1.49337	1	1
TR25868|c0_g1_i1	0.0632325	-1.49337	1	1
TR30813|c0_g1_i1	0.0632325	-1.49337	1	1
TR23705|c0_g1_i1	0.0632325	-1.49337	1	1
TR38377|c0_g1_i1	0.0632325	-1.49337	1	1
TR2506|c0_g1_i1	0.0632325	-1.49337	1	1
TR42969|c0_g1_i1	0.0632325	-1.49337	1	1
TR28081|c0_g1_i1	0.0632325	-1.49337	1	1
TR31762|c0_g3_i1	0.0632325	-1.49337	1	1
TR46297|c0_g1_i1	0.0632325	-1.49337	1	1
TR17177|c0_g1_i1	0.0632325	-1.49337	1	1
TR30808|c0_g1_i1	0.0632325	-1.49337	1	1
TR28600|c0_g1_i1	0.0632325	-1.49337	1	1
TR34126|c0_g1_i1	0.0632325	-1.49337	1	1
TR29074|c0_g1_i1	0.0632325	-1.49337	1	1
TR1144|c1_g2_i1	0.0632325	-1.49337	1	1
TR41543|c0_g1_i1	0.0632325	-1.49337	1	1
TR14935|c0_g1_i1	0.0632325	-1.49337	1	1
TR12813|c0_g2_i1	0.0632325	-1.49337	1	1
TR34664|c0_g1_i1	0.0632325	-1.49337	1	1
TR42921|c1_g1_i1	0.0632325	-1.49337	1	1
TR19586|c0_g1_i1	0.0632325	-1.49337	1	1
TR27311|c0_g1_i1	0.0632325	-1.49337	1	1
TR319|c0_g1_i1	0.0632325	-1.49337	1	1
TR18684|c0_g1_i1	0.0632325	-1.49337	1	1
TR29967|c0_g1_i1	0.0632325	-1.49337	1	1
TR5311|c1_g2_i4	0.0632325	-1.49337	1	1
TR2934|c4_g3_i1	0.0632325	-1.49337	1	1
TR22212|c0_g2_i1	0.0632325	-1.49337	1	1
TR13690|c0_g2_i1	0.0632325	-1.49337	1	1
TR29374|c0_g1_i1	0.0632325	-1.49337	1	1
TR16134|c0_g1_i1	0.0632325	-1.49337	1	1
TR23098|c0_g1_i1	0.0632325	-1.49337	1	1
TR34629|c0_g1_i1	0.0632325	-1.49337	1	1
TR11526|c0_g1_i1	0.0632325	-1.49337	1	1
TR29035|c0_g1_i1	0.0632325	-1.49337	1	1
TR48100|c0_g1_i1	0.0632325	-1.49337	1	1
TR35950|c0_g1_i1	0.0632325	-1.49337	1	1
TR34682|c0_g1_i1	0.0632325	-1.49337	1	1
TR35975|c0_g1_i1	0.0632325	-1.49337	1	1
TR7961|c0_g1_i1	0.0632325	-1.49337	1	1
TR13293|c0_g1_i1	0.0632325	-1.49337	1	1
TR19291|c0_g1_i1	0.0632325	-1.49337	1	1
TR37329|c0_g1_i1	0.0632325	-1.49337	1	1
TR5185|c0_g1_i2	0.0632325	-1.49337	1	1
TR42913|c0_g1_i1	0.0632325	-1.49337	1	1
TR40664|c0_g1_i1	0.0632325	-1.49337	1	1
TR38964|c0_g1_i1	0.0632325	-1.49337	1	1
TR49977|c0_g1_i1	0.0632325	-1.49337	1	1
TR6514|c1_g1_i1	0.0632325	-1.49337	1	1
TR23295|c0_g1_i1	0.0632325	-1.49337	1	1
TR48784|c0_g1_i1	0.0632325	-1.49337	1	1
TR36153|c0_g1_i1	0.0632325	-1.49337	1	1
TR3417|c0_g1_i1	0.0632325	-1.49337	1	1
TR43862|c1_g1_i1	0.0632325	-1.49337	1	1
TR45942|c0_g1_i1	0.0632325	-1.49337	1	1
TR31004|c0_g1_i1	0.0632325	-1.49337	1	1
TR37541|c0_g1_i1	0.0632325	-1.49337	1	1
TR15441|c0_g3_i1	0.0632325	-1.49337	1	1
TR37560|c0_g1_i1	0.0632325	-1.49337	1	1
TR18142|c0_g1_i1	0.0632325	-1.49337	1	1
TR4681|c0_g1_i1	0.0632325	-1.49337	1	1
TR37431|c0_g1_i1	0.0632325	-1.49337	1	1
TR27777|c0_g1_i1	0.0632325	-1.49337	1	1
TR45048|c0_g2_i1	0.0632325	-1.49337	1	1
TR44594|c0_g1_i1	0.0632325	-1.49337	1	1
TR25241|c0_g1_i1	0.0632325	-1.49337	1	1
TR28993|c0_g1_i1	0.0632325	-1.49337	1	1
TR47244|c0_g1_i1	0.0632325	-1.49337	1	1
TR28172|c0_g1_i1	0.0632325	-1.49337	1	1
TR3149|c0_g1_i1	0.0632325	-1.49337	1	1
TR17973|c0_g1_i1	0.0632325	-1.49337	1	1
TR29462|c0_g2_i1	0.0632325	-1.49337	1	1
TR6041|c0_g1_i1	0.0632325	-1.49337	1	1
TR37704|c0_g2_i1	0.0632325	-1.49337	1	1
TR28275|c0_g1_i1	0.0632325	-1.49337	1	1
TR29501|c1_g1_i1	0.0632325	-1.49337	1	1
TR42924|c0_g1_i1	0.0632325	-1.49337	1	1
TR45493|c0_g3_i1	0.0632325	-1.49337	1	1
TR48824|c0_g1_i1	0.0632325	-1.49337	1	1
TR46697|c0_g1_i1	0.0632325	-1.49337	1	1
TR2899|c0_g1_i1	0.0632325	-1.49337	1	1
TR34496|c0_g1_i1	0.0632325	-1.49337	1	1
TR33271|c1_g3_i6	0.0632325	-1.49337	1	1
TR47815|c0_g1_i1	0.0632325	-1.49337	1	1
TR30713|c0_g1_i1	0.0632325	-1.49337	1	1
TR16290|c0_g1_i1	0.0632325	-1.49337	1	1
TR11355|c0_g1_i1	0.0632325	-1.49337	1	1
TR6161|c0_g1_i1	0.0632325	-1.49337	1	1
TR46976|c0_g1_i1	0.0632325	-1.49337	1	1
TR9460|c0_g1_i1	0.0632325	-1.49337	1	1
TR47169|c0_g1_i2	0.0632325	-1.49337	1	1
TR15495|c0_g1_i1	0.0632325	-1.49337	1	1
TR29192|c0_g2_i1	0.0632325	-1.49337	1	1
TR34654|c0_g1_i1	0.0632325	-1.49337	1	1
TR24292|c0_g1_i7	0.0632325	-1.49337	1	1
TR28718|c0_g1_i1	0.0632325	-1.49337	1	1
TR41795|c0_g1_i1	0.0632325	-1.49337	1	1
TR19108|c0_g1_i1	0.0632325	-1.49337	1	1
TR23433|c0_g1_i1	0.0632325	-1.49337	1	1
TR6560|c0_g1_i1	0.0632325	-1.49337	1	1
TR29525|c0_g1_i1	0.0632325	-1.49337	1	1
TR15224|c0_g2_i1	0.0632325	-1.49337	1	1
TR49204|c1_g1_i1	0.0632325	-1.49337	1	1
TR33497|c0_g1_i1	0.0632325	-1.49337	1	1
TR31440|c0_g1_i1	0.0632325	-1.49337	1	1
TR30026|c0_g1_i1	0.0632325	-1.49337	1	1
TR32299|c0_g1_i1	0.0632325	-1.49337	1	1
TR5813|c0_g1_i1	0.0632325	-1.49337	1	1
TR18000|c0_g1_i1	0.0632325	-1.49337	1	1
TR7638|c0_g3_i1	0.0632325	-1.49337	1	1
TR25263|c1_g1_i1	0.0632325	-1.49337	1	1
TR28334|c0_g2_i1	0.0632325	-1.49337	1	1
TR10838|c0_g1_i1	0.0632325	-1.49337	1	1
TR49527|c0_g1_i1	0.0632325	-1.49337	1	1
TR37015|c0_g2_i1	0.0632325	-1.49337	1	1
TR8099|c0_g1_i1	0.0632325	-1.49337	1	1
TR40159|c0_g1_i3	0.0632325	-1.49337	1	1
TR2591|c0_g1_i1	0.0632325	-1.49337	1	1
TR24825|c0_g1_i1	0.0632325	-1.49337	1	1
TR33790|c0_g1_i1	0.0632325	-1.49337	1	1
TR29269|c0_g1_i1	0.0632325	-1.49337	1	1
TR32067|c0_g1_i1	0.0632325	-1.49337	1	1
TR9967|c0_g1_i1	0.0632325	-1.49337	1	1
TR8188|c0_g1_i1	0.0632325	-1.49337	1	1
TR37124|c0_g1_i1	0.0632325	-1.49337	1	1
TR25166|c0_g1_i1	0.0632325	-1.49337	1	1
TR34046|c0_g1_i1	0.0632325	-1.49337	1	1
TR10671|c0_g1_i1	0.0632325	-1.49337	1	1
TR20208|c0_g1_i1	0.0632325	-1.49337	1	1
TR31601|c0_g1_i1	0.0632325	-1.49337	1	1
TR11604|c0_g1_i1	0.0632325	-1.49337	1	1
TR39468|c0_g1_i1	0.0632325	-1.49337	1	1
TR46896|c0_g1_i1	0.0632325	-1.49337	1	1
TR13901|c0_g1_i1	0.0632325	-1.49337	1	1
TR49236|c0_g1_i1	0.0632325	-1.49337	1	1
TR48437|c0_g1_i1	0.0632325	-1.49337	1	1
TR30398|c0_g1_i1	0.0632325	-1.49337	1	1
TR32944|c0_g1_i1	0.0632325	-1.49337	1	1
TR8151|c0_g1_i1	0.0632325	-1.49337	1	1
TR14834|c0_g2_i1	0.0632325	-1.49337	1	1
TR25338|c0_g1_i1	0.0632325	-1.49337	1	1
TR13721|c1_g1_i1	0.0632325	-1.49337	1	1
TR22865|c0_g1_i1	0.0632325	-1.49337	1	1
TR10382|c0_g1_i1	0.0632325	-1.49337	1	1
TR4214|c0_g1_i1	0.0632325	-1.49337	1	1
TR7441|c0_g1_i1	0.0632325	-1.49337	1	1
TR8177|c0_g1_i1	0.0632325	-1.49337	1	1
TR38752|c0_g1_i1	0.0632325	-1.49337	1	1
TR27226|c0_g2_i1	0.0632325	-1.49337	1	1
TR29504|c1_g1_i1	0.0632325	-1.49337	1	1
TR40425|c0_g1_i1	0.0632325	-1.49337	1	1
TR17710|c0_g1_i1	0.0632325	-1.49337	1	1
TR49626|c0_g1_i1	0.0632325	-1.49337	1	1
TR13615|c0_g1_i1	0.0632325	-1.49337	1	1
TR5014|c1_g1_i1	0.0632325	-1.49337	1	1
TR14426|c0_g1_i1	0.0632325	-1.49337	1	1
TR48061|c0_g1_i1	0.0632325	-1.49337	1	1
TR16664|c0_g1_i1	0.0632325	-1.49337	1	1
TR36306|c0_g2_i1	0.0632325	-1.49337	1	1
TR5147|c0_g1_i1	0.0632325	-1.49337	1	1
TR42548|c0_g1_i1	0.0632325	-1.49337	1	1
TR30632|c0_g1_i1	0.0632325	-1.49337	1	1
TR39327|c0_g2_i1	0.0632325	-1.49337	1	1
TR4540|c0_g1_i1	0.0632325	-1.49337	1	1
TR2626|c0_g1_i1	0.0632325	-1.49337	1	1
TR5126|c0_g1_i1	0.0632325	-1.49337	1	1
TR27436|c0_g1_i1	0.0632325	-1.49337	1	1
TR49476|c0_g1_i1	0.0632325	-1.49337	1	1
TR49845|c0_g1_i1	0.0632325	-1.49337	1	1
TR35427|c0_g1_i1	0.0632325	-1.49337	1	1
TR22483|c0_g2_i1	0.0632325	-1.49337	1	1
TR26591|c0_g1_i1	0.0632325	-1.49337	1	1
TR22088|c0_g1_i1	0.0632325	-1.49337	1	1
TR48296|c0_g1_i1	0.0632325	-1.49337	1	1
TR33404|c0_g1_i1	0.0632325	-1.49337	1	1
TR49880|c1_g1_i1	0.0632325	-1.49337	1	1
TR33335|c0_g2_i1	0.0632325	-1.49337	1	1
TR29325|c0_g1_i1	0.0632325	-1.49337	1	1
TR47982|c0_g1_i1	0.0632325	-1.49337	1	1
TR22271|c0_g1_i1	0.0632325	-1.49337	1	1
TR20377|c0_g3_i1	0.0632325	-1.49337	1	1
TR11008|c0_g1_i1	0.0632325	-1.49337	1	1
TR19028|c0_g1_i1	0.0632325	-1.49337	1	1
TR12962|c0_g1_i1	0.0632325	-1.49337	1	1
TR44766|c0_g1_i1	0.0632325	-1.49337	1	1
TR35924|c0_g1_i1	0.0632325	-1.49337	1	1
TR17341|c0_g1_i1	0.0632325	-1.49337	1	1
TR45686|c0_g1_i1	0.0632325	-1.49337	1	1
TR35315|c0_g2_i1	0.0632325	-1.49337	1	1
TR4388|c0_g1_i1	0.0632325	-1.49337	1	1
TR2522|c0_g1_i1	0.0632325	-1.49337	1	1
TR29911|c0_g1_i1	0.0632325	-1.49337	1	1
TR46246|c0_g1_i1	0.0632325	-1.49337	1	1
TR4797|c0_g1_i1	0.0632325	-1.49337	1	1
TR17972|c0_g1_i1	0.0632325	-1.49337	1	1
TR10989|c0_g1_i1	0.0632325	-1.49337	1	1
TR45986|c0_g2_i1	0.0632325	-1.49337	1	1
TR28690|c0_g1_i1	0.0632325	-1.49337	1	1
TR17525|c0_g1_i1	0.0632325	-1.49337	1	1
TR7277|c0_g2_i1	0.0632325	-1.49337	1	1
TR524|c0_g1_i1	0.0632325	-1.49337	1	1
TR27012|c3_g6_i2	0.0632325	-1.49337	1	1
TR16255|c0_g1_i1	0.0632325	-1.49337	1	1
TR41665|c0_g1_i1	0.0632325	-1.49337	1	1
TR46442|c0_g1_i1	0.0632325	-1.49337	1	1
TR4110|c0_g1_i1	0.0632325	-1.49337	1	1
TR22803|c0_g1_i1	0.0632325	-1.49337	1	1
TR28613|c0_g1_i1	0.0632325	-1.49337	1	1
TR27072|c0_g1_i1	0.0632325	-1.49337	1	1
TR23154|c0_g1_i1	0.0632325	-1.49337	1	1
TR34156|c0_g1_i1	0.0632325	-1.49337	1	1
TR37204|c0_g1_i1	0.0632325	-1.49337	1	1
TR49643|c0_g1_i1	0.0632325	-1.49337	1	1
TR21659|c0_g1_i2	0.0632325	-1.49337	1	1
TR13784|c0_g1_i1	0.0632325	-1.49337	1	1
TR20815|c0_g1_i1	0.0632325	-1.49337	1	1
TR9203|c2_g1_i1	0.0632325	-1.49337	1	1
TR2925|c0_g1_i1	0.0632325	-1.49337	1	1
TR5698|c0_g1_i1	0.0632325	-1.49337	1	1
TR8684|c0_g1_i1	0.0634125	5.02214	0.926133	1
TR30615|c0_g1_i1	0.0642147	6.05546	0.925349	1
TR38848|c0_g1_i1	0.0642292	5.48496	0.924115	1
TR46232|c0_g1_i1	0.0642711	4.52749	0.932766	1
TR11270|c0_g1_i1	0.0646634	5.80954	0.924211	1
TR34830|c0_g1_i1	0.0647676	-0.855342	1	1
TR30961|c0_g1_i1	0.0647676	-0.855342	1	1
TR50191|c0_g1_i5	0.0647676	-0.855342	1	1
TR4848|c0_g1_i1	0.0647676	-0.855342	1	1
TR5922|c0_g1_i1	0.0647676	-0.855342	1	1
TR35054|c0_g1_i1	0.0647676	-0.855342	1	1
TR47451|c0_g2_i1	0.0647676	-0.855342	1	1
TR12971|c0_g2_i1	0.0647676	-0.855342	1	1
TR37291|c0_g1_i1	0.0647676	-0.855342	1	1
TR5229|c0_g2_i4	0.0647676	-0.855342	1	1
TR3256|c4_g1_i1	0.0647676	-0.855342	1	1
TR41965|c0_g1_i1	0.0647676	-0.855342	1	1
TR32115|c1_g1_i1	0.0647676	-0.855342	1	1
TR42398|c0_g1_i1	0.0647676	-0.855342	1	1
TR24187|c0_g1_i1	0.0647676	-0.855342	1	1
TR5659|c0_g1_i1	0.0647676	-0.855342	1	1
TR16031|c0_g1_i1	0.0647676	-0.855342	1	1
TR27284|c1_g1_i1	0.0647676	-0.855342	1	1
TR1223|c0_g2_i1	0.0647676	-0.855342	1	1
TR3605|c0_g1_i1	0.0647676	-0.855342	1	1
TR38081|c0_g1_i1	0.0647676	-0.855342	1	1
TR19222|c0_g1_i1	0.0647676	-0.855342	1	1
TR26262|c1_g5_i4	0.0647676	-0.855342	1	1
TR28004|c0_g1_i1	0.0647676	-0.855342	1	1
TR12266|c0_g1_i1	0.0647676	-0.855342	1	1
TR36405|c0_g1_i1	0.0647676	-0.855342	1	1
TR42428|c0_g1_i1	0.0647676	-0.855342	1	1
TR4777|c1_g1_i1	0.0647676	-0.855342	1	1
TR3445|c0_g1_i1	0.0647676	-0.855342	1	1
TR30402|c1_g2_i1	0.0647676	-0.855342	1	1
TR12937|c0_g1_i1	0.0647676	-0.855342	1	1
TR37125|c0_g1_i1	0.0647676	-0.855342	1	1
TR40159|c0_g1_i1	0.0647676	-0.855342	1	1
TR44251|c0_g2_i1	0.0647676	-0.855342	1	1
TR9714|c0_g1_i1	0.0647676	-0.855342	1	1
TR35401|c0_g1_i1	0.0647676	-0.855342	1	1
TR42505|c0_g1_i1	0.0647676	-0.855342	1	1
TR46979|c0_g1_i1	0.0647676	-0.855342	1	1
TR12277|c0_g1_i1	0.0647676	-0.855342	1	1
TR30736|c0_g1_i1	0.0647676	-0.855342	1	1
TR36054|c0_g2_i1	0.0647676	-0.855342	1	1
TR47963|c0_g1_i1	0.0647676	-0.855342	1	1
TR6062|c0_g1_i1	0.0647676	-0.855342	1	1
TR21765|c0_g2_i1	0.0647676	-0.855342	1	1
TR26084|c0_g1_i1	0.0647676	-0.855342	1	1
TR32176|c0_g1_i5	0.0647676	-0.855342	1	1
TR36768|c0_g1_i1	0.0647676	-0.855342	1	1
TR32670|c0_g1_i1	0.0647676	-0.855342	1	1
TR10368|c0_g1_i1	0.0647676	-0.855342	1	1
TR12983|c0_g3_i2	0.0647676	-0.855342	1	1
TR10579|c0_g1_i2	0.0647676	-0.855342	1	1
TR2349|c0_g4_i1	0.0647676	-0.855342	1	1
TR38719|c0_g1_i1	0.0647676	-0.855342	1	1
TR923|c0_g1_i1	0.0647676	-0.855342	1	1
TR29903|c0_g1_i1	0.0647676	-0.855342	1	1
TR33271|c1_g3_i2	0.0647676	-0.855342	1	1
TR45313|c0_g1_i1	0.0647676	-0.855342	1	1
TR26979|c1_g3_i3	0.0647676	-0.855342	1	1
TR19295|c0_g1_i1	0.0647676	-0.855342	1	1
TR30891|c1_g1_i1	0.0647676	-0.855342	1	1
TR41744|c0_g1_i1	0.0647676	-0.855342	1	1
TR1369|c0_g1_i1	0.0647676	-0.855342	1	1
TR29852|c0_g1_i1	0.0647676	-0.855342	1	1
TR25760|c0_g1_i1	0.0647676	-0.855342	1	1
TR45754|c0_g1_i1	0.0647676	-0.855342	1	1
TR26950|c0_g2_i2	0.0647676	-0.855342	1	1
TR41373|c0_g1_i1	0.0647676	-0.855342	1	1
TR25590|c1_g1_i1	0.0647676	-0.855342	1	1
TR28975|c0_g1_i3	0.0647676	-0.855342	1	1
TR29538|c0_g2_i1	0.0647676	-0.855342	1	1
TR38859|c0_g1_i1	0.0647676	-0.855342	1	1
TR41323|c0_g1_i1	0.0647676	-0.855342	1	1
TR15562|c0_g1_i1	0.0647676	-0.855342	1	1
TR41925|c0_g1_i1	0.0647676	-0.855342	1	1
TR11493|c0_g1_i1	0.0647676	-0.855342	1	1
TR19653|c0_g1_i1	0.0647676	-0.855342	1	1
TR17120|c0_g1_i1	0.0647676	-0.855342	1	1
TR3608|c0_g1_i1	0.0647676	-0.855342	1	1
TR38540|c0_g1_i1	0.0647676	-0.855342	1	1
TR49806|c1_g1_i1	0.0647676	-0.855342	1	1
TR33073|c0_g1_i1	0.0647676	-0.855342	1	1
TR13756|c0_g1_i1	0.0647676	-0.855342	1	1
TR25572|c0_g1_i1	0.0647676	-0.855342	1	1
TR10357|c0_g1_i1	0.0647676	-0.855342	1	1
TR24471|c0_g1_i1	0.0647676	-0.855342	1	1
TR34997|c0_g1_i1	0.0647676	-0.855342	1	1
TR34747|c0_g1_i1	0.0647676	-0.855342	1	1
TR11519|c0_g1_i1	0.0647676	-0.855342	1	1
TR23651|c0_g1_i1	0.0647676	-0.855342	1	1
TR26865|c0_g2_i1	0.0647676	-0.855342	1	1
TR29147|c0_g2_i2	0.0647676	-0.855342	1	1
TR18476|c0_g2_i2	0.0647676	-0.855342	1	1
TR8090|c0_g1_i1	0.0647676	-0.855342	1	1
TR39549|c0_g1_i1	0.0647676	-0.855342	1	1
TR7480|c0_g1_i1	0.0647676	-0.855342	1	1
TR7048|c0_g1_i1	0.0647676	-0.855342	1	1
TR49520|c0_g1_i1	0.0647676	-0.855342	1	1
TR3772|c0_g2_i1	0.0647676	-0.855342	1	1
TR25527|c0_g1_i1	0.0647676	-0.855342	1	1
TR37336|c0_g1_i1	0.0647676	-0.855342	1	1
TR25732|c0_g1_i1	0.0647676	-0.855342	1	1
TR4008|c0_g1_i1	0.0647676	-0.855342	1	1
TR19758|c0_g1_i1	0.0647676	-0.855342	1	1
TR7580|c0_g1_i1	0.0647676	-0.855342	1	1
TR45515|c2_g2_i3	0.0647676	-0.855342	1	1
TR45698|c0_g1_i1	0.0647676	-0.855342	1	1
TR29807|c1_g1_i1	0.0647676	-0.855342	1	1
TR7531|c0_g1_i1	0.0647676	-0.855342	1	1
TR5393|c0_g1_i1	0.0647676	-0.855342	1	1
TR19147|c0_g1_i1	0.0647676	-0.855342	1	1
TR38072|c0_g1_i1	0.0647676	-0.855342	1	1
TR6547|c0_g1_i1	0.0647676	-0.855342	1	1
TR43840|c0_g1_i1	0.0647676	-0.855342	1	1
TR38277|c1_g1_i1	0.0647676	-0.855342	1	1
TR7638|c0_g1_i1	0.0647676	-0.855342	1	1
TR25979|c0_g1_i1	0.0647676	-0.855342	1	1
TR17901|c0_g2_i2	0.0647676	-0.855342	1	1
TR39001|c0_g1_i1	0.0647676	-0.855342	1	1
TR45054|c0_g1_i1	0.0647676	-0.855342	1	1
TR8911|c0_g1_i1	0.0647676	-0.855342	1	1
TR19247|c0_g1_i1	0.0647676	-0.855342	1	1
TR34382|c1_g1_i1	0.0647676	-0.855342	1	1
TR7877|c0_g1_i1	0.0647676	-0.855342	1	1
TR35049|c0_g1_i1	0.0647676	-0.855342	1	1
TR28855|c0_g1_i1	0.0647676	-0.855342	1	1
TR44214|c0_g2_i1	0.0647676	-0.855342	1	1
TR39952|c0_g1_i1	0.0647676	-0.855342	1	1
TR49436|c0_g1_i1	0.0647676	-0.855342	1	1
TR47345|c0_g1_i3	0.0647676	-0.855342	1	1
TR49516|c0_g1_i1	0.0647676	-0.855342	1	1
TR16432|c0_g1_i1	0.0647676	-0.855342	1	1
TR31042|c0_g1_i1	0.0647676	-0.855342	1	1
TR33646|c0_g3_i1	0.0647676	-0.855342	1	1
TR4986|c1_g3_i1	0.0647676	-0.855342	1	1
TR36719|c0_g1_i1	0.0647676	-0.855342	1	1
TR43023|c0_g1_i1	0.0647676	-0.855342	1	1
TR39862|c0_g1_i1	0.0647676	-0.855342	1	1
TR30949|c0_g1_i1	0.0647676	-0.855342	1	1
TR26527|c0_g1_i1	0.0647676	-0.855342	1	1
TR20553|c0_g1_i2	0.0647676	-0.855342	1	1
TR19013|c0_g1_i1	0.0647676	-0.855342	1	1
TR3263|c0_g1_i1	0.0647676	-0.855342	1	1
TR22488|c0_g1_i1	0.0647676	-0.855342	1	1
TR33659|c0_g2_i1	0.0647676	-0.855342	1	1
TR29|c0_g1_i1	0.0647676	-0.855342	1	1
TR18896|c0_g1_i2	0.0647676	-0.855342	1	1
TR9449|c0_g1_i1	0.0647676	-0.855342	1	1
TR12996|c0_g1_i1	0.0651071	5.25279	0.925828	1
TR812|c0_g1_i2	0.0652656	7.01291	0.921734	1
TR14734|c0_g1_i1	0.065296	-0.414271	1	1
TR21746|c0_g1_i1	0.065296	-0.414271	1	1
TR11830|c0_g1_i1	0.065296	-0.414271	1	1
TR16724|c0_g1_i1	0.065296	-0.414271	1	1
TR42498|c0_g2_i1	0.065296	-0.414271	1	1
TR36323|c0_g3_i1	0.065296	-0.414271	1	1
TR39634|c0_g1_i1	0.065296	-0.414271	1	1
TR46634|c0_g1_i1	0.065296	-0.414271	1	1
TR28622|c0_g1_i1	0.065296	-0.414271	1	1
TR48273|c0_g2_i1	0.065296	-0.414271	1	1
TR42127|c0_g1_i2	0.065296	-0.414271	1	1
TR1884|c0_g1_i1	0.065296	-0.414271	1	1
TR38878|c1_g1_i1	0.065296	-0.414271	1	1
TR32556|c0_g1_i1	0.065296	-0.414271	1	1
TR45411|c0_g1_i1	0.065296	-0.414271	1	1
TR40936|c0_g1_i1	0.065296	-0.414271	1	1
TR5388|c0_g1_i1	0.065296	-0.414271	1	1
TR22474|c0_g1_i1	0.065296	-0.414271	1	1
TR10604|c0_g2_i1	0.065296	-0.414271	1	1
TR22243|c0_g1_i1	0.065296	-0.414271	1	1
TR4091|c0_g1_i1	0.065296	-0.414271	1	1
TR31941|c0_g1_i1	0.065296	-0.414271	1	1
TR15906|c0_g1_i2	0.065296	-0.414271	1	1
TR6160|c0_g1_i1	0.065296	-0.414271	1	1
TR3619|c0_g1_i1	0.065296	-0.414271	1	1
TR44605|c0_g1_i1	0.065296	-0.414271	1	1
TR969|c0_g2_i1	0.065296	-0.414271	1	1
TR35107|c1_g1_i1	0.065296	-0.414271	1	1
TR26011|c0_g1_i1	0.065296	-0.414271	1	1
TR39328|c0_g1_i1	0.065296	-0.414271	1	1
TR18458|c0_g3_i1	0.065296	-0.414271	1	1
TR38836|c0_g1_i1	0.065296	-0.414271	1	1
TR47345|c0_g1_i4	0.065296	-0.414271	1	1
TR3000|c1_g2_i2	0.065296	-0.414271	1	1
TR24304|c3_g8_i1	0.065296	-0.414271	1	1
TR42166|c0_g1_i1	0.065296	-0.414271	1	1
TR29816|c0_g2_i1	0.065296	-0.414271	1	1
TR42194|c0_g3_i1	0.065296	-0.414271	1	1
TR25660|c0_g1_i1	0.065296	-0.414271	1	1
TR8342|c0_g2_i1	0.065296	-0.414271	1	1
TR2064|c0_g1_i1	0.065296	-0.414271	1	1
TR12525|c0_g1_i1	0.065296	-0.414271	1	1
TR2580|c0_g1_i1	0.065296	-0.414271	1	1
TR21665|c0_g1_i1	0.065296	-0.414271	1	1
TR1655|c0_g1_i1	0.065296	-0.414271	1	1
TR16167|c0_g1_i1	0.065296	-0.414271	1	1
TR9282|c0_g2_i1	0.065296	-0.414271	1	1
TR33761|c0_g1_i1	0.065296	-0.414271	1	1
TR42680|c0_g4_i1	0.065296	-0.414271	1	1
TR29840|c0_g1_i1	0.065296	-0.414271	1	1
TR44548|c0_g1_i1	0.065296	-0.414271	1	1
TR4547|c0_g1_i1	0.065296	-0.414271	1	1
TR24935|c0_g1_i1	0.065296	-0.414271	1	1
TR19634|c0_g2_i1	0.065296	-0.414271	1	1
TR31144|c0_g2_i1	0.065296	-0.414271	1	1
TR4555|c0_g1_i1	0.065296	-0.414271	1	1
TR41280|c0_g1_i1	0.065296	-0.414271	1	1
TR11591|c0_g1_i1	0.065296	-0.414271	1	1
TR43778|c0_g2_i1	0.065296	-0.414271	1	1
TR25751|c0_g1_i3	0.065296	-0.414271	1	1
TR42106|c0_g1_i1	0.065296	-0.414271	1	1
TR16785|c0_g2_i1	0.065296	-0.414271	1	1
TR30124|c0_g1_i1	0.065296	-0.414271	1	1
TR14550|c0_g1_i1	0.0653222	5.51915	0.922829	1
TR28379|c0_g1_i1	0.0655635	-0.0768137	1	1
TR26950|c1_g1_i1	0.0655635	-0.0768137	1	1
TR49734|c0_g1_i1	0.0655635	-0.0768137	1	1
TR40202|c0_g1_i3	0.0655635	-0.0768137	1	1
TR25820|c0_g1_i1	0.0655635	-0.0768137	1	1
TR17756|c0_g2_i2	0.0655635	-0.0768137	1	1
TR33476|c0_g1_i1	0.0655635	-0.0768137	1	1
TR6818|c0_g1_i1	0.0655635	-0.0768137	1	1
TR3551|c0_g2_i1	0.0655635	-0.0768137	1	1
TR29736|c0_g1_i1	0.0655635	-0.0768137	1	1
TR35118|c1_g1_i1	0.0655635	-0.0768137	1	1
TR49181|c0_g1_i1	0.0655635	-0.0768137	1	1
TR39837|c1_g1_i1	0.0655635	-0.0768137	1	1
TR49844|c0_g2_i1	0.0655635	-0.0768137	1	1
TR2256|c0_g1_i1	0.0655635	-0.0768137	1	1
TR13036|c1_g1_i2	0.0655635	-0.0768137	1	1
TR27439|c0_g1_i1	0.0655635	-0.0768137	1	1
TR30892|c0_g1_i1	0.0655635	-0.0768137	1	1
TR5154|c0_g1_i2	0.0655635	-0.0768137	1	1
TR36873|c0_g1_i1	0.0655635	-0.0768137	1	1
TR27012|c3_g10_i1	0.0655635	-0.0768137	1	1
TR24296|c0_g3_i4	0.0655635	-0.0768137	1	1
TR13253|c0_g1_i1	0.0655635	-0.0768137	1	1
TR37276|c0_g1_i1	0.0655635	-0.0768137	1	1
TR373|c0_g1_i1	0.0655635	-0.0768137	1	1
TR33369|c1_g1_i1	0.0655635	-0.0768137	1	1
TR37810|c0_g1_i3	0.0655635	-0.0768137	1	1
TR28916|c0_g1_i2	0.0655635	-0.0768137	1	1
TR30470|c0_g1_i1	0.0655635	-0.0768137	1	1
TR39692|c0_g2_i1	0.0655635	-0.0768137	1	1
TR39615|c0_g1_i1	0.0655635	-0.0768137	1	1
TR41978|c0_g1_i1	0.0655635	-0.0768137	1	1
TR8548|c0_g1_i1	0.0655635	-0.0768137	1	1
TR8904|c0_g1_i1	0.0655635	-0.0768137	1	1
TR42192|c0_g2_i1	0.0655635	-0.0768137	1	1
TR1103|c0_g1_i1	0.065725	0.196568	1	1
TR32779|c0_g2_i1	0.065725	0.196568	1	1
TR38313|c0_g4_i1	0.065725	0.196568	1	1
TR16684|c0_g1_i1	0.065725	0.196568	1	1
TR35822|c1_g1_i1	0.065725	0.196568	1	1
TR889|c0_g2_i1	0.065725	0.196568	1	1
TR633|c0_g3_i1	0.065725	0.196568	1	1
TR30350|c0_g1_i3	0.065725	0.196568	1	1
TR15209|c4_g6_i1	0.065725	0.196568	1	1
TR16905|c0_g1_i1	0.065725	0.196568	1	1
TR388|c0_g1_i1	0.065725	0.196568	1	1
TR16123|c0_g1_i1	0.065725	0.196568	1	1
TR36123|c2_g3_i1	0.065725	0.196568	1	1
TR9065|c0_g3_i2	0.065725	0.196568	1	1
TR14307|c0_g1_i6	0.065725	0.196568	1	1
TR15178|c0_g1_i1	0.065725	0.196568	1	1
TR48523|c0_g1_i1	0.065725	0.196568	1	1
TR16757|c0_g1_i2	0.065725	0.196568	1	1
TR38965|c0_g1_i1	0.065725	0.196568	1	1
TR39716|c1_g1_i1	0.065725	0.196568	1	1
TR32469|c0_g1_i1	0.065725	0.196568	1	1
TR12563|c0_g1_i1	0.065725	0.196568	1	1
TR33992|c0_g1_i1	0.065725	0.196568	1	1
TR44642|c0_g1_i1	0.0658331	0.426365	1	1
TR3005|c2_g1_i1	0.0658331	0.426365	1	1
TR32862|c0_g1_i1	0.0658331	0.426365	1	1
TR46357|c0_g1_i1	0.0658331	0.426365	1	1
TR47839|c0_g1_i1	0.0658331	0.426365	1	1
TR7199|c0_g1_i2	0.0658331	0.426365	1	1
TR35449|c0_g1_i2	0.0658331	0.426365	1	1
TR15801|c0_g2_i1	0.0658331	0.426365	1	1
TR27566|c0_g1_i1	0.0658331	0.426365	1	1
TR4553|c0_g1_i1	0.0658331	0.426365	1	1
TR31953|c0_g1_i1	0.0658331	0.426365	1	1
TR30894|c0_g1_i1	0.0658331	0.426365	1	1
TR34915|c1_g2_i1	0.0658331	0.426365	1	1
TR33231|c3_g6_i8	0.0658331	0.426365	1	1
TR35747|c2_g1_i5	0.0658331	0.426365	1	1
TR13003|c1_g2_i7	0.0658331	0.426365	1	1
TR16446|c0_g1_i1	0.0658331	0.426365	1	1
TR34735|c0_g1_i2	0.0658331	0.426365	1	1
TR15301|c2_g1_i1	0.0658331	0.426365	1	1
TR9347|c0_g1_i1	0.0658331	0.426365	1	1
TR5992|c0_g1_i1	0.0658331	0.426365	1	1
TR13188|c0_g1_i1	0.0658331	0.426365	1	1
TR33148|c0_g1_i1	0.0658331	0.426365	1	1
TR5031|c1_g3_i1	0.0658331	0.426365	1	1
TR33085|c0_g1_i5	0.0658331	0.426365	1	1
TR42708|c0_g1_i1	0.0659106	0.624581	1	1
TR28963|c0_g2_i1	0.0659106	0.624581	1	1
TR35496|c0_g2_i1	0.0659106	0.624581	1	1
TR22540|c0_g1_i1	0.0659106	0.624581	1	1
TR34166|c0_g1_i1	0.0659106	0.624581	1	1
TR42473|c0_g1_i1	0.0659106	0.624581	1	1
TR31091|c0_g1_i1	0.0659106	0.624581	1	1
TR25297|c0_g1_i1	0.0659106	0.624581	1	1
TR7581|c0_g1_i2	0.0659106	0.624581	1	1
TR7630|c2_g1_i1	0.0659106	0.624581	1	1
TR41934|c0_g1_i1	0.0659106	0.624581	1	1
TR47231|c0_g1_i1	0.0659106	0.624581	1	1
TR21490|c0_g1_i1	0.0659106	0.624581	1	1
TR28494|c0_g1_i2	0.0659688	0.798855	1	1
TR35746|c0_g1_i1	0.0659688	0.798855	1	1
TR29708|c0_g1_i1	0.0659688	0.798855	1	1
TR38308|c0_g1_i4	0.0659688	0.798855	1	1
TR24264|c0_g1_i1	0.0659688	0.798855	1	1
TR35304|c0_g1_i1	0.0659688	0.798855	1	1
TR46425|c0_g1_i1	0.0659688	0.798855	1	1
TR9192|c0_g1_i2	0.0659688	0.798855	1	1
TR14304|c0_g1_i1	0.0660141	0.95435	1	1
TR46231|c0_g2_i1	0.0660141	0.95435	1	1
TR7672|c2_g1_i1	0.0660141	0.95435	1	1
TR17740|c0_g1_i3	0.0660141	0.95435	1	1
TR24131|c1_g2_i1	0.0660141	0.95435	1	1
TR40316|c0_g1_i1	0.0660141	0.95435	1	1
TR44267|c0_g1_i1	0.0660141	0.95435	1	1
TR46326|c0_g1_i1	0.0660504	1.09472	1	1
TR28366|c0_g3_i1	0.0660504	1.09472	1	1
TR47906|c0_g1_i1	0.0660504	1.09472	1	1
TR28000|c0_g2_i1	0.0660504	1.09472	1	1
TR4971|c0_g1_i1	0.0660802	1.22265	0.944323	1
TR26253|c0_g2_i1	0.0660802	1.22265	0.944323	1
TR2997|c0_g3_i1	0.0660802	1.22265	0.944323	1
TR9139|c1_g1_i1	0.0660802	1.22265	0.944323	1
TR44657|c0_g1_i2	0.0660802	1.22265	0.944323	1
TR24292|c0_g1_i3	0.0660802	1.22265	0.944323	1
TR15395|c0_g1_i9	0.066105	1.34017	1	1
TR9133|c0_g1_i3	0.066105	1.34017	1	1
TR26869|c0_g1_i1	0.066105	1.34017	1	1
TR5302|c0_g1_i2	0.066105	1.34017	1	1
TR18810|c0_g1_i3	0.066105	1.34017	1	1
TR20494|c0_g1_i1	0.066105	1.34017	1	1
TR21387|c1_g1_i2	0.066122	9.86056	0.919568	1
TR26952|c0_g2_i1	0.066126	1.44884	0.951983	1
TR31636|c0_g1_i1	0.066126	1.44884	0.951983	1
TR32771|c0_g1_i1	0.066126	1.44884	0.951983	1
TR24487|c0_g1_i1	0.066144	1.5499	0.954483	1
TR714|c0_g1_i1	0.066144	1.5499	0.954483	1
TR26958|c1_g1_i4	0.066144	1.5499	0.954483	1
TR22234|c0_g1_i1	0.066144	1.5499	0.954483	1
TR39429|c0_g2_i2	0.0661596	1.64435	0.957778	1
TR36395|c0_g1_i1	0.0661596	1.64435	0.957778	1
TR21388|c0_g2_i1	0.0661596	1.64435	0.957778	1
TR15294|c0_g2_i1	0.0661596	1.64435	0.957778	1
TR2241|c0_g1_i1	0.0661596	1.64435	0.957778	1
TR31172|c0_g1_i2	0.0661733	1.733	0.95972	1
TR22565|c1_g1_i1	0.0661733	1.733	0.95972	1
TR47581|c0_g1_i1	0.0661854	1.81651	0.962319	1
TR24299|c0_g1_i3	0.0661854	1.81651	0.962319	1
TR40281|c0_g2_i3	0.0661854	1.81651	0.962319	1
TR36382|c0_g1_i1	0.0661961	1.89546	0.963872	1
TR28882|c1_g1_i1	0.0661961	1.89546	0.963872	1
TR31633|c0_g1_i1	0.0662057	1.97032	0.931341	1
TR26425|c0_g1_i2	0.0662222	2.10931	0.937453	1
TR32733|c0_g1_i1	0.0662358	2.23608	0.942563	1
TR35832|c2_g6_i1	0.0662358	2.23608	0.942563	1
TR35800|c1_g2_i1	0.0662418	2.29552	0.944381	1
TR1171|c0_g1_i4	0.0662418	2.29552	0.944381	1
TR40242|c0_g1_i1	0.0662418	2.29552	0.944381	1
TR41050|c0_g1_i1	0.0662523	2.40753	0.948457	1
TR19546|c0_g1_i1	0.066257	2.46044	0.950627	1
TR31508|c0_g1_i1	0.0662727	2.65457	0.93469	1
TR16373|c0_g2_i1	0.0662727	2.65457	0.93469	1
TR50116|c0_g3_i1	0.0662945	2.97859	0.929872	1
TR26253|c1_g1_i1	0.0662986	3.04938	0.933195	1
TR36393|c0_g1_i1	0.0663006	3.08351	0.951034	1
TR5057|c0_g1_i1	0.0663074	3.21251	0.940018	1
TR35796|c0_g1_i6	0.0663131	3.33091	0.944723	1
TR31482|c0_g1_i1	0.0663156	3.38666	0.933285	1
TR24258|c0_g1_i4	0.0663259	3.63704	0.93249	1
TR32179|c0_g1_i1	0.0663275	3.68229	0.934577	1
TR44381|c0_g1_i1	0.0663283	3.7044	0.935769	1
TR397|c0_g1_i1	0.0663291	3.72617	0.93654	1
TR47535|c0_g2_i1	0.0663306	3.76876	0.938388	1
TR44794|c0_g1_i1	0.0663306	3.76876	0.938388	1
TR17690|c0_g2_i1	0.0663306	3.76876	0.938388	1
TR42706|c0_g1_i1	0.0663351	3.90862	0.925297	1
TR4978|c0_g2_i1	0.0663378	4.00082	0.921201	1
TR21335|c0_g1_i1	0.0663416	4.13709	0.928317	1
TR6257|c0_g1_i1	0.0663416	4.13709	0.928317	1
TR7625|c0_g1_i1	0.0663451	4.27642	0.927419	1
TR18452|c0_g1_i1	0.0663471	4.36236	0.931639	1
TR7601|c0_g1_i1	0.0663496	4.48236	0.924445	1
TR45809|c0_g1_i1	0.0663499	4.4951	0.92498	1
TR5450|c2_g1_i1	0.0663501	4.50773	0.925769	1
TR5952|c0_g1_i1	0.0663516	4.58125	0.923491	1
TR44678|c0_g1_i2	0.0663557	4.81256	0.924584	1
TR20849|c1_g1_i2	0.0663581	4.96684	0.923299	1
TR40266|c0_g1_i1	0.0663591	5.03821	0.922657	1
TR26007|c0_g1_i1	0.0671062	7.02634	0.919493	1
TR8701|c0_g1_i1	0.0681968	4.70063	0.92408	1
TR36337|c0_g2_i1	0.0684329	4.52543	0.926542	1
TR21382|c0_g1_i1	0.0685858	4.4225	0.92776	1
TR37832|c0_g1_i1	0.0686711	4.36814	0.924966	1
TR17780|c0_g1_i1	0.0686711	4.36814	0.924966	1
TR16412|c0_g1_i1	0.0689163	4.22255	0.924628	1
TR32819|c0_g2_i1	0.0691867	4.07764	0.92528	1
TR12488|c0_g1_i1	0.0694178	5.55409	0.918667	1
TR31626|c0_g1_i1	0.0694639	5.94804	0.917381	1
TR15290|c4_g4_i1	0.0696516	3.85857	0.922846	1
TR26934|c0_g1_i3	0.0703011	3.60017	0.919472	1
TR36332|c1_g1_i1	0.070367	3.57639	0.929802	1
TR19602|c1_g1_i1	0.0706618	6.47619	0.915796	1
TR45282|c0_g2_i1	0.0707331	3.45125	0.923729	1
TR42646|c1_g1_i1	0.0707331	3.45125	0.923729	1
TR38263|c0_g1_i1	0.0708851	5.40289	0.916394	1
TR9119|c4_g2_i1	0.0710327	4.9415	0.921901	1
TR36099|c0_g1_i1	0.0712721	3.28517	0.928984	1
TR49365|c0_g1_i1	0.0713016	5.27578	0.916062	1
TR1908|c0_g1_i1	0.0713436	8.62088	0.913482	1
TR42639|c0_g1_i2	0.0713752	3.25554	0.927225	1
TR33369|c0_g1_i1	0.0714827	3.22528	0.926003	1
TR10639|c0_g1_i1	0.0716862	4.75285	0.916354	1
TR30435|c0_g1_i2	0.0716926	4.16659	0.921961	1
TR36071|c0_g1_i1	0.0717423	5.15254	0.916611	1
TR9318|c0_g1_i1	0.0719735	6.41327	0.914297	1
TR9112|c0_g1_i1	0.0720549	5.87806	0.915666	1
TR35835|c0_g1_i2	0.0720981	3.06366	0.933823	1
TR26938|c2_g3_i1	0.0720981	3.06366	0.933823	1
TR24088|c0_g1_i1	0.0722394	3.02904	0.932556	1
TR10582|c0_g1_i1	0.0723879	2.99358	0.930563	1
TR27180|c0_g1_i2	0.0723879	2.99358	0.930563	1
TR7604|c1_g3_i1	0.0723979	4.57229	0.91721	1
TR26393|c0_g2_i1	0.0724336	3.97983	0.92001	1
TR29637|c0_g1_i1	0.0725113	3.96159	0.927967	1
TR27145|c0_g1_i1	0.0727087	2.91992	0.926965	1
TR36911|c0_g1_i1	0.0728799	7.73258	0.911992	1
TR17699|c0_g1_i1	0.0728823	2.88163	0.943733	1
TR4725|c0_g1_i1	0.0730656	2.8423	0.942509	1
TR9195|c0_g1_i1	0.0730656	2.8423	0.942509	1
TR26661|c0_g1_i1	0.0731906	4.8092	0.919456	1
TR17734|c1_g1_i2	0.0735472	4.73596	0.915351	1
TR17772|c0_g1_i1	0.0736835	2.71743	0.937026	1
TR18880|c0_g1_i2	0.07374	3.70073	0.924863	1
TR35776|c0_g1_i1	0.0740968	3.63319	0.93249	1
TR38247|c0_g1_i1	0.0740968	3.63319	0.93249	1
TR46535|c0_g1_i1	0.0741115	6.08464	0.912221	1
TR22949|c0_g1_i3	0.0743546	3.58634	0.930265	1
TR47578|c0_g2_i1	0.0743546	3.58634	0.930265	1
TR34352|c0_g1_i1	0.0744271	2.58071	0.931291	1
TR34953|c0_g1_i3	0.0744271	2.58071	0.931291	1
TR22887|c0_g1_i1	0.0744704	9.31363	0.909523	1
TR29732|c0_g1_i1	0.07449	3.56233	0.917315	1
TR9119|c4_g3_i2	0.074547	6.93802	0.91057	1
TR5485|c0_g1_i1	0.0746042	4.12486	0.919467	1
TR29656|c0_g1_i1	0.0746302	3.53792	0.927888	1
TR15091|c0_g1_i1	0.0747099	2.53211	0.952622	1
TR43784|c0_g2_i1	0.074797	4.0917	0.917586	1
TR26331|c0_g1_i1	0.0748079	4.50356	0.913135	1
TR9207|c0_g1_i2	0.0748145	4.82359	0.915285	1
TR20720|c0_g1_i1	0.0748827	4.4909	0.918604	1
TR18788|c0_g1_i1	0.0749255	3.48781	0.925343	1
TR43939|c1_g1_i1	0.0749936	6.3762	0.910701	1
TR3512|c0_g1_i1	0.0750132	2.4818	0.92651	1
TR43749|c0_g1_i1	0.0750223	5.92435	0.911309	1
TR20788|c0_g3_i1	0.0751863	4.76168	0.916847	1
TR39668|c0_g1_i1	0.0752427	3.4359	0.922613	1
TR13992|c0_g1_i1	0.0753394	2.42968	0.949201	1
TR27987|c0_g1_i2	0.0753394	2.42968	0.949201	1
TR2938|c0_g1_i6	0.0753394	2.42968	0.949201	1
TR26369|c0_g1_i2	0.0756424	5.6873	0.909327	1
TR42462|c0_g1_i1	0.0757653	3.35436	0.918437	1
TR27120|c0_g2_i2	0.0758023	4.34373	0.917044	1
TR22176|c0_g1_i1	0.0758229	5.50775	0.912915	1
TR9152|c0_g2_i1	0.0759568	6.48638	0.909385	1
TR20789|c0_g1_i1	0.0761493	3.29732	0.915168	1
TR9708|c0_g1_i1	0.0764849	2.26098	0.943487	1
TR27000|c2_g8_i1	0.0765661	3.23794	0.926619	1
TR15688|c0_g1_i1	0.0769347	2.20006	0.940623	1
TR767|c0_g2_i1	0.0769347	2.20006	0.940623	1
TR17483|c0_g1_i1	0.0769347	2.20006	0.940623	1
TR49360|c0_g1_i1	0.0769347	2.20006	0.940623	1
TR33247|c0_g1_i2	0.0771832	4.1479	0.912835	1
TR45252|c0_g1_i1	0.0774265	2.13645	0.938547	1
TR33154|c0_g1_i1	0.0774265	2.13645	0.938547	1
TR39697|c0_g1_i4	0.0777822	3.0778	0.934438	1
TR29541|c0_g1_i1	0.0778847	5.22383	0.913004	1
TR1171|c0_g1_i1	0.0779662	2.06991	0.967844	1
TR33077|c0_g1_i1	0.0780611	3.04353	0.916148	1
TR9038|c0_g1_i1	0.0782212	4.59911	0.912922	1
TR12283|c0_g1_i1	0.0782609	6.70594	0.906329	1
TR47134|c0_g1_i1	0.0782871	3.59622	0.919472	1
TR40167|c0_g1_i1	0.0784673	4.79126	0.908382	1
TR43217|c0_g1_i2	0.0784735	4.30688	0.914705	1
TR17865|c0_g2_i1	0.0784879	3.57237	0.917865	1
TR31317|c0_g1_i1	0.0785615	2.00015	0.932657	1
TR33239|c0_g1_i1	0.078662	2.97243	0.929872	1
TR13030|c0_g1_i3	0.078662	2.97243	0.929872	1
TR39678|c0_g1_i1	0.078662	2.97243	0.929872	1
TR21466|c0_g1_i1	0.0786956	3.54813	0.916758	1
TR16822|c0_g1_i1	0.0787225	4.27768	0.912952	1
TR3259|c0_g1_i1	0.0788988	4.93299	0.907571	1
TR9239|c1_g2_i1	0.0792212	1.92685	0.964601	1
TR33916|c0_g1_i2	0.0792212	1.92685	0.964601	1
TR15430|c0_g1_i2	0.0797148	4.65032	0.910239	1
TR34515|c0_g2_i1	0.079851	3.42039	0.922043	1
TR18467|c2_g1_i1	0.0799565	1.84963	0.925514	1
TR26998|c0_g2_i1	0.0799565	1.84963	0.925514	1
TR23008|c0_g1_i1	0.0800705	2.81878	0.922123	1
TR47154|c0_g1_i1	0.0801277	3.8033	0.919776	1
TR31262|c0_g1_i1	0.0805337	3.76174	0.917429	1
TR7615|c0_g1_i2	0.0806545	3.33794	0.917804	1
TR47716|c0_g1_i2	0.080781	1.76804	0.960626	1
TR28970|c0_g1_i1	0.080781	1.76804	0.960626	1
TR11270|c0_g2_i1	0.0808453	5.72298	0.90619	1
TR45266|c0_g2_i1	0.0812783	5.76785	0.903916	1
TR24073|c1_g1_i2	0.0813588	2.69175	0.936266	1
TR26752|c0_g1_i1	0.0813588	2.69175	0.936266	1
TR30352|c2_g1_i1	0.0813878	5.75732	0.903204	1
TR20862|c1_g2_i2	0.0815358	5.46364	0.903842	1
TR17084|c0_g1_i1	0.0815687	5.97416	0.903085	1
TR26301|c0_g2_i1	0.0818439	2.6468	0.912449	1
TR27192|c0_g1_i1	0.0819495	4.94079	0.908052	1
TR17843|c0_g1_i1	0.0821027	5.41084	0.903621	1
TR666|c0_g1_i1	0.0822584	4.91258	0.906345	1
TR15347|c0_g1_i1	0.0823308	4.58529	0.90606	1
TR24215|c1_g1_i1	0.0823369	3.91021	0.916211	1
TR16889|c0_g1_i1	0.0823614	2.6004	0.932173	1
TR33367|c0_g1_i1	0.0827009	6.07202	0.903094	1
TR22205|c0_g1_i1	0.0827721	1.58956	0.955638	1
TR33226|c0_g1_i1	0.0829147	2.55245	0.930385	1
TR26951|c0_g1_i2	0.0829862	3.53379	0.91562	1
TR33763|c0_g1_i1	0.083209	6.36185	0.90081	1
TR40846|c0_g1_i1	0.0834542	7.63175	0.899256	1
TR36101|c1_g2_i1	0.0835078	2.50286	0.927519	1
TR5420|c0_g1_i6	0.0835078	2.50286	0.927519	1
TR48900|c0_g2_i1	0.0835824	3.48353	0.912635	1
TR9080|c0_g1_i1	0.0836272	4.79387	0.903453	1
TR45848|c1_g1_i1	0.0837033	4.27524	0.912952	1
TR12029|c0_g1_i1	0.0837671	5.77964	0.899486	1
TR37740|c0_g1_i1	0.0838968	3.45773	0.911381	1
TR24225|c1_g1_i2	0.0839895	1.49131	0.953267	1
TR17423|c0_g3_i2	0.0839895	1.49131	0.953267	1
TR35747|c2_g1_i4	0.0839895	1.49131	0.953267	1
TR1918|c0_g1_i1	0.0841585	7.28188	0.89865	1
TR39358|c0_g1_i2	0.0841969	3.02311	0.915343	1
TR44372|c0_g1_i1	0.0842229	3.43146	0.922613	1
TR21344|c0_g1_i1	0.0842229	3.43146	0.922613	1
TR27125|c1_g3_i1	0.0842489	4.00974	0.904236	1
TR22648|c0_g1_i1	0.084262	4.42145	0.901597	1
TR4031|c0_g1_i1	0.0845541	7.36939	0.898105	1
TR26765|c0_g1_i1	0.0848314	2.39825	0.922178	1
TR24619|c0_g1_i1	0.0851274	2.95097	0.928448	1
TR39425|c0_g2_i1	0.0852785	3.34966	0.904531	1
TR45574|c0_g1_i1	0.0852785	3.34966	0.904531	1
TR13201|c0_g1_i1	0.0853343	4.92049	0.902073	1
TR24250|c0_g1_i9	0.0854021	1.38587	0.949189	1
TR16404|c0_g2_i2	0.0854021	1.38587	0.949189	1
TR5454|c0_g1_i1	0.0854021	1.38587	0.949189	1
TR17430|c0_g1_i3	0.0854021	1.38587	0.949189	1
TR15604|c0_g1_i1	0.0854021	1.38587	0.949189	1
TR49343|c0_g1_i1	0.0854021	1.38587	0.949189	1
TR38812|c0_g1_i1	0.0854343	10.7515	0.896066	1
TR46253|c0_g1_i1	0.085509	4.32485	0.908909	1
TR16434|c0_g3_i1	0.0855729	2.34296	0.919814	1
TR47863|c0_g1_i1	0.08563	2.9135	0.926965	1
TR35065|c0_g2_i1	0.08563	2.9135	0.926965	1
TR26241|c0_g1_i1	0.08563	2.9135	0.926965	1
TR20784|c3_g1_i1	0.085633	5.39905	0.899462	1
TR32063|c0_g1_i1	0.0856872	3.89907	0.906196	1
TR17386|c0_g1_i1	0.0857999	5.7578	0.897998	1
TR17883|c0_g1_i2	0.0860983	4.28139	0.898926	1
TR37827|c0_g1_i1	0.0862589	5.43531	0.898722	1
TR13138|c0_g1_i1	0.0863327	5.84415	0.898929	1
TR26934|c0_g1_i2	0.0863766	2.28546	0.944381	1
TR17410|c0_g3_i1	0.0867208	2.83551	0.922974	1
TR13031|c0_g1_i1	0.0870612	1.27212	0.946047	1
TR35782|c1_g3_i1	0.0870612	1.27212	0.946047	1
TR18537|c0_g2_i2	0.0870612	1.27212	0.946047	1
TR18170|c0_g1_i1	0.0870612	1.27212	0.946047	1
TR28474|c0_g1_i1	0.0870612	1.27212	0.946047	1
TR28487|c0_g1_i1	0.0870612	1.27212	0.946047	1
TR27181|c0_g1_i1	0.0872506	2.22557	0.913223	1
TR33281|c0_g1_i8	0.0872506	2.22557	0.913223	1
TR36059|c0_g1_i1	0.0873139	2.79488	0.920363	1
TR20384|c0_g1_i1	0.0876761	6.4123	0.895353	1
TR26957|c0_g3_i3	0.0878144	3.17065	0.907775	1
TR24230|c1_g1_i1	0.0882044	2.1631	0.939603	1
TR32889|c0_g1_i1	0.0882044	2.1631	0.939603	1
TR5208|c0_g2_i1	0.0882044	2.1631	0.939603	1
TR26285|c0_g1_i1	0.0882054	6.12937	0.894786	1
TR5219|c0_g1_i1	0.088383	5.28937	0.898838	1
TR777|c0_g1_i1	0.0887013	4.27279	0.905534	1
TR17438|c0_g1_i1	0.0889761	6.43646	0.893752	1
TR33237|c0_g1_i1	0.0890294	3.67108	0.912299	1
TR799|c0_g1_i1	0.0890373	1.14864	1	1
TR42658|c0_g1_i2	0.0890373	1.14864	1	1
TR662|c0_g1_i1	0.0890373	1.14864	1	1
TR26990|c0_g1_i2	0.0890373	1.14864	1	1
TR40286|c0_g1_i1	0.0892246	4.52759	0.896251	1
TR30753|c0_g1_i1	0.0892495	2.09779	0.90545	1
TR29442|c1_g1_i1	0.0893167	5.22964	0.898379	1
TR47370|c1_g1_i1	0.0899753	4.02447	0.896845	1
TR36412|c0_g1_i1	0.0900432	4.47711	0.899008	1
TR5014|c0_g1_i2	0.0900777	2.61982	0.933033	1
TR38299|c0_g1_i1	0.0902504	4.81099	0.894556	1
TR6273|c0_g1_i1	0.0903397	4.32248	0.901738	1
TR8128|c0_g1_i1	0.0903998	2.02939	0.933924	1
TR1216|c0_g1_i2	0.0903998	2.02939	0.933924	1
TR48853|c0_g1_i1	0.0903998	2.02939	0.933924	1
TR24110|c1_g1_i1	0.0905131	3.00239	0.913685	1
TR24258|c0_g1_i2	0.0905698	3.98889	0.894272	1
TR50115|c0_g1_i1	0.0908276	4.29361	0.899746	1
TR35769|c0_g1_i1	0.0908865	2.57252	0.907871	1
TR33159|c0_g1_i3	0.0908865	2.57252	0.907871	1
TR6936|c0_g1_i1	0.0910547	5.76048	0.892954	1
TR1138|c0_g1_i1	0.0911365	2.96625	0.911961	1
TR9113|c3_g1_i5	0.0911951	3.9524	0.900303	1
TR44309|c0_g1_i1	0.0912303	5.26604	0.893612	1
TR33162|c0_g1_i1	0.091259	5.9852	0.890474	1
TR31314|c0_g1_i1	0.0913358	4.26414	0.897671	1
TR5736|c0_g1_i1	0.091431	1.01359	0.93615	1
TR43178|c0_g1_i2	0.091431	1.01359	0.93615	1
TR39714|c0_g2_i1	0.091431	1.01359	0.93615	1
TR24670|c0_g1_i1	0.091431	1.01359	0.93615	1
TR788|c0_g1_i1	0.091431	1.01359	0.93615	1
TR17474|c0_g1_i2	0.0916876	4.72708	0.893656	1
TR3248|c0_g1_i1	0.0917526	2.52362	0.9285	1
TR26212|c0_g2_i1	0.0917734	8.51655	0.888789	1
TR25516|c0_g1_i1	0.0917869	5.55528	0.891783	1
TR22936|c0_g1_i1	0.0917929	2.92918	0.909242	1
TR43922|c0_g1_i2	0.0917929	2.92918	0.909242	1
TR37731|c0_g1_i1	0.0918172	3.24542	0.912358	1
TR2328|c0_g1_i1	0.0918172	3.24542	0.912358	1
TR20543|c1_g1_i1	0.0918856	4.99492	0.893899	1
TR20850|c0_g1_i1	0.0924851	2.89113	0.907334	1
TR34006|c0_g3_i1	0.0926821	2.473	0.92651	1
TR15252|c5_g2_i2	0.0927118	6.90218	0.888678	1
TR5045|c0_g1_i1	0.0927378	4.56232	0.892955	1
TR17743|c0_g1_i1	0.0928936	7.53389	0.887921	1
TR20828|c0_g1_i1	0.0930582	3.65792	0.900458	1
TR15401|c0_g1_i4	0.0930864	1.88201	0.927062	1
TR15270|c0_g2_i1	0.0935464	3.15197	0.891063	1
TR16738|c0_g1_i1	0.0936	5.27223	0.890307	1
TR22598|c0_g1_i1	0.0936309	5.45452	0.890494	1
TR34953|c0_g1_i1	0.0936822	2.42055	0.923308	1
TR15238|c0_g3_i4	0.0936822	2.42055	0.923308	1
TR14299|c0_g1_i3	0.0936822	2.42055	0.923308	1
TR4968|c0_g1_i2	0.0941763	3.11943	0.904445	1
TR35774|c1_g1_i3	0.0942307	4.10703	0.894216	1
TR21969|c0_g1_i1	0.09432	7.3569	0.886329	1
TR17342|c0_g1_i1	0.0943838	7.58868	0.886087	1
TR31170|c0_g1_i1	0.0943901	0.864604	1	1
TR20893|c0_g2_i2	0.0943901	0.864604	1	1
TR33305|c2_g1_i1	0.0943901	0.864604	1	1
TR27261|c0_g1_i1	0.0943901	0.864604	1	1
TR21715|c0_g1_i1	0.0943901	0.864604	1	1
TR25780|c0_g1_i1	0.0943901	0.864604	1	1
TR33085|c0_g1_i6	0.0943901	0.864604	1	1
TR2928|c1_g1_i1	0.0943901	0.864604	1	1
TR45484|c0_g1_i1	0.0943901	0.864604	1	1
TR14332|c0_g1_i2	0.0943901	0.864604	1	1
TR19200|c0_g1_i1	0.0943901	0.864604	1	1
TR907|c0_g1_i2	0.0943901	0.864604	1	1
TR24337|c0_g1_i1	0.0943901	0.864604	1	1
TR9920|c0_g1_i1	0.0943901	0.864604	1	1
TR5342|c0_g1_i1	0.0943901	0.864604	1	1
TR1907|c0_g1_i2	0.0946684	1.80226	0.923899	1
TR24119|c1_g1_i2	0.0946684	1.80226	0.923899	1
TR5488|c0_g2_i1	0.0946867	4.6655	0.894664	1
TR35797|c0_g1_i2	0.0947615	2.36611	0.921013	1
TR45282|c0_g1_i1	0.0948548	3.34493	0.904531	1
TR42547|c0_g1_i1	0.0948548	3.34493	0.904531	1
TR44316|c0_g1_i2	0.0948548	3.34493	0.904531	1
TR740|c0_g1_i3	0.0954295	3.3165	0.902265	1
TR30548|c0_g1_i1	0.0954295	3.3165	0.902265	1
TR5249|c0_g1_i1	0.0954295	3.3165	0.902265	1
TR30485|c0_g1_i1	0.0956585	3.88462	0.896034	1
TR2353|c0_g1_i1	0.0956771	2.72802	0.896452	1
TR4000|c0_g1_i1	0.0959633	6.04856	0.886608	1
TR29438|c0_g1_i1	0.0963141	4.00383	0.895316	1
TR17908|c0_g1_i1	0.0963953	3.48987	0.888595	1
TR37781|c0_g1_i2	0.0964496	1.71785	0.918602	1
TR42462|c0_g1_i2	0.0966515	3.25791	0.89824	1
TR48837|c0_g1_i1	0.0966515	3.25791	0.89824	1
TR23605|c0_g1_i1	0.0967021	4.24668	0.889258	1
TR20077|c0_g1_i1	0.0968404	4.56032	0.886854	1
TR17368|c0_g2_i1	0.0969314	5.50371	0.884778	1
TR18516|c0_g1_i1	0.0970178	2.98137	0.912832	1
TR29679|c0_g1_i1	0.0975849	2.63899	0.912449	1
TR29467|c0_g1_i1	0.097664	3.62158	0.897899	1
TR8706|c0_g1_i1	0.0976904	4.20075	0.893254	1
TR27620|c0_g1_i1	0.098142	0.698454	1	1
TR47511|c0_g1_i1	0.098142	0.698454	1	1
TR38449|c0_g1_i1	0.098142	0.698454	1	1
TR49933|c0_g1_i1	0.098142	0.698454	1	1
TR27021|c1_g1_i1	0.098142	0.698454	1	1
TR16376|c0_g1_i1	0.098142	0.698454	1	1
TR27114|c0_g2_i1	0.098142	0.698454	1	1
TR38819|c0_g1_i1	0.098142	0.698454	1	1
TR5806|c0_g2_i1	0.098142	0.698454	1	1
TR18353|c0_g1_i1	0.0981822	3.59815	0.89657	1
TR43204|c0_g1_i1	0.0983859	4.1693	0.890899	1
TR3544|c0_g1_i1	0.0983859	4.1693	0.890899	1
TR10571|c0_g1_i1	0.0984702	1.62819	0.914639	1
TR5994|c0_g1_i1	0.0984702	1.62819	0.914639	1
TR41879|c1_g1_i1	0.0984702	1.62819	0.914639	1
TR27015|c1_g1_i2	0.0985801	2.18927	0.940623	1
TR9269|c0_g1_i2	0.0985801	2.18927	0.940623	1
TR44659|c1_g1_i3	0.0985801	2.18927	0.940623	1
TR40217|c0_g1_i2	0.0985801	2.18927	0.940623	1
TR27014|c6_g4_i5	0.0985801	2.18927	0.940623	1
TR5450|c2_g1_i2	0.099113	4.13715	0.888439	1
TR23007|c0_g1_i1	0.0992717	3.55012	0.893091	1
TR43781|c2_g1_i1	0.0994322	3.13305	0.9053	1
TR42181|c0_g1_i1	0.0995619	2.8684	0.905344	1
TR35774|c1_g1_i1	0.0996305	3.85363	0.89376	1
TR40134|c0_g1_i1	0.0997585	2.54409	0.906651	1
TR8265|c0_g1_i1	0.100045	5.15072	0.884761	1
TR37013|c0_g1_i1	0.100092	2.12515	0.907115	1
TR20795|c0_g1_i1	0.100092	2.12515	0.907115	1
TR47403|c0_g1_i1	0.100519	4.19166	0.884931	1
TR41150|c0_g1_i1	0.100782	1.53258	0.954483	1
TR21726|c0_g2_i1	0.100782	1.53258	0.954483	1
TR38321|c1_g2_i1	0.100782	1.53258	0.954483	1
TR37089|c0_g1_i2	0.100782	1.53258	0.954483	1
TR47594|c0_g1_i2	0.100782	1.53258	0.954483	1
TR19609|c0_g1_i1	0.100789	4.99945	0.885398	1
TR27282|c0_g2_i1	0.100963	2.49419	0.902788	1
TR33092|c0_g1_i1	0.100963	2.49419	0.902788	1
TR21776|c0_g1_i1	0.101023	3.06631	0.900865	1
TR7593|c1_g3_i2	0.101054	3.47493	0.899857	1
TR48200|c0_g2_i1	0.101402	3.27029	0.885208	1
TR20866|c0_g1_i4	0.101506	2.78785	0.920363	1
TR20089|c0_g1_i1	0.101718	4.83045	0.881111	1
TR21314|c0_g3_i1	0.101718	4.83045	0.881111	1
TR818|c0_g1_i2	0.101878	3.03175	0.898973	1
TR44312|c0_g2_i2	0.101878	3.03175	0.898973	1
[truncated: 25,149 more rows]

## Sheet: down
gene_id	logFC	logCPM	PValue	FDR
TR5969|c0_g1_i1	-14.5874	6.92944	1.17907e-22	5.53988e-19
TR232|c0_g1_i1	-13.9974	6.34253	6.84072e-21	1.95012e-17
TR29108|c0_g1_i1	-13.4226	5.77201	3.5264e-19	6.26928e-16
TR4897|c0_g1_i1	-13.1958	5.54739	1.65283e-18	2.36351e-15
TR32516|c0_g1_i1	-12.7278	5.08514	4.0056e-17	3.87477e-14
TR8772|c0_g1_i1	-12.4907	4.85169	2.01628e-16	1.70037e-13
TR8735|c0_g1_i1	-12.4441	4.80577	2.75194e-16	2.09483e-13
TR13000|c0_g1_i1	-12.2809	4.64552	8.32932e-16	5.82866e-13
TR15246|c0_g11_i1	-12.1848	4.55123	1.5893e-15	1.03508e-12
TR18444|c0_g1_i1	-12.1499	4.51701	1.9903e-15	1.23509e-12
TR22990|c0_g3_i2	-12.1436	4.51089	2.09789e-15	1.28969e-12
TR7358|c0_g1_i1	-12.051	4.42014	3.88768e-15	2.24323e-12
TR43230|c0_g1_i1	-12.0398	4.40921	4.19106e-15	2.39725e-12
TR17008|c0_g1_i1	-11.9779	4.34869	6.27757e-15	3.38469e-12
TR22990|c0_g3_i1	-11.9376	4.30923	8.29539e-15	4.29655e-12
TR19300|c0_g1_i1	-11.8836	4.25651	1.20114e-14	6.03128e-12
TR20756|c0_g4_i1	-11.8533	4.22692	1.45298e-14	7.24058e-12
TR33061|c0_g1_i2	-11.7907	4.16584	2.19848e-14	1.05558e-11
TR22990|c0_g1_i1	-11.7665	4.14225	2.57224e-14	1.2e-11
TR46265|c0_g1_i1	-11.6828	4.06069	4.49346e-14	1.93186e-11
TR17707|c1_g2_i1	-11.6301	4.00944	6.47384e-14	2.67826e-11
TR39014|c0_g1_i1	-11.6241	4.00363	6.63656e-14	2.72841e-11
TR35778|c0_g1_i2	-11.5878	3.96827	8.53589e-14	3.46594e-11
TR44705|c0_g1_i1	-11.5816	3.9623	8.98347e-14	3.6253e-11
TR7337|c0_g1_i1	-11.5283	3.91045	1.26051e-13	4.93542e-11
TR45605|c0_g1_i2	-11.5122	3.89484	1.40226e-13	5.41194e-11
TR7337|c0_g2_i1	-11.4959	3.87905	1.56175e-13	5.97268e-11
TR36014|c0_g1_i1	-11.4762	3.85988	1.7898e-13	6.68928e-11
TR13914|c0_g1_i1	-11.3407	3.72859	4.35507e-13	1.44683e-10
TR45605|c0_g1_i1	-11.3113	3.70011	5.22249e-13	1.70449e-10
TR20756|c0_g4_i2	-11.3001	3.68928	5.72615e-13	1.84637e-10
TR34295|c0_g1_i1	-11.2621	3.65258	7.35063e-13	2.31348e-10
TR25612|c0_g1_i1	-11.0995	3.4956	2.13537e-12	5.97713e-10
TR687|c0_g1_i1	-11.0424	3.44064	3.05461e-12	8.23479e-10
TR44573|c0_g1_i1	-11.0334	3.432	3.28648e-12	8.75228e-10
TR49766|c0_g1_i1	-11.0107	3.41015	3.81055e-12	1.00262e-09
TR45237|c0_g1_i1	-10.9736	3.37449	4.77741e-12	1.23722e-09
TR46572|c3_g1_i6	-10.9594	3.36088	5.15735e-12	1.32518e-09
TR29041|c0_g1_i1	-10.9451	3.34714	5.79109e-12	1.47078e-09
TR49766|c0_g2_i1	-10.9403	3.34254	6.021e-12	1.52329e-09
TR20871|c0_g2_i2	-10.8964	3.30038	7.94156e-12	1.95651e-09
TR17668|c0_g1_i2	-10.8865	3.29084	8.26718e-12	2.02159e-09
TR46572|c3_g1_i3	-10.8149	3.22221	1.35656e-11	3.07699e-09
TR29491|c0_g1_i1	-10.7991	3.20706	1.47687e-11	3.30432e-09
TR47056|c0_g2_i1	-10.7884	3.19688	1.60903e-11	3.57569e-09
TR42436|c0_g1_i1	-10.7615	3.17109	1.91416e-11	4.15549e-09
TR24914|c0_g1_i1	-10.756	3.16588	1.91416e-11	4.15549e-09
TR46572|c3_g1_i2	-10.756	3.16588	1.91416e-11	4.15549e-09
TR35778|c0_g2_i1	-10.745	3.15539	2.09017e-11	4.46394e-09
TR46572|c3_g1_i4	-10.66	3.07419	3.60363e-11	7.24903e-09
TR48901|c0_g1_i1	-10.6542	3.06861	3.77613e-11	7.48452e-09
TR1605|c0_g1_i1	-10.6365	3.05173	4.14905e-11	8.12264e-09
TR18467|c2_g1_i2	-10.6126	3.02891	4.78666e-11	9.23348e-09
TR3784|c0_g1_i1	-10.6065	3.02315	5.02257e-11	9.59928e-09
TR31970|c0_g1_i1	-10.5821	2.99987	5.81053e-11	1.09203e-08
TR13232|c0_g1_i2	-10.5697	2.98808	6.41101e-11	1.18458e-08
TR30541|c1_g2_i1	-10.5572	2.9762	7.08047e-11	1.29734e-08
TR9808|c0_g2_i1	-10.5509	2.97022	7.08047e-11	1.29734e-08
TR36936|c0_g3_i1	-10.4997	2.92145	1.01042e-10	1.8012e-08
TR12088|c0_g1_i1	-10.4733	2.89643	1.18143e-10	2.06684e-08
TR27170|c2_g2_i1	-10.4123	2.83847	1.71834e-10	2.89823e-08
TR1658|c0_g1_i1	-10.3913	2.81861	1.91751e-10	3.18515e-08
TR20871|c0_g2_i1	-10.3412	2.77116	2.68434e-10	4.31719e-08
TR22927|c0_g2_i1	-10.3339	2.76425	2.84231e-10	4.53797e-08
TR35171|c0_g1_i1	-10.3266	2.75731	3.01057e-10	4.77268e-08
TR19854|c0_g1_i1	-10.3192	2.75033	3.01057e-10	4.77268e-08
TR32366|c0_g1_i1	-10.2589	2.69324	4.54603e-10	6.89017e-08
TR3784|c0_g2_i1	-10.1958	2.63376	6.56361e-10	9.55194e-08
TR31301|c0_g2_i1	-10.1796	2.61849	7.44117e-10	1.05946e-07
TR30969|c0_g1_i1	-10.1467	2.58745	9.00933e-10	1.2398e-07
TR20756|c0_g3_i3	-10.1044	2.54767	1.16938e-09	1.5477e-07
TR15753|c0_g1_i1	-10.0431	2.49002	1.75221e-09	2.22938e-07
TR2065|c0_g1_i1	-10.0431	2.49002	1.75221e-09	2.22938e-07
TR20756|c0_g3_i1	-10.0431	2.49002	1.75221e-09	2.22938e-07
TR18089|c0_g2_i1	-10.016	2.46458	2.01254e-09	2.53122e-07
TR48441|c0_g1_i1	-10.016	2.46458	2.01254e-09	2.53122e-07
TR29112|c0_g1_i1	-10.016	2.46458	2.01254e-09	2.53122e-07
TR9808|c0_g1_i1	-10.0068	2.45599	2.15843e-09	2.67382e-07
TR45106|c0_g1_i1	-9.98832	2.43867	2.31604e-09	2.84229e-07
TR48136|c0_g1_i1	-9.979	2.42992	2.4864e-09	3.04002e-07
TR7278|c0_g1_i3	-9.979	2.42992	2.4864e-09	3.04002e-07
TR18533|c0_g3_i1	-9.96016	2.41227	2.87003e-09	3.43875e-07
TR17273|c0_g1_i1	-9.96016	2.41227	2.87003e-09	3.43875e-07
TR30916|c0_g1_i1	-9.93143	2.38537	3.31976e-09	3.92752e-07
TR34271|c0_g1_i1	-9.89221	2.34869	4.14663e-09	4.80214e-07
TR25605|c0_g1_i1	-9.87219	2.32999	4.82283e-09	5.50766e-07
TR6310|c0_g1_i1	-9.81042	2.27234	7.10863e-09	7.72255e-07
TR20686|c0_g2_i1	-9.81042	2.27234	7.10863e-09	7.72255e-07
TR27125|c1_g2_i1	-9.79986	2.2625	7.69628e-09	8.24518e-07
TR17418|c1_g2_i2	-9.78923	2.25259	7.69628e-09	8.24518e-07
TR15743|c0_g1_i1	-9.77851	2.24261	8.33781e-09	8.83177e-07
TR13232|c0_g1_i1	-9.76772	2.23256	9.03865e-09	9.46741e-07
TR25292|c0_g1_i1	-9.75684	2.22243	9.80482e-09	1.01567e-06
TR9300|c0_g2_i1	-9.74588	2.21223	1.0643e-08	1.09187e-06
TR32366|c0_g2_i1	-9.73484	2.20196	1.0643e-08	1.09187e-06
TR14382|c0_g1_i1	-9.72371	2.19161	1.15607e-08	1.16993e-06
TR1050|c0_g2_i2	-9.72371	2.19161	1.15607e-08	1.16993e-06
TR33224|c2_g2_i1	-9.7012	2.17068	1.36688e-08	1.33997e-06
TR7278|c0_g1_i1	-9.66675	2.13869	1.62073e-08	1.54956e-06
TR9186|c0_g1_i1	-9.64332	2.11696	1.92741e-08	1.79105e-06
TR42464|c0_g1_i1	-9.64332	2.11696	1.92741e-08	1.79105e-06
TR9073|c1_g2_i1	-9.63146	2.10596	2.10426e-08	1.91712e-06
TR47515|c0_g1_i2	-9.61951	2.09488	2.10426e-08	1.91712e-06
TR4592|c0_g1_i1	-9.61951	2.09488	2.10426e-08	1.91712e-06
TR49429|c0_g1_i1	-9.60745	2.08371	2.29912e-08	2.07053e-06
TR18089|c0_g1_i1	-9.59529	2.07244	2.51401e-08	2.22869e-06
TR35794|c5_g1_i1	-9.59529	2.07244	2.51401e-08	2.22869e-06
TR14556|c0_g1_i2	-9.59529	2.07244	2.51401e-08	2.22869e-06
TR14927|c0_g1_i1	-9.59529	2.07244	2.51401e-08	2.22869e-06
TR20649|c0_g1_i1	-9.58303	2.06109	2.7512e-08	2.3812e-06
TR7586|c0_g1_i1	-9.58303	2.06109	2.7512e-08	2.3812e-06
TR17403|c0_g1_i1	-9.57066	2.04965	3.01324e-08	2.55752e-06
TR10051|c0_g1_i1	-9.57066	2.04965	3.01324e-08	2.55752e-06
TR38246|c0_g1_i1	-9.57066	2.04965	3.01324e-08	2.55752e-06
TR16718|c0_g1_i1	-9.5456	2.02647	3.30299e-08	2.75371e-06
TR22539|c0_g1_i1	-9.5456	2.02647	3.30299e-08	2.75371e-06
TR582|c0_g1_i1	-9.5456	2.02647	3.30299e-08	2.75371e-06
TR34259|c0_g1_i1	-9.53291	2.01474	3.62368e-08	2.99121e-06
TR37082|c0_g1_i2	-9.53291	2.01474	3.62368e-08	2.99121e-06
TR38246|c0_g1_i2	-9.5201	2.00291	3.97895e-08	3.25132e-06
TR20756|c0_g3_i2	-9.5201	2.00291	3.97895e-08	3.25132e-06
TR40404|c0_g1_i1	-9.50718	1.99098	4.37291e-08	3.48239e-06
TR22177|c0_g1_i1	-9.49414	1.97894	4.37291e-08	3.48239e-06
TR22760|c0_g1_i1	-9.48098	1.9668	4.81019e-08	3.74893e-06
TR8136|c0_g2_i1	-9.48098	1.9668	4.81019e-08	3.74893e-06
TR32419|c0_g1_i1	-9.4543	1.9422	6.40436e-09	7.09213e-07
TR23283|c0_g2_i1	-9.44078	1.92974	7.07851e-09	7.72255e-07
TR11876|c0_g1_i1	-9.44078	1.92974	7.07851e-09	7.72255e-07
TR7278|c0_g1_i2	-9.42712	1.91717	7.07851e-09	7.72255e-07
TR24575|c0_g1_i1	-9.42712	1.91717	7.07851e-09	7.72255e-07
TR20760|c0_g1_i1	-9.41334	1.90448	7.83154e-09	8.33577e-07
TR22603|c0_g1_i1	-9.39942	1.89167	8.67364e-09	9.09958e-07
TR33061|c0_g1_i1	-9.39942	1.89167	8.67364e-09	9.09958e-07
TR13045|c0_g1_i3	-9.39942	1.89167	8.67364e-09	9.09958e-07
TR21347|c0_g2_i1	-9.38536	1.87875	9.61643e-09	9.99303e-07
TR48164|c0_g1_i1	-9.37117	1.8657	1.06732e-08	1.09187e-06
TR39420|c0_g1_i2	-9.37117	1.8657	1.06732e-08	1.09187e-06
TR16426|c0_g1_i1	-9.37117	1.8657	1.06732e-08	1.09187e-06
TR26730|c0_g2_i1	-9.37117	1.8657	1.06732e-08	1.09187e-06
TR32419|c0_g2_i1	-9.34236	1.83924	1.18591e-08	1.19278e-06
TR28871|c0_g1_i1	-9.32774	1.82582	1.31916e-08	1.30485e-06
TR41587|c0_g1_i1	-9.31296	1.81227	1.46906e-08	1.41277e-06
TR31921|c0_g1_i2	-9.31296	1.81227	1.46906e-08	1.41277e-06
TR36386|c0_g1_i3	-9.31296	1.81227	1.46906e-08	1.41277e-06
TR44319|c0_g2_i1	-9.29804	1.79858	1.63792e-08	1.55246e-06
TR36718|c0_g1_i1	-9.29804	1.79858	1.63792e-08	1.55246e-06
TR13959|c0_g1_i2	-9.28295	1.78476	1.63792e-08	1.55246e-06
TR8354|c0_g1_i1	-9.26771	1.7708	1.82837e-08	1.71079e-06
TR9767|c0_g2_i1	-9.25231	1.7567	2.04348e-08	1.87473e-06
TR26968|c1_g1_i1	-9.25231	1.7567	2.04348e-08	1.87473e-06
TR13566|c0_g1_i1	-9.25231	1.7567	2.04348e-08	1.87473e-06
TR1126|c0_g1_i2	-9.25231	1.7567	2.04348e-08	1.87473e-06
TR34097|c1_g1_i1	-9.23673	1.74246	2.28675e-08	2.06621e-06
TR39420|c0_g1_i1	-9.23673	1.74246	2.28675e-08	2.06621e-06
TR45229|c0_g2_i1	-9.22099	1.72807	2.56226e-08	2.24724e-06
TR43269|c0_g2_i1	-9.20508	1.71353	2.56226e-08	2.24724e-06
TR599|c0_g1_i1	-9.20508	1.71353	2.56226e-08	2.24724e-06
TR40409|c0_g1_i1	-9.18899	1.69883	2.87473e-08	2.4622e-06
TR24072|c1_g1_i2	-9.18899	1.69883	2.87473e-08	2.4622e-06
TR43957|c0_g1_i1	-9.18899	1.69883	2.87473e-08	2.4622e-06
TR35802|c0_g2_i3	-9.18899	1.69883	2.87473e-08	2.4622e-06
TR8697|c0_g2_i1	-9.18899	1.69883	2.87473e-08	2.4622e-06
TR4743|c0_g1_i1	-9.17271	1.68398	3.22964e-08	2.71318e-06
TR13060|c0_g8_i1	-9.17271	1.68398	3.22964e-08	2.71318e-06
TR10051|c0_g2_i1	-9.17271	1.68398	3.22964e-08	2.71318e-06
TR2063|c0_g2_i1	-9.15625	1.66897	3.63334e-08	2.99121e-06
TR7586|c0_g1_i3	-9.15625	1.66897	3.63334e-08	2.99121e-06
TR7586|c0_g1_i5	-9.1396	1.65379	4.09326e-08	3.29964e-06
TR41025|c0_g1_i1	-9.1396	1.65379	4.09326e-08	3.29964e-06
TR24496|c0_g2_i1	-9.12276	1.63845	4.09326e-08	3.29964e-06
TR33993|c1_g3_i1	-9.10572	1.62294	4.61803e-08	3.63146e-06
TR31741|c0_g1_i2	-9.10572	1.62294	4.61803e-08	3.63146e-06
TR33942|c0_g1_i1	-9.10572	1.62294	4.61803e-08	3.63146e-06
TR32419|c0_g3_i1	-9.10572	1.62294	4.61803e-08	3.63146e-06
TR39717|c0_g1_i1	-9.10572	1.62294	4.61803e-08	3.63146e-06
TR1050|c0_g2_i1	-9.08847	1.60725	5.21778e-08	3.99558e-06
TR9271|c0_g1_i1	-9.08847	1.60725	5.21778e-08	3.99558e-06
TR40409|c0_g3_i1	-9.08847	1.60725	5.21778e-08	3.99558e-06
TR35802|c0_g3_i1	-9.08847	1.60725	5.21778e-08	3.99558e-06
TR48244|c0_g2_i1	-9.07102	1.59138	5.90433e-08	4.47959e-06
TR35824|c0_g4_i1	-9.07102	1.59138	5.90433e-08	4.47959e-06
TR9062|c0_g1_i2	-9.07102	1.59138	5.90433e-08	4.47959e-06
TR43771|c0_g1_i1	-9.05335	1.57532	6.69157e-08	4.9962e-06
TR35802|c0_g2_i2	-9.05335	1.57532	6.69157e-08	4.9962e-06
TR24278|c0_g1_i8	-9.05335	1.57532	6.69157e-08	4.9962e-06
TR40811|c0_g1_i1	-9.01735	1.54265	7.59584e-08	5.5702e-06
TR24278|c0_g1_i4	-8.999	1.52602	8.63636e-08	6.23644e-06
TR32366|c0_g3_i1	-8.999	1.52602	8.63636e-08	6.23644e-06
TR15959|c0_g1_i2	-8.999	1.52602	8.63636e-08	6.23644e-06
TR15344|c1_g1_i1	-8.98042	1.50919	9.83586e-08	7.00209e-06
TR25665|c0_g2_i1	-8.98042	1.50919	9.83586e-08	7.00209e-06
TR30601|c0_g1_i1	-8.98042	1.50919	9.83586e-08	7.00209e-06
TR38037|c0_g1_i1	-8.98042	1.50919	9.83586e-08	7.00209e-06
TR18091|c0_g1_i1	-8.98042	1.50919	9.83586e-08	7.00209e-06
TR33268|c1_g1_i1	-8.9616	1.49215	1.12212e-07	7.86907e-06
TR36097|c0_g2_i1	-8.9616	1.49215	1.12212e-07	7.86907e-06
TR49774|c0_g1_i1	-8.9616	1.49215	1.12212e-07	7.86907e-06
TR31921|c0_g1_i1	-8.9616	1.49215	1.12212e-07	7.86907e-06
TR7586|c0_g1_i4	-8.9616	1.49215	1.12212e-07	7.86907e-06
TR20649|c0_g2_i1	-8.94253	1.4749	1.12212e-07	7.86907e-06
TR727|c0_g1_i1	-8.94253	1.4749	1.12212e-07	7.86907e-06
TR17674|c3_g1_i1	-8.94253	1.4749	1.12212e-07	7.86907e-06
TR31579|c0_g1_i1	-8.92321	1.45743	1.28242e-07	8.87575e-06
TR8348|c0_g1_i1	-8.92321	1.45743	1.28242e-07	8.87575e-06
TR18883|c0_g1_i1	-8.92321	1.45743	1.28242e-07	8.87575e-06
TR8066|c0_g2_i1	-8.90362	1.43974	1.46828e-07	1.00293e-05
TR11|c0_g1_i2	-8.90362	1.43974	1.46828e-07	1.00293e-05
TR36078|c0_g1_i2	-8.90362	1.43974	1.46828e-07	1.00293e-05
TR27272|c0_g2_i1	-8.88376	1.42182	1.6842e-07	1.13277e-05
TR21374|c0_g1_i2	-8.88376	1.42182	1.6842e-07	1.13277e-05
TR9062|c0_g1_i1	-8.88376	1.42182	1.6842e-07	1.13277e-05
TR34271|c0_g2_i1	-8.86363	1.40367	1.93558e-07	1.27703e-05
TR42708|c1_g4_i1	-8.86363	1.40367	1.93558e-07	1.27703e-05
TR26250|c0_g2_i1	-8.84321	1.38527	1.93558e-07	1.27703e-05
TR22166|c0_g1_i1	-8.84321	1.38527	1.93558e-07	1.27703e-05
TR36156|c0_g1_i1	-8.84321	1.38527	1.93558e-07	1.27703e-05
TR20847|c0_g4_i1	-8.84321	1.38527	1.93558e-07	1.27703e-05
TR19606|c0_g1_i1	-8.84321	1.38527	1.93558e-07	1.27703e-05
TR34969|c2_g1_i1	-8.82249	1.36662	2.22885e-07	1.45448e-05
TR49338|c0_g1_i1	-8.82249	1.36662	2.22885e-07	1.45448e-05
TR35068|c0_g1_i1	-8.82249	1.36662	2.22885e-07	1.45448e-05
TR22539|c0_g1_i2	-8.80148	1.34772	2.57175e-07	1.65041e-05
TR15255|c2_g1_i1	-8.80148	1.34772	2.57175e-07	1.65041e-05
TR20847|c0_g6_i1	-8.80148	1.34772	2.57175e-07	1.65041e-05
TR9767|c0_g1_i1	-8.80148	1.34772	2.57175e-07	1.65041e-05
TR29833|c0_g1_i1	-8.80148	1.34772	2.57175e-07	1.65041e-05
TR1429|c0_g1_i1	-8.78015	1.32856	2.97358e-07	1.88257e-05
TR16887|c0_g1_i1	-8.78015	1.32856	2.97358e-07	1.88257e-05
TR43184|c0_g1_i2	-8.78015	1.32856	2.97358e-07	1.88257e-05
TR31606|c0_g3_i1	-8.78015	1.32856	2.97358e-07	1.88257e-05
TR35794|c5_g2_i1	-8.75851	1.30913	3.44558e-07	2.1103e-05
TR24005|c0_g1_i1	-8.75851	1.30913	3.44558e-07	2.1103e-05
TR1126|c0_g1_i1	-8.75851	1.30913	3.44558e-07	2.1103e-05
TR4698|c0_g2_i2	-8.75851	1.30913	3.44558e-07	2.1103e-05
TR19549|c0_g1_i1	-8.75851	1.30913	3.44558e-07	2.1103e-05
TR17432|c0_g2_i1	-8.73653	1.28942	3.44558e-07	2.1103e-05
TR5892|c0_g1_i1	-8.73653	1.28942	3.44558e-07	2.1103e-05
TR36349|c0_g1_i1	-8.73653	1.28942	3.44558e-07	2.1103e-05
TR26319|c0_g1_i1	-8.73653	1.28942	3.44558e-07	2.1103e-05
TR14556|c0_g1_i1	-8.73653	1.28942	3.44558e-07	2.1103e-05
TR21600|c0_g1_i2	-8.73653	1.28942	3.44558e-07	2.1103e-05
TR3948|c0_g2_i3	-8.73653	1.28942	3.44558e-07	2.1103e-05
TR2063|c0_g1_i1	-8.73653	1.28942	3.44558e-07	2.1103e-05
TR17806|c0_g1_i1	-8.71422	1.26942	4.00132e-07	2.40587e-05
TR44856|c0_g2_i1	-8.71422	1.26942	4.00132e-07	2.40587e-05
TR43771|c0_g3_i1	-8.69155	1.24913	4.65727e-07	2.74017e-05
TR28520|c0_g1_i1	-8.69155	1.24913	4.65727e-07	2.74017e-05
TR24278|c0_g1_i7	-8.69155	1.24913	4.65727e-07	2.74017e-05
TR35829|c0_g2_i3	-8.69155	1.24913	4.65727e-07	2.74017e-05
TR41065|c0_g2_i1	-8.69155	1.24913	4.65727e-07	2.74017e-05
TR701|c0_g1_i1	-8.69155	1.24913	4.65727e-07	2.74017e-05
TR21857|c0_g1_i1	-8.69155	1.24913	4.65727e-07	2.74017e-05
TR35832|c2_g5_i2	-8.66853	1.22854	5.43348e-07	3.15732e-05
TR44705|c0_g3_i2	-8.64512	1.20763	6.35441e-07	3.60333e-05
TR14385|c0_g2_i1	-8.64512	1.20763	6.35441e-07	3.60333e-05
TR21415|c0_g1_i1	-8.62134	1.1864	6.35441e-07	3.60333e-05
TR19549|c0_g3_i1	-8.62134	1.1864	6.35441e-07	3.60333e-05
TR47927|c0_g1_i2	-8.62134	1.1864	6.35441e-07	3.60333e-05
TR7973|c0_g2_i1	-8.59715	1.16484	7.45e-07	4.1285e-05
TR701|c0_g1_i2	-8.59715	1.16484	7.45e-07	4.1285e-05
TR9270|c0_g3_i1	-8.59715	1.16484	7.45e-07	4.1285e-05
TR24125|c4_g1_i7	-8.59715	1.16484	7.45e-07	4.1285e-05
TR21600|c0_g1_i1	-8.59715	1.16484	7.45e-07	4.1285e-05
TR42695|c0_g2_i1	-8.57255	1.14294	8.75702e-07	4.73318e-05
TR35890|c0_g1_i1	-8.57255	1.14294	8.75702e-07	4.73318e-05
TR36089|c0_g2_i1	-8.54753	1.12068	1.03208e-06	5.44855e-05
TR42626|c1_g1_i1	-8.54753	1.12068	1.03208e-06	5.44855e-05
TR33059|c0_g1_i1	-8.54753	1.12068	1.03208e-06	5.44855e-05
TR8296|c0_g2_i1	-8.54753	1.12068	1.03208e-06	5.44855e-05
TR31741|c0_g1_i1	-8.54753	1.12068	1.03208e-06	5.44855e-05
TR31624|c0_g1_i1	-8.54753	1.12068	1.03208e-06	5.44855e-05
TR49425|c0_g4_i1	-8.54753	1.12068	1.03208e-06	5.44855e-05
TR33302|c0_g1_i4	-8.52206	1.09806	1.21973e-06	6.25838e-05
TR7133|c0_g2_i5	-8.52206	1.09806	1.21973e-06	6.25838e-05
TR12386|c0_g1_i1	-8.52206	1.09806	1.21973e-06	6.25838e-05
TR2964|c3_g3_i1	-8.52206	1.09806	1.21973e-06	6.25838e-05
TR24248|c0_g2_i1	-8.52206	1.09806	1.21973e-06	6.25838e-05
TR49450|c0_g1_i1	-8.52206	1.09806	1.21973e-06	6.25838e-05
TR7757|c0_g1_i1	-8.52206	1.09806	1.21973e-06	6.25838e-05
TR13001|c0_g1_i1	-8.49614	1.07505	1.21973e-06	6.25838e-05
TR34130|c0_g1_i1	-8.49614	1.07505	1.21973e-06	6.25838e-05
TR15462|c1_g2_i1	-8.49614	1.07505	1.21973e-06	6.25838e-05
TR33302|c0_g1_i3	-8.49614	1.07505	1.21973e-06	6.25838e-05
TR21415|c0_g1_i2	-8.49614	1.07505	1.21973e-06	6.25838e-05
TR37081|c0_g1_i2	-8.49614	1.07505	1.21973e-06	6.25838e-05
TR50108|c3_g1_i1	-8.49614	1.07505	1.21973e-06	6.25838e-05
TR15959|c0_g1_i1	-8.46974	1.05166	1.4456e-06	7.21474e-05
TR36078|c0_g1_i1	-8.46974	1.05166	1.4456e-06	7.21474e-05
TR14798|c0_g1_i1	-8.46974	1.05166	1.4456e-06	7.21474e-05
TR16053|c0_g1_i1	-8.46974	1.05166	1.4456e-06	7.21474e-05
TR9271|c0_g2_i1	-8.46974	1.05166	1.4456e-06	7.21474e-05
TR36506|c0_g1_i1	-8.44285	1.02786	1.71836e-06	8.39138e-05
TR49018|c0_g2_i1	-8.44285	1.02786	1.71836e-06	8.39138e-05
TR39420|c0_g1_i3	-8.44285	1.02786	1.71836e-06	8.39138e-05
TR14849|c0_g2_i1	-8.41545	1.00364	2.04881e-06	9.79424e-05
TR35829|c0_g2_i2	-8.41545	1.00364	2.04881e-06	9.79424e-05
TR43184|c0_g1_i1	-8.41545	1.00364	2.04881e-06	9.79424e-05
TR42695|c0_g1_i1	-8.41545	1.00364	2.04881e-06	9.79424e-05
TR38323|c0_g1_i1	-8.41545	1.00364	2.04881e-06	9.79424e-05
TR22593|c0_g1_i1	-8.41545	1.00364	2.04881e-06	9.79424e-05
TR41249|c0_g1_i1	-8.38752	0.978982	2.45054e-06	0.000114566
TR1815|c0_g1_i1	-8.38752	0.978982	2.45054e-06	0.000114566
TR17432|c0_g2_i2	-8.38752	0.978982	2.45054e-06	0.000114566
TR13006|c0_g4_i1	-8.38752	0.978982	2.45054e-06	0.000114566
TR36473|c0_g1_i1	-8.38752	0.978982	2.45054e-06	0.000114566
TR20160|c0_g1_i2	-8.35904	0.953875	2.45054e-06	0.000114566
TR19606|c0_g2_i1	-8.35904	0.953875	2.45054e-06	0.000114566
TR4764|c0_g1_i1	-8.35904	0.953875	2.45054e-06	0.000114566
TR44856|c0_g1_i1	-8.35904	0.953875	2.45054e-06	0.000114566
TR864|c0_g1_i2	-8.35904	0.953875	2.45054e-06	0.000114566
TR42483|c0_g1_i1	-8.32998	0.928298	2.94065e-06	0.00013331
TR13045|c0_g1_i1	-8.32998	0.928298	2.94065e-06	0.00013331
TR1110|c0_g2_i1	-8.32998	0.928298	2.94065e-06	0.00013331
TR6787|c0_g2_i1	-8.32998	0.928298	2.94065e-06	0.00013331
TR46189|c0_g1_i1	-8.32998	0.928298	2.94065e-06	0.00013331
TR17418|c1_g2_i1	-8.32998	0.928298	2.94065e-06	0.00013331
TR35802|c0_g3_i2	-8.32998	0.928298	2.94065e-06	0.00013331
TR30505|c0_g1_i1	-8.32998	0.928298	2.94065e-06	0.00013331
TR48911|c0_g1_i1	-8.32998	0.928298	2.94065e-06	0.00013331
TR8130|c0_g1_i1	-8.32998	0.928298	2.94065e-06	0.00013331
TR26979|c1_g2_i1	-8.30033	0.902235	3.54078e-06	0.00015663
TR29684|c0_g2_i3	-8.30033	0.902235	3.54078e-06	0.00015663
TR50113|c0_g1_i1	-8.30033	0.902235	3.54078e-06	0.00015663
TR22593|c0_g1_i4	-8.30033	0.902235	3.54078e-06	0.00015663
TR36531|c1_g1_i1	-8.30033	0.902235	3.54078e-06	0.00015663
TR17669|c0_g1_i1	-8.30033	0.902235	3.54078e-06	0.00015663
TR33302|c0_g1_i8	-8.30033	0.902235	3.54078e-06	0.00015663
TR34073|c0_g1_i1	-8.27005	0.875667	4.27844e-06	0.000183224
TR29684|c0_g2_i2	-8.27005	0.875667	4.27844e-06	0.000183224
TR13157|c0_g1_i1	-8.27005	0.875667	4.27844e-06	0.000183224
TR2166|c0_g2_i1	-8.27005	0.875667	4.27844e-06	0.000183224
TR16867|c0_g1_i1	-8.27005	0.875667	4.27844e-06	0.000183224
TR43618|c0_g1_i1	-8.27005	0.875667	4.27844e-06	0.000183224
TR46189|c0_g1_i2	-8.27005	0.875667	4.27844e-06	0.000183224
TR24266|c1_g6_i1	-8.27005	0.875667	4.27844e-06	0.000183224
TR1099|c0_g1_i1	-8.27005	0.875667	4.27844e-06	0.000183224
TR18883|c0_g1_i2	-8.23912	0.848572	5.18875e-06	0.000214931
TR22510|c0_g1_i1	-8.23912	0.848572	5.18875e-06	0.000214931
TR14385|c0_g1_i1	-8.23912	0.848572	5.18875e-06	0.000214931
TR43442|c0_g3_i1	-8.23912	0.848572	5.18875e-06	0.000214931
TR15572|c0_g1_i1	-8.23912	0.848572	5.18875e-06	0.000214931
TR773|c0_g1_i1	-8.23912	0.848572	5.18875e-06	0.000214931
TR11365|c0_g1_i1	-8.23912	0.848572	5.18875e-06	0.000214931
TR4515|c0_g1_i1	-8.23912	0.848572	5.18875e-06	0.000214931
TR4764|c0_g1_i2	-8.23912	0.848572	5.18875e-06	0.000214931
TR47587|c0_g1_i2	-8.23912	0.848572	5.18875e-06	0.000214931
TR31768|c0_g1_i1	-8.20752	0.82093	5.18875e-06	0.000214931
TR39320|c0_g1_i1	-8.20752	0.82093	5.18875e-06	0.000214931
TR17806|c0_g1_i5	-8.20752	0.82093	5.18875e-06	0.000214931
TR13006|c0_g7_i4	-8.20752	0.82093	5.18875e-06	0.000214931
TR17465|c0_g1_i1	-8.20752	0.82093	5.18875e-06	0.000214931
TR18766|c0_g1_i1	-8.20752	0.82093	5.18875e-06	0.000214931
TR37719|c2_g1_i1	-8.20752	0.82093	5.18875e-06	0.000214931
TR29684|c0_g2_i6	-8.20752	0.82093	5.18875e-06	0.000214931
TR29002|c0_g1_i1	-8.20752	0.82093	5.18875e-06	0.000214931
TR866|c0_g1_i1	-8.17521	0.792717	6.31674e-06	0.000253668
TR9022|c1_g2_i2	-8.17521	0.792717	6.31674e-06	0.000253668
TR19531|c0_g1_i1	-8.17521	0.792717	6.31674e-06	0.000253668
TR19509|c0_g1_i1	-8.17521	0.792717	6.31674e-06	0.000253668
TR15255|c2_g1_i2	-8.17521	0.792717	6.31674e-06	0.000253668
TR33955|c0_g1_i3	-8.14216	0.76391	7.72046e-06	0.000300499
TR45855|c1_g6_i6	-8.14216	0.76391	7.72046e-06	0.000300499
TR49042|c0_g1_i1	-8.14216	0.76391	7.72046e-06	0.000300499
TR26250|c0_g1_i1	-8.14216	0.76391	7.72046e-06	0.000300499
TR29677|c0_g3_i2	-8.14216	0.76391	7.72046e-06	0.000300499
TR22990|c0_g3_i3	-8.14216	0.76391	7.72046e-06	0.000300499
TR28980|c0_g2_i1	-8.14216	0.76391	7.72046e-06	0.000300499
TR29696|c1_g3_i2	-8.10833	0.734482	9.4751e-06	0.000358816
TR44319|c0_g1_i1	-8.10833	0.734482	9.4751e-06	0.000358816
TR13959|c0_g1_i1	-8.10833	0.734482	9.4751e-06	0.000358816
TR39710|c0_g1_i4	-8.10833	0.734482	9.4751e-06	0.000358816
TR35839|c0_g2_i3	-8.10833	0.734482	9.4751e-06	0.000358816
TR12518|c0_g1_i1	-8.10833	0.734482	9.4751e-06	0.000358816
TR20760|c0_g2_i1	-8.10833	0.734482	9.4751e-06	0.000358816
TR40386|c0_g1_i1	-8.10833	0.734482	9.4751e-06	0.000358816
TR12245|c0_g1_i1	-8.08868	3.96978	5.01274e-13	1.65608e-10
TR39114|c0_g1_i1	-8.0737	0.704406	1.16786e-05	0.000427019
TR25217|c0_g1_i1	-8.0737	0.704406	1.16786e-05	0.000427019
TR35761|c2_g3_i3	-8.0737	0.704406	1.16786e-05	0.000427019
TR3399|c0_g1_i1	-8.0737	0.704406	1.16786e-05	0.000427019
TR16867|c0_g1_i3	-8.0737	0.704406	1.16786e-05	0.000427019
TR16360|c0_g1_i1	-8.0737	0.704406	1.16786e-05	0.000427019
TR3604|c0_g2_i1	-8.0737	0.704406	1.16786e-05	0.000427019
TR27951|c0_g1_i1	-8.0737	0.704406	1.16786e-05	0.000427019
TR9022|c1_g2_i1	-8.03821	0.673652	1.16786e-05	0.000427019
TR6244|c0_g1_i1	-8.03821	0.673652	1.16786e-05	0.000427019
TR42824|c0_g1_i1	-8.03821	0.673652	1.16786e-05	0.000427019
TR17721|c0_g2_i1	-8.03821	0.673652	1.16786e-05	0.000427019
TR48271|c0_g1_i1	-8.03821	0.673652	1.16786e-05	0.000427019
TR33202|c0_g1_i1	-8.03821	0.673652	1.16786e-05	0.000427019
TR46572|c2_g1_i1	-8.03821	0.673652	1.16786e-05	0.000427019
TR22711|c0_g1_i1	-8.03821	0.673652	1.16786e-05	0.000427019
TR33302|c0_g1_i1	-8.03821	0.673652	1.16786e-05	0.000427019
TR14562|c0_g2_i1	-8.03821	0.673652	1.16786e-05	0.000427019
TR26955|c0_g2_i2	-8.03821	0.673652	1.16786e-05	0.000427019
TR30139|c0_g1_i1	-8.03821	0.673652	1.16786e-05	0.000427019
TR17432|c0_g2_i3	-8.03821	0.673652	1.16786e-05	0.000427019
TR20686|c0_g1_i1	-8.03821	0.673652	1.16786e-05	0.000427019
TR28314|c0_g1_i1	-8.00182	0.642189	1.44592e-05	0.000516069
TR28750|c0_g2_i1	-8.00182	0.642189	1.44592e-05	0.000516069
TR14849|c0_g1_i1	-8.00182	0.642189	1.44592e-05	0.000516069
TR17403|c0_g1_i2	-8.00182	0.642189	1.44592e-05	0.000516069
TR35837|c1_g3_i3	-8.00182	0.642189	1.44592e-05	0.000516069
TR21428|c0_g2_i1	-8.00182	0.642189	1.44592e-05	0.000516069
TR8136|c0_g1_i1	-8.00182	0.642189	1.44592e-05	0.000516069
TR29684|c0_g2_i1	-8.00182	0.642189	1.44592e-05	0.000516069
TR27014|c6_g4_i1	-8.00182	0.642189	1.44592e-05	0.000516069
TR6294|c0_g1_i1	-8.00182	0.642189	1.44592e-05	0.000516069
TR35829|c0_g2_i9	-8.00182	0.642189	1.44592e-05	0.000516069
TR37869|c0_g1_i2	-8.00182	0.642189	1.44592e-05	0.000516069
TR7664|c0_g1_i2	-8.00182	0.642189	1.44592e-05	0.000516069
TR31196|c0_g4_i1	-7.96449	0.609982	1.79859e-05	0.000627636
TR15753|c0_g1_i2	-7.96449	0.609982	1.79859e-05	0.000627636
TR3948|c0_g2_i1	-7.96449	0.609982	1.79859e-05	0.000627636
TR35571|c0_g1_i1	-7.96449	0.609982	1.79859e-05	0.000627636
TR35837|c1_g3_i4	-7.96449	0.609982	1.79859e-05	0.000627636
TR18094|c0_g2_i1	-7.96449	0.609982	1.79859e-05	0.000627636
TR30491|c0_g2_i1	-7.96449	0.609982	1.79859e-05	0.000627636
TR34110|c0_g1_i1	-7.96449	0.609982	1.79859e-05	0.000627636
TR47478|c0_g2_i1	-7.96449	0.609982	1.79859e-05	0.000627636
TR9279|c1_g1_i1	-7.96449	0.609982	1.79859e-05	0.000627636
TR35829|c0_g1_i1	-7.92618	0.576996	2.24824e-05	0.000761125
TR29197|c0_g1_i1	-7.92618	0.576996	2.24824e-05	0.000761125
TR24307|c0_g2_i2	-7.92618	0.576996	2.24824e-05	0.000761125
TR13060|c0_g2_i1	-7.92618	0.576996	2.24824e-05	0.000761125
TR22652|c0_g2_i1	-7.92618	0.576996	2.24824e-05	0.000761125
TR13256|c0_g1_i1	-7.92618	0.576996	2.24824e-05	0.000761125
TR22445|c0_g1_i1	-7.92618	0.576996	2.24824e-05	0.000761125
TR20796|c0_g1_i3	-7.92618	0.576996	2.24824e-05	0.000761125
TR43269|c0_g1_i1	-7.92618	0.576996	2.24824e-05	0.000761125
TR33993|c1_g3_i2	-7.92618	0.576996	2.24824e-05	0.000761125
TR32706|c0_g1_i1	-7.92618	0.576996	2.24824e-05	0.000761125
TR15255|c1_g1_i2	-7.92618	0.576996	2.24824e-05	0.000761125
TR36910|c0_g1_i2	-7.92618	0.576996	2.24824e-05	0.000761125
TR24264|c2_g1_i4	-7.89829	3.7856	1.73937e-12	4.99623e-10
TR26238|c0_g1_i2	-7.88681	0.543192	2.82471e-05	0.000917562
TR11483|c0_g2_i1	-7.88681	0.543192	2.82471e-05	0.000917562
TR15748|c0_g1_i1	-7.88681	0.543192	2.82471e-05	0.000917562
TR40839|c0_g1_i1	-7.88681	0.543192	2.82471e-05	0.000917562
TR24248|c0_g2_i6	-7.88681	0.543192	2.82471e-05	0.000917562
TR26301|c1_g1_i1	-7.88681	0.543192	2.82471e-05	0.000917562
TR44802|c0_g1_i1	-7.88681	0.543192	2.82471e-05	0.000917562
TR27502|c0_g1_i1	-7.88681	0.543192	2.82471e-05	0.000917562
TR33268|c1_g1_i2	-7.88681	0.543192	2.82471e-05	0.000917562
TR13006|c0_g7_i8	-7.88681	0.543192	2.82471e-05	0.000917562
TR3249|c0_g1_i1	-7.88681	0.543192	2.82471e-05	0.000917562
TR6440|c0_g1_i1	-7.88681	0.543192	2.82471e-05	0.000917562
TR442|c0_g1_i1	-7.84634	0.508527	2.82471e-05	0.000917562
TR17042|c0_g2_i1	-7.84634	0.508527	2.82471e-05	0.000917562
TR36910|c0_g1_i1	-7.84634	0.508527	2.82471e-05	0.000917562
TR28429|c0_g1_i1	-7.84634	0.508527	2.82471e-05	0.000917562
TR35171|c0_g1_i2	-7.84634	0.508527	2.82471e-05	0.000917562
TR7581|c0_g3_i1	-7.84634	0.508527	2.82471e-05	0.000917562
TR676|c0_g2_i1	-7.84634	0.508527	2.82471e-05	0.000917562
TR47587|c0_g1_i3	-7.84634	0.508527	2.82471e-05	0.000917562
TR28818|c0_g1_i1	-7.84634	0.508527	2.82471e-05	0.000917562
TR29716|c0_g2_i1	-7.84634	0.508527	2.82471e-05	0.000917562
TR22711|c0_g1_i2	-7.84634	0.508527	2.82471e-05	0.000917562
TR17653|c0_g1_i5	-7.84634	0.508527	2.82471e-05	0.000917562
TR985|c0_g1_i2	-7.84634	0.508527	2.82471e-05	0.000917562
TR7230|c1_g1_i1	-7.84634	0.508527	2.82471e-05	0.000917562
TR7353|c0_g1_i1	-7.80471	0.472957	3.56805e-05	0.00112729
TR45801|c0_g1_i2	-7.80471	0.472957	3.56805e-05	0.00112729
TR18405|c0_g2_i1	-7.80471	0.472957	3.56805e-05	0.00112729
TR20803|c0_g1_i2	-7.80471	0.472957	3.56805e-05	0.00112729
TR24248|c0_g2_i7	-7.80471	0.472957	3.56805e-05	0.00112729
TR7133|c0_g2_i3	-7.80471	0.472957	3.56805e-05	0.00112729
TR24248|c0_g2_i8	-7.80471	0.472957	3.56805e-05	0.00112729
TR825|c0_g1_i2	-7.80471	0.472957	3.56805e-05	0.00112729
TR33302|c0_g1_i2	-7.76184	0.436431	4.53239e-05	0.00137771
TR22478|c0_g1_i1	-7.76184	0.436431	4.53239e-05	0.00137771
TR47927|c0_g1_i3	-7.76184	0.436431	4.53239e-05	0.00137771
TR36089|c0_g2_i3	-7.76184	0.436431	4.53239e-05	0.00137771
TR40212|c1_g2_i1	-7.76184	0.436431	4.53239e-05	0.00137771
TR30612|c0_g1_i1	-7.76184	0.436431	4.53239e-05	0.00137771
TR37762|c0_g2_i1	-7.76184	0.436431	4.53239e-05	0.00137771
TR39710|c0_g1_i3	-7.76184	0.436431	4.53239e-05	0.00137771
TR1455|c0_g1_i1	-7.76184	0.436431	4.53239e-05	0.00137771
TR38129|c0_g1_i1	-7.76184	0.436431	4.53239e-05	0.00137771
TR20019|c1_g2_i1	-7.76184	0.436431	4.53239e-05	0.00137771
TR37869|c0_g1_i1	-7.76184	0.436431	4.53239e-05	0.00137771
TR17806|c0_g1_i8	-7.76184	0.436431	4.53239e-05	0.00137771
TR17042|c0_g1_i1	-7.76184	0.436431	4.53239e-05	0.00137771
TR31230|c0_g1_i2	-7.76184	0.436431	4.53239e-05	0.00137771
TR17036|c0_g3_i1	-7.76184	0.436431	4.53239e-05	0.00137771
TR29696|c1_g3_i3	-7.76184	0.436431	4.53239e-05	0.00137771
TR15465|c0_g1_i1	-7.71765	0.398897	5.79138e-05	0.00169771
TR13006|c0_g7_i1	-7.71765	0.398897	5.79138e-05	0.00169771
TR28049|c0_g1_i1	-7.71765	0.398897	5.79138e-05	0.00169771
TR1819|c0_g1_i2	-7.71765	0.398897	5.79138e-05	0.00169771
TR15344|c0_g1_i1	-7.71765	0.398897	5.79138e-05	0.00169771
TR1606|c0_g1_i1	-7.71765	0.398897	5.79138e-05	0.00169771
TR23262|c0_g1_i1	-7.71765	0.398897	5.79138e-05	0.00169771
TR757|c0_g1_i1	-7.71765	0.398897	5.79138e-05	0.00169771
TR47691|c0_g1_i1	-7.71765	0.398897	5.79138e-05	0.00169771
TR7133|c0_g2_i2	-7.71765	0.398897	5.79138e-05	0.00169771
TR7244|c1_g1_i1	-7.71765	0.398897	5.79138e-05	0.00169771
TR44705|c0_g2_i1	-7.71765	0.398897	5.79138e-05	0.00169771
TR47430|c0_g1_i1	-7.71765	0.398897	5.79138e-05	0.00169771
TR22990|c0_g2_i1	-7.71765	0.398897	5.79138e-05	0.00169771
TR45801|c0_g1_i1	-7.71765	0.398897	5.79138e-05	0.00169771
TR34288|c0_g1_i1	-7.71765	0.398897	5.79138e-05	0.00169771
TR20819|c0_g4_i1	-7.71765	0.398897	5.79138e-05	0.00169771
TR3783|c0_g1_i1	-7.71765	0.398897	5.79138e-05	0.00169771
TR24256|c1_g5_i2	-7.71765	0.398897	5.79138e-05	0.00169771
TR21666|c0_g1_i2	-7.67207	0.360298	7.44607e-05	0.00209135
TR17653|c0_g1_i2	-7.67207	0.360298	7.44607e-05	0.00209135
TR48656|c0_g1_i1	-7.67207	0.360298	7.44607e-05	0.00209135
TR26960|c0_g1_i3	-7.67207	0.360298	7.44607e-05	0.00209135
TR43253|c0_g1_i1	-7.67207	0.360298	7.44607e-05	0.00209135
TR37839|c0_g2_i1	-7.67207	0.360298	7.44607e-05	0.00209135
TR32000|c0_g1_i1	-7.67207	0.360298	7.44607e-05	0.00209135
TR37981|c0_g1_i1	-7.67207	0.360298	7.44607e-05	0.00209135
TR35829|c0_g2_i5	-7.67207	0.360298	7.44607e-05	0.00209135
TR37815|c0_g1_i4	-7.67207	0.360298	7.44607e-05	0.00209135
TR34935|c0_g1_i1	-7.67207	0.360298	7.44607e-05	0.00209135
TR33264|c0_g4_i1	-7.67207	0.360298	7.44607e-05	0.00209135
TR7982|c0_g1_i1	-7.67207	0.360298	7.44607e-05	0.00209135
TR3|c0_g1_i1	-7.67207	0.360298	7.44607e-05	0.00209135
TR38967|c0_g1_i1	-7.67207	0.360298	7.44607e-05	0.00209135
TR6310|c0_g2_i1	-7.67207	0.360298	7.44607e-05	0.00209135
TR12774|c0_g1_i1	-7.67207	0.360298	7.44607e-05	0.00209135
TR667|c0_g2_i2	-7.67207	0.360298	7.44607e-05	0.00209135
TR24290|c1_g2_i6	-7.67207	0.360298	7.44607e-05	0.00209135
TR838|c0_g1_i1	-7.65834	3.55446	8.23457e-12	2.02113e-09
TR5744|c0_g1_i1	-7.625	0.320571	9.63608e-05	0.00253845
TR8389|c0_g1_i1	-7.625	0.320571	9.63608e-05	0.00253845
TR17280|c0_g1_i1	-7.625	0.320571	9.63608e-05	0.00253845
TR30421|c0_g1_i8	-7.625	0.320571	9.63608e-05	0.00253845
TR18976|c0_g1_i1	-7.625	0.320571	9.63608e-05	0.00253845
TR24711|c0_g1_i1	-7.625	0.320571	9.63608e-05	0.00253845
TR14502|c0_g2_i1	-7.625	0.320571	9.63608e-05	0.00253845
TR1130|c0_g3_i1	-7.625	0.320571	9.63608e-05	0.00253845
TR17418|c1_g2_i4	-7.625	0.320571	9.63608e-05	0.00253845
TR22303|c1_g1_i1	-7.625	0.320571	9.63608e-05	0.00253845
TR39029|c0_g1_i1	-7.625	0.320571	9.63608e-05	0.00253845
TR47075|c0_g1_i1	-7.625	0.320571	9.63608e-05	0.00253845
TR32167|c0_g1_i1	-7.625	0.320571	9.63608e-05	0.00253845
TR1126|c0_g3_i1	-7.625	0.320571	9.63608e-05	0.00253845
TR47915|c0_g1_i1	-7.625	0.320571	9.63608e-05	0.00253845
TR47707|c0_g1_i1	-7.625	0.320571	9.63608e-05	0.00253845
TR20847|c0_g1_i1	-7.625	0.320571	9.63608e-05	0.00253845
TR35829|c0_g2_i7	-7.625	0.320571	9.63608e-05	0.00253845
TR1701|c0_g2_i1	-7.625	0.320571	9.63608e-05	0.00253845
TR46115|c0_g1_i1	-7.625	0.320571	9.63608e-05	0.00253845
TR35829|c0_g2_i8	-7.625	0.320571	9.63608e-05	0.00253845
TR15395|c0_g1_i1	-7.625	0.320571	9.63608e-05	0.00253845
TR9797|c0_g2_i1	-7.61629	3.51409	1.08176e-11	2.53228e-09
TR15375|c0_g1_i1	-7.59047	3.4893	1.28784e-11	2.95167e-09
TR41527|c0_g1_i1	-7.57634	0.279647	9.63608e-05	0.00253845
TR6527|c0_g1_i1	-7.57634	0.279647	9.63608e-05	0.00253845
TR22593|c0_g1_i2	-7.57634	0.279647	9.63608e-05	0.00253845
TR38829|c0_g1_i1	-7.57634	0.279647	9.63608e-05	0.00253845
TR16656|c0_g1_i1	-7.57634	0.279647	9.63608e-05	0.00253845
TR34935|c0_g1_i2	-7.57634	0.279647	9.63608e-05	0.00253845
TR20512|c0_g2_i3	-7.57634	0.279647	9.63608e-05	0.00253845
TR20797|c0_g1_i2	-7.57634	0.279647	9.63608e-05	0.00253845
TR44306|c0_g1_i2	-7.57634	0.279647	9.63608e-05	0.00253845
TR7614|c0_g2_i1	-7.57634	0.279647	9.63608e-05	0.00253845
TR4048|c0_g1_i1	-7.57634	0.279647	9.63608e-05	0.00253845
TR33955|c0_g1_i2	-7.57634	0.279647	9.63608e-05	0.00253845
TR17411|c0_g1_i6	-7.57634	0.279647	9.63608e-05	0.00253845
TR31196|c0_g2_i1	-7.57634	0.279647	9.63608e-05	0.00253845
TR8066|c0_g1_i1	-7.57634	0.279647	9.63608e-05	0.00253845
TR8910|c0_g1_i1	-7.57634	0.279647	9.63608e-05	0.00253845
TR8044|c0_g1_i1	-7.57634	0.279647	9.63608e-05	0.00253845
TR16781|c0_g1_i1	-7.57634	0.279647	9.63608e-05	0.00253845
TR38608|c0_g1_i1	-7.57634	0.279647	9.63608e-05	0.00253845
TR36937|c0_g1_i4	-7.57634	0.279647	9.63608e-05	0.00253845
TR26272|c0_g1_i1	-7.57634	0.279647	9.63608e-05	0.00253845
TR24496|c0_g1_i1	-7.57634	0.279647	9.63608e-05	0.00253845
TR1126|c0_g2_i1	-7.57634	0.279647	9.63608e-05	0.00253845
TR11|c0_g1_i1	-7.57634	0.279647	9.63608e-05	0.00253845
TR690|c0_g1_i1	-7.57634	0.279647	9.63608e-05	0.00253845
TR24154|c0_g1_i1	-7.57634	0.279647	9.63608e-05	0.00253845
TR29002|c0_g2_i1	-7.57634	0.279647	9.63608e-05	0.00253845
TR35837|c1_g2_i1	-7.57634	0.279647	9.63608e-05	0.00253845
TR25032|c0_g1_i1	-7.57634	0.279647	9.63608e-05	0.00253845
TR35284|c0_g1_i1	-7.55084	3.4513	1.65255e-11	3.64776e-09
TR47927|c0_g1_i1	-7.52598	0.237451	0.000125561	0.0031529
TR45015|c0_g1_i1	-7.52598	0.237451	0.000125561	0.0031529
TR17809|c0_g1_i4	-7.52598	0.237451	0.000125561	0.0031529
TR31595|c0_g2_i1	-7.52598	0.237451	0.000125561	0.0031529
TR33027|c0_g2_i1	-7.52598	0.237451	0.000125561	0.0031529
TR35210|c0_g1_i1	-7.52598	0.237451	0.000125561	0.0031529
TR34768|c0_g1_i1	-7.52598	0.237451	0.000125561	0.0031529
TR480|c0_g1_i1	-7.52598	0.237451	0.000125561	0.0031529
TR19549|c0_g1_i2	-7.52598	0.237451	0.000125561	0.0031529
TR39333|c0_g2_i1	-7.52598	0.237451	0.000125561	0.0031529
TR44721|c0_g1_i1	-7.52598	0.237451	0.000125561	0.0031529
TR10787|c0_g1_i1	-7.52598	0.237451	0.000125561	0.0031529
TR36991|c0_g1_i1	-7.52598	0.237451	0.000125561	0.0031529
TR24228|c0_g4_i2	-7.52598	0.237451	0.000125561	0.0031529
TR47478|c0_g1_i1	-7.52598	0.237451	0.000125561	0.0031529
TR687|c0_g2_i1	-7.52598	0.237451	0.000125561	0.0031529
TR19840|c0_g1_i1	-7.52598	0.237451	0.000125561	0.0031529
TR985|c0_g1_i1	-7.52598	0.237451	0.000125561	0.0031529
TR7246|c0_g1_i1	-7.52598	0.237451	0.000125561	0.0031529
TR17806|c0_g1_i6	-7.52598	0.237451	0.000125561	0.0031529
TR32526|c0_g1_i1	-7.52598	0.237451	0.000125561	0.0031529
TR19031|c0_g1_i1	-7.52598	0.237451	0.000125561	0.0031529
TR8813|c0_g1_i1	-7.52598	0.237451	0.000125561	0.0031529
TR22588|c0_g1_i1	-7.47381	0.193902	0.000164799	0.00393621
TR10459|c0_g1_i1	-7.47381	0.193902	0.000164799	0.00393621
TR15311|c0_g1_i3	-7.47381	0.193902	0.000164799	0.00393621
TR4096|c0_g1_i1	-7.47381	0.193902	0.000164799	0.00393621
TR2772|c0_g1_i1	-7.47381	0.193902	0.000164799	0.00393621
TR30421|c0_g1_i7	-7.47381	0.193902	0.000164799	0.00393621
TR31238|c1_g1_i2	-7.47381	0.193902	0.000164799	0.00393621
TR36937|c0_g1_i3	-7.47381	0.193902	0.000164799	0.00393621
TR39720|c1_g1_i5	-7.47381	0.193902	0.000164799	0.00393621
TR20512|c0_g2_i5	-7.47381	0.193902	0.000164799	0.00393621
TR44840|c1_g1_i1	-7.47381	0.193902	0.000164799	0.00393621
TR28260|c0_g1_i1	-7.47381	0.193902	0.000164799	0.00393621
TR32636|c0_g1_i1	-7.47381	0.193902	0.000164799	0.00393621
TR16670|c0_g1_i1	-7.47381	0.193902	0.000164799	0.00393621
TR7256|c0_g1_i1	-7.47381	0.193902	0.000164799	0.00393621
TR34217|c0_g1_i1	-7.47381	0.193902	0.000164799	0.00393621
TR18903|c1_g1_i1	-7.47381	0.193902	0.000164799	0.00393621
TR33031|c0_g1_i1	-7.47381	0.193902	0.000164799	0.00393621
TR35104|c0_g1_i1	-7.47381	0.193902	0.000164799	0.00393621
TR33928|c0_g1_i1	-7.47381	0.193902	0.000164799	0.00393621
TR25998|c0_g1_i1	-7.45745	5.78499	1.23122e-15	8.46138e-13
TR22899|c0_g1_i1	-7.42496	3.33083	3.77759e-11	7.48452e-09
TR49337|c0_g2_i2	-7.41967	0.14891	0.00021796	0.00490496
TR30421|c0_g1_i1	-7.41967	0.14891	0.00021796	0.00490496
TR4719|c0_g2_i1	-7.41967	0.14891	0.00021796	0.00490496
TR17854|c0_g1_i1	-7.41967	0.14891	0.00021796	0.00490496
TR21022|c0_g1_i1	-7.41967	0.14891	0.00021796	0.00490496
TR12521|c0_g1_i1	-7.41967	0.14891	0.00021796	0.00490496
TR22593|c0_g1_i3	-7.41967	0.14891	0.00021796	0.00490496
TR43943|c0_g1_i1	-7.41967	0.14891	0.00021796	0.00490496
TR17411|c0_g1_i2	-7.41967	0.14891	0.00021796	0.00490496
TR16929|c0_g1_i1	-7.41967	0.14891	0.00021796	0.00490496
TR14385|c0_g2_i2	-7.41967	0.14891	0.00021796	0.00490496
TR40186|c1_g3_i1	-7.41967	0.14891	0.00021796	0.00490496
TR48495|c0_g1_i1	-7.41967	0.14891	0.00021796	0.00490496
TR16756|c0_g1_i1	-7.41967	0.14891	0.00021796	0.00490496
TR26681|c0_g2_i1	-7.41967	0.14891	0.00021796	0.00490496
TR45413|c0_g1_i1	-7.41967	0.14891	0.00021796	0.00490496
TR7200|c0_g2_i2	-7.41967	0.14891	0.00021796	0.00490496
TR39306|c0_g1_i1	-7.41967	0.14891	0.00021796	0.00490496
TR49985|c0_g1_i1	-7.41967	0.14891	0.00021796	0.00490496
TR42133|c2_g1_i1	-7.41967	0.14891	0.00021796	0.00490496
TR18122|c0_g1_i1	-7.41967	0.14891	0.00021796	0.00490496
TR18756|c0_g1_i1	-7.41967	0.14891	0.00021796	0.00490496
TR35837|c1_g5_i2	-7.41967	0.14891	0.00021796	0.00490496
TR42055|c0_g1_i1	-7.41967	0.14891	0.00021796	0.00490496
TR5810|c0_g1_i1	-7.41967	0.14891	0.00021796	0.00490496
TR43694|c0_g1_i1	-7.41967	0.14891	0.00021796	0.00490496
TR17653|c0_g1_i6	-7.41967	0.14891	0.00021796	0.00490496
TR46419|c0_g1_i1	-7.41967	0.14891	0.00021796	0.00490496
TR2191|c0_g1_i2	-7.41967	0.14891	0.00021796	0.00490496
TR24183|c0_g2_i1	-7.41967	0.14891	0.00021796	0.00490496
TR34988|c1_g2_i1	-7.41967	0.14891	0.00021796	0.00490496
TR26979|c1_g2_i4	-7.41967	0.14891	0.00021796	0.00490496
TR7396|c0_g3_i1	-7.41967	0.14891	0.00021796	0.00490496
TR13073|c1_g1_i1	-7.41967	0.14891	0.00021796	0.00490496
TR35829|c0_g2_i1	-7.41967	0.14891	0.00021796	0.00490496
TR35900|c0_g2_i1	-7.41967	0.14891	0.00021796	0.00490496
TR24264|c2_g1_i2	-7.39045	3.29787	4.60394e-11	8.95984e-09
TR2964|c1_g2_i1	-7.39045	3.29787	4.60394e-11	8.95984e-09
TR17123|c0_g1_i1	-7.36342	0.102375	0.000290613	0.00619651
TR22899|c0_g2_i1	-7.36342	0.102375	0.000290613	0.00619651
TR32588|c0_g1_i1	-7.36342	0.102375	0.000290613	0.00619651
TR39715|c0_g1_i2	-7.36342	0.102375	0.000290613	0.00619651
TR43000|c0_g1_i1	-7.36342	0.102375	0.000290613	0.00619651
TR18779|c0_g1_i2	-7.36342	0.102375	0.000290613	0.00619651
TR25750|c0_g1_i1	-7.36342	0.102375	0.000290613	0.00619651
TR47265|c0_g1_i1	-7.36342	0.102375	0.000290613	0.00619651
TR12789|c0_g2_i1	-7.36342	0.102375	0.000290613	0.00619651
TR35829|c0_g3_i1	-7.36342	0.102375	0.000290613	0.00619651
TR30421|c0_g1_i5	-7.36342	0.102375	0.000290613	0.00619651
TR3606|c0_g1_i1	-7.36342	0.102375	0.000290613	0.00619651
TR48244|c0_g1_i1	-7.36342	0.102375	0.000290613	0.00619651
TR37762|c0_g1_i3	-7.36342	0.102375	0.000290613	0.00619651
TR42681|c2_g2_i1	-7.36342	0.102375	0.000290613	0.00619651
TR35802|c0_g2_i1	-7.36342	0.102375	0.000290613	0.00619651
TR45041|c0_g1_i1	-7.36342	0.102375	0.000290613	0.00619651
TR28908|c0_g2_i1	-7.36342	0.102375	0.000290613	0.00619651
TR33268|c1_g1_i3	-7.36342	0.102375	0.000290613	0.00619651
TR46316|c0_g1_i1	-7.36342	0.102375	0.000290613	0.00619651
TR35829|c0_g2_i4	-7.36342	0.102375	0.000290613	0.00619651
TR25773|c0_g1_i1	-7.36342	0.102375	0.000290613	0.00619651
TR26979|c1_g1_i8	-7.36342	0.102375	0.000290613	0.00619651
TR24642|c0_g1_i1	-7.36342	0.102375	0.000290613	0.00619651
TR5007|c1_g1_i1	-7.36342	0.102375	0.000290613	0.00619651
TR23020|c0_g1_i1	-7.36342	0.102375	0.000290613	0.00619651
TR28036|c0_g1_i1	-7.36342	0.102375	0.000290613	0.00619651
TR45211|c0_g1_i1	-7.36342	0.102375	0.000290613	0.00619651
TR18754|c0_g1_i1	-7.36342	0.102375	0.000290613	0.00619651
TR27170|c2_g1_i3	-7.3551	3.26413	5.86843e-11	1.09977e-08
TR48152|c0_g1_i3	-7.30489	0.0541871	0.000290613	0.00619651
TR39161|c0_g1_i1	-7.30489	0.0541871	0.000290613	0.00619651
TR21846|c0_g1_i1	-7.30489	0.0541871	0.000290613	0.00619651
TR22596|c0_g1_i1	-7.30489	0.0541871	0.000290613	0.00619651
TR40591|c0_g1_i1	-7.30489	0.0541871	0.000290613	0.00619651
TR13006|c0_g7_i3	-7.30489	0.0541871	0.000290613	0.00619651
TR9062|c0_g1_i4	-7.30489	0.0541871	0.000290613	0.00619651
TR7973|c0_g1_i1	-7.30489	0.0541871	0.000290613	0.00619651
TR16455|c0_g1_i1	-7.30489	0.0541871	0.000290613	0.00619651
TR25665|c0_g1_i1	-7.30489	0.0541871	0.000290613	0.00619651
TR47896|c0_g1_i1	-7.30489	0.0541871	0.000290613	0.00619651
TR39578|c0_g1_i1	-7.30489	0.0541871	0.000290613	0.00619651
TR15311|c0_g1_i2	-7.30489	0.0541871	0.000290613	0.00619651
TR12479|c0_g1_i1	-7.30489	0.0541871	0.000290613	0.00619651
TR6811|c0_g1_i1	-7.30489	0.0541871	0.000290613	0.00619651
TR12708|c0_g2_i1	-7.30489	0.0541871	0.000290613	0.00619651
TR24231|c0_g1_i1	-7.30489	0.0541871	0.000290613	0.00619651
TR4399|c0_g1_i1	-7.30489	0.0541871	0.000290613	0.00619651
TR28019|c0_g1_i1	-7.30489	0.0541871	0.000290613	0.00619651
TR43610|c0_g1_i1	-7.30489	0.0541871	0.000290613	0.00619651
TR21381|c0_g1_i1	-7.30489	0.0541871	0.000290613	0.00619651
TR39715|c0_g1_i1	-7.30489	0.0541871	0.000290613	0.00619651
TR4037|c0_g2_i1	-7.30489	0.0541871	0.000290613	0.00619651
TR25766|c0_g2_i1	-7.30489	0.0541871	0.000290613	0.00619651
TR31356|c0_g1_i1	-7.261	4.62787	8.28091e-14	3.38329e-11
TR1851|c0_g2_i1	-7.24926	4.06633	1.09585e-12	3.26172e-10
TR32069|c0_g1_i1	-7.24903	3.16308	1.15542e-10	2.03216e-08
TR6321|c0_g1_i1	-7.24389	0.00422424	0.000390825	0.007845
TR18926|c0_g1_i2	-7.24389	0.00422424	0.000390825	0.007845
TR32015|c0_g1_i1	-7.24389	0.00422424	0.000390825	0.007845
TR26976|c1_g3_i2	-7.24389	0.00422424	0.000390825	0.007845
TR31786|c0_g1_i1	-7.24389	0.00422424	0.000390825	0.007845
TR34988|c0_g1_i1	-7.24389	0.00422424	0.000390825	0.007845
TR36554|c1_g1_i1	-7.24389	0.00422424	0.000390825	0.007845
TR10048|c0_g1_i1	-7.24389	0.00422424	0.000390825	0.007845
TR40591|c0_g1_i2	-7.24389	0.00422424	0.000390825	0.007845
TR40839|c0_g2_i1	-7.24389	0.00422424	0.000390825	0.007845
TR15588|c0_g1_i1	-7.24389	0.00422424	0.000390825	0.007845
TR34098|c0_g2_i1	-7.24389	0.00422424	0.000390825	0.007845
TR9061|c0_g1_i18	-7.24389	0.00422424	0.000390825	0.007845
TR29674|c0_g1_i1	-7.24389	0.00422424	0.000390825	0.007845
TR26681|c1_g1_i1	-7.24389	0.00422424	0.000390825	0.007845
TR19712|c0_g1_i1	-7.24389	0.00422424	0.000390825	0.007845
TR9251|c0_g1_i2	-7.24389	0.00422424	0.000390825	0.007845
TR22202|c0_g1_i1	-7.24389	0.00422424	0.000390825	0.007845
TR14024|c0_g1_i1	-7.24389	0.00422424	0.000390825	0.007845
TR4100|c0_g1_i1	-7.24389	0.00422424	0.000390825	0.007845
TR30421|c0_g1_i4	-7.24389	0.00422424	0.000390825	0.007845
TR36566|c0_g1_i1	-7.24389	0.00422424	0.000390825	0.007845
TR38518|c0_g1_i1	-7.24389	0.00422424	0.000390825	0.007845
TR9061|c0_g1_i6	-7.24389	0.00422424	0.000390825	0.007845
TR47670|c0_g1_i1	-7.24389	0.00422424	0.000390825	0.007845
TR38901|c0_g2_i1	-7.24389	0.00422424	0.000390825	0.007845
TR45204|c0_g1_i1	-7.24389	0.00422424	0.000390825	0.007845
TR26969|c1_g2_i3	-7.24389	0.00422424	0.000390825	0.007845
TR9062|c0_g1_i5	-7.24389	0.00422424	0.000390825	0.007845
TR12966|c0_g1_i1	-7.24389	0.00422424	0.000390825	0.007845
TR46189|c0_g1_i3	-7.24389	0.00422424	0.000390825	0.007845
TR26419|c0_g1_i1	-7.24389	0.00422424	0.000390825	0.007845
TR33520|c0_g1_i1	-7.24389	0.00422424	0.000390825	0.007845
TR7133|c0_g2_i4	-7.24389	0.00422424	0.000390825	0.007845
TR44953|c0_g1_i1	-7.24389	0.00422424	0.000390825	0.007845
TR30421|c0_g1_i2	-7.24389	0.00422424	0.000390825	0.007845
TR22289|c0_g1_i1	-7.24389	0.00422424	0.000390825	0.007845
TR2794|c0_g1_i1	-7.24389	0.00422424	0.000390825	0.007845
TR27450|c0_g1_i1	-7.23798	3.15257	1.26171e-10	2.18982e-08
TR24496|c0_g1_i2	-7.18019	-0.0476495	0.000530405	0.0100477
TR39044|c0_g1_i1	-7.18019	-0.0476495	0.000530405	0.0100477
TR14082|c0_g1_i1	-7.18019	-0.0476495	0.000530405	0.0100477
TR30421|c0_g1_i3	-7.18019	-0.0476495	0.000530405	0.0100477
TR45357|c0_g1_i1	-7.18019	-0.0476495	0.000530405	0.0100477
TR29684|c0_g2_i5	-7.18019	-0.0476495	0.000530405	0.0100477
TR39378|c0_g5_i1	-7.18019	-0.0476495	0.000530405	0.0100477
TR25757|c0_g1_i1	-7.18019	-0.0476495	0.000530405	0.0100477
TR34724|c0_g1_i1	-7.18019	-0.0476495	0.000530405	0.0100477
TR33264|c0_g2_i1	-7.18019	-0.0476495	0.000530405	0.0100477
TR21755|c0_g1_i3	-7.18019	-0.0476495	0.000530405	0.0100477
TR45186|c0_g1_i1	-7.18019	-0.0476495	0.000530405	0.0100477
TR994|c0_g2_i1	-7.18019	-0.0476495	0.000530405	0.0100477
TR47896|c0_g1_i2	-7.18019	-0.0476495	0.000530405	0.0100477
TR45431|c0_g1_i2	-7.18019	-0.0476495	0.000530405	0.0100477
TR17809|c0_g1_i3	-7.18019	-0.0476495	0.000530405	0.0100477
TR25272|c0_g2_i1	-7.18019	-0.0476495	0.000530405	0.0100477
TR32414|c0_g1_i1	-7.18019	-0.0476495	0.000530405	0.0100477
TR39394|c0_g1_i1	-7.18019	-0.0476495	0.000530405	0.0100477
TR37752|c0_g1_i1	-7.18019	-0.0476495	0.000530405	0.0100477
TR31238|c1_g1_i1	-7.18019	-0.0476495	0.000530405	0.0100477
TR3285|c1_g1_i1	-7.18019	-0.0476495	0.000530405	0.0100477
TR24445|c0_g1_i1	-7.18019	-0.0476495	0.000530405	0.0100477
TR34097|c0_g1_i1	-7.18019	-0.0476495	0.000530405	0.0100477
TR25265|c0_g1_i1	-7.18019	-0.0476495	0.000530405	0.0100477
TR9156|c0_g1_i1	-7.18019	-0.0476495	0.000530405	0.0100477
TR13233|c0_g1_i1	-7.18019	-0.0476495	0.000530405	0.0100477
TR3415|c0_g1_i1	-7.18019	-0.0476495	0.000530405	0.0100477
TR32659|c0_g1_i1	-7.18019	-0.0476495	0.000530405	0.0100477
TR1894|c0_g2_i1	-7.11355	-0.101586	0.000726851	0.0129879
TR48671|c0_g1_i1	-7.11355	-0.101586	0.000726851	0.0129879
TR45200|c1_g1_i1	-7.11355	-0.101586	0.000726851	0.0129879
TR15198|c0_g1_i1	-7.11355	-0.101586	0.000726851	0.0129879
TR8697|c0_g1_i1	-7.11355	-0.101586	0.000726851	0.0129879
TR49234|c0_g1_i1	-7.11355	-0.101586	0.000726851	0.0129879
TR47902|c0_g1_i1	-7.11355	-0.101586	0.000726851	0.0129879
TR46316|c0_g2_i1	-7.11355	-0.101586	0.000726851	0.0129879
TR40171|c0_g2_i1	-7.11355	-0.101586	0.000726851	0.0129879
TR39710|c0_g1_i2	-7.11355	-0.101586	0.000726851	0.0129879
TR34732|c0_g1_i1	-7.11355	-0.101586	0.000726851	0.0129879
TR30541|c1_g1_i1	-7.11355	-0.101586	0.000726851	0.0129879
TR45214|c0_g1_i1	-7.11355	-0.101586	0.000726851	0.0129879
TR9062|c0_g1_i3	-7.11355	-0.101586	0.000726851	0.0129879
TR45062|c0_g1_i1	-7.11355	-0.101586	0.000726851	0.0129879
TR42624|c0_g4_i2	-7.11355	-0.101586	0.000726851	0.0129879
TR20909|c0_g1_i1	-7.11355	-0.101586	0.000726851	0.0129879
TR17436|c0_g1_i1	-7.11355	-0.101586	0.000726851	0.0129879
TR39710|c0_g1_i1	-7.11355	-0.101586	0.000726851	0.0129879
TR25272|c0_g1_i1	-7.11355	-0.101586	0.000726851	0.0129879
TR37762|c0_g2_i2	-7.11355	-0.101586	0.000726851	0.0129879
TR22531|c0_g1_i1	-7.11355	-0.101586	0.000726851	0.0129879
TR36579|c0_g1_i1	-7.11355	-0.101586	0.000726851	0.0129879
TR17411|c0_g1_i3	-7.11355	-0.101586	0.000726851	0.0129879
TR50165|c0_g1_i5	-7.11355	-0.101586	0.000726851	0.0129879
TR31459|c1_g1_i1	-7.11355	-0.101586	0.000726851	0.0129879
TR45774|c3_g1_i1	-7.11355	-0.101586	0.000726851	0.0129879
TR17411|c0_g1_i5	-7.11355	-0.101586	0.000726851	0.0129879
TR35070|c0_g1_i1	-7.11355	-0.101586	0.000726851	0.0129879
TR43771|c0_g1_i2	-7.11355	-0.101586	0.000726851	0.0129879
TR1380|c0_g1_i1	-7.11355	-0.101586	0.000726851	0.0129879
TR42065|c0_g1_i1	-7.11355	-0.101586	0.000726851	0.0129879
TR20512|c0_g2_i2	-7.11355	-0.101586	0.000726851	0.0129879
TR27170|c2_g2_i2	-7.11355	-0.101586	0.000726851	0.0129879
TR22555|c0_g1_i1	-7.11355	-0.101586	0.000726851	0.0129879
TR36386|c0_g1_i1	-7.11355	-0.101586	0.000726851	0.0129879
TR11913|c0_g1_i1	-7.11355	-0.101586	0.000726851	0.0129879
TR26730|c0_g1_i1	-7.11355	-0.101586	0.000726851	0.0129879
TR32152|c0_g1_i1	-7.11355	-0.101586	0.000726851	0.0129879
TR47560|c0_g1_i2	-7.11355	-0.101586	0.000726851	0.0129879
TR49429|c0_g3_i1	-7.11355	-0.101586	0.000726851	0.0129879
TR4790|c0_g1_i1	-7.11355	-0.101586	0.000726851	0.0129879
TR2977|c0_g1_i1	-7.11355	-0.101586	0.000726851	0.0129879
TR3377|c0_g2_i1	-7.11355	-0.101586	0.000726851	0.0129879
TR37033|c0_g1_i1	-7.11355	-0.101586	0.000726851	0.0129879
TR9271|c1_g1_i2	-7.05117	4.42354	3.31312e-13	1.14101e-10
TR44318|c0_g1_i2	-7.04368	-0.157757	0.00100641	0.0165295
TR10048|c0_g2_i1	-7.04368	-0.157757	0.00100641	0.0165295
TR27189|c0_g3_i1	-7.04368	-0.157757	0.00100641	0.0165295
TR17701|c4_g3_i2	-7.04368	-0.157757	0.00100641	0.0165295
TR26376|c0_g1_i5	-7.04368	-0.157757	0.00100641	0.0165295
TR49934|c0_g1_i1	-7.04368	-0.157757	0.00100641	0.0165295
TR1816|c0_g2_i1	-7.04368	-0.157757	0.00100641	0.0165295
TR38408|c0_g2_i1	-7.04368	-0.157757	0.00100641	0.0165295
TR36756|c0_g1_i1	-7.04368	-0.157757	0.00100641	0.0165295
TR43946|c0_g1_i1	-7.04368	-0.157757	0.00100641	0.0165295
TR17653|c0_g1_i9	-7.04368	-0.157757	0.00100641	0.0165295
TR33669|c0_g1_i1	-7.04368	-0.157757	0.00100641	0.0165295
TR38764|c0_g1_i1	-7.04368	-0.157757	0.00100641	0.0165295
TR12789|c0_g1_i1	-7.04368	-0.157757	0.00100641	0.0165295
TR39071|c0_g1_i1	-7.04368	-0.157757	0.00100641	0.0165295
TR45245|c0_g1_i1	-7.04368	-0.157757	0.00100641	0.0165295
TR35925|c0_g1_i1	-7.04368	-0.157757	0.00100641	0.0165295
TR17057|c0_g2_i1	-7.04368	-0.157757	0.00100641	0.0165295
TR6212|c0_g1_i1	-7.04368	-0.157757	0.00100641	0.0165295
TR37839|c0_g1_i1	-7.04368	-0.157757	0.00100641	0.0165295
TR18402|c0_g1_i1	-7.04368	-0.157757	0.00100641	0.0165295
TR22166|c0_g2_i1	-7.04368	-0.157757	0.00100641	0.0165295
TR47479|c0_g4_i1	-7.04368	-0.157757	0.00100641	0.0165295
TR763|c0_g1_i2	-7.04368	-0.157757	0.00100641	0.0165295
TR6411|c0_g1_i1	-7.04368	-0.157757	0.00100641	0.0165295
TR36753|c0_g1_i1	-7.04368	-0.157757	0.00100641	0.0165295
TR31119|c0_g1_i2	-7.04368	-0.157757	0.00100641	0.0165295
TR22254|c0_g1_i1	-7.04368	-0.157757	0.00100641	0.0165295
TR15268|c1_g6_i8	-7.04368	-0.157757	0.00100641	0.0165295
TR2333|c0_g1_i1	-7.04368	-0.157757	0.00100641	0.0165295
TR35900|c0_g1_i1	-7.04368	-0.157757	0.00100641	0.0165295
TR13073|c2_g1_i3	-7.04368	-0.157757	0.00100641	0.0165295
TR26237|c1_g1_i2	-7.04368	-0.157757	0.00100641	0.0165295
TR38027|c0_g1_i1	-7.04368	-0.157757	0.00100641	0.0165295
TR48274|c0_g2_i1	-7.04368	-0.157757	0.00100641	0.0165295
TR26942|c1_g2_i2	-7.04368	-0.157757	0.00100641	0.0165295
TR7819|c0_g2_i1	-7.04368	-0.157757	0.00100641	0.0165295
TR26376|c0_g1_i4	-7.04368	-0.157757	0.00100641	0.0165295
TR24307|c0_g2_i1	-7.04368	-0.157757	0.00100641	0.0165295
TR5608|c0_g1_i1	-7.04368	-0.157757	0.00100641	0.0165295
TR45249|c0_g1_i1	-7.04368	-0.157757	0.00100641	0.0165295
TR44705|c0_g3_i1	-6.97067	2.89926	6.77191e-10	9.83333e-08
TR25407|c0_g1_i1	-6.97026	-0.216356	0.00100641	0.0165295
TR32511|c0_g2_i1	-6.97026	-0.216356	0.00100641	0.0165295
TR17809|c0_g1_i6	-6.97026	-0.216356	0.00100641	0.0165295
TR40287|c0_g1_i2	-6.97026	-0.216356	0.00100641	0.0165295
TR9279|c1_g1_i2	-6.97026	-0.216356	0.00100641	0.0165295
TR49256|c0_g1_i1	-6.97026	-0.216356	0.00100641	0.0165295
TR7649|c1_g1_i3	-6.97026	-0.216356	0.00100641	0.0165295
TR47560|c0_g1_i1	-6.97026	-0.216356	0.00100641	0.0165295
TR28268|c0_g1_i1	-6.97026	-0.216356	0.00100641	0.0165295
TR17056|c0_g1_i1	-6.97026	-0.216356	0.00100641	0.0165295
TR49330|c0_g1_i1	-6.97026	-0.216356	0.00100641	0.0165295
TR41972|c0_g1_i1	-6.97026	-0.216356	0.00100641	0.0165295
TR28913|c2_g1_i7	-6.97026	-0.216356	0.00100641	0.0165295
TR20847|c0_g8_i1	-6.97026	-0.216356	0.00100641	0.0165295
TR26272|c0_g1_i2	-6.97026	-0.216356	0.00100641	0.0165295
TR49964|c0_g1_i1	-6.97026	-0.216356	0.00100641	0.0165295
TR7396|c0_g2_i1	-6.97026	-0.216356	0.00100641	0.0165295
TR38285|c0_g2_i1	-6.97026	-0.216356	0.00100641	0.0165295
TR37033|c0_g3_i1	-6.97026	-0.216356	0.00100641	0.0165295
TR45214|c0_g1_i2	-6.97026	-0.216356	0.00100641	0.0165295
TR32414|c0_g2_i1	-6.97026	-0.216356	0.00100641	0.0165295
TR17809|c0_g1_i1	-6.97026	-0.216356	0.00100641	0.0165295
TR8381|c0_g1_i1	-6.97026	-0.216356	0.00100641	0.0165295
TR5213|c0_g1_i1	-6.97026	-0.216356	0.00100641	0.0165295
TR29674|c0_g1_i4	-6.97026	-0.216356	0.00100641	0.0165295
TR39296|c0_g1_i1	-6.97026	-0.216356	0.00100641	0.0165295
TR11438|c0_g1_i1	-6.97026	-0.216356	0.00100641	0.0165295
TR38142|c0_g2_i2	-6.97026	-0.216356	0.00100641	0.0165295
TR1130|c0_g1_i1	-6.97026	-0.216356	0.00100641	0.0165295
TR40350|c0_g1_i1	-6.97026	-0.216356	0.00100641	0.0165295
TR32797|c0_g2_i1	-6.97026	-0.216356	0.00100641	0.0165295
TR26976|c1_g1_i9	-6.97026	-0.216356	0.00100641	0.0165295
TR702|c0_g3_i1	-6.97026	-0.216356	0.00100641	0.0165295
TR44833|c0_g1_i1	-6.97026	-0.216356	0.00100641	0.0165295
TR1239|c0_g1_i1	-6.97026	-0.216356	0.00100641	0.0165295
TR34324|c0_g1_i3	-6.97026	-0.216356	0.00100641	0.0165295
TR17749|c0_g1_i2	-6.97026	-0.216356	0.00100641	0.0165295
TR17604|c0_g1_i1	-6.97026	-0.216356	0.00100641	0.0165295
TR49798|c0_g1_i1	-6.97026	-0.216356	0.00100641	0.0165295
TR22478|c0_g1_i2	-6.97026	-0.216356	0.00100641	0.0165295
TR26969|c1_g2_i8	-6.97026	-0.216356	0.00100641	0.0165295
TR42499|c0_g2_i1	-6.97026	-0.216356	0.00100641	0.0165295
TR39333|c0_g1_i1	-6.97026	-0.216356	0.00100641	0.0165295
TR11479|c0_g1_i1	-6.97026	-0.216356	0.00100641	0.0165295
TR48605|c0_g1_i1	-6.97026	-0.216356	0.00100641	0.0165295
TR1078|c0_g1_i2	-6.97026	-0.216356	0.00100641	0.0165295
TR17809|c0_g1_i2	-6.97026	-0.216356	0.00100641	0.0165295
TR37868|c0_g1_i1	-6.97026	-0.216356	0.00100641	0.0165295
TR6329|c0_g1_i1	-6.97026	-0.216356	0.00100641	0.0165295
TR32217|c0_g1_i1	-6.97026	-0.216356	0.00100641	0.0165295
TR17391|c0_g1_i5	-6.97026	-0.216356	0.00100641	0.0165295
TR47494|c0_g1_i1	-6.97026	-0.216356	0.00100641	0.0165295
TR37033|c0_g10_i1	-6.97026	-0.216356	0.00100641	0.0165295
TR32833|c0_g1_i1	-6.97026	-0.216356	0.00100641	0.0165295
TR9271|c2_g2_i1	-6.92817	3.75649	9.0116e-12	2.15554e-09
TR34738|c0_g1_i1	-6.8929	-0.2776	0.00140897	0.0217612
TR1663|c0_g1_i1	-6.8929	-0.2776	0.00140897	0.0217612
TR1851|c0_g1_i1	-6.8929	-0.2776	0.00140897	0.0217612
TR21712|c0_g1_i1	-6.8929	-0.2776	0.00140897	0.0217612
TR45855|c1_g6_i7	-6.8929	-0.2776	0.00140897	0.0217612
TR9667|c0_g1_i1	-6.8929	-0.2776	0.00140897	0.0217612
TR35837|c1_g4_i1	-6.8929	-0.2776	0.00140897	0.0217612
TR27953|c0_g2_i1	-6.8929	-0.2776	0.00140897	0.0217612
TR5744|c0_g2_i1	-6.8929	-0.2776	0.00140897	0.0217612
TR30507|c0_g1_i1	-6.8929	-0.2776	0.00140897	0.0217612
TR44802|c1_g1_i1	-6.8929	-0.2776	0.00140897	0.0217612
TR6575|c0_g1_i1	-6.8929	-0.2776	0.00140897	0.0217612
TR24248|c0_g2_i2	-6.8929	-0.2776	0.00140897	0.0217612
TR16696|c0_g1_i1	-6.8929	-0.2776	0.00140897	0.0217612
TR15283|c1_g4_i1	-6.8929	-0.2776	0.00140897	0.0217612
TR6311|c0_g1_i1	-6.8929	-0.2776	0.00140897	0.0217612
TR18094|c0_g1_i1	-6.8929	-0.2776	0.00140897	0.0217612
TR10593|c0_g1_i1	-6.8929	-0.2776	0.00140897	0.0217612
TR3174|c0_g1_i1	-6.8929	-0.2776	0.00140897	0.0217612
TR23283|c0_g1_i1	-6.8929	-0.2776	0.00140897	0.0217612
TR42821|c0_g1_i1	-6.8929	-0.2776	0.00140897	0.0217612
TR34927|c0_g1_i1	-6.8929	-0.2776	0.00140897	0.0217612
TR26976|c1_g1_i4	-6.8929	-0.2776	0.00140897	0.0217612
TR21312|c0_g1_i1	-6.8929	-0.2776	0.00140897	0.0217612
TR33607|c0_g2_i1	-6.8929	-0.2776	0.00140897	0.0217612
TR45160|c0_g1_i2	-6.8929	-0.2776	0.00140897	0.0217612
TR19417|c0_g1_i1	-6.8929	-0.2776	0.00140897	0.0217612
TR1078|c0_g1_i1	-6.8929	-0.2776	0.00140897	0.0217612
TR21731|c0_g2_i1	-6.8929	-0.2776	0.00140897	0.0217612
TR17457|c2_g1_i1	-6.8929	-0.2776	0.00140897	0.0217612
TR9079|c0_g2_i1	-6.8929	-0.2776	0.00140897	0.0217612
TR36068|c3_g1_i2	-6.8929	-0.2776	0.00140897	0.0217612
TR1605|c1_g1_i1	-6.8929	-0.2776	0.00140897	0.0217612
TR37033|c0_g13_i1	-6.8929	-0.2776	0.00140897	0.0217612
TR3249|c0_g1_i2	-6.8929	-0.2776	0.00140897	0.0217612
TR49321|c0_g2_i1	-6.8929	-0.2776	0.00140897	0.0217612
TR1701|c0_g1_i1	-6.8929	-0.2776	0.00140897	0.0217612
TR13073|c2_g1_i10	-6.8929	-0.2776	0.00140897	0.0217612
TR24641|c0_g1_i1	-6.8929	-0.2776	0.00140897	0.0217612
TR18405|c0_g1_i1	-6.8929	-0.2776	0.00140897	0.0217612
TR20076|c0_g1_i2	-6.8929	-0.2776	0.00140897	0.0217612
TR47434|c0_g1_i1	-6.8929	-0.2776	0.00140897	0.0217612
TR17769|c1_g1_i1	-6.8929	-0.2776	0.00140897	0.0217612
TR18876|c2_g1_i1	-6.8929	-0.2776	0.00140897	0.0217612
TR34433|c0_g1_i1	-6.8929	-0.2776	0.00140897	0.0217612
TR33942|c0_g1_i3	-6.8929	-0.2776	0.00140897	0.0217612
TR17806|c0_g1_i4	-6.8929	-0.2776	0.00140897	0.0217612
TR8274|c0_g1_i3	-6.8929	-0.2776	0.00140897	0.0217612
TR11659|c0_g1_i1	-6.8929	-0.2776	0.00140897	0.0217612
TR7598|c0_g1_i2	-6.8929	-0.2776	0.00140897	0.0217612
TR32615|c0_g2_i1	-6.8929	-0.2776	0.00140897	0.0217612
TR9797|c0_g3_i1	-6.86691	2.80145	1.29435e-09	1.70282e-07
TR17057|c0_g1_i1	-6.81115	-0.341741	0.00199604	0.0287997
TR15268|c1_g6_i10	-6.81115	-0.341741	0.00199604	0.0287997
TR17653|c0_g1_i8	-6.81115	-0.341741	0.00199604	0.0287997
TR35761|c2_g3_i1	-6.81115	-0.341741	0.00199604	0.0287997
TR12548|c0_g1_i1	-6.81115	-0.341741	0.00199604	0.0287997
TR39378|c0_g3_i1	-6.81115	-0.341741	0.00199604	0.0287997
TR26376|c0_g1_i2	-6.81115	-0.341741	0.00199604	0.0287997
TR13726|c0_g1_i1	-6.81115	-0.341741	0.00199604	0.0287997
TR17653|c0_g1_i4	-6.81115	-0.341741	0.00199604	0.0287997
TR41214|c0_g1_i1	-6.81115	-0.341741	0.00199604	0.0287997
TR5925|c0_g1_i1	-6.81115	-0.341741	0.00199604	0.0287997
TR446|c0_g1_i1	-6.81115	-0.341741	0.00199604	0.0287997
TR26238|c0_g1_i1	-6.81115	-0.341741	0.00199604	0.0287997
TR30477|c0_g1_i1	-6.81115	-0.341741	0.00199604	0.0287997
TR15907|c0_g1_i1	-6.81115	-0.341741	0.00199604	0.0287997
TR30541|c0_g1_i1	-6.81115	-0.341741	0.00199604	0.0287997
TR24613|c0_g1_i1	-6.81115	-0.341741	0.00199604	0.0287997
TR14570|c0_g1_i1	-6.81115	-0.341741	0.00199604	0.0287997
TR47527|c1_g1_i1	-6.81115	-0.341741	0.00199604	0.0287997
TR18094|c0_g3_i1	-6.81115	-0.341741	0.00199604	0.0287997
TR18876|c4_g1_i1	-6.81115	-0.341741	0.00199604	0.0287997
TR25576|c0_g2_i1	-6.81115	-0.341741	0.00199604	0.0287997
TR24280|c2_g1_i1	-6.81115	-0.341741	0.00199604	0.0287997
TR16652|c0_g1_i1	-6.81115	-0.341741	0.00199604	0.0287997
TR18107|c0_g2_i1	-6.81115	-0.341741	0.00199604	0.0287997
TR26976|c1_g1_i7	-6.81115	-0.341741	0.00199604	0.0287997
TR12280|c0_g1_i1	-6.81115	-0.341741	0.00199604	0.0287997
TR36926|c0_g1_i1	-6.81115	-0.341741	0.00199604	0.0287997
TR42647|c0_g2_i1	-6.81115	-0.341741	0.00199604	0.0287997
TR17418|c1_g2_i5	-6.81115	-0.341741	0.00199604	0.0287997
TR13073|c2_g1_i9	-6.81115	-0.341741	0.00199604	0.0287997
TR15472|c0_g2_i1	-6.81115	-0.341741	0.00199604	0.0287997
TR18755|c0_g1_i1	-6.81115	-0.341741	0.00199604	0.0287997
TR7192|c0_g1_i1	-6.81115	-0.341741	0.00199604	0.0287997
TR31196|c0_g1_i1	-6.81115	-0.341741	0.00199604	0.0287997
TR24761|c0_g1_i1	-6.81115	-0.341741	0.00199604	0.0287997
TR42664|c0_g1_i1	-6.81115	-0.341741	0.00199604	0.0287997
TR17307|c0_g1_i1	-6.81115	-0.341741	0.00199604	0.0287997
TR41084|c0_g1_i1	-6.81115	-0.341741	0.00199604	0.0287997
TR1674|c0_g2_i1	-6.81115	-0.341741	0.00199604	0.0287997
TR13006|c0_g7_i9	-6.81115	-0.341741	0.00199604	0.0287997
TR33646|c0_g1_i1	-6.81115	-0.341741	0.00199604	0.0287997
TR730|c2_g3_i1	-6.81115	-0.341741	0.00199604	0.0287997
TR24266|c1_g1_i4	-6.81115	-0.341741	0.00199604	0.0287997
TR9446|c0_g1_i1	-6.81115	-0.341741	0.00199604	0.0287997
TR48928|c0_g1_i1	-6.81115	-0.341741	0.00199604	0.0287997
TR43493|c0_g1_i1	-6.81115	-0.341741	0.00199604	0.0287997
TR49794|c0_g1_i1	-6.81115	-0.341741	0.00199604	0.0287997
TR4100|c1_g1_i1	-6.81115	-0.341741	0.00199604	0.0287997
TR49306|c0_g1_i1	-6.81115	-0.341741	0.00199604	0.0287997
TR5236|c0_g1_i1	-6.81115	-0.341741	0.00199604	0.0287997
TR21755|c0_g1_i2	-6.81115	-0.341741	0.00199604	0.0287997
TR46434|c0_g1_i1	-6.81115	-0.341741	0.00199604	0.0287997
TR2079|c0_g2_i1	-6.81115	-0.341741	0.00199604	0.0287997
TR38715|c0_g1_i1	-6.81115	-0.341741	0.00199604	0.0287997
TR15198|c0_g3_i1	-6.81115	-0.341741	0.00199604	0.0287997
TR35501|c0_g3_i1	-6.81115	-0.341741	0.00199604	0.0287997
TR5884|c0_g1_i1	-6.81115	-0.341741	0.00199604	0.0287997
TR22030|c0_g1_i1	-6.81115	-0.341741	0.00199604	0.0287997
TR22128|c0_g1_i1	-6.81115	-0.341741	0.00199604	0.0287997
TR22424|c0_g2_i1	-6.81115	-0.341741	0.00199604	0.0287997
TR24172|c0_g1_i1	-6.81115	-0.341741	0.00199604	0.0287997
TR1105|c0_g1_i1	-6.81115	-0.341741	0.00199604	0.0287997
TR3802|c0_g1_i1	-6.81115	-0.341741	0.00199604	0.0287997
TR31196|c0_g3_i1	-6.81115	-0.341741	0.00199604	0.0287997
TR34269|c0_g2_i1	-6.81115	-0.341741	0.00199604	0.0287997
TR43695|c1_g2_i2	-6.81115	-0.341741	0.00199604	0.0287997
TR11438|c0_g2_i1	-6.81115	-0.341741	0.00199604	0.0287997
TR4404|c0_g1_i1	-6.77988	4.5554	1.04115e-12	3.1272e-10
TR36750|c0_g1_i1	-6.72449	-0.409065	0.00286389	0.0380573
TR8173|c0_g1_i1	-6.72449	-0.409065	0.00286389	0.0380573
TR2858|c0_g1_i1	-6.72449	-0.409065	0.00286389	0.0380573
TR28497|c0_g1_i1	-6.72449	-0.409065	0.00286389	0.0380573
TR48336|c0_g1_i1	-6.72449	-0.409065	0.00286389	0.0380573
TR15724|c0_g3_i1	-6.72449	-0.409065	0.00286389	0.0380573
TR25391|c0_g1_i1	-6.72449	-0.409065	0.00286389	0.0380573
TR29696|c1_g3_i1	-6.72449	-0.409065	0.00286389	0.0380573
TR33955|c0_g1_i4	-6.72449	-0.409065	0.00286389	0.0380573
TR2945|c0_g1_i3	-6.72449	-0.409065	0.00286389	0.0380573
TR42288|c0_g1_i1	-6.72449	-0.409065	0.00286389	0.0380573
TR21849|c1_g1_i1	-6.72449	-0.409065	0.00286389	0.0380573
TR9061|c0_g1_i2	-6.72449	-0.409065	0.00286389	0.0380573
TR18059|c0_g1_i1	-6.72449	-0.409065	0.00286389	0.0380573
TR42532|c1_g1_i1	-6.72449	-0.409065	0.00286389	0.0380573
TR24269|c1_g1_i1	-6.72449	-0.409065	0.00286389	0.0380573
TR8657|c0_g2_i1	-6.72449	-0.409065	0.00286389	0.0380573
TR23341|c0_g1_i1	-6.72449	-0.409065	0.00286389	0.0380573
TR48194|c0_g1_i3	-6.72449	-0.409065	0.00286389	0.0380573
TR14964|c0_g1_i1	-6.72449	-0.409065	0.00286389	0.0380573
TR18481|c0_g1_i3	-6.72449	-0.409065	0.00286389	0.0380573
TR18652|c0_g1_i1	-6.72449	-0.409065	0.00286389	0.0380573
TR43771|c0_g2_i1	-6.72449	-0.409065	0.00286389	0.0380573
TR20724|c0_g3_i1	-6.72449	-0.409065	0.00286389	0.0380573
TR42702|c0_g2_i1	-6.72449	-0.409065	0.00286389	0.0380573
TR49195|c0_g1_i1	-6.72449	-0.409065	0.00286389	0.0380573
TR2189|c0_g1_i1	-6.72449	-0.409065	0.00286389	0.0380573
TR19266|c0_g1_i1	-6.72449	-0.409065	0.00286389	0.0380573
TR48270|c0_g2_i1	-6.72449	-0.409065	0.00286389	0.0380573
TR42979|c0_g1_i1	-6.72449	-0.409065	0.00286389	0.0380573
TR10664|c0_g1_i1	-6.72449	-0.409065	0.00286389	0.0380573
TR47454|c0_g1_i1	-6.72449	-0.409065	0.00286389	0.0380573
TR44841|c0_g2_i1	-6.72449	-0.409065	0.00286389	0.0380573
TR5829|c0_g1_i1	-6.72449	-0.409065	0.00286389	0.0380573
TR31752|c0_g1_i1	-6.72449	-0.409065	0.00286389	0.0380573
TR42939|c0_g1_i1	-6.72449	-0.409065	0.00286389	0.0380573
TR17806|c0_g1_i2	-6.72449	-0.409065	0.00286389	0.0380573
TR15369|c0_g1_i1	-6.72449	-0.409065	0.00286389	0.0380573
TR17809|c0_g1_i7	-6.72449	-0.409065	0.00286389	0.0380573
TR24478|c1_g1_i1	-6.72449	-0.409065	0.00286389	0.0380573
TR15268|c1_g6_i3	-6.72449	-0.409065	0.00286389	0.0380573
TR20860|c1_g1_i5	-6.72449	-0.409065	0.00286389	0.0380573
TR24785|c0_g1_i1	-6.72449	-0.409065	0.00286389	0.0380573
TR42463|c0_g1_i2	-6.72449	-0.409065	0.00286389	0.0380573
TR24266|c1_g3_i1	-6.72449	-0.409065	0.00286389	0.0380573
TR24311|c0_g3_i8	-6.72449	-0.409065	0.00286389	0.0380573
TR41873|c0_g2_i1	-6.72449	-0.409065	0.00286389	0.0380573
TR20870|c0_g1_i1	-6.72449	-0.409065	0.00286389	0.0380573
TR29532|c0_g1_i1	-6.72449	-0.409065	0.00286389	0.0380573
TR32516|c1_g1_i1	-6.72449	-0.409065	0.00286389	0.0380573
TR1691|c0_g2_i1	-6.72449	-0.409065	0.00286389	0.0380573
TR1854|c0_g1_i4	-6.72449	-0.409065	0.00286389	0.0380573
TR46180|c0_g1_i1	-6.72449	-0.409065	0.00286389	0.0380573
TR11033|c0_g1_i1	-6.72449	-0.409065	0.00286389	0.0380573
TR37033|c0_g6_i1	-6.72449	-0.409065	0.00286389	0.0380573
TR11483|c0_g1_i1	-6.72449	-0.409065	0.00286389	0.0380573
TR37033|c0_g9_i1	-6.72449	-0.409065	0.00286389	0.0380573
TR26969|c1_g2_i9	-6.72449	-0.409065	0.00286389	0.0380573
TR32366|c0_g4_i1	-6.72449	-0.409065	0.00286389	0.0380573
TR26453|c0_g1_i1	-6.72449	-0.409065	0.00286389	0.0380573
TR16803|c0_g1_i2	-6.72449	-0.409065	0.00286389	0.0380573
TR11656|c0_g1_i1	-6.72449	-0.409065	0.00286389	0.0380573
TR26357|c0_g2_i1	-6.72449	-0.409065	0.00286389	0.0380573
TR33999|c5_g2_i1	-6.72449	-0.409065	0.00286389	0.0380573
TR12572|c0_g1_i2	-6.72449	-0.409065	0.00286389	0.0380573
TR12983|c0_g1_i3	-6.72449	-0.409065	0.00286389	0.0380573
TR39394|c1_g1_i1	-6.72449	-0.409065	0.00286389	0.0380573
TR46069|c0_g1_i1	-6.72449	-0.409065	0.00286389	0.0380573
TR16597|c0_g1_i1	-6.72449	-0.409065	0.00286389	0.0380573
TR8011|c0_g1_i1	-6.72449	-0.409065	0.00286389	0.0380573
TR26237|c1_g1_i3	-6.72449	-0.409065	0.00286389	0.0380573
TR1239|c0_g2_i1	-6.72449	-0.409065	0.00286389	0.0380573
TR26419|c0_g1_i2	-6.72449	-0.409065	0.00286389	0.0380573
TR45738|c0_g1_i1	-6.72449	-0.409065	0.00286389	0.0380573
TR35571|c0_g3_i1	-6.72449	-0.409065	0.00286389	0.0380573
TR39720|c1_g1_i3	-6.72449	-0.409065	0.00286389	0.0380573
TR27926|c0_g1_i1	-6.72449	-0.409065	0.00286389	0.0380573
TR28908|c0_g2_i2	-6.72449	-0.409065	0.00286389	0.0380573
TR17062|c0_g1_i1	-6.72449	-0.409065	0.00286389	0.0380573
TR40287|c1_g1_i1	-6.72449	-0.409065	0.00286389	0.0380573
TR1691|c0_g1_i1	-6.72449	-0.409065	0.00286389	0.0380573
TR50165|c0_g1_i2	-6.72449	-0.409065	0.00286389	0.0380573
TR7133|c0_g2_i1	-6.72449	-0.409065	0.00286389	0.0380573
TR15268|c1_g6_i4	-6.72449	-0.409065	0.00286389	0.0380573
TR8657|c0_g1_i1	-6.72449	-0.409065	0.00286389	0.0380573
TR41128|c0_g1_i1	-6.72449	-0.409065	0.00286389	0.0380573
TR15226|c0_g1_i1	-6.72449	-0.409065	0.00286389	0.0380573
TR39784|c0_g1_i1	-6.70784	2.6521	3.29567e-09	3.90605e-07
TR24529|c0_g1_i2	-6.63229	-0.479903	0.00416566	0.049622
TR8876|c0_g1_i1	-6.63229	-0.479903	0.00416566	0.049622
TR5990|c0_g1_i1	-6.63229	-0.479903	0.00416566	0.049622
TR45515|c1_g1_i5	-6.63229	-0.479903	0.00416566	0.049622
TR9813|c0_g1_i1	-6.63229	-0.479903	0.00416566	0.049622
TR42925|c0_g1_i1	-6.63229	-0.479903	0.00416566	0.049622
TR30117|c0_g1_i1	-6.63229	-0.479903	0.00416566	0.049622
TR4698|c0_g1_i1	-6.63229	-0.479903	0.00416566	0.049622
TR9251|c0_g1_i3	-6.63229	-0.479903	0.00416566	0.049622
TR18727|c0_g1_i1	-6.63229	-0.479903	0.00416566	0.049622
TR35837|c1_g3_i2	-6.63229	-0.479903	0.00416566	0.049622
TR19452|c0_g1_i1	-6.63229	-0.479903	0.00416566	0.049622
TR9251|c0_g1_i1	-6.63229	-0.479903	0.00416566	0.049622
TR7133|c0_g1_i1	-6.63229	-0.479903	0.00416566	0.049622
TR3035|c0_g1_i1	-6.63229	-0.479903	0.00416566	0.049622
TR3766|c0_g1_i1	-6.63229	-0.479903	0.00416566	0.049622
TR30466|c0_g1_i1	-6.63229	-0.479903	0.00416566	0.049622
TR24264|c3_g3_i2	-6.63229	-0.479903	0.00416566	0.049622
TR23569|c0_g1_i1	-6.63229	-0.479903	0.00416566	0.049622
TR2458|c0_g1_i1	-6.63229	-0.479903	0.00416566	0.049622
TR36136|c0_g1_i1	-6.63229	-0.479903	0.00416566	0.049622
TR25662|c0_g1_i1	-6.63229	-0.479903	0.00416566	0.049622
TR357|c0_g1_i1	-6.63229	-0.479903	0.00416566	0.049622
TR37033|c0_g11_i1	-6.63229	-0.479903	0.00416566	0.049622
TR43505|c0_g1_i1	-6.63229	-0.479903	0.00416566	0.049622
TR16972|c0_g1_i1	-6.63229	-0.479903	0.00416566	0.049622
TR651|c0_g1_i1	-6.63229	-0.479903	0.00416566	0.049622
TR22541|c0_g1_i2	-6.63229	-0.479903	0.00416566	0.049622
TR47102|c0_g1_i1	-6.63229	-0.479903	0.00416566	0.049622
TR49300|c0_g1_i1	-6.63229	-0.479903	0.00416566	0.049622
TR14298|c0_g4_i1	-6.63229	-0.479903	0.00416566	0.049622
TR9258|c0_g1_i1	-6.63229	-0.479903	0.00416566	0.049622
TR39550|c0_g1_i1	-6.63229	-0.479903	0.00416566	0.049622
TR22509|c0_g1_i1	-6.63229	-0.479903	0.00416566	0.049622
TR2975|c0_g2_i1	-6.63229	-0.479903	0.00416566	0.049622
TR15344|c1_g1_i3	-6.63229	-0.479903	0.00416566	0.049622
TR41830|c0_g1_i1	-6.63229	-0.479903	0.00416566	0.049622
TR44660|c0_g2_i1	-6.63229	-0.479903	0.00416566	0.049622
TR41807|c0_g1_i1	-6.63229	-0.479903	0.00416566	0.049622
TR36937|c0_g1_i2	-6.63229	-0.479903	0.00416566	0.049622
TR38297|c0_g1_i1	-6.63229	-0.479903	0.00416566	0.049622
TR46015|c0_g1_i1	-6.63229	-0.479903	0.00416566	0.049622
TR26484|c0_g1_i1	-6.63229	-0.479903	0.00416566	0.049622
TR32616|c0_g1_i1	-6.63229	-0.479903	0.00416566	0.049622
TR2945|c0_g1_i5	-6.63229	-0.479903	0.00416566	0.049622
TR41599|c0_g1_i1	-6.63229	-0.479903	0.00416566	0.049622
TR15255|c1_g1_i1	-6.63229	-0.479903	0.00416566	0.049622
TR34516|c0_g1_i1	-6.63229	-0.479903	0.00416566	0.049622
TR1664|c0_g1_i1	-6.63229	-0.479903	0.00416566	0.049622
TR16605|c0_g1_i1	-6.63229	-0.479903	0.00416566	0.049622
TR20735|c1_g1_i1	-6.63229	-0.479903	0.00416566	0.049622
TR26969|c1_g1_i1	-6.63229	-0.479903	0.00416566	0.049622
TR41792|c0_g1_i1	-6.63229	-0.479903	0.00416566	0.049622
TR20844|c0_g2_i5	-6.63229	-0.479903	0.00416566	0.049622
TR18469|c0_g1_i1	-6.63229	-0.479903	0.00416566	0.049622
TR4778|c0_g1_i1	-6.63229	-0.479903	0.00416566	0.049622
TR29674|c0_g1_i3	-6.63229	-0.479903	0.00416566	0.049622
TR47095|c0_g1_i4	-6.63229	-0.479903	0.00416566	0.049622
TR848|c0_g1_i1	-6.63229	-0.479903	0.00416566	0.049622
TR45050|c0_g1_i1	-6.63229	-0.479903	0.00416566	0.049622
TR38488|c0_g1_i1	-6.63229	-0.479903	0.00416566	0.049622
TR18407|c0_g1_i1	-6.63229	-0.479903	0.00416566	0.049622
TR24231|c1_g1_i1	-6.63229	-0.479903	0.00416566	0.049622
TR49563|c0_g1_i1	-6.63229	-0.479903	0.00416566	0.049622
TR38099|c0_g1_i1	-6.63229	-0.479903	0.00416566	0.049622
TR25896|c0_g1_i1	-6.63229	-0.479903	0.00416566	0.049622
TR22241|c0_g2_i1	-6.63229	-0.479903	0.00416566	0.049622
TR21755|c0_g1_i1	-6.63229	-0.479903	0.00416566	0.049622
TR30317|c0_g1_i1	-6.63229	-0.479903	0.00416566	0.049622
TR28991|c0_g1_i1	-6.63229	-0.479903	0.00416566	0.049622
TR1078|c1_g1_i1	-6.63229	-0.479903	0.00416566	0.049622
TR27812|c0_g1_i1	-6.63229	-0.479903	0.00416566	0.049622
TR25488|c0_g1_i1	-6.63229	-0.479903	0.00416566	0.049622
TR15352|c0_g1_i3	-6.63229	-0.479903	0.00416566	0.049622
TR13073|c1_g2_i1	-6.63229	-0.479903	0.00416566	0.049622
TR10965|c0_g1_i1	-6.63229	-0.479903	0.00416566	0.049622
TR42605|c0_g1_i1	-6.63229	-0.479903	0.00416566	0.049622
TR3413|c0_g2_i1	-6.63229	-0.479903	0.00416566	0.049622
TR4872|c0_g1_i1	-6.63229	-0.479903	0.00416566	0.049622
TR16461|c0_g2_i1	-6.63229	-0.479903	0.00416566	0.049622
TR37033|c0_g5_i1	-6.63229	-0.479903	0.00416566	0.049622
TR40864|c0_g1_i1	-6.63229	-0.479903	0.00416566	0.049622
TR48841|c0_g1_i1	-6.63229	-0.479903	0.00416566	0.049622
TR37762|c0_g1_i2	-6.63229	-0.479903	0.00416566	0.049622
TR22455|c0_g1_i1	-6.63229	-0.479903	0.00416566	0.049622
TR14940|c0_g1_i1	-6.63229	-0.479903	0.00416566	0.049622
TR34732|c0_g1_i2	-6.63229	-0.479903	0.00416566	0.049622
TR46525|c0_g1_i1	-6.60839	2.55911	6.19895e-09	6.87623e-07
TR15246|c0_g6_i1	-6.59466	3.98169	6.75135e-12	1.68858e-09
TR7849|c0_g1_i1	-6.53379	-0.554642	0.00416566	0.049622
TR32378|c0_g1_i1	-6.53379	-0.554642	0.00416566	0.049622
TR14534|c0_g1_i3	-6.53379	-0.554642	0.00416566	0.049622
TR2975|c0_g2_i4	-6.53379	-0.554642	0.00416566	0.049622
TR33710|c0_g2_i1	-6.53379	-0.554642	0.00416566	0.049622
TR24311|c0_g3_i1	-6.53379	-0.554642	0.00416566	0.049622
TR10062|c0_g2_i1	-6.53379	-0.554642	0.00416566	0.049622
TR1110|c0_g1_i1	-6.53379	-0.554642	0.00416566	0.049622
TR15438|c3_g1_i1	-6.53379	-0.554642	0.00416566	0.049622
TR37859|c1_g1_i1	-6.53379	-0.554642	0.00416566	0.049622
TR9463|c0_g1_i1	-6.53379	-0.554642	0.00416566	0.049622
TR21581|c0_g1_i1	-6.53379	-0.554642	0.00416566	0.049622
TR29136|c0_g2_i1	-6.53379	-0.554642	0.00416566	0.049622
TR41911|c0_g1_i1	-6.53379	-0.554642	0.00416566	0.049622
TR46301|c0_g1_i1	-6.53379	-0.554642	0.00416566	0.049622
TR36077|c1_g1_i1	-6.53379	-0.554642	0.00416566	0.049622
TR42285|c0_g1_i1	-6.53379	-0.554642	0.00416566	0.049622
TR39720|c1_g1_i1	-6.53379	-0.554642	0.00416566	0.049622
TR31811|c0_g1_i2	-6.53379	-0.554642	0.00416566	0.049622
TR40952|c0_g1_i1	-6.53379	-0.554642	0.00416566	0.049622
TR17806|c0_g1_i3	-6.53379	-0.554642	0.00416566	0.049622
TR48123|c0_g1_i1	-6.53379	-0.554642	0.00416566	0.049622
TR39614|c0_g1_i1	-6.53379	-0.554642	0.00416566	0.049622
TR15300|c0_g1_i1	-6.53379	-0.554642	0.00416566	0.049622
TR33321|c0_g1_i2	-6.53379	-0.554642	0.00416566	0.049622
TR26969|c1_g2_i1	-6.53379	-0.554642	0.00416566	0.049622
TR32615|c0_g1_i1	-6.53379	-0.554642	0.00416566	0.049622
TR21745|c0_g1_i1	-6.53379	-0.554642	0.00416566	0.049622
TR26688|c0_g2_i1	-6.53379	-0.554642	0.00416566	0.049622
TR711|c0_g2_i2	-6.53379	-0.554642	0.00416566	0.049622
TR3759|c0_g2_i1	-6.53379	-0.554642	0.00416566	0.049622
TR36716|c0_g1_i1	-6.53379	-0.554642	0.00416566	0.049622
TR1505|c0_g1_i1	-6.53379	-0.554642	0.00416566	0.049622
TR32376|c1_g1_i1	-6.53379	-0.554642	0.00416566	0.049622
TR2945|c0_g1_i4	-6.53379	-0.554642	0.00416566	0.049622
TR10616|c0_g2_i1	-6.53379	-0.554642	0.00416566	0.049622
TR2657|c0_g1_i1	-6.53379	-0.554642	0.00416566	0.049622
TR1854|c0_g1_i7	-6.53379	-0.554642	0.00416566	0.049622
TR27486|c0_g1_i1	-6.53379	-0.554642	0.00416566	0.049622
TR47875|c0_g2_i1	-6.53379	-0.554642	0.00416566	0.049622
TR4412|c0_g1_i1	-6.53379	-0.554642	0.00416566	0.049622
TR40836|c0_g1_i1	-6.53379	-0.554642	0.00416566	0.049622
TR16618|c0_g1_i1	-6.53379	-0.554642	0.00416566	0.049622
TR38692|c0_g1_i1	-6.53379	-0.554642	0.00416566	0.049622
TR39720|c3_g1_i1	-6.53379	-0.554642	0.00416566	0.049622
TR3606|c0_g1_i2	-6.53379	-0.554642	0.00416566	0.049622
TR8036|c0_g1_i1	-6.53379	-0.554642	0.00416566	0.049622
TR43946|c0_g1_i2	-6.53379	-0.554642	0.00416566	0.049622
TR32571|c0_g1_i1	-6.53379	-0.554642	0.00416566	0.049622
TR42821|c0_g2_i1	-6.53379	-0.554642	0.00416566	0.049622
TR32119|c0_g1_i2	-6.53379	-0.554642	0.00416566	0.049622
TR43819|c1_g1_i1	-6.53379	-0.554642	0.00416566	0.049622
TR50050|c0_g1_i1	-6.53379	-0.554642	0.00416566	0.049622
TR20495|c0_g2_i1	-6.53379	-0.554642	0.00416566	0.049622
TR16353|c0_g2_i1	-6.53379	-0.554642	0.00416566	0.049622
TR21643|c0_g1_i1	-6.53379	-0.554642	0.00416566	0.049622
TR20022|c0_g1_i2	-6.53379	-0.554642	0.00416566	0.049622
TR23070|c0_g2_i1	-6.53379	-0.554642	0.00416566	0.049622
TR32658|c0_g1_i1	-6.53379	-0.554642	0.00416566	0.049622
TR40500|c0_g1_i1	-6.53379	-0.554642	0.00416566	0.049622
TR4037|c0_g2_i2	-6.53379	-0.554642	0.00416566	0.049622
TR17806|c0_g1_i7	-6.53379	-0.554642	0.00416566	0.049622
TR13967|c0_g1_i3	-6.53379	-0.554642	0.00416566	0.049622
TR5640|c0_g1_i1	-6.53379	-0.554642	0.00416566	0.049622
TR29030|c0_g1_i1	-6.53379	-0.554642	0.00416566	0.049622
TR19648|c1_g1_i1	-6.53379	-0.554642	0.00416566	0.049622
TR49272|c0_g1_i1	-6.53379	-0.554642	0.00416566	0.049622
TR763|c0_g1_i1	-6.53379	-0.554642	0.00416566	0.049622
TR26116|c0_g1_i1	-6.53379	-0.554642	0.00416566	0.049622
TR18903|c0_g2_i1	-6.53379	-0.554642	0.00416566	0.049622
TR43694|c0_g2_i1	-6.53379	-0.554642	0.00416566	0.049622
TR5963|c0_g1_i1	-6.53379	-0.554642	0.00416566	0.049622
TR37033|c0_g2_i1	-6.53379	-0.554642	0.00416566	0.049622
TR8469|c0_g1_i1	-6.53379	-0.554642	0.00416566	0.049622
TR31912|c0_g1_i1	-6.53379	-0.554642	0.00416566	0.049622
TR33250|c1_g1_i1	-6.53379	-0.554642	0.00416566	0.049622
TR33294|c0_g1_i1	-6.53379	-0.554642	0.00416566	0.049622
TR21983|c0_g1_i1	-6.53379	-0.554642	0.00416566	0.049622
TR1668|c0_g1_i1	-6.53379	-0.554642	0.00416566	0.049622
TR12932|c0_g1_i1	-6.53379	-0.554642	0.00416566	0.049622
TR10305|c0_g1_i1	-6.53379	-0.554642	0.00416566	0.049622
TR9842|c0_g1_i1	-6.53379	-0.554642	0.00416566	0.049622
TR9844|c0_g1_i1	-6.53379	-0.554642	0.00416566	0.049622
TR13097|c1_g2_i1	-6.53379	-0.554642	0.00416566	0.049622
TR33969|c2_g2_i1	-6.53379	-0.554642	0.00416566	0.049622
TR11273|c0_g1_i1	-6.53379	-0.554642	0.00416566	0.049622
TR13431|c0_g1_i2	-6.53379	-0.554642	0.00416566	0.049622
TR11877|c0_g1_i1	-6.53379	-0.554642	0.00416566	0.049622
TR9469|c0_g1_i1	-6.53379	-0.554642	0.00416566	0.049622
TR11236|c0_g1_i1	-6.53379	-0.554642	0.00416566	0.049622
TR1615|c0_g2_i1	-6.53379	-0.554642	0.00416566	0.049622
TR33607|c0_g1_i1	-6.53379	-0.554642	0.00416566	0.049622
TR28807|c0_g1_i1	-6.53379	-0.554642	0.00416566	0.049622
TR46449|c0_g1_i1	-6.53379	-0.554642	0.00416566	0.049622
TR12760|c0_g1_i1	-6.53379	-0.554642	0.00416566	0.049622
TR3510|c1_g1_i1	-6.53379	-0.554642	0.00416566	0.049622
TR50007|c0_g2_i1	-6.53379	-0.554642	0.00416566	0.049622
TR1156|c0_g1_i1	-6.53379	-0.554642	0.00416566	0.049622
TR37864|c0_g1_i2	-6.49231	2.45096	1.21666e-08	1.21998e-06
TR39696|c0_g1_i2	-6.46579	3.31432	1.78044e-10	2.98004e-08
TR40359|c0_g2_i1	-6.42807	-0.633733	0.00614931	0.0660448
TR35616|c0_g1_i1	-6.42807	-0.633733	0.00614931	0.0660448
TR7350|c0_g1_i1	-6.42807	-0.633733	0.00614931	0.0660448
TR7317|c0_g1_i1	-6.42807	-0.633733	0.00614931	0.0660448
TR22558|c0_g2_i1	-6.42807	-0.633733	0.00614931	0.0660448
TR24331|c0_g1_i1	-6.42807	-0.633733	0.00614931	0.0660448
TR4807|c0_g1_i1	-6.42807	-0.633733	0.00614931	0.0660448
TR22674|c0_g1_i1	-6.42807	-0.633733	0.00614931	0.0660448
TR24229|c6_g7_i1	-6.42807	-0.633733	0.00614931	0.0660448
TR29716|c0_g1_i1	-6.42807	-0.633733	0.00614931	0.0660448
TR42399|c0_g2_i1	-6.42807	-0.633733	0.00614931	0.0660448
TR46157|c0_g1_i1	-6.42807	-0.633733	0.00614931	0.0660448
TR24264|c3_g13_i1	-6.42807	-0.633733	0.00614931	0.0660448
TR35779|c2_g1_i7	-6.42807	-0.633733	0.00614931	0.0660448
TR14968|c0_g1_i1	-6.42807	-0.633733	0.00614931	0.0660448
TR5165|c1_g1_i1	-6.42807	-0.633733	0.00614931	0.0660448
TR7432|c0_g1_i1	-6.42807	-0.633733	0.00614931	0.0660448
TR14848|c0_g1_i1	-6.42807	-0.633733	0.00614931	0.0660448
TR10376|c0_g1_i1	-6.42807	-0.633733	0.00614931	0.0660448
TR47479|c0_g2_i1	-6.42807	-0.633733	0.00614931	0.0660448
TR13073|c2_g1_i8	-6.42807	-0.633733	0.00614931	0.0660448
TR43903|c0_g1_i1	-6.42807	-0.633733	0.00614931	0.0660448
TR40008|c0_g1_i1	-6.42807	-0.633733	0.00614931	0.0660448
TR26314|c0_g1_i1	-6.42807	-0.633733	0.00614931	0.0660448
TR49670|c0_g1_i1	-6.42807	-0.633733	0.00614931	0.0660448
TR1612|c0_g1_i1	-6.42807	-0.633733	0.00614931	0.0660448
TR2104|c1_g1_i1	-6.42807	-0.633733	0.00614931	0.0660448
TR24355|c0_g1_i1	-6.42807	-0.633733	0.00614931	0.0660448
TR7|c0_g1_i2	-6.42807	-0.633733	0.00614931	0.0660448
TR39720|c1_g1_i4	-6.42807	-0.633733	0.00614931	0.0660448
TR47354|c0_g1_i2	-6.42807	-0.633733	0.00614931	0.0660448
TR3142|c0_g1_i1	-6.42807	-0.633733	0.00614931	0.0660448
TR48628|c0_g1_i1	-6.42807	-0.633733	0.00614931	0.0660448
TR45774|c1_g2_i1	-6.42807	-0.633733	0.00614931	0.0660448
TR5027|c0_g2_i3	-6.42807	-0.633733	0.00614931	0.0660448
TR26237|c0_g1_i1	-6.42807	-0.633733	0.00614931	0.0660448
TR36102|c2_g1_i2	-6.42807	-0.633733	0.00614931	0.0660448
TR13006|c0_g5_i1	-6.42807	-0.633733	0.00614931	0.0660448
TR526|c0_g1_i1	-6.42807	-0.633733	0.00614931	0.0660448
TR48024|c0_g1_i1	-6.42807	-0.633733	0.00614931	0.0660448
TR40026|c0_g1_i1	-6.42807	-0.633733	0.00614931	0.0660448
TR13356|c0_g1_i1	-6.42807	-0.633733	0.00614931	0.0660448
TR43965|c0_g1_i1	-6.42807	-0.633733	0.00614931	0.0660448
TR39683|c0_g1_i1	-6.42807	-0.633733	0.00614931	0.0660448
TR34900|c1_g4_i1	-6.42807	-0.633733	0.00614931	0.0660448
TR48999|c0_g1_i1	-6.42807	-0.633733	0.00614931	0.0660448
TR44597|c0_g1_i1	-6.42807	-0.633733	0.00614931	0.0660448
TR96|c0_g2_i1	-6.42807	-0.633733	0.00614931	0.0660448
TR10664|c0_g1_i2	-6.42807	-0.633733	0.00614931	0.0660448
TR22883|c0_g1_i1	-6.42807	-0.633733	0.00614931	0.0660448
TR170|c0_g1_i1	-6.42807	-0.633733	0.00614931	0.0660448
TR3394|c0_g2_i1	-6.42807	-0.633733	0.00614931	0.0660448
TR5335|c0_g2_i1	-6.42807	-0.633733	0.00614931	0.0660448
TR45939|c0_g1_i1	-6.42807	-0.633733	0.00614931	0.0660448
TR42479|c0_g1_i2	-6.42807	-0.633733	0.00614931	0.0660448
TR39394|c1_g2_i1	-6.42807	-0.633733	0.00614931	0.0660448
TR37240|c0_g1_i1	-6.42807	-0.633733	0.00614931	0.0660448
TR47635|c0_g1_i1	-6.42807	-0.633733	0.00614931	0.0660448
TR1857|c0_g3_i1	-6.42807	-0.633733	0.00614931	0.0660448
TR16700|c0_g1_i1	-6.42807	-0.633733	0.00614931	0.0660448
TR24710|c0_g2_i1	-6.42807	-0.633733	0.00614931	0.0660448
TR18562|c0_g1_i1	-6.42807	-0.633733	0.00614931	0.0660448
TR16756|c0_g1_i2	-6.42807	-0.633733	0.00614931	0.0660448
TR4635|c0_g1_i1	-6.42807	-0.633733	0.00614931	0.0660448
TR31130|c0_g1_i1	-6.42807	-0.633733	0.00614931	0.0660448
TR35028|c0_g1_i1	-6.42807	-0.633733	0.00614931	0.0660448
TR19500|c0_g1_i1	-6.42807	-0.633733	0.00614931	0.0660448
TR29469|c0_g1_i1	-6.42807	-0.633733	0.00614931	0.0660448
TR42737|c0_g1_i1	-6.42807	-0.633733	0.00614931	0.0660448
TR27123|c0_g1_i1	-6.42807	-0.633733	0.00614931	0.0660448
TR994|c0_g1_i1	-6.42807	-0.633733	0.00614931	0.0660448
TR11236|c0_g2_i1	-6.42807	-0.633733	0.00614931	0.0660448
TR14975|c0_g1_i1	-6.42807	-0.633733	0.00614931	0.0660448
TR12748|c0_g1_i1	-6.42807	-0.633733	0.00614931	0.0660448
TR38947|c0_g1_i2	-6.42807	-0.633733	0.00614931	0.0660448
TR35622|c0_g1_i1	-6.42807	-0.633733	0.00614931	0.0660448
TR35497|c0_g1_i2	-6.42807	-0.633733	0.00614931	0.0660448
TR773|c0_g1_i3	-6.42807	-0.633733	0.00614931	0.0660448
TR24248|c0_g2_i4	-6.42807	-0.633733	0.00614931	0.0660448
TR7035|c0_g2_i1	-6.42807	-0.633733	0.00614931	0.0660448
TR47466|c0_g2_i1	-6.42807	-0.633733	0.00614931	0.0660448
TR5383|c0_g1_i1	-6.42807	-0.633733	0.00614931	0.0660448
TR31722|c0_g1_i1	-6.42807	-0.633733	0.00614931	0.0660448
TR37762|c0_g1_i6	-6.42807	-0.633733	0.00614931	0.0660448
TR37033|c0_g8_i1	-6.42807	-0.633733	0.00614931	0.0660448
TR21617|c0_g1_i1	-6.42807	-0.633733	0.00614931	0.0660448
TR12529|c0_g1_i1	-6.42807	-0.633733	0.00614931	0.0660448
TR40234|c1_g1_i1	-6.42807	-0.633733	0.00614931	0.0660448
TR24478|c0_g1_i3	-6.42807	-0.633733	0.00614931	0.0660448
TR2363|c0_g1_i1	-6.42807	-0.633733	0.00614931	0.0660448
TR1669|c0_g1_i1	-6.42807	-0.633733	0.00614931	0.0660448
TR24290|c1_g2_i1	-6.42807	-0.633733	0.00614931	0.0660448
TR36439|c0_g1_i1	-6.42807	-0.633733	0.00614931	0.0660448
TR33074|c0_g1_i2	-6.42807	-0.633733	0.00614931	0.0660448
TR28873|c1_g1_i1	-6.42807	-0.633733	0.00614931	0.0660448
TR27293|c0_g4_i2	-6.42807	-0.633733	0.00614931	0.0660448
TR35086|c0_g2_i1	-6.42807	-0.633733	0.00614931	0.0660448
TR6421|c0_g1_i1	-6.42807	-0.633733	0.00614931	0.0660448
TR43435|c0_g1_i1	-6.42807	-0.633733	0.00614931	0.0660448
TR43406|c0_g1_i1	-6.42807	-0.633733	0.00614931	0.0660448
TR3836|c0_g1_i1	-6.42807	-0.633733	0.00614931	0.0660448
TR31294|c1_g2_i1	-6.42807	-0.633733	0.00614931	0.0660448
TR48152|c0_g1_i2	-6.42807	-0.633733	0.00614931	0.0660448
TR31180|c0_g1_i2	-6.42807	-0.633733	0.00614931	0.0660448
TR34324|c0_g1_i2	-6.42807	-0.633733	0.00614931	0.0660448
TR12781|c0_g1_i1	-6.42807	-0.633733	0.00614931	0.0660448
TR35456|c0_g1_i1	-6.42807	-0.633733	0.00614931	0.0660448
TR39208|c0_g1_i1	-6.42807	-0.633733	0.00614931	0.0660448
TR19458|c0_g1_i1	-6.42807	-0.633733	0.00614931	0.0660448
TR16803|c0_g1_i1	-6.42807	-0.633733	0.00614931	0.0660448
TR38901|c0_g1_i1	-6.42807	-0.633733	0.00614931	0.0660448
TR1916|c0_g3_i1	-6.42807	-0.633733	0.00614931	0.0660448
TR33521|c0_g1_i1	-6.42807	-0.633733	0.00614931	0.0660448
TR29696|c1_g1_i1	-6.42807	-0.633733	0.00614931	0.0660448
TR46201|c0_g2_i1	-6.42807	-0.633733	0.00614931	0.0660448
TR42664|c0_g1_i3	-6.42807	-0.633733	0.00614931	0.0660448
TR45855|c1_g6_i2	-6.42807	-0.633733	0.00614931	0.0660448
TR41549|c0_g1_i1	-6.42807	-0.633733	0.00614931	0.0660448
TR4037|c0_g1_i1	-6.42807	-0.633733	0.00614931	0.0660448
TR27170|c0_g1_i2	-6.38622	2.35248	2.32663e-08	2.09076e-06
TR39717|c0_g2_i1	-6.37617	2.34318	2.50707e-08	2.22869e-06
TR9271|c1_g1_i1	-6.35769	4.9237	9.5048e-13	2.90798e-10
TR31357|c0_g1_i1	-6.34279	9.20035	1.61513e-14	7.98808e-12
TR16802|c0_g1_i1	-6.31399	-0.717711	0.00922396	0.0894901
TR36613|c0_g1_i1	-6.31399	-0.717711	0.00922396	0.0894901
TR38907|c0_g1_i1	-6.31399	-0.717711	0.00922396	0.0894901
TR14315|c0_g1_i1	-6.31399	-0.717711	0.00922396	0.0894901
TR39030|c0_g1_i1	-6.31399	-0.717711	0.00922396	0.0894901
TR36439|c0_g2_i1	-6.31399	-0.717711	0.00922396	0.0894901
TR30259|c0_g1_i1	-6.31399	-0.717711	0.00922396	0.0894901
TR13967|c0_g1_i2	-6.31399	-0.717711	0.00922396	0.0894901
TR46231|c1_g1_i1	-6.31399	-0.717711	0.00922396	0.0894901
TR34724|c1_g1_i1	-6.31399	-0.717711	0.00922396	0.0894901
TR7707|c0_g1_i1	-6.31399	-0.717711	0.00922396	0.0894901
TR2191|c0_g1_i1	-6.31399	-0.717711	0.00922396	0.0894901
TR21687|c0_g1_i1	-6.31399	-0.717711	0.00922396	0.0894901
TR43694|c0_g1_i2	-6.31399	-0.717711	0.00922396	0.0894901
TR33596|c0_g1_i1	-6.31399	-0.717711	0.00922396	0.0894901
TR28845|c0_g1_i1	-6.31399	-0.717711	0.00922396	0.0894901
TR1612|c0_g2_i1	-6.31399	-0.717711	0.00922396	0.0894901
TR26957|c0_g4_i1	-6.31399	-0.717711	0.00922396	0.0894901
TR7425|c0_g1_i1	-6.31399	-0.717711	0.00922396	0.0894901
TR17454|c0_g1_i1	-6.31399	-0.717711	0.00922396	0.0894901
TR45206|c0_g1_i1	-6.31399	-0.717711	0.00922396	0.0894901
TR26976|c1_g1_i8	-6.31399	-0.717711	0.00922396	0.0894901
TR36005|c0_g1_i1	-6.31399	-0.717711	0.00922396	0.0894901
TR30742|c0_g1_i1	-6.31399	-0.717711	0.00922396	0.0894901
TR763|c0_g1_i4	-6.31399	-0.717711	0.00922396	0.0894901
TR26237|c1_g1_i1	-6.31399	-0.717711	0.00922396	0.0894901
TR4895|c0_g1_i1	-6.31399	-0.717711	0.00922396	0.0894901
TR20381|c0_g1_i1	-6.31399	-0.717711	0.00922396	0.0894901
TR45864|c0_g1_i2	-6.31399	-0.717711	0.00922396	0.0894901
TR26862|c0_g2_i1	-6.31399	-0.717711	0.00922396	0.0894901
TR28927|c1_g1_i1	-6.31399	-0.717711	0.00922396	0.0894901
TR5730|c0_g2_i1	-6.31399	-0.717711	0.00922396	0.0894901
TR8798|c0_g1_i1	-6.31399	-0.717711	0.00922396	0.0894901
TR17085|c0_g1_i1	-6.31399	-0.717711	0.00922396	0.0894901
TR38888|c0_g2_i1	-6.31399	-0.717711	0.00922396	0.0894901
TR5250|c0_g1_i2	-6.31399	-0.717711	0.00922396	0.0894901
TR43483|c0_g1_i1	-6.31399	-0.717711	0.00922396	0.0894901
TR5210|c0_g2_i2	-6.31399	-0.717711	0.00922396	0.0894901
TR15724|c0_g3_i2	-6.31399	-0.717711	0.00922396	0.0894901
TR44463|c0_g1_i1	-6.31399	-0.717711	0.00922396	0.0894901
TR20652|c0_g1_i1	-6.31399	-0.717711	0.00922396	0.0894901
TR5730|c0_g1_i1	-6.31399	-0.717711	0.00922396	0.0894901
TR25240|c0_g1_i1	-6.31399	-0.717711	0.00922396	0.0894901
TR13149|c1_g1_i1	-6.31399	-0.717711	0.00922396	0.0894901
TR27012|c3_g7_i2	-6.31399	-0.717711	0.00922396	0.0894901
TR31805|c0_g1_i1	-6.31399	-0.717711	0.00922396	0.0894901
TR32015|c0_g2_i1	-6.31399	-0.717711	0.00922396	0.0894901
TR48274|c0_g1_i1	-6.31399	-0.717711	0.00922396	0.0894901
TR37033|c0_g12_i1	-6.31399	-0.717711	0.00922396	0.0894901
TR15462|c2_g1_i1	-6.31399	-0.717711	0.00922396	0.0894901
TR42624|c0_g3_i1	-6.31399	-0.717711	0.00922396	0.0894901
TR26888|c0_g1_i1	-6.31399	-0.717711	0.00922396	0.0894901
TR38320|c0_g1_i2	-6.31399	-0.717711	0.00922396	0.0894901
TR29169|c0_g1_i1	-6.31399	-0.717711	0.00922396	0.0894901
TR33914|c1_g3_i2	-6.31399	-0.717711	0.00922396	0.0894901
TR42702|c0_g1_i2	-6.31399	-0.717711	0.00922396	0.0894901
TR274|c0_g1_i1	-6.31399	-0.717711	0.00922396	0.0894901
TR15608|c0_g1_i1	-6.31399	-0.717711	0.00922396	0.0894901
TR34522|c0_g1_i1	-6.31399	-0.717711	0.00922396	0.0894901
TR22929|c0_g2_i1	-6.31399	-0.717711	0.00922396	0.0894901
TR24216|c7_g1_i1	-6.31399	-0.717711	0.00922396	0.0894901
TR31269|c0_g1_i1	-6.31399	-0.717711	0.00922396	0.0894901
TR10349|c0_g1_i1	-6.31399	-0.717711	0.00922396	0.0894901
TR24928|c0_g1_i1	-6.31399	-0.717711	0.00922396	0.0894901
TR15268|c1_g2_i1	-6.31399	-0.717711	0.00922396	0.0894901
TR39640|c0_g1_i1	-6.31399	-0.717711	0.00922396	0.0894901
TR42941|c0_g1_i1	-6.31399	-0.717711	0.00922396	0.0894901
TR27139|c0_g2_i1	-6.31399	-0.717711	0.00922396	0.0894901
TR31066|c0_g1_i1	-6.31399	-0.717711	0.00922396	0.0894901
TR17418|c0_g2_i2	-6.31399	-0.717711	0.00922396	0.0894901
TR46582|c1_g1_i1	-6.31399	-0.717711	0.00922396	0.0894901
TR8063|c0_g1_i1	-6.31399	-0.717711	0.00922396	0.0894901
TR22555|c0_g2_i1	-6.31399	-0.717711	0.00922396	0.0894901
TR9341|c0_g1_i1	-6.31399	-0.717711	0.00922396	0.0894901
TR37762|c0_g1_i5	-6.31399	-0.717711	0.00922396	0.0894901
TR14716|c0_g1_i1	-6.31399	-0.717711	0.00922396	0.0894901
TR47311|c0_g2_i1	-6.31399	-0.717711	0.00922396	0.0894901
TR40121|c0_g1_i1	-6.31399	-0.717711	0.00922396	0.0894901
TR18481|c0_g1_i5	-6.31399	-0.717711	0.00922396	0.0894901
TR22232|c0_g1_i1	-6.31399	-0.717711	0.00922396	0.0894901
TR1220|c0_g1_i1	-6.31399	-0.717711	0.00922396	0.0894901
TR40225|c0_g2_i1	-6.31399	-0.717711	0.00922396	0.0894901
TR32921|c1_g1_i1	-6.31399	-0.717711	0.00922396	0.0894901
TR15198|c0_g1_i3	-6.31399	-0.717711	0.00922396	0.0894901
TR8562|c0_g1_i1	-6.31399	-0.717711	0.00922396	0.0894901
TR2069|c0_g2_i1	-6.31399	-0.717711	0.00922396	0.0894901
TR27994|c0_g1_i4	-6.31399	-0.717711	0.00922396	0.0894901
TR34414|c0_g2_i8	-6.31399	-0.717711	0.00922396	0.0894901
TR1120|c0_g1_i2	-6.31399	-0.717711	0.00922396	0.0894901
TR1854|c0_g1_i6	-6.31399	-0.717711	0.00922396	0.0894901
TR3197|c0_g3_i1	-6.31399	-0.717711	0.00922396	0.0894901
TR17975|c0_g1_i1	-6.31399	-0.717711	0.00922396	0.0894901
TR26690|c0_g1_i1	-6.31399	-0.717711	0.00922396	0.0894901
TR47527|c0_g1_i1	-6.31399	-0.717711	0.00922396	0.0894901
TR50136|c0_g1_i3	-6.31399	-0.717711	0.00922396	0.0894901
TR9751|c0_g1_i1	-6.31399	-0.717711	0.00922396	0.0894901
TR36036|c0_g2_i1	-6.31399	-0.717711	0.00922396	0.0894901
TR21785|c0_g1_i1	-6.31399	-0.717711	0.00922396	0.0894901
TR11967|c0_g1_i1	-6.31399	-0.717711	0.00922396	0.0894901
TR49214|c0_g1_i1	-6.31399	-0.717711	0.00922396	0.0894901
TR21402|c0_g1_i2	-6.31399	-0.717711	0.00922396	0.0894901
TR22428|c1_g1_i1	-6.31399	-0.717711	0.00922396	0.0894901
TR34525|c0_g1_i1	-6.31399	-0.717711	0.00922396	0.0894901
TR14349|c0_g1_i1	-6.31399	-0.717711	0.00922396	0.0894901
TR33151|c0_g1_i3	-6.31399	-0.717711	0.00922396	0.0894901
TR49846|c0_g1_i1	-6.31399	-0.717711	0.00922396	0.0894901
TR20829|c0_g3_i1	-6.31399	-0.717711	0.00922396	0.0894901
TR26351|c0_g1_i1	-6.31399	-0.717711	0.00922396	0.0894901
TR29122|c0_g2_i1	-6.31399	-0.717711	0.00922396	0.0894901
TR7289|c0_g1_i1	-6.31399	-0.717711	0.00922396	0.0894901
TR32395|c0_g1_i1	-6.31399	-0.717711	0.00922396	0.0894901
TR4350|c0_g1_i1	-6.31399	-0.717711	0.00922396	0.0894901
TR2975|c0_g2_i6	-6.31399	-0.717711	0.00922396	0.0894901
TR1647|c0_g1_i1	-6.31399	-0.717711	0.00922396	0.0894901
TR50136|c0_g1_i5	-6.31399	-0.717711	0.00922396	0.0894901
TR27030|c1_g1_i1	-6.31399	-0.717711	0.00922396	0.0894901
TR27017|c0_g1_i1	-6.31399	-0.717711	0.00922396	0.0894901
TR11197|c0_g1_i1	-6.31399	-0.717711	0.00922396	0.0894901
TR14070|c0_g2_i1	-6.31399	-0.717711	0.00922396	0.0894901
TR27889|c0_g2_i1	-6.31399	-0.717711	0.00922396	0.0894901
TR35837|c1_g5_i1	-6.31399	-0.717711	0.00922396	0.0894901
TR27494|c0_g1_i1	-6.31399	-0.717711	0.00922396	0.0894901
TR32027|c0_g1_i1	-6.31399	-0.717711	0.00922396	0.0894901
TR33074|c0_g1_i1	-6.31399	-0.717711	0.00922396	0.0894901
TR23350|c0_g1_i1	-6.31399	-0.717711	0.00922396	0.0894901
TR26976|c1_g1_i10	-6.31399	-0.717711	0.00922396	0.0894901
TR5310|c0_g1_i1	-6.31399	-0.717711	0.00922396	0.0894901
TR24332|c0_g2_i1	-6.31399	-0.717711	0.00922396	0.0894901
TR39313|c0_g1_i1	-6.31399	-0.717711	0.00922396	0.0894901
TR37892|c0_g1_i1	-6.31399	-0.717711	0.00922396	0.0894901
TR42463|c0_g1_i1	-6.31399	-0.717711	0.00922396	0.0894901
TR24580|c0_g1_i1	-6.31399	-0.717711	0.00922396	0.0894901
TR29201|c0_g2_i1	-6.31399	-0.717711	0.00922396	0.0894901
TR46198|c0_g1_i1	-6.31399	-0.717711	0.00922396	0.0894901
TR42503|c1_g1_i1	-6.31399	-0.717711	0.00922396	0.0894901
TR30228|c0_g1_i1	-6.31399	-0.717711	0.00922396	0.0894901
TR18605|c0_g1_i1	-6.31399	-0.717711	0.00922396	0.0894901
TR32428|c0_g1_i1	-6.31399	-0.717711	0.00922396	0.0894901
TR4915|c0_g1_i1	-6.31399	-0.717711	0.00922396	0.0894901
TR32024|c0_g1_i1	-6.31399	-0.717711	0.00922396	0.0894901
TR20581|c0_g1_i1	-6.31399	-0.717711	0.00922396	0.0894901
TR7571|c0_g1_i1	-6.31399	-0.717711	0.00922396	0.0894901
TR17669|c0_g1_i2	-6.31399	-0.717711	0.00922396	0.0894901
TR43819|c0_g1_i1	-6.31399	-0.717711	0.00922396	0.0894901
TR14924|c0_g1_i1	-6.31399	-0.717711	0.00922396	0.0894901
TR29167|c0_g1_i1	-6.31399	-0.717711	0.00922396	0.0894901
TR44324|c0_g2_i4	-6.31399	-0.717711	0.00922396	0.0894901
TR1897|c1_g2_i1	-6.2717	2.24661	4.65333e-08	3.65264e-06
TR2446|c0_g1_i1	-6.19011	-0.807216	0.0140787	0.122386
TR10439|c0_g1_i1	-6.19011	-0.807216	0.0140787	0.122386
TR6207|c0_g2_i1	-6.19011	-0.807216	0.0140787	0.122386
TR33952|c0_g1_i4	-6.19011	-0.807216	0.0140787	0.122386
TR24695|c0_g2_i1	-6.19011	-0.807216	0.0140787	0.122386
TR4582|c0_g1_i1	-6.19011	-0.807216	0.0140787	0.122386
TR48797|c0_g1_i1	-6.19011	-0.807216	0.0140787	0.122386
TR28797|c0_g1_i1	-6.19011	-0.807216	0.0140787	0.122386
TR31450|c0_g2_i1	-6.19011	-0.807216	0.0140787	0.122386
TR24183|c0_g1_i1	-6.19011	-0.807216	0.0140787	0.122386
TR18454|c1_g1_i2	-6.19011	-0.807216	0.0140787	0.122386
TR8489|c0_g1_i1	-6.19011	-0.807216	0.0140787	0.122386
TR585|c0_g1_i1	-6.19011	-0.807216	0.0140787	0.122386
TR10355|c0_g1_i1	-6.19011	-0.807216	0.0140787	0.122386
TR28693|c0_g1_i1	-6.19011	-0.807216	0.0140787	0.122386
TR30541|c0_g2_i1	-6.19011	-0.807216	0.0140787	0.122386
TR48574|c0_g1_i1	-6.19011	-0.807216	0.0140787	0.122386
TR48049|c0_g1_i1	-6.19011	-0.807216	0.0140787	0.122386
TR2945|c0_g1_i1	-6.19011	-0.807216	0.0140787	0.122386
TR7819|c0_g1_i1	-6.19011	-0.807216	0.0140787	0.122386
TR17454|c0_g1_i2	-6.19011	-0.807216	0.0140787	0.122386
TR6527|c0_g2_i1	-6.19011	-0.807216	0.0140787	0.122386
TR1085|c0_g1_i2	-6.19011	-0.807216	0.0140787	0.122386
TR22594|c0_g1_i1	-6.19011	-0.807216	0.0140787	0.122386
TR30599|c0_g1_i1	-6.19011	-0.807216	0.0140787	0.122386
TR14766|c0_g1_i1	-6.19011	-0.807216	0.0140787	0.122386
TR3975|c0_g3_i1	-6.19011	-0.807216	0.0140787	0.122386
TR15904|c0_g1_i1	-6.19011	-0.807216	0.0140787	0.122386
TR26441|c0_g2_i1	-6.19011	-0.807216	0.0140787	0.122386
TR27345|c0_g1_i1	-6.19011	-0.807216	0.0140787	0.122386
TR15574|c0_g1_i1	-6.19011	-0.807216	0.0140787	0.122386
TR16369|c0_g1_i1	-6.19011	-0.807216	0.0140787	0.122386
TR26635|c0_g2_i1	-6.19011	-0.807216	0.0140787	0.122386
TR2662|c0_g1_i1	-6.19011	-0.807216	0.0140787	0.122386
TR23083|c0_g2_i1	-6.19011	-0.807216	0.0140787	0.122386
TR5236|c0_g1_i2	-6.19011	-0.807216	0.0140787	0.122386
TR37762|c0_g1_i4	-6.19011	-0.807216	0.0140787	0.122386
TR44008|c0_g1_i1	-6.19011	-0.807216	0.0140787	0.122386
TR38780|c0_g1_i1	-6.19011	-0.807216	0.0140787	0.122386
TR37092|c0_g1_i4	-6.19011	-0.807216	0.0140787	0.122386
TR34017|c0_g1_i1	-6.19011	-0.807216	0.0140787	0.122386
TR40349|c1_g1_i1	-6.19011	-0.807216	0.0140787	0.122386
TR27011|c1_g1_i6	-6.19011	-0.807216	0.0140787	0.122386
TR35499|c0_g1_i1	-6.19011	-0.807216	0.0140787	0.122386
TR24032|c0_g1_i1	-6.19011	-0.807216	0.0140787	0.122386
TR1942|c0_g1_i1	-6.19011	-0.807216	0.0140787	0.122386
TR1631|c0_g2_i1	-6.19011	-0.807216	0.0140787	0.122386
TR44018|c0_g1_i1	-6.19011	-0.807216	0.0140787	0.122386
TR18330|c0_g1_i1	-6.19011	-0.807216	0.0140787	0.122386
TR41746|c0_g2_i1	-6.19011	-0.807216	0.0140787	0.122386
TR44310|c0_g1_i3	-6.19011	-0.807216	0.0140787	0.122386
TR13370|c0_g1_i1	-6.19011	-0.807216	0.0140787	0.122386
TR1705|c0_g1_i1	-6.19011	-0.807216	0.0140787	0.122386
TR13246|c0_g2_i1	-6.19011	-0.807216	0.0140787	0.122386
TR26867|c0_g1_i1	-6.19011	-0.807216	0.0140787	0.122386
TR16722|c0_g1_i1	-6.19011	-0.807216	0.0140787	0.122386
TR26357|c0_g1_i1	-6.19011	-0.807216	0.0140787	0.122386
TR47875|c0_g1_i1	-6.19011	-0.807216	0.0140787	0.122386
TR26976|c1_g1_i1	-6.19011	-0.807216	0.0140787	0.122386
TR18534|c0_g1_i1	-6.19011	-0.807216	0.0140787	0.122386
TR3794|c0_g1_i1	-6.19011	-0.807216	0.0140787	0.122386
TR130|c0_g1_i1	-6.19011	-0.807216	0.0140787	0.122386
TR16381|c0_g1_i1	-6.19011	-0.807216	0.0140787	0.122386
TR30649|c0_g1_i1	-6.19011	-0.807216	0.0140787	0.122386
TR10335|c0_g1_i1	-6.19011	-0.807216	0.0140787	0.122386
TR48964|c0_g1_i1	-6.19011	-0.807216	0.0140787	0.122386
TR3143|c1_g1_i1	-6.19011	-0.807216	0.0140787	0.122386
TR15116|c0_g1_i1	-6.19011	-0.807216	0.0140787	0.122386
TR24214|c1_g1_i1	-6.19011	-0.807216	0.0140787	0.122386
TR17189|c0_g1_i1	-6.19011	-0.807216	0.0140787	0.122386
TR35272|c0_g1_i1	-6.19011	-0.807216	0.0140787	0.122386
TR34929|c1_g1_i8	-6.19011	-0.807216	0.0140787	0.122386
TR23111|c0_g1_i1	-6.19011	-0.807216	0.0140787	0.122386
TR13006|c0_g6_i2	-6.19011	-0.807216	0.0140787	0.122386
TR9505|c0_g1_i1	-6.19011	-0.807216	0.0140787	0.122386
TR7811|c0_g1_i1	-6.19011	-0.807216	0.0140787	0.122386
TR47144|c0_g1_i1	-6.19011	-0.807216	0.0140787	0.122386
TR35793|c1_g2_i1	-6.19011	-0.807216	0.0140787	0.122386
TR12983|c0_g1_i5	-6.19011	-0.807216	0.0140787	0.122386
TR22307|c0_g1_i1	-6.19011	-0.807216	0.0140787	0.122386
TR8274|c0_g1_i1	-6.19011	-0.807216	0.0140787	0.122386
TR9538|c0_g1_i1	-6.19011	-0.807216	0.0140787	0.122386
TR1085|c0_g1_i3	-6.19011	-0.807216	0.0140787	0.122386
TR26681|c1_g1_i2	-6.19011	-0.807216	0.0140787	0.122386
TR16562|c0_g1_i1	-6.19011	-0.807216	0.0140787	0.122386
TR35575|c0_g1_i1	-6.19011	-0.807216	0.0140787	0.122386
TR46254|c0_g2_i1	-6.19011	-0.807216	0.0140787	0.122386
TR8452|c0_g1_i1	-6.19011	-0.807216	0.0140787	0.122386
TR22990|c0_g3_i4	-6.19011	-0.807216	0.0140787	0.122386
TR40212|c1_g1_i1	-6.19011	-0.807216	0.0140787	0.122386
TR9600|c0_g2_i1	-6.19011	-0.807216	0.0140787	0.122386
TR19407|c0_g1_i1	-6.19011	-0.807216	0.0140787	0.122386
TR39681|c1_g1_i2	-6.19011	-0.807216	0.0140787	0.122386
TR39949|c0_g1_i1	-6.19011	-0.807216	0.0140787	0.122386
TR31778|c0_g2_i1	-6.19011	-0.807216	0.0140787	0.122386
TR37746|c0_g1_i1	-6.19011	-0.807216	0.0140787	0.122386
TR24311|c0_g3_i6	-6.19011	-0.807216	0.0140787	0.122386
TR5678|c0_g1_i1	-6.19011	-0.807216	0.0140787	0.122386
TR33973|c0_g1_i1	-6.19011	-0.807216	0.0140787	0.122386
TR3154|c0_g1_i1	-6.19011	-0.807216	0.0140787	0.122386
TR6025|c0_g1_i1	-6.19011	-0.807216	0.0140787	0.122386
TR13966|c0_g2_i1	-6.19011	-0.807216	0.0140787	0.122386
TR12822|c0_g2_i1	-6.19011	-0.807216	0.0140787	0.122386
TR1816|c0_g1_i1	-6.19011	-0.807216	0.0140787	0.122386
TR7352|c0_g1_i1	-6.19011	-0.807216	0.0140787	0.122386
TR1504|c0_g2_i1	-6.19011	-0.807216	0.0140787	0.122386
TR42863|c0_g1_i1	-6.19011	-0.807216	0.0140787	0.122386
TR18748|c0_g1_i1	-6.19011	-0.807216	0.0140787	0.122386
TR31704|c0_g1_i1	-6.19011	-0.807216	0.0140787	0.122386
TR8069|c0_g1_i1	-6.19011	-0.807216	0.0140787	0.122386
TR15283|c1_g2_i1	-6.19011	-0.807216	0.0140787	0.122386
TR6830|c0_g2_i1	-6.19011	-0.807216	0.0140787	0.122386
TR29677|c0_g2_i1	-6.19011	-0.807216	0.0140787	0.122386
TR16449|c0_g1_i1	-6.19011	-0.807216	0.0140787	0.122386
TR20764|c0_g2_i1	-6.19011	-0.807216	0.0140787	0.122386
TR96|c0_g1_i1	-6.19011	-0.807216	0.0140787	0.122386
TR9477|c0_g1_i1	-6.19011	-0.807216	0.0140787	0.122386
TR18048|c0_g1_i1	-6.19011	-0.807216	0.0140787	0.122386
TR44092|c0_g1_i1	-6.19011	-0.807216	0.0140787	0.122386
TR36112|c0_g1_i1	-6.19011	-0.807216	0.0140787	0.122386
TR42471|c0_g2_i1	-6.19011	-0.807216	0.0140787	0.122386
TR29067|c0_g1_i1	-6.19011	-0.807216	0.0140787	0.122386
TR24248|c0_g2_i9	-6.19011	-0.807216	0.0140787	0.122386
TR28847|c0_g1_i1	-6.19011	-0.807216	0.0140787	0.122386
TR39604|c0_g1_i1	-6.19011	-0.807216	0.0140787	0.122386
TR8705|c0_g1_i1	-6.19011	-0.807216	0.0140787	0.122386
TR20711|c1_g1_i2	-6.19011	-0.807216	0.0140787	0.122386
TR11463|c0_g1_i1	-6.19011	-0.807216	0.0140787	0.122386
TR6947|c0_g2_i1	-6.19011	-0.807216	0.0140787	0.122386
TR36116|c1_g3_i2	-6.19011	-0.807216	0.0140787	0.122386
TR16085|c0_g1_i1	-6.19011	-0.807216	0.0140787	0.122386
TR18342|c0_g1_i1	-6.19011	-0.807216	0.0140787	0.122386
TR40629|c0_g1_i1	-6.19011	-0.807216	0.0140787	0.122386
TR39847|c0_g1_i1	-6.19011	-0.807216	0.0140787	0.122386
TR35475|c0_g1_i1	-6.19011	-0.807216	0.0140787	0.122386
TR22035|c0_g1_i1	-6.19011	-0.807216	0.0140787	0.122386
TR34889|c0_g1_i1	-6.19011	-0.807216	0.0140787	0.122386
TR22180|c0_g1_i2	-6.19011	-0.807216	0.0140787	0.122386
TR50007|c0_g1_i1	-6.19011	-0.807216	0.0140787	0.122386
TR6017|c0_g1_i1	-6.19011	-0.807216	0.0140787	0.122386
TR25449|c0_g1_i1	-6.19011	-0.807216	0.0140787	0.122386
TR10889|c0_g1_i1	-6.19011	-0.807216	0.0140787	0.122386
TR38900|c0_g2_i2	-6.19011	-0.807216	0.0140787	0.122386
TR11012|c0_g1_i1	-6.19011	-0.807216	0.0140787	0.122386
TR22720|c0_g1_i1	-6.19011	-0.807216	0.0140787	0.122386
TR18993|c0_g1_i1	-6.19011	-0.807216	0.0140787	0.122386
TR16781|c0_g1_i2	-6.19011	-0.807216	0.0140787	0.122386
TR26006|c0_g1_i1	-6.19011	-0.807216	0.0140787	0.122386
TR2369|c0_g1_i1	-6.19011	-0.807216	0.0140787	0.122386
TR36089|c0_g1_i1	-6.19011	-0.807216	0.0140787	0.122386
TR4618|c0_g1_i1	-6.19011	-0.807216	0.0140787	0.122386
TR13006|c0_g3_i1	-6.19011	-0.807216	0.0140787	0.122386
TR27843|c0_g1_i2	-6.19011	-0.807216	0.0140787	0.122386
TR5213|c0_g1_i2	-6.19011	-0.807216	0.0140787	0.122386
TR3958|c0_g1_i2	-6.19011	-0.807216	0.0140787	0.122386
TR20019|c1_g1_i1	-6.19011	-0.807216	0.0140787	0.122386
TR25794|c0_g1_i1	-6.19011	-0.807216	0.0140787	0.122386
TR44575|c0_g1_i1	-6.19011	-0.807216	0.0140787	0.122386
TR17788|c0_g1_i1	-6.19011	-0.807216	0.0140787	0.122386
TR6491|c0_g2_i1	-6.19011	-0.807216	0.0140787	0.122386
TR47805|c0_g1_i1	-6.19011	-0.807216	0.0140787	0.122386
TR12138|c0_g1_i1	-6.19011	-0.807216	0.0140787	0.122386
TR165|c0_g1_i1	-6.19011	-0.807216	0.0140787	0.122386
TR6951|c0_g1_i1	-6.19011	-0.807216	0.0140787	0.122386
TR29106|c0_g1_i1	-6.19011	-0.807216	0.0140787	0.122386
TR41894|c0_g1_i1	-6.19011	-0.807216	0.0140787	0.122386
TR35884|c0_g2_i1	-6.19011	-0.807216	0.0140787	0.122386
TR38320|c0_g1_i1	-6.19011	-0.807216	0.0140787	0.122386
TR34102|c0_g1_i1	-6.19011	-0.807216	0.0140787	0.122386
TR49429|c0_g2_i1	-6.17074	2.15363	8.26415e-08	6.02271e-06
TR31292|c0_g1_i1	-6.16373	3.02842	1.20107e-09	1.58328e-07
TR15246|c0_g13_i1	-6.08946	4.1956	2.8547e-11	5.86811e-09
TR11240|c0_g1_i1	-6.05458	-0.90302	0.0219002	0.166582
TR11653|c0_g1_i1	-6.05458	-0.90302	0.0219002	0.166582
TR8637|c0_g2_i2	-6.05458	-0.90302	0.0219002	0.166582
TR43517|c0_g1_i1	-6.05458	-0.90302	0.0219002	0.166582
TR412|c0_g1_i1	-6.05458	-0.90302	0.0219002	0.166582
TR25621|c0_g1_i1	-6.05458	-0.90302	0.0219002	0.166582
TR8748|c0_g1_i1	-6.05458	-0.90302	0.0219002	0.166582
TR16449|c0_g2_i1	-6.05458	-0.90302	0.0219002	0.166582
TR7245|c0_g1_i1	-6.05458	-0.90302	0.0219002	0.166582
TR20819|c0_g1_i1	-6.05458	-0.90302	0.0219002	0.166582
TR39201|c0_g1_i1	-6.05458	-0.90302	0.0219002	0.166582
TR13073|c2_g1_i2	-6.05458	-0.90302	0.0219002	0.166582
TR36036|c0_g1_i2	-6.05458	-0.90302	0.0219002	0.166582
TR40948|c0_g1_i1	-6.05458	-0.90302	0.0219002	0.166582
TR19649|c0_g1_i2	-6.05458	-0.90302	0.0219002	0.166582
TR19349|c0_g1_i1	-6.05458	-0.90302	0.0219002	0.166582
TR32198|c0_g2_i1	-6.05458	-0.90302	0.0219002	0.166582
TR35296|c0_g2_i1	-6.05458	-0.90302	0.0219002	0.166582
TR6605|c0_g1_i1	-6.05458	-0.90302	0.0219002	0.166582
TR38678|c0_g1_i1	-6.05458	-0.90302	0.0219002	0.166582
TR21753|c0_g1_i1	-6.05458	-0.90302	0.0219002	0.166582
TR44324|c0_g2_i1	-6.05458	-0.90302	0.0219002	0.166582
TR13754|c0_g1_i1	-6.05458	-0.90302	0.0219002	0.166582
TR28140|c0_g1_i1	-6.05458	-0.90302	0.0219002	0.166582
TR29935|c0_g1_i1	-6.05458	-0.90302	0.0219002	0.166582
TR27443|c0_g1_i1	-6.05458	-0.90302	0.0219002	0.166582
TR12212|c0_g1_i1	-6.05458	-0.90302	0.0219002	0.166582
TR22618|c0_g1_i2	-6.05458	-0.90302	0.0219002	0.166582
TR2136|c0_g2_i1	-6.05458	-0.90302	0.0219002	0.166582
TR38769|c0_g1_i1	-6.05458	-0.90302	0.0219002	0.166582
TR9797|c0_g1_i1	-6.05458	-0.90302	0.0219002	0.166582
TR21026|c0_g1_i1	-6.05458	-0.90302	0.0219002	0.166582
TR49255|c0_g1_i1	-6.05458	-0.90302	0.0219002	0.166582
TR24231|c3_g4_i1	-6.05458	-0.90302	0.0219002	0.166582
TR48466|c0_g1_i1	-6.05458	-0.90302	0.0219002	0.166582
TR24266|c1_g1_i3	-6.05458	-0.90302	0.0219002	0.166582
TR43963|c0_g1_i1	-6.05458	-0.90302	0.0219002	0.166582
TR4718|c0_g1_i2	-6.05458	-0.90302	0.0219002	0.166582
TR7140|c1_g1_i2	-6.05458	-0.90302	0.0219002	0.166582
TR23465|c0_g1_i1	-6.05458	-0.90302	0.0219002	0.166582
TR11455|c1_g1_i1	-6.05458	-0.90302	0.0219002	0.166582
TR35759|c0_g1_i2	-6.05458	-0.90302	0.0219002	0.166582
TR33947|c2_g1_i4	-6.05458	-0.90302	0.0219002	0.166582
TR12062|c0_g1_i1	-6.05458	-0.90302	0.0219002	0.166582
TR38944|c0_g1_i1	-6.05458	-0.90302	0.0219002	0.166582
TR23564|c0_g1_i1	-6.05458	-0.90302	0.0219002	0.166582
TR38142|c0_g2_i1	-6.05458	-0.90302	0.0219002	0.166582
TR22265|c0_g1_i1	-6.05458	-0.90302	0.0219002	0.166582
TR15395|c0_g1_i7	-6.05458	-0.90302	0.0219002	0.166582
TR18963|c0_g1_i1	-6.05458	-0.90302	0.0219002	0.166582
TR7140|c1_g1_i1	-6.05458	-0.90302	0.0219002	0.166582
TR7115|c0_g1_i1	-6.05458	-0.90302	0.0219002	0.166582
TR9860|c0_g1_i1	-6.05458	-0.90302	0.0219002	0.166582
TR13073|c2_g1_i6	-6.05458	-0.90302	0.0219002	0.166582
TR21034|c0_g1_i1	-6.05458	-0.90302	0.0219002	0.166582
TR48507|c0_g1_i1	-6.05458	-0.90302	0.0219002	0.166582
TR38916|c0_g2_i1	-6.05458	-0.90302	0.0219002	0.166582
TR36345|c1_g3_i1	-6.05458	-0.90302	0.0219002	0.166582
TR24907|c0_g1_i1	-6.05458	-0.90302	0.0219002	0.166582
TR43832|c0_g1_i1	-6.05458	-0.90302	0.0219002	0.166582
TR48997|c0_g2_i1	-6.05458	-0.90302	0.0219002	0.166582
TR7244|c2_g1_i1	-6.05458	-0.90302	0.0219002	0.166582
TR46234|c0_g1_i1	-6.05458	-0.90302	0.0219002	0.166582
TR23259|c0_g1_i1	-6.05458	-0.90302	0.0219002	0.166582
TR5936|c0_g2_i1	-6.05458	-0.90302	0.0219002	0.166582
TR46193|c0_g1_i1	-6.05458	-0.90302	0.0219002	0.166582
TR32407|c0_g1_i3	-6.05458	-0.90302	0.0219002	0.166582
TR4708|c0_g1_i1	-6.05458	-0.90302	0.0219002	0.166582
TR14117|c0_g2_i1	-6.05458	-0.90302	0.0219002	0.166582
TR4913|c0_g1_i1	-6.05458	-0.90302	0.0219002	0.166582
TR5226|c0_g1_i1	-6.05458	-0.90302	0.0219002	0.166582
TR37081|c0_g2_i1	-6.05458	-0.90302	0.0219002	0.166582
TR33319|c0_g1_i1	-6.05458	-0.90302	0.0219002	0.166582
TR22620|c1_g1_i1	-6.05458	-0.90302	0.0219002	0.166582
TR7593|c0_g2_i1	-6.05458	-0.90302	0.0219002	0.166582
TR26177|c0_g1_i1	-6.05458	-0.90302	0.0219002	0.166582
TR18764|c0_g3_i2	-6.05458	-0.90302	0.0219002	0.166582
TR30970|c0_g1_i1	-6.05458	-0.90302	0.0219002	0.166582
TR48775|c0_g1_i1	-6.05458	-0.90302	0.0219002	0.166582
TR30421|c0_g1_i6	-6.05458	-0.90302	0.0219002	0.166582
TR15924|c0_g3_i1	-6.05458	-0.90302	0.0219002	0.166582
TR21773|c0_g2_i1	-6.05458	-0.90302	0.0219002	0.166582
TR25480|c0_g1_i1	-6.05458	-0.90302	0.0219002	0.166582
TR2177|c0_g3_i1	-6.05458	-0.90302	0.0219002	0.166582
TR15268|c1_g6_i6	-6.05458	-0.90302	0.0219002	0.166582
TR44608|c0_g1_i1	-6.05458	-0.90302	0.0219002	0.166582
TR15185|c0_g1_i1	-6.05458	-0.90302	0.0219002	0.166582
TR45303|c0_g1_i1	-6.05458	-0.90302	0.0219002	0.166582
TR1452|c0_g1_i1	-6.05458	-0.90302	0.0219002	0.166582
TR42708|c1_g3_i1	-6.05458	-0.90302	0.0219002	0.166582
TR39576|c0_g1_i1	-6.05458	-0.90302	0.0219002	0.166582
TR34905|c1_g1_i6	-6.05458	-0.90302	0.0219002	0.166582
TR43006|c0_g1_i1	-6.05458	-0.90302	0.0219002	0.166582
TR5937|c0_g4_i1	-6.05458	-0.90302	0.0219002	0.166582
TR9444|c0_g1_i1	-6.05458	-0.90302	0.0219002	0.166582
TR15950|c0_g1_i1	-6.05458	-0.90302	0.0219002	0.166582
TR35198|c0_g1_i1	-6.05458	-0.90302	0.0219002	0.166582
TR22134|c0_g1_i1	-6.05458	-0.90302	0.0219002	0.166582
TR34996|c0_g2_i1	-6.05458	-0.90302	0.0219002	0.166582
TR27467|c0_g1_i1	-6.05458	-0.90302	0.0219002	0.166582
TR36937|c0_g1_i5	-6.05458	-0.90302	0.0219002	0.166582
TR27899|c0_g1_i1	-6.05458	-0.90302	0.0219002	0.166582
TR1019|c0_g1_i1	-6.05458	-0.90302	0.0219002	0.166582
TR27420|c0_g1_i1	-6.05458	-0.90302	0.0219002	0.166582
TR24115|c0_g1_i1	-6.05458	-0.90302	0.0219002	0.166582
TR27017|c0_g1_i2	-6.05458	-0.90302	0.0219002	0.166582
TR5729|c0_g3_i1	-6.05458	-0.90302	0.0219002	0.166582
TR13686|c0_g1_i1	-6.05458	-0.90302	0.0219002	0.166582
TR15980|c0_g1_i1	-6.05458	-0.90302	0.0219002	0.166582
TR35269|c0_g1_i1	-6.05458	-0.90302	0.0219002	0.166582
TR18469|c0_g1_i3	-6.05458	-0.90302	0.0219002	0.166582
TR27299|c0_g1_i1	-6.05458	-0.90302	0.0219002	0.166582
TR13006|c0_g7_i10	-6.05458	-0.90302	0.0219002	0.166582
TR28458|c0_g1_i1	-6.05458	-0.90302	0.0219002	0.166582
TR27132|c0_g2_i1	-6.05458	-0.90302	0.0219002	0.166582
TR44772|c0_g2_i1	-6.05458	-0.90302	0.0219002	0.166582
TR18372|c0_g1_i1	-6.05458	-0.90302	0.0219002	0.166582
TR28723|c0_g1_i1	-6.05458	-0.90302	0.0219002	0.166582
TR45823|c0_g2_i1	-6.05458	-0.90302	0.0219002	0.166582
TR32402|c0_g1_i1	-6.05458	-0.90302	0.0219002	0.166582
TR38849|c0_g2_i1	-6.05458	-0.90302	0.0219002	0.166582
TR4137|c0_g1_i1	-6.05458	-0.90302	0.0219002	0.166582
TR15243|c0_g3_i3	-6.05458	-0.90302	0.0219002	0.166582
TR9751|c0_g2_i1	-6.05458	-0.90302	0.0219002	0.166582
TR47378|c0_g1_i2	-6.05458	-0.90302	0.0219002	0.166582
TR30774|c0_g1_i1	-6.05458	-0.90302	0.0219002	0.166582
TR36059|c2_g1_i1	-6.05458	-0.90302	0.0219002	0.166582
TR6951|c0_g2_i1	-6.05458	-0.90302	0.0219002	0.166582
TR18764|c0_g3_i4	-6.05458	-0.90302	0.0219002	0.166582
TR44449|c0_g1_i1	-6.05458	-0.90302	0.0219002	0.166582
TR1156|c0_g1_i2	-6.05458	-0.90302	0.0219002	0.166582
TR34103|c0_g1_i1	-6.05458	-0.90302	0.0219002	0.166582
TR13268|c0_g1_i1	-6.05458	-0.90302	0.0219002	0.166582
TR37477|c0_g1_i1	-6.05458	-0.90302	0.0219002	0.166582
TR31606|c0_g1_i1	-6.05458	-0.90302	0.0219002	0.166582
TR42136|c0_g1_i1	-6.05458	-0.90302	0.0219002	0.166582
TR28210|c0_g2_i1	-6.05458	-0.90302	0.0219002	0.166582
TR16591|c0_g1_i1	-6.05458	-0.90302	0.0219002	0.166582
TR2428|c0_g1_i1	-6.05458	-0.90302	0.0219002	0.166582
TR17868|c0_g2_i1	-6.05458	-0.90302	0.0219002	0.166582
TR41664|c0_g2_i1	-6.05458	-0.90302	0.0219002	0.166582
TR42928|c0_g1_i1	-6.05458	-0.90302	0.0219002	0.166582
TR40336|c0_g1_i1	-6.05458	-0.90302	0.0219002	0.166582
TR42133|c1_g1_i1	-6.05458	-0.90302	0.0219002	0.166582
TR22659|c0_g2_i1	-6.05458	-0.90302	0.0219002	0.166582
TR15720|c1_g1_i1	-6.05458	-0.90302	0.0219002	0.166582
TR2586|c0_g1_i1	-6.05458	-0.90302	0.0219002	0.166582
TR39092|c0_g1_i1	-6.05458	-0.90302	0.0219002	0.166582
TR32402|c0_g1_i2	-6.05458	-0.90302	0.0219002	0.166582
TR16111|c0_g1_i1	-6.05458	-0.90302	0.0219002	0.166582
TR46093|c0_g1_i1	-6.05458	-0.90302	0.0219002	0.166582
TR15268|c1_g6_i5	-6.05458	-0.90302	0.0219002	0.166582
TR47447|c0_g2_i1	-6.05458	-0.90302	0.0219002	0.166582
TR20634|c0_g1_i1	-6.05458	-0.90302	0.0219002	0.166582
TR26461|c0_g1_i1	-6.05458	-0.90302	0.0219002	0.166582
TR39603|c0_g1_i1	-6.05458	-0.90302	0.0219002	0.166582
TR33947|c2_g1_i1	-6.05458	-0.90302	0.0219002	0.166582
TR14511|c0_g1_i1	-6.05458	-0.90302	0.0219002	0.166582
TR16875|c0_g1_i2	-6.05458	-0.90302	0.0219002	0.166582
TR8784|c0_g1_i1	-6.05458	-0.90302	0.0219002	0.166582
TR14176|c0_g1_i1	-6.05458	-0.90302	0.0219002	0.166582
TR20621|c0_g1_i1	-6.05458	-0.90302	0.0219002	0.166582
TR28755|c0_g1_i1	-6.05458	-0.90302	0.0219002	0.166582
TR11371|c0_g1_i1	-6.05458	-0.90302	0.0219002	0.166582
TR9908|c0_g1_i1	-6.05458	-0.90302	0.0219002	0.166582
TR10842|c0_g1_i1	-6.05458	-0.90302	0.0219002	0.166582
TR134|c0_g1_i1	-6.05458	-0.90302	0.0219002	0.166582
TR45064|c0_g1_i1	-6.05458	-0.90302	0.0219002	0.166582
TR24003|c0_g1_i1	-6.05458	-0.90302	0.0219002	0.166582
TR41468|c0_g1_i1	-6.05458	-0.90302	0.0219002	0.166582
TR5771|c0_g1_i1	-6.05458	-0.90302	0.0219002	0.166582
TR27852|c0_g1_i1	-6.05458	-0.90302	0.0219002	0.166582
TR12932|c0_g2_i1	-6.05458	-0.90302	0.0219002	0.166582
TR7286|c0_g1_i1	-6.05458	-0.90302	0.0219002	0.166582
TR46526|c0_g3_i3	-6.05458	-0.90302	0.0219002	0.166582
TR13843|c0_g1_i1	-6.05458	-0.90302	0.0219002	0.166582
TR45447|c0_g2_i1	-6.05458	-0.90302	0.0219002	0.166582
TR24369|c0_g1_i1	-6.05458	-0.90302	0.0219002	0.166582
TR43960|c0_g2_i1	-6.05458	-0.90302	0.0219002	0.166582
TR4017|c0_g2_i1	-6.05458	-0.90302	0.0219002	0.166582
TR31323|c0_g1_i1	-6.05458	-0.90302	0.0219002	0.166582
TR29941|c0_g1_i1	-6.05458	-0.90302	0.0219002	0.166582
TR4889|c0_g2_i1	-6.05458	-0.90302	0.0219002	0.166582
TR1611|c0_g1_i1	-6.05458	-0.90302	0.0219002	0.166582
TR18114|c0_g1_i1	-6.05458	-0.90302	0.0219002	0.166582
TR6865|c0_g1_i1	-6.05458	-0.90302	0.0219002	0.166582
TR33499|c0_g1_i1	-6.05458	-0.90302	0.0219002	0.166582
TR32217|c1_g1_i1	-6.05458	-0.90302	0.0219002	0.166582
TR23423|c0_g1_i1	-6.05458	-0.90302	0.0219002	0.166582
TR28359|c0_g1_i1	-6.05458	-0.90302	0.0219002	0.166582
TR2246|c0_g1_i2	-6.05458	-0.90302	0.0219002	0.166582
TR35592|c0_g1_i1	-6.05458	-0.90302	0.0219002	0.166582
TR38805|c0_g2_i1	-6.05458	-0.90302	0.0219002	0.166582
TR270|c0_g1_i1	-6.05458	-0.90302	0.0219002	0.166582
TR20320|c0_g3_i1	-6.05458	-0.90302	0.0219002	0.166582
TR6198|c0_g1_i1	-6.05458	-0.90302	0.0219002	0.166582
TR13013|c1_g2_i1	-6.05458	-0.90302	0.0219002	0.166582
TR36068|c2_g2_i5	-6.05458	-0.90302	0.0219002	0.166582
TR1114|c0_g1_i1	-6.05458	-0.90302	0.0219002	0.166582
TR35829|c0_g2_i6	-6.05458	-0.90302	0.0219002	0.166582
TR28811|c0_g1_i1	-6.05458	-0.90302	0.0219002	0.166582
TR45648|c0_g1_i1	-6.05458	-0.90302	0.0219002	0.166582
TR42624|c0_g4_i1	-6.05458	-0.90302	0.0219002	0.166582
TR33518|c0_g1_i1	-6.05458	-0.90302	0.0219002	0.166582
TR24726|c0_g1_i1	-6.05458	-0.90302	0.0219002	0.166582
TR24269|c0_g1_i3	-6.02938	2.90209	2.8028e-09	3.38286e-07
TR17750|c0_g1_i3	-6.02533	3.82733	1.44416e-10	2.47383e-08
TR47390|c0_g1_i1	-6.0159	2.88945	2.95286e-09	3.52515e-07
TR7243|c0_g1_i1	-6.01339	4.12244	4.64191e-11	8.98059e-09
TR21401|c0_g1_i1	-5.99683	4.76048	1.05887e-11	2.49647e-09
TR13705|c0_g1_i1	-5.99545	2.87028	3.45865e-09	4.0845e-07
TR11099|c0_g1_i1	-5.9652	6.09565	1.04864e-12	3.13539e-10
TR43979|c0_g1_i1	-5.93111	1.9344	3.20078e-07	2.00901e-05
TR30193|c0_g1_i1	-5.93111	1.9344	3.20078e-07	2.00901e-05
TR20797|c0_g1_i3	-5.92123	4.03398	8.51544e-11	1.52626e-08
TR8288|c0_g2_i1	-5.91732	1.92185	3.5272e-07	2.15234e-05
TR8139|c0_g1_i1	-5.90498	-1.00607	0.0347826	0.221359
TR18933|c0_g2_i1	-5.90498	-1.00607	0.0347826	0.221359
TR48010|c0_g1_i1	-5.90498	-1.00607	0.0347826	0.221359
TR11742|c0_g1_i1	-5.90498	-1.00607	0.0347826	0.221359
TR11177|c0_g1_i1	-5.90498	-1.00607	0.0347826	0.221359
TR13254|c0_g2_i1	-5.90498	-1.00607	0.0347826	0.221359
TR21360|c0_g2_i1	-5.90498	-1.00607	0.0347826	0.221359
TR40107|c0_g1_i1	-5.90498	-1.00607	0.0347826	0.221359
TR24249|c0_g1_i11	-5.90498	-1.00607	0.0347826	0.221359
TR14144|c0_g1_i1	-5.90498	-1.00607	0.0347826	0.221359
TR30605|c0_g1_i1	-5.90498	-1.00607	0.0347826	0.221359
TR6847|c1_g1_i1	-5.90498	-1.00607	0.0347826	0.221359
[truncated: 36,633 more rows]
