# Supplementary material for: De novo assembly and characterization of root transcriptome in two distinct morphotypes of vetiver, Chrysopogon zizaniodes (L.) Roberty
Source: Sci Rep. 2015 Dec 18;5:18630. doi: 10.1038/srep18630 (PMC4683516; doi:10.1038/srep18630)
Supplement: Supplementary Table S4A [file srep18630-s4.xls]

## Sheet: Sheet1
Table S4 A | Gene ontology analysis of Sample A using AgriGO tool
GO_acc	term_type	Term	queryitem	querytotal	bgitem	bgtotal	pvalue	FDR	entries
GO:0044085	P	cellular component biogenesis	599	6158	1307	26245	4.3e-41	7.4e-37	// Sb01g035770.1 // Sb10g027240.1 // Sb09g004420.1 // Sb04g028870.1 // Sb06g013920.1 // Sb01g003780.1 // Sb02g006000.1 // Sb04g028530.1 // Sb09g000410.1 // Sb01g003800.1 // Sb06g015880.1 // Sb01g006310.1 // Sb02g009590.1 // Sb08g004910.1 // Sb03g044520.1 // Sb03g035320.1 // Sb01g039240.1 // Sb03g011510.2 // Sb04g003370.1 // Sb01g040940.1 // Sb03g032630.1 // Sb01g041430.1 // Sb04g037570.1 // Sb10g…
GO:0009791	P	post-embryonic development	689	6158	1644	26245	1.8e-37	1.5e-33	// Sb03g040880.1 // Sb02g036430.1 // Sb09g022770.2 // Sb07g003820.1 // Sb03g036440.1 // Sb09g004420.1 // Sb01g015470.1 // Sb07g005380.1 // Sb04g001710.1 // Sb01g013700.1 // Sb09g000750.1 // Sb06g013920.1 // Sb07g028940.1 // Sb09g001410.1 // Sb01g012610.1 // Sb10g027220.1 // Sb09g000410.1 // Sb04g025770.1 // Sb05g019540.1 // Sb05g012740.1 // Sb06g016920.1 // Sb02g006780.1 // Sb01g020520.1 // Sb06g…
GO:0033036	P	macromolecule localization	447	6158	898	26245	6.4e-37	3.7e-33	// Sb03g036440.1 // Sb01g008840.1 // Sb07g000290.1 // Sb07g028940.1 // Sb01g003800.1 // Sb04g001930.1 // Sb01g017770.1 // Sb02g006780.1 // Sb03g030020.1 // Sb03g043730.1 // Sb02g007513.2 // Sb04g021420.1 // Sb01g038240.1 // Sb10g030120.1 // Sb01g050050.1 // Sb01g050330.1 // Sb04g018940.1 // Sb04g038560.1 // Sb01g011530.1 // Sb01g041460.1 // Sb09g026380.1 // Sb04g001690.1 // Sb02g004220.1 // Sb09g…
GO:0034641	P	cellular nitrogen compound metabolic process	364	6158	718	26245	2.6e-31	1.1e-27	// Sb03g034190.1 // Sb06g021340.1 // Sb04g025750.1 // Sb08g018730.1 // Sb03g031310.1 // Sb04g023180.1 // Sb04g009230.1 // Sb07g024340.1 // Sb07g003350.1 // Sb02g003530.1 // Sb01g027830.1 // Sb09g002470.1 // Sb09g022590.2 // Sb01g040670.1 // Sb04g025560.1 // Sb04g004880.1 // Sb03g034770.1 // Sb04g008790.1 // Sb04g004750.1 // Sb07g019110.1 // Sb03g041410.1 // Sb04g001700.1 // Sb10g002070.1 // Sb08g…
GO:0043933	P	macromolecular complex subunit organization	355	6158	698	26245	9.3e-31	3.2e-27	// Sb10g027240.1 // Sb09g004420.1 // Sb04g028870.1 // Sb03g033090.1 // Sb01g003800.1 // Sb01g006310.1 // Sb02g009590.1 // Sb08g004910.1 // Sb02g007513.2 // Sb03g011510.2 // Sb04g003370.1 // Sb01g040940.1 // Sb03g032630.1 // Sb06g020636.1 // Sb02g004770.1 // Sb04g001250.1 // Sb02g035390.1 // Sb09g029430.1 // Sb01g045820.1 // Sb04g032090.1 // Sb10g011790.1 // Sb01g006650.1 // Sb02g039000.1 // Sb02g…
GO:0009792	P	embryonic development ending in birth or egg hatching	379	6158	777	26245	5.1e-30	1.4e-26	// Sb04g006620.1 // Sb03g036440.1 // Sb01g010150.1 // Sb07g005380.1 // Sb06g013920.1 // Sb08g018270.1 // Sb02g043840.1 // Sb01g012610.1 // Sb02g037850.1 // Sb08g004910.1 // Sb04g035540.1 // Sb03g040550.2 // Sb01g015470.1 // Sb09g030620.1 // Sb02g039040.2 // Sb04g025750.1 // Sb01g038240.1 // Sb04g003370.1 // Sb03g034200.1 // Sb01g019790.1 // Sb09g027840.1 // Sb01g050050.1 // Sb04g037570.1 // Sb04g…
GO:0065003	P	macromolecular complex assembly	322	6158	612	26245	6.4e-30	1.6e-26	// Sb01g012880.1 // Sb09g027820.1 // Sb03g030230.1 // Sb02g000210.1 // Sb03g001240.1 // Sb01g000600.1 // Sb08g016830.1 // Sb10g027240.1 // Sb03g043840.1 // Sb09g001910.1 // Sb03g032630.1 // Sb04g028870.1 // Sb09g022450.1 // Sb01g009820.1 // Sb04g001690.1 // Sb01g041430.1 // Sb01g013730.1 // Sb09g027370.1 // Sb04g036050.1 // Sb09g016470.1 // Sb02g028880.1 // Sb03g036360.1 // Sb01g033550.1 // Sb09g…
GO:0022607	P	cellular component assembly	380	6158	807	26245	8.1e-28	1.7e-24	// Sb10g027240.1 // Sb09g004420.1 // Sb04g028870.1 // Sb09g000410.1 // Sb01g003800.1 // Sb01g006310.1 // Sb02g009590.1 // Sb08g004910.1 // Sb01g039240.1 // Sb03g011510.2 // Sb04g003370.1 // Sb01g040940.1 // Sb03g032630.1 // Sb01g041430.1 // Sb02g004770.1 // Sb04g001250.1 // Sb01g032480.1 // Sb02g035390.1 // Sb01g045820.1 // Sb03g009170.1 // Sb04g032090.1 // Sb10g011790.1 // Sb03g039740.1 // Sb01g…
GO:0015031	P	protein transport	341	6158	710	26245	3.5e-26	6.6e-23	// Sb07g026600.1 // Sb07g019770.1 // Sb09g020530.2 // Sb07g026110.1 // Sb04g033160.1 // Sb09g020530.1 // Sb03g036440.1 // Sb10g005060.1 // Sb05g001160.1 // Sb03g009000.1 // Sb10g026850.1 // Sb04g002400.1 // Sb03g009760.1 // Sb07g004890.2 // Sb10g031240.1 // Sb02g038750.1 // Sb01g019160.1 // Sb01g049780.1 // Sb07g000290.1 // Sb04g031720.1 // Sb03g032510.1 // Sb10g030240.1 // Sb04g006830.1 // Sb05g…
GO:0045184	P	establishment of protein localization	342	6158	714	26245	4.2e-26	7.2e-23	// Sb03g036440.1 // Sb01g008840.1 // Sb07g000290.1 // Sb07g028940.1 // Sb01g003800.1 // Sb04g001930.1 // Sb02g006780.1 // Sb03g030020.1 // Sb03g043730.1 // Sb02g007513.2 // Sb04g021420.1 // Sb01g038240.1 // Sb10g030120.1 // Sb01g050050.1 // Sb01g050330.1 // Sb04g038560.1 // Sb01g011530.1 // Sb01g041460.1 // Sb09g026380.1 // Sb04g001690.1 // Sb09g004010.1 // Sb01g012480.1 // Sb01g004840.1 // Sb07g…
GO:0051641	P	cellular localization	486	6158	1175	26245	2.2e-25	3.5e-22	// Sb03g036440.1 // Sb09g004420.1 // Sb01g008840.1 // Sb07g000290.1 // Sb07g028940.1 // Sb08g008650.1 // Sb08g018270.1 // Sb01g003800.1 // Sb06g003053.1 // Sb04g001930.1 // Sb02g006780.1 // Sb03g030020.1 // Sb03g043730.1 // Sb06g024310.1 // Sb02g007513.2 // Sb07g019430.1 // Sb01g038240.1 // Sb10g030120.1 // Sb04g022020.1 // Sb04g037570.1 // Sb01g050330.1 // Sb07g023340.1 // Sb06g028740.1 // Sb04g…
GO:0008104	P	protein localization	369	6158	807	26245	3.1e-25	4.4e-22	// Sb03g036440.1 // Sb01g008840.1 // Sb07g000290.1 // Sb07g028940.1 // Sb01g003800.1 // Sb04g001930.1 // Sb02g006780.1 // Sb03g030020.1 // Sb03g043730.1 // Sb02g007513.2 // Sb04g021420.1 // Sb01g038240.1 // Sb10g030120.1 // Sb01g050050.1 // Sb01g050330.1 // Sb04g038560.1 // Sb01g011530.1 // Sb01g041460.1 // Sb09g026380.1 // Sb04g001690.1 // Sb03g047385.1 // Sb09g004010.1 // Sb01g012480.1 // Sb01g…
GO:0048609	P	reproductive process in a multicellular organism	127	6158	148	26245	7.5e-25	9.8e-22	// Sb10g008230.2 // Sb02g000210.1 // Sb01g046840.1 // Sb01g013530.1 // Sb03g036440.1 // Sb01g007390.1 // Sb04g002400.1 // Sb06g032000.1 // Sb01g003680.1 // Sb01g013730.1 // Sb03g009850.1 // Sb06g018750.1 // Sb05g019540.1 // Sb01g005650.1 // Sb02g029780.1 // Sb04g025940.1 // Sb04g035540.1 // Sb01g027830.1 // Sb04g005370.1 // Sb10g005960.1 // Sb01g045030.1 // Sb02g006770.1 // Sb09g030620.1 // Sb01g…
GO:0046907	P	intracellular transport	414	6158	953	26245	8e-25	9.8e-22	// Sb03g036440.1 // Sb01g008840.1 // Sb07g000290.1 // Sb01g003800.1 // Sb06g003053.1 // Sb04g001930.1 // Sb02g006780.1 // Sb03g030020.1 // Sb03g043730.1 // Sb06g024310.1 // Sb02g007513.2 // Sb07g019430.1 // Sb01g038240.1 // Sb10g030120.1 // Sb04g022020.1 // Sb01g050330.1 // Sb07g023340.1 // Sb06g028740.1 // Sb04g038560.1 // Sb01g011530.1 // Sb01g041460.1 // Sb09g026380.1 // Sb04g008580.1 // Sb09g…
GO:0032504	P	multicellular organism reproduction	131	6158	158	26245	1.2e-24	1.4e-21	// Sb10g008230.2 // Sb02g000210.1 // Sb01g046840.1 // Sb01g013530.1 // Sb03g036440.1 // Sb01g007390.1 // Sb04g002400.1 // Sb06g032000.1 // Sb01g003680.1 // Sb01g013730.1 // Sb03g009850.1 // Sb06g018750.1 // Sb05g019540.1 // Sb01g005650.1 // Sb02g029780.1 // Sb04g025940.1 // Sb04g035540.1 // Sb01g027830.1 // Sb04g005370.1 // Sb10g005960.1 // Sb01g045030.1 // Sb02g006770.1 // Sb09g030620.1 // Sb01g…
GO:0002119	P	nematode larval development	264	6158	507	26245	3.2e-24	3.4e-21	// Sb07g019770.1 // Sb02g004290.1 // Sb02g000210.1 // Sb09g022770.2 // Sb10g008230.2 // Sb03g036440.1 // Sb01g043350.1 // Sb01g015470.1 // Sb07g005380.1 // Sb02g039040.2 // Sb08g004270.1 // Sb03g002420.1 // Sb04g035230.1 // Sb06g030400.1 // Sb02g033180.1 // Sb02g032420.1 // Sb03g013120.1 // Sb03g009850.1 // Sb01g038510.1 // Sb01g033550.1 // Sb09g023930.1 // Sb09g025920.1 // Sb01g037170.1 // Sb02g…
GO:0002164	P	larval development	277	6158	547	26245	5.4e-24	5.5e-21	// Sb07g019770.1 // Sb02g004290.1 // Sb02g000210.1 // Sb09g022770.2 // Sb10g008230.2 // Sb03g036440.1 // Sb01g043350.1 // Sb01g015470.1 // Sb07g005380.1 // Sb02g039040.2 // Sb08g004270.1 // Sb03g002420.1 // Sb04g035230.1 // Sb06g030400.1 // Sb01g019160.1 // Sb02g033180.1 // Sb02g032420.1 // Sb03g013120.1 // Sb03g009850.1 // Sb01g038510.1 // Sb01g033550.1 // Sb09g023930.1 // Sb09g025920.1 // Sb01g…
GO:0051649	P	establishment of localization in cell	459	6158	1122	26245	3.1e-23	2.9e-20	// Sb03g036440.1 // Sb01g008840.1 // Sb07g000290.1 // Sb07g028940.1 // Sb08g008650.1 // Sb08g018270.1 // Sb01g003800.1 // Sb06g003053.1 // Sb04g001930.1 // Sb02g006780.1 // Sb03g030020.1 // Sb03g043730.1 // Sb06g024310.1 // Sb02g007513.2 // Sb07g019430.1 // Sb01g038240.1 // Sb10g030120.1 // Sb04g022020.1 // Sb01g050330.1 // Sb07g023340.1 // Sb06g028740.1 // Sb04g038560.1 // Sb01g011530.1 // Sb01g…
GO:0070271	P	protein complex biogenesis	200	6158	342	26245	6.3e-23	5.3e-20	// Sb01g012880.1 // Sb02g000210.1 // Sb03g001240.1 // Sb01g000600.1 // Sb10g027240.1 // Sb09g004420.1 // Sb03g031220.1 // Sb10g001960.3 // Sb09g022450.1 // Sb04g001690.1 // Sb04g038300.1 // Sb09g027370.1 // Sb01g020010.1 // Sb09g016470.1 // Sb03g036360.1 // Sb09g020180.1 // Sb01g003800.1 // Sb08g004310.1 // Sb01g006310.1 // Sb02g033680.3 // Sb02g033680.2 // Sb02g033680.1 // Sb08g004910.1 // Sb02g…
GO:0016043	P	cellular component organization	1049	6158	3205	26245	6.5e-23	5.3e-20	// Sb03g040880.1 // Sb02g036430.1 // Sb07g003820.1 // Sb10g027240.1 // Sb09g004420.1 // Sb04g001710.1 // Sb01g008840.1 // Sb01g013700.1 // Sb09g015940.1 // Sb09g000750.1 // Sb07g000290.1 // Sb01g048190.1 // Sb02g043840.1 // Sb01g043410.1 // Sb09g000410.1 // Sb01g003800.1 // Sb10g022220.1 // Sb01g038580.1 // Sb04g001930.1 // Sb03g036440.1 // Sb08g001870.1 // Sb04g001820.1 // Sb08g004910.1 // Sb06g…
GO:0006461	P	protein complex assembly	200	6158	342	26245	6.3e-23	5.3e-20	// Sb01g012880.1 // Sb02g000210.1 // Sb03g001240.1 // Sb01g000600.1 // Sb10g027240.1 // Sb09g004420.1 // Sb03g031220.1 // Sb10g001960.3 // Sb09g022450.1 // Sb04g001690.1 // Sb04g038300.1 // Sb09g027370.1 // Sb01g020010.1 // Sb09g016470.1 // Sb03g036360.1 // Sb09g020180.1 // Sb01g003800.1 // Sb08g004310.1 // Sb01g006310.1 // Sb02g033680.3 // Sb02g033680.2 // Sb02g033680.1 // Sb08g004910.1 // Sb02g…
GO:0048518	P	positive regulation of biological process	507	6158	1287	26245	7.7e-23	6e-20	// Sb02g036430.1 // Sb09g022770.2 // Sb03g036440.1 // Sb01g033940.1 // Sb01g015470.1 // Sb07g005380.1 // Sb08g005080.1 // Sb02g033180.1 // Sb06g013920.1 // Sb02g025010.1 // Sb08g018270.1 // Sb02g033960.1 // Sb02g037850.1 // Sb05g019540.1 // Sb04g036790.1 // Sb01g017770.1 // Sb03g030020.1 // Sb07g021610.1 // Sb03g040550.2 // Sb01g046910.1 // Sb03g034380.1 // Sb02g024730.1 // Sb09g030620.1 // Sb02g…
GO:0070727	P	cellular macromolecule localization	297	6158	623	26245	1.5e-22	1.1e-19	// Sb07g026600.1 // Sb09g020530.1 // Sb09g020530.2 // Sb07g026110.1 // Sb04g033160.1 // Sb07g019770.1 // Sb03g036440.1 // Sb10g005060.1 // Sb05g001160.1 // Sb03g032510.1 // Sb04g002400.1 // Sb03g009760.1 // Sb07g004890.2 // Sb10g031240.1 // Sb02g038750.1 // Sb01g019160.1 // Sb01g049780.1 // Sb07g000290.1 // Sb04g031720.1 // Sb04g006830.1 // Sb09g022490.1 // Sb01g003800.1 // Sb03g032290.1 // Sb01g…
GO:0006412	P	translation	373	6158	861	26245	2.8e-22	2e-19	// Sb01g003780.1 // Sb01g044040.1 // Sb03g044290.1 // Sb01g015470.1 // Sb01g004250.1 // Sb04g028870.1 // Sb10g002240.1 // Sb04g028530.1 // Sb07g003350.1 // Sb04g036790.1 // Sb04g024850.1 // Sb08g001870.1 // Sb03g040550.2 // Sb01g005360.1 // Sb09g022590.2 // Sb10g023820.1 // Sb06g025790.1 // Sb02g004020.1 // Sb01g038230.1 // Sb03g034200.1 // Sb04g006766.1 // Sb03g028260.1 // Sb04g008790.1 // Sb01g…
GO:0006886	P	intracellular protein transport	283	6158	586	26245	3.6e-22	2.5e-19	// Sb09g020530.1 // Sb09g020530.2 // Sb07g026110.1 // Sb04g033160.1 // Sb07g019770.1 // Sb03g036440.1 // Sb10g005060.1 // Sb05g001160.1 // Sb03g032510.1 // Sb04g002400.1 // Sb03g009760.1 // Sb07g004890.2 // Sb10g031240.1 // Sb02g038750.1 // Sb01g019160.1 // Sb01g049780.1 // Sb07g000290.1 // Sb04g031720.1 // Sb04g006830.1 // Sb09g022490.1 // Sb01g003800.1 // Sb03g032290.1 // Sb01g041930.1 // Sb03g…
GO:0032501	P	multicellular organismal process	1467	6158	4820	26245	7.2e-22	4.7e-19	// Sb02g036430.1 // Sb03g036440.1 // Sb01g007390.1 // Sb01g010150.1 // Sb07g005380.1 // Sb06g014420.1 // Sb07g028940.1 // Sb06g003053.1 // Sb08g004910.1 // Sb09g000820.1 // Sb04g010250.1 // Sb04g033440.1 // Sb03g013890.1 // Sb01g015470.1 // Sb05g002890.1 // Sb02g039040.2 // Sb01g031410.1 // Sb01g038240.1 // Sb01g019790.1 // Sb02g038420.3 // Sb02g030380.1 // Sb04g036270.1 // Sb02g031050.1 // Sb03g…
GO:0034613	P	cellular protein localization	286	6158	601	26245	1.1e-21	7.1e-19	// Sb09g020530.1 // Sb09g020530.2 // Sb07g026110.1 // Sb04g033160.1 // Sb07g019770.1 // Sb03g036440.1 // Sb10g005060.1 // Sb05g001160.1 // Sb03g032510.1 // Sb04g002400.1 // Sb03g009760.1 // Sb07g004890.2 // Sb10g031240.1 // Sb02g038750.1 // Sb01g019160.1 // Sb01g049780.1 // Sb07g000290.1 // Sb04g031720.1 // Sb04g006830.1 // Sb09g022490.1 // Sb01g003800.1 // Sb03g032290.1 // Sb01g041930.1 // Sb03g…
GO:0009987	P	cellular process	4215	6158	16277	26245	1.3e-21	7.7e-19	// Sb02g036430.1 // Sb06g001280.1 // Sb03g036440.1 // Sb01g007390.1 // Sb09g018070.1 // Sb01g040670.1 // Sb03g006590.1 // Sb08g005080.1 // Sb06g014420.1 // Sb08g018730.1 // Sb04g023180.1 // Sb10g020510.1 // Sb04g022580.1 // Sb02g025010.1 // Sb04g024790.1 // Sb03g000990.1 // Sb10g006260.1 // Sb04g001740.1 // Sb01g028750.1 // Sb06g003053.1 // Sb06g025380.1 // Sb01g038580.1 // Sb08g001870.1 // Sb03g…
50.1 // Sb01g001905.1 // Sb08g022210.2 // Sb03g004770.1 // Sb01g012360.1 // Sb01g007370.1 // Sb03g009490.1 // Sb10g006250.1 // Sb10g029260.1 // Sb01g018550.1 // Sb09g007410.1 // Sb06g025440.1 // Sb01g037280.1 // Sb01g035740.1 // Sb0019s004610.1 // Sb09g025830.1 // Sb06g030000.2 // Sb03g041440.1 // Sb01g041040.1 // Sb09g020610.1 // Sb08g016560.1 // Sb01g020220.1 // Sb02g040790.1 // Sb03g044110.1 /…
/ Sb02g027870.1 // Sb03g013270.1 // Sb03g027830.1 // Sb02g038750.1 // Sb08g019740.2 // Sb02g038930.1 // Sb01g038460.1 // Sb04g005280.1 // Sb06g001360.1 // Sb02g034670.1 // Sb01g038390.1 // Sb08g017220.1 // Sb03g027980.1 // Sb10g000500.1 // Sb10g025430.1 // Sb02g012970.1 // Sb03g010380.1 // Sb03g010530.1 // Sb01g046430.1 // Sb02g024340.3 // Sb02g023420.1 // Sb01g037240.1 // Sb03g040320.1 // Sb04g0…
GO:0009790	P	embryonic development	615	6158	1689	26245	4.5e-21	2.6e-18	// Sb09g022770.2 // Sb10g027240.1 // Sb01g010150.1 // Sb07g005380.1 // Sb01g013700.1 // Sb06g013920.1 // Sb07g028940.1 // Sb08g018270.1 // Sb09g001410.1 // Sb01g012610.1 // Sb10g027220.1 // Sb04g025770.1 // Sb05g012740.1 // Sb06g016920.1 // Sb03g036440.1 // Sb02g006780.1 // Sb08g004910.1 // Sb06g029950.1 // Sb03g040550.2 // Sb03g042150.2 // Sb03g009950.1 // Sb01g015470.1 // Sb03g026390.1 // Sb09g…
GO:0022613	P	ribonucleoprotein complex biogenesis	236	6158	466	26245	1.3e-20	7.3e-18	// Sb10g027330.1 // Sb01g032730.1 // Sb02g022800.1 // Sb01g035770.1 // Sb02g035270.1 // Sb09g001910.1 // Sb04g028870.1 // Sb07g004890.2 // Sb07g005510.1 // Sb06g013920.1 // Sb03g030600.1 // Sb01g003780.1 // Sb02g028880.1 // Sb08g021890.1 // Sb01g038690.1 // Sb04g025410.1 // Sb09g002870.2 // Sb07g001330.1 // Sb03g003900.1 // Sb02g009590.1 // Sb10g010000.1 // Sb07g020280.1 // Sb01g009400.1 // Sb01g…
GO:0040007	P	growth	536	6158	1449	26245	1.6e-19	9e-17	// Sb09g022770.2 // Sb03g036440.1 // Sb09g004420.1 // Sb01g015470.1 // Sb07g005380.1 // Sb06g014420.1 // Sb06g013920.1 // Sb07g028940.1 // Sb01g048190.1 // Sb08g018270.1 // Sb02g043840.1 // Sb02g037850.1 // Sb03g030020.1 // Sb07g006900.2 // Sb06g029950.1 // Sb02g003530.1 // Sb01g008160.1 // Sb01g015530.1 // Sb03g034380.1 // Sb09g030620.1 // Sb02g039040.2 // Sb04g003370.1 // Sb03g034200.1 // Sb01g…
GO:0044237	P	cellular metabolic process	3278	6158	12323	26245	4.1e-19	2.2e-16	// Sb02g036430.1 // Sb06g001280.1 // Sb03g036440.1 // Sb01g040670.1 // Sb03g006590.1 // Sb08g005080.1 // Sb06g014420.1 // Sb08g018730.1 // Sb04g023180.1 // Sb04g022580.1 // Sb02g025010.1 // Sb04g024790.1 // Sb03g000990.1 // Sb01g037440.1 // Sb04g001740.1 // Sb06g003053.1 // Sb06g025380.1 // Sb01g038580.1 // Sb08g001870.1 // Sb03g030020.1 // Sb08g004910.1 // Sb09g000820.1 // Sb04g010250.1 // Sb04g…
/ Sb07g024950.1 // Sb07g024580.1 // Sb08g020830.1 // Sb09g030620.1 // Sb02g036110.1 // Sb02g021080.1 // Sb01g035290.1 // Sb01g006570.1 // Sb10g025200.1 // Sb09g006380.1 // Sb01g038990.1 // Sb01g046580.1 // Sb09g020700.1 // Sb09g024530.1 // Sb01g042450.1 // Sb03g028400.2 // Sb09g015900.2 // Sb01g010060.1 // Sb03g001710.1 // Sb08g017830.1 // Sb10g030470.1 // Sb08g021770.1 // Sb02g025120.1 // Sb01g0…
GO:0007275	P	multicellular organismal development	1361	6158	4512	26245	6.3e-19	3.3e-16	// Sb03g040880.1 // Sb02g036430.1 // Sb03g046040.1 // Sb09g022770.2 // Sb07g003820.1 // Sb10g027240.1 // Sb09g004420.1 // Sb05g019600.1 // Sb01g010150.1 // Sb07g005380.1 // Sb04g001710.1 // Sb01g042750.1 // Sb01g013700.1 // Sb09g000750.1 // Sb06g020470.1 // Sb06g013920.1 // Sb07g028940.1 // Sb02g000365.1 // Sb06g032670.1 // Sb08g018270.1 // Sb09g001410.1 // Sb01g012610.1 // Sb10g027220.1 // Sb09g…
GO:0032269	P	negative regulation of cellular protein metabolic process	80	6158	80	26245	9e-19	4.4e-16	// Sb02g008640.1 // Sb10g005010.1 // Sb04g035230.1 // Sb04g036320.1 // Sb01g037740.1 // Sb03g037640.1 // Sb02g040990.1 // Sb06g018910.1 // Sb10g001960.2 // Sb10g023610.1 // Sb07g024800.1 // Sb05g001750.1 // Sb07g026360.1 // Sb04g025090.1 // Sb01g046430.1 // Sb01g001050.1 // Sb06g027940.1 // Sb01g043050.1 // Sb06g020620.1 // Sb04g006370.1 // Sb07g006370.1 // Sb04g006830.1 // Sb03g036360.1 // Sb04g…
GO:0051248	P	negative regulation of protein metabolic process	80	6158	80	26245	9e-19	4.4e-16	// Sb02g008640.1 // Sb10g005010.1 // Sb04g035230.1 // Sb04g036320.1 // Sb01g037740.1 // Sb03g037640.1 // Sb02g040990.1 // Sb06g018910.1 // Sb10g001960.2 // Sb10g023610.1 // Sb07g024800.1 // Sb05g001750.1 // Sb07g026360.1 // Sb04g025090.1 // Sb01g046430.1 // Sb01g001050.1 // Sb06g027940.1 // Sb01g043050.1 // Sb06g020620.1 // Sb04g006370.1 // Sb07g006370.1 // Sb04g006830.1 // Sb03g036360.1 // Sb04g…
GO:0044248	P	cellular catabolic process	501	6158	1352	26245	2.2e-18	1e-15	// Sb06g001280.1 // Sb03g036440.1 // Sb06g021340.1 // Sb06g014420.1 // Sb08g018730.1 // Sb04g023180.1 // Sb06g013920.1 // Sb05g008760.1 // Sb02g043840.1 // Sb10g007800.1 // Sb01g004530.3 // Sb06g003053.1 // Sb09g022850.1 // Sb03g045840.1 // Sb01g017770.1 // Sb04g008590.1 // Sb03g003140.1 // Sb06g029950.1 // Sb04g010250.1 // Sb06g024310.1 // Sb01g046910.1 // Sb10g003790.1 // Sb04g026340.1 // Sb04g…
GO:0044262	P	cellular carbohydrate metabolic process	335	6158	809	26245	8.4e-18	3.9e-15	// Sb03g029570.1 // Sb03g034190.1 // Sb02g024680.1 // Sb04g026930.1 // Sb03g044520.1 // Sb09g018070.1 // Sb05g018010.1 // Sb02g029470.1 // Sb03g011040.1 // Sb08g018730.1 // Sb01g010280.1 // Sb03g006060.1 // Sb04g023180.1 // Sb04g031440.1 // Sb06g000840.2 // Sb09g005810.1 // Sb05g008760.1 // Sb01g002910.1 // Sb04g026950.1 // Sb01g020460.1 // Sb08g017750.1 // Sb09g025920.1 // Sb02g011300.1 // Sb08g…
GO:0006996	P	organelle organization	652	6158	1895	26245	8.7e-18	3.9e-15	// Sb03g040880.1 // Sb07g003820.1 // Sb03g036440.1 // Sb09g004420.1 // Sb04g028870.1 // Sb01g013700.1 // Sb09g015940.1 // Sb09g000750.1 // Sb07g000290.1 // Sb02g043840.1 // Sb01g043410.1 // Sb09g000410.1 // Sb05g012740.1 // Sb01g038580.1 // Sb04g001930.1 // Sb08g001870.1 // Sb04g001820.1 // Sb01g020520.1 // Sb03g040550.2 // Sb02g024870.1 // Sb01g039240.1 // Sb03g032630.1 // Sb01g041430.1 // Sb04g…
GO:0044267	P	cellular protein metabolic process	1273	6158	4223	26245	1.7e-17	7.3e-15	// Sb08g015270.1 // Sb03g042500.1 // Sb06g028870.1 // Sb01g003780.1 // Sb07g003820.1 // Sb01g044040.1 // Sb03g036440.1 // Sb03g044290.1 // Sb04g033400.1 // Sb09g030690.1 // Sb09g029950.1 // Sb09g021670.1 // Sb01g004250.1 // Sb01g042750.1 // Sb05g000740.1 // Sb02g003030.1 // Sb0507s002020.1 // Sb02g006654.1 // Sb07g028940.1 // Sb03g036000.2 // Sb04g024790.1 // Sb02g033960.1 // Sb01g043410.1 // Sb0…
GO:0045927	P	positive regulation of growth	227	6158	483	26245	5.5e-17	2.3e-14	// Sb10g008230.2 // Sb02g000210.1 // Sb10g022236.1 // Sb01g048520.1 // Sb03g036440.1 // Sb10g006520.1 // Sb01g015470.1 // Sb07g005380.1 // Sb04g002400.1 // Sb03g002420.1 // Sb01g041430.1 // Sb02g022770.1 // Sb02g032420.1 // Sb10g001000.1 // Sb02g030650.1 // Sb08g018270.1 // Sb03g009850.1 // Sb01g038510.1 // Sb01g033550.1 // Sb09g023930.1 // Sb01g037170.1 // Sb02g037850.1 // Sb03g027900.1 // Sb07g…
GO:0051246	P	regulation of protein metabolic process	170	6158	318	26245	7.2e-17	3e-14	// Sb04g035230.1 // Sb01g013530.1 // Sb10g001960.2 // Sb10g001960.3 // Sb02g004670.1 // Sb03g007490.1 // Sb07g002090.1 // Sb04g011270.1 // Sb09g022600.2 // Sb01g001050.1 // Sb02g043840.1 // Sb03g036360.1 // Sb01g020460.1 // Sb04g025410.1 // Sb10g030410.1 // Sb04g036790.1 // Sb01g017770.1 // Sb10g003770.1 // Sb02g029840.1 // Sb01g027860.2 // Sb03g037640.1 // Sb07g024900.1 // Sb01g009450.1 // Sb06g…
GO:0034621	P	cellular macromolecular complex subunit organization	259	6158	586	26245	1.3e-16	5.2e-14	// Sb02g038550.1 // Sb04g038300.1 // Sb08g016830.1 // Sb02g037930.1 // Sb09g001910.1 // Sb02g007513.2 // Sb04g028870.1 // Sb09g022450.1 // Sb07g004890.2 // Sb04g001690.1 // Sb01g041430.1 // Sb01g013730.1 // Sb09g027370.1 // Sb04g036050.1 // Sb09g016470.1 // Sb02g028880.1 // Sb01g033550.1 // Sb09g022490.1 // Sb01g038690.1 // Sb04g025410.1 // Sb08g016307.1 // Sb07g001330.1 // Sb03g003900.1 // Sb01g…
GO:0040010	P	positive regulation of growth rate	210	6158	438	26245	1.6e-16	6.4e-14	// Sb10g008230.2 // Sb02g000210.1 // Sb03g036440.1 // Sb10g006520.1 // Sb01g015470.1 // Sb07g005380.1 // Sb04g002400.1 // Sb03g002420.1 // Sb01g041430.1 // Sb02g022770.1 // Sb02g032420.1 // Sb10g001000.1 // Sb02g030650.1 // Sb08g018270.1 // Sb03g009850.1 // Sb01g038510.1 // Sb01g033550.1 // Sb09g023930.1 // Sb01g037170.1 // Sb02g037850.1 // Sb03g027900.1 // Sb07g023720.1 // Sb10g010000.1 // Sb04g…
GO:0044265	P	cellular macromolecule catabolic process	349	6158	878	26245	2e-16	7.7e-14	// Sb03g036440.1 // Sb10g003790.1 // Sb06g014420.1 // Sb08g018730.1 // Sb04g023180.1 // Sb06g013920.1 // Sb05g008760.1 // Sb02g043840.1 // Sb10g007800.1 // Sb01g004530.3 // Sb06g003053.1 // Sb01g017770.1 // Sb03g003140.1 // Sb06g029950.1 // Sb04g010250.1 // Sb06g024310.1 // Sb01g046910.1 // Sb04g011560.1 // Sb04g026340.1 // Sb04g002390.1 // Sb08g020560.1 // Sb04g029510.1 // Sb09g006030.1 // Sb06g…
GO:0040008	P	regulation of growth	274	6158	641	26245	4.3e-16	1.7e-13	// Sb03g037460.1 // Sb10g008230.2 // Sb02g000210.1 // Sb10g022236.1 // Sb01g048520.1 // Sb03g036440.1 // Sb10g006520.1 // Sb03g031220.1 // Sb10g001960.3 // Sb01g015470.1 // Sb07g005380.1 // Sb04g002400.1 // Sb03g002420.1 // Sb01g041430.1 // Sb02g022770.1 // Sb02g032420.1 // Sb07g028940.1 // Sb02g030650.1 // Sb08g018270.1 // Sb09g024180.1 // Sb03g009850.1 // Sb01g038510.1 // Sb01g033550.1 // Sb09g…
GO:0040009	P	regulation of growth rate	210	6158	446	26245	7e-16	2.6e-13	// Sb10g008230.2 // Sb02g000210.1 // Sb03g036440.1 // Sb10g006520.1 // Sb01g015470.1 // Sb07g005380.1 // Sb04g002400.1 // Sb03g002420.1 // Sb01g041430.1 // Sb02g022770.1 // Sb02g032420.1 // Sb10g001000.1 // Sb02g030650.1 // Sb08g018270.1 // Sb03g009850.1 // Sb01g038510.1 // Sb01g033550.1 // Sb09g023930.1 // Sb01g037170.1 // Sb02g037850.1 // Sb03g027900.1 // Sb07g023720.1 // Sb10g010000.1 // Sb04g…
GO:0016192	P	vesicle-mediated transport	270	6158	639	26245	2.1e-15	7.8e-13	// Sb07g019770.1 // Sb09g020530.2 // Sb07g026110.1 // Sb04g033160.1 // Sb10g008230.2 // Sb05g001160.1 // Sb05g024260.1 // Sb04g002400.1 // Sb03g009760.1 // Sb02g010100.2 // Sb10g022370.1 // Sb02g036510.1 // Sb03g028500.1 // Sb01g049780.1 // Sb07g000290.1 // Sb09g027370.1 // Sb08g008650.1 // Sb10g003060.1 // Sb01g046840.1 // Sb08g006370.1 // Sb02g030280.1 // Sb01g041930.1 // Sb09g024810.1 // Sb03g…
GO:0034622	P	cellular macromolecular complex assembly	225	6158	499	26245	2.5e-15	8.9e-13	// Sb09g026970.1 // Sb04g038300.1 // Sb08g016830.1 // Sb03g043840.1 // Sb09g001910.1 // Sb04g028870.1 // Sb09g022450.1 // Sb04g001690.1 // Sb01g041430.1 // Sb01g013730.1 // Sb09g027370.1 // Sb04g036050.1 // Sb09g016470.1 // Sb02g028880.1 // Sb01g033550.1 // Sb09g022490.1 // Sb01g038690.1 // Sb04g025410.1 // Sb09g002870.2 // Sb07g001330.1 // Sb02g043690.1 // Sb02g009590.1 // Sb02g033680.3 // Sb02g…
GO:0042254	P	ribosome biogenesis	185	6158	379	26245	2.8e-15	9.8e-13	// Sb10g027330.1 // Sb03g032750.1 // Sb01g035770.1 // Sb02g035270.1 // Sb04g028870.1 // Sb07g004890.2 // Sb07g005510.1 // Sb06g013920.1 // Sb03g030600.1 // Sb01g003780.1 // Sb02g028880.1 // Sb08g021890.1 // Sb04g025410.1 // Sb08g004310.1 // Sb02g009590.1 // Sb10g010000.1 // Sb01g009400.1 // Sb01g048480.1 // Sb04g024500.1 // Sb09g027060.2 // Sb06g018900.1 // Sb03g002160.1 // Sb10g021600.1 // Sb03g…
GO:0048523	P	negative regulation of cellular process	347	6158	898	26245	5.7e-15	1.9e-12	// Sb01g008840.1 // Sb06g014420.1 // Sb10g031080.1 // Sb02g043840.1 // Sb05g019540.1 // Sb04g036790.1 // Sb05g012740.1 // Sb04g001820.1 // Sb09g000820.1 // Sb01g008160.1 // Sb04g036470.1 // Sb06g020520.1 // Sb01g010660.1 // Sb0010s021250.1 // Sb01g019790.1 // Sb03g032630.1 // Sb09g023793.1 // Sb02g035390.1 // Sb09g029430.1 // Sb07g020760.1 // Sb09g004010.1 // Sb07g024800.1 // Sb02g029820.1 // Sb0…
GO:0006396	P	RNA processing	348	6158	912	26245	2e-14	6.8e-12	// Sb01g035770.1 // Sb09g019380.1 // Sb10g023820.1 // Sb06g013920.1 // Sb02g006000.1 // Sb01g003800.1 // Sb02g009590.1 // Sb01g017770.1 // Sb08g004910.1 // Sb04g035540.1 // Sb03g040550.2 // Sb10g007260.1 // Sb04g003370.1 // Sb01g019790.1 // Sb01g041430.1 // Sb03g010420.1 // Sb02g012970.1 // Sb02g041110.1 // Sb10g031070.1 // Sb06g017930.1 // Sb04g001250.1 // Sb09g027390.1 // Sb03g001570.1 // Sb01g…
GO:0032268	P	regulation of cellular protein metabolic process	137	6158	252	26245	2.7e-14	8.9e-12	// Sb04g035230.1 // Sb01g013530.1 // Sb10g001960.2 // Sb10g001960.3 // Sb02g004670.1 // Sb07g002090.1 // Sb01g001050.1 // Sb02g043840.1 // Sb03g036360.1 // Sb04g025410.1 // Sb06g018020.1 // Sb04g036790.1 // Sb01g017770.1 // Sb10g003770.1 // Sb02g029840.1 // Sb01g027860.2 // Sb03g037640.1 // Sb07g024900.1 // Sb01g009450.1 // Sb06g020520.1 // Sb10g021600.1 // Sb01g038230.1 // Sb06g011300.1 // Sb04g…
GO:0051179	P	localization	1101	6158	3700	26245	9.8e-14	3.2e-11	// Sb10g024790.1 // Sb09g022770.2 // Sb03g036440.1 // Sb09g004420.1 // Sb02g036310.1 // Sb09g029950.1 // Sb01g008840.1 // Sb02g003030.1 // Sb03g028500.1 // Sb01g049780.1 // Sb07g000290.1 // Sb01g048570.1 // Sb07g028940.1 // Sb08g008650.1 // Sb08g018270.1 // Sb03g033090.1 // Sb03g010320.1 // Sb01g003800.1 // Sb10g030410.1 // Sb01g004530.3 // Sb06g003053.1 // Sb01g003230.1 // Sb04g001930.1 // Sb04g…
GO:0044106	P	cellular amine metabolic process	255	6158	621	26245	1.6e-13	5e-11	// Sb07g001990.1 // Sb03g001240.1 // Sb06g030260.1 // Sb01g023750.3 // Sb03g025720.1 // Sb04g038440.1 // Sb06g021340.1 // Sb02g003730.1 // Sb04g001710.1 // Sb04g004720.1 // Sb09g029170.1 // Sb03g031310.1 // Sb03g009170.1 // Sb06g030920.1 // Sb03g003630.1 // Sb04g009230.1 // Sb01g038010.1 // Sb06g024550.1 // Sb07g025100.1 // Sb01g038510.1 // Sb06g021540.1 // Sb07g024340.1 // Sb05g014880.1 // Sb09g…
GO:0070647	P	protein modification by small protein conjugation or removal	153	6158	308	26245	2.4e-13	7.5e-11	// Sb02g038550.1 // Sb01g046840.1 // Sb04g006370.1 // Sb10g003790.1 // Sb09g021670.1 // Sb10g000280.1 // Sb04g011270.1 // Sb04g035230.1 // Sb09g022600.2 // Sb01g001050.1 // Sb03g042880.1 // Sb02g043840.1 // Sb10g003590.1 // Sb09g004530.1 // Sb08g016307.1 // Sb01g032170.1 // Sb02g033680.3 // Sb02g033680.2 // Sb02g033680.1 // Sb02g024880.1 // Sb10g003770.1 // Sb02g029840.1 // Sb01g027860.2 // Sb03g…
GO:0032502	P	developmental process	1494	6158	5263	26245	3.1e-13	9.4e-11	// Sb02g036430.1 // Sb03g036440.1 // Sb01g010150.1 // Sb07g005380.1 // Sb06g014420.1 // Sb07g028940.1 // Sb08g004910.1 // Sb09g000820.1 // Sb04g010250.1 // Sb04g033440.1 // Sb03g013890.1 // Sb06g020520.1 // Sb01g015470.1 // Sb05g002890.1 // Sb02g039040.2 // Sb01g031410.1 // Sb01g038240.1 // Sb01g019790.1 // Sb02g038420.3 // Sb02g030380.1 // Sb04g036270.1 // Sb02g031050.1 // Sb03g031860.1 // Sb06g…
GO:0040011	P	locomotion	184	6158	403	26245	3.7e-13	1.1e-10	// Sb10g008230.2 // Sb04g024940.1 // Sb03g036440.1 // Sb01g007390.1 // Sb07g005380.1 // Sb04g002400.1 // Sb03g009170.1 // Sb02g033180.1 // Sb02g022770.1 // Sb02g032420.1 // Sb03g013120.1 // Sb02g030650.1 // Sb01g020010.1 // Sb03g009850.1 // Sb09g023930.1 // Sb09g025920.1 // Sb02g037850.1 // Sb03g027900.1 // Sb02g029780.1 // Sb06g032800.1 // Sb01g022180.1 // Sb02g041320.1 // Sb01g010390.1 // Sb02g…
GO:0019538	P	protein metabolic process	1427	6158	5015	26245	7.6e-13	2.2e-10	// Sb03g036440.1 // Sb01g015470.1 // Sb06g014420.1 // Sb07g028940.1 // Sb04g024790.1 // Sb04g001740.1 // Sb06g025380.1 // Sb01g038580.1 // Sb08g001870.1 // Sb03g030020.1 // Sb04g010250.1 // Sb02g027450.1 // Sb09g022590.2 // Sb06g020520.1 // Sb04g011560.1 // Sb05g002890.1 // Sb01g019790.1 // Sb03g010420.1 // Sb02g038990.1 // Sb10g028930.1 // Sb02g031050.1 // Sb03g033230.1 // Sb03g011020.2 // Sb03g…
GO:0000278	P	mitotic cell cycle	228	6158	548	26245	1.1e-12	3.2e-10	// Sb01g047680.1 // Sb04g035230.1 // Sb03g003510.1 // Sb06g001060.1 // Sb03g024490.1 // Sb10g003810.1 // Sb07g004890.2 // Sb02g039500.1 // Sb01g001050.1 // Sb07g001980.1 // Sb04g036050.1 // Sb02g043840.1 // Sb03g039200.1 // Sb05g012740.1 // Sb07g020280.1 // Sb02g031280.1 // Sb10g013950.1 // Sb07g009570.1 // Sb10g003770.1 // Sb02g029840.1 // Sb03g007840.1 // Sb03g028970.1 // Sb03g040550.2 // Sb01g…
GO:0006414	P	translational elongation	108	6158	189	26245	1.4e-12	4e-10	// Sb10g027330.1 // Sb10g023820.1 // Sb01g004250.1 // Sb02g039166.1 // Sb03g025910.2 // Sb03g030600.1 // Sb10g002240.1 // Sb04g028530.1 // Sb06g016800.1 // Sb04g024850.1 // Sb08g001870.1 // Sb03g046750.1 // Sb01g005360.1 // Sb07g002560.1 // Sb07g025000.1 // Sb04g008130.1 // Sb02g009810.1 // Sb02g038990.1 // Sb03g033230.1 // Sb02g031930.1 // Sb01g046070.1 // Sb01g004430.1 // Sb09g004290.1 // Sb03g…
GO:0051603	P	proteolysis involved in cellular protein catabolic process	192	6158	438	26245	2e-12	5.6e-10	// Sb03g046520.1 // Sb04g035230.1 // Sb01g046840.1 // Sb03g036440.1 // Sb07g006900.2 // Sb10g003790.1 // Sb06g027830.1 // Sb06g014420.1 // Sb05g013830.1 // Sb09g022600.2 // Sb01g001050.1 // Sb01g022460.1 // Sb04g006830.1 // Sb03g036360.1 // Sb10g003590.1 // Sb01g020460.1 // Sb10g009520.1 // Sb01g004530.3 // Sb03g027900.1 // Sb06g018520.1 // Sb10g003770.1 // Sb02g029840.1 // Sb01g046140.1 // Sb04g…
GO:0051234	P	establishment of localization	1032	6158	3488	26245	2.3e-12	6.3e-10	// Sb10g024790.1 // Sb09g022770.2 // Sb03g036440.1 // Sb02g036310.1 // Sb09g029950.1 // Sb01g008840.1 // Sb02g003030.1 // Sb03g028500.1 // Sb01g049780.1 // Sb07g000290.1 // Sb01g048570.1 // Sb07g028940.1 // Sb08g008650.1 // Sb08g018270.1 // Sb03g033090.1 // Sb03g010320.1 // Sb01g003800.1 // Sb10g030410.1 // Sb01g004530.3 // Sb06g003053.1 // Sb01g003230.1 // Sb04g001930.1 // Sb04g028020.1 // Sb01g…
GO:0006950	P	response to stress	1088	6158	3705	26245	2.3e-12	6.3e-10	// Sb04g033920.1 // Sb03g042500.1 // Sb02g005200.1 // Sb06g032880.1 // Sb02g034490.2 // Sb10g003790.1 // Sb02g040170.1 // Sb08g005080.1 // Sb06g014420.1 // Sb04g008330.1 // Sb04g023180.1 // Sb09g000750.1 // Sb07g000290.1 // Sb06g022870.1 // Sb04g022580.1 // Sb02g043840.1 // Sb09g004470.1 // Sb03g038870.1 // Sb10g008580.1 // Sb05g000940.1 // Sb06g030660.1 // Sb02g007670.1 // Sb01g028750.1 // Sb06g…
GO:0000398	P	nuclear mRNA splicing, via spliceosome	148	6158	306	26245	2.8e-12	7.5e-10	// Sb03g009130.1 // Sb02g000210.1 // Sb09g001910.1 // Sb10g023820.1 // Sb03g005050.1 // Sb04g037690.1 // Sb03g027820.1 // Sb06g013920.1 // Sb04g009940.1 // Sb01g038690.1 // Sb01g003800.1 // Sb09g002870.2 // Sb07g001330.1 // Sb03g040410.1 // Sb08g016670.1 // Sb07g020280.1 // Sb08g004910.1 // Sb08g018130.1 // Sb06g029950.1 // Sb10g005960.1 // Sb03g001950.1 // Sb01g034060.1 // Sb06g020760.1 // Sb04g…
GO:0044271	P	cellular nitrogen compound biosynthetic process	215	6158	513	26245	2.9e-12	7.6e-10	// Sb07g001990.1 // Sb06g030260.1 // Sb04g026930.1 // Sb03g025720.1 // Sb04g038440.1 // Sb01g040670.1 // Sb04g025750.1 // Sb06g031800.1 // Sb09g029170.1 // Sb08g018730.1 // Sb01g010250.1 // Sb03g031310.1 // Sb03g013170.2 // Sb06g030920.1 // Sb04g028610.1 // Sb04g009230.1 // Sb01g038010.1 // Sb03g009850.1 // Sb04g026950.1 // Sb07g024340.1 // Sb08g019790.1 // Sb04g027880.1 // Sb02g020320.1 // Sb01g…
GO:0044260	P	cellular macromolecule metabolic process	2380	6158	8922	26245	3.9e-12	1e-09	// Sb02g036430.1 // Sb03g036440.1 // Sb01g015470.1 // Sb08g005080.1 // Sb06g014420.1 // Sb08g018730.1 // Sb04g023180.1 // Sb04g022580.1 // Sb04g024790.1 // Sb10g006260.1 // Sb04g001740.1 // Sb06g003053.1 // Sb06g025380.1 // Sb01g038580.1 // Sb08g001870.1 // Sb03g030020.1 // Sb08g004910.1 // Sb09g000820.1 // Sb04g010250.1 // Sb04g033440.1 // Sb02g027450.1 // Sb09g022590.2 // Sb06g020520.1 // Sb04g…
// Sb03g030010.1 // Sb01g042100.1 // Sb04g024470.1 // Sb01g018110.1 // Sb03g040040.1 // Sb06g019110.1 // Sb04g022800.2 // Sb01g030710.1 // Sb01g038080.3 // Sb01g012680.1 // Sb01g044810.2 // Sb02g003870.1 // Sb09g022040.1 // Sb03g029570.1 // Sb06g017490.1 // Sb02g000210.1 // Sb03g032750.1 // Sb09g022060.1 // Sb02g003730.1 // Sb07g025380.1 // Sb03g030600.1 // Sb04g027660.1 // Sb04g023870.1 // Sb10g…
GO:0009058	P	biosynthetic process	1883	6158	6890	26245	5.4e-12	1.4e-09	// Sb02g036430.1 // Sb01g040670.1 // Sb08g005080.1 // Sb06g014420.1 // Sb08g018730.1 // Sb02g025010.1 // Sb04g024790.1 // Sb03g000990.1 // Sb10g006260.1 // Sb06g003053.1 // Sb01g038580.1 // Sb08g001870.1 // Sb08g004910.1 // Sb09g000820.1 // Sb04g033440.1 // Sb09g022590.2 // Sb06g020520.1 // Sb01g015470.1 // Sb07g023320.1 // Sb01g031410.1 // Sb01g019790.1 // Sb01g032570.1 // Sb02g038990.1 // Sb02g…
GO:0048519	P	negative regulation of biological process	408	6158	1175	26245	7.2e-12	1.8e-09	// Sb07g003820.1 // Sb01g008840.1 // Sb06g014420.1 // Sb10g031080.1 // Sb01g046910.1 // Sb02g043840.1 // Sb05g019540.1 // Sb01g004530.3 // Sb05g012740.1 // Sb04g001820.1 // Sb09g000820.1 // Sb01g008160.1 // Sb04g036470.1 // Sb06g020520.1 // Sb01g010660.1 // Sb0010s021250.1 // Sb01g019790.1 // Sb03g032630.1 // Sb02g031050.1 // Sb09g023793.1 // Sb03g031860.1 // Sb02g035390.1 // Sb09g029430.1 // Sb0…
GO:0006810	P	transport	1012	6158	3430	26245	7e-12	1.8e-09	// Sb10g024790.1 // Sb09g022770.2 // Sb03g036440.1 // Sb02g036310.1 // Sb09g029950.1 // Sb01g008840.1 // Sb02g003030.1 // Sb03g028500.1 // Sb01g049780.1 // Sb07g000290.1 // Sb01g048570.1 // Sb07g028940.1 // Sb08g008650.1 // Sb03g033090.1 // Sb03g010320.1 // Sb01g003800.1 // Sb10g030410.1 // Sb01g004530.3 // Sb06g003053.1 // Sb01g003230.1 // Sb04g001930.1 // Sb04g028020.1 // Sb01g017770.1 // Sb06g…
GO:0016071	P	mRNA metabolic process	213	6158	513	26245	7.2e-12	1.8e-09	// Sb03g009130.1 // Sb02g000210.1 // Sb09g022770.2 // Sb06g001060.1 // Sb09g001910.1 // Sb10g023820.1 // Sb03g005050.1 // Sb04g037690.1 // Sb03g027820.1 // Sb06g013920.1 // Sb08g000900.1 // Sb04g009940.1 // Sb10g028040.1 // Sb04g032100.1 // Sb01g038690.1 // Sb01g003800.1 // Sb09g002870.2 // Sb07g001330.1 // Sb01g037170.1 // Sb03g040410.1 // Sb08g016670.1 // Sb01g017770.1 // Sb02g036950.1 // Sb08g…
GO:0032446	P	protein modification by small protein conjugation	135	6158	273	26245	7.7e-12	1.9e-09	// Sb02g038550.1 // Sb01g046840.1 // Sb10g003790.1 // Sb09g021670.1 // Sb10g000280.1 // Sb04g011270.1 // Sb04g035230.1 // Sb09g022600.2 // Sb01g001050.1 // Sb03g042880.1 // Sb02g043840.1 // Sb10g003590.1 // Sb09g004530.1 // Sb08g016307.1 // Sb01g032170.1 // Sb02g024880.1 // Sb10g003770.1 // Sb02g029840.1 // Sb01g027860.2 // Sb03g037640.1 // Sb07g024900.1 // Sb02g029260.1 // Sb01g046910.1 // Sb04g…
GO:0019318	P	hexose metabolic process	147	6158	309	26245	8.5e-12	2e-09	// Sb03g029570.1 // Sb03g034190.1 // Sb02g029470.1 // Sb08g018730.1 // Sb01g010280.1 // Sb04g023180.1 // Sb06g001120.1 // Sb05g008760.1 // Sb01g020460.1 // Sb10g007800.1 // Sb02g038710.1 // Sb06g003053.1 // Sb01g025920.1 // Sb04g004690.2 // Sb03g003140.1 // Sb09g026080.1 // Sb03g011130.1 // Sb09g026150.1 // Sb06g027910.1 // Sb01g002480.1 // Sb01g012240.1 // Sb01g035380.1 // Sb03g006130.1 // Sb03g…
GO:0044257	P	cellular protein catabolic process	192	6158	448	26245	9.4e-12	2.2e-09	// Sb03g046520.1 // Sb04g035230.1 // Sb01g046840.1 // Sb03g036440.1 // Sb07g006900.2 // Sb10g003790.1 // Sb06g027830.1 // Sb06g014420.1 // Sb05g013830.1 // Sb09g022600.2 // Sb01g001050.1 // Sb01g022460.1 // Sb04g006830.1 // Sb03g036360.1 // Sb10g003590.1 // Sb01g020460.1 // Sb10g009520.1 // Sb01g004530.3 // Sb03g027900.1 // Sb06g018520.1 // Sb10g003770.1 // Sb02g029840.1 // Sb01g046140.1 // Sb04g…
GO:0006397	P	mRNA processing	189	6158	439	26245	1e-11	2.3e-09	// Sb03g009130.1 // Sb02g000210.1 // Sb09g022770.2 // Sb06g001060.1 // Sb09g001910.1 // Sb10g023820.1 // Sb03g005050.1 // Sb04g037690.1 // Sb03g027820.1 // Sb06g013920.1 // Sb08g000900.1 // Sb04g009940.1 // Sb04g007250.1 // Sb01g038690.1 // Sb01g003800.1 // Sb09g002870.2 // Sb07g001330.1 // Sb01g037170.1 // Sb03g040410.1 // Sb08g016670.1 // Sb01g017770.1 // Sb02g036950.1 // Sb08g004910.1 // Sb08g…
GO:0000377	P	RNA splicing, via transesterification reactions with bulged adenosine as nucleophile	148	6158	313	26245	1e-11	2.3e-09	// Sb03g009130.1 // Sb02g000210.1 // Sb09g001910.1 // Sb10g023820.1 // Sb03g005050.1 // Sb04g037690.1 // Sb03g027820.1 // Sb06g013920.1 // Sb04g009940.1 // Sb01g038690.1 // Sb01g003800.1 // Sb09g002870.2 // Sb07g001330.1 // Sb03g040410.1 // Sb08g016670.1 // Sb07g020280.1 // Sb08g004910.1 // Sb08g018130.1 // Sb06g029950.1 // Sb10g005960.1 // Sb03g001950.1 // Sb01g034060.1 // Sb06g020760.1 // Sb04g…
GO:0031324	P	negative regulation of cellular metabolic process	207	6158	497	26245	1.1e-11	2.6e-09	// Sb06g017490.1 // Sb04g035230.1 // Sb01g013530.1 // Sb10g001960.2 // Sb03g032630.1 // Sb09g026730.1 // Sb03g043870.1 // Sb07g002090.1 // Sb06g014420.1 // Sb06g032000.1 // Sb10g031080.1 // Sb09g022600.2 // Sb01g001050.1 // Sb01g013730.1 // Sb06g018910.1 // Sb03g009850.1 // Sb01g020460.1 // Sb08g005200.1 // Sb06g018020.1 // Sb05g019540.1 // Sb06g028430.1 // Sb01g047350.1 // Sb05g012740.1 // Sb07g…
GO:0016567	P	protein ubiquitination	125	6158	248	26245	1.7e-11	3.8e-09	// Sb02g038550.1 // Sb01g046840.1 // Sb10g003790.1 // Sb09g021670.1 // Sb10g000280.1 // Sb04g011270.1 // Sb04g035230.1 // Sb09g022600.2 // Sb01g001050.1 // Sb03g042880.1 // Sb02g043840.1 // Sb10g003590.1 // Sb09g004530.1 // Sb08g016307.1 // Sb01g032170.1 // Sb10g003770.1 // Sb02g029840.1 // Sb01g027860.2 // Sb03g037640.1 // Sb07g024900.1 // Sb01g046910.1 // Sb04g011560.1 // Sb10g025190.1 // Sb08g…
GO:0000375	P	RNA splicing, via transesterification reactions	149	6158	319	26245	1.7e-11	3.8e-09	// Sb03g009130.1 // Sb02g000210.1 // Sb09g001910.1 // Sb10g023820.1 // Sb03g005050.1 // Sb04g037690.1 // Sb03g027820.1 // Sb06g013920.1 // Sb04g009940.1 // Sb01g038690.1 // Sb01g003800.1 // Sb09g002870.2 // Sb07g001330.1 // Sb03g040410.1 // Sb08g016670.1 // Sb07g020280.1 // Sb08g004910.1 // Sb08g018130.1 // Sb06g029950.1 // Sb10g005960.1 // Sb03g001950.1 // Sb01g034060.1 // Sb06g020760.1 // Sb04g…
GO:0008380	P	RNA splicing	173	6158	393	26245	1.9e-11	4.1e-09	// Sb03g009130.1 // Sb02g000210.1 // Sb09g022770.2 // Sb09g001910.1 // Sb10g001960.3 // Sb10g023820.1 // Sb03g005050.1 // Sb04g037690.1 // Sb03g027820.1 // Sb06g013920.1 // Sb04g009940.1 // Sb04g007250.1 // Sb01g038690.1 // Sb01g003800.1 // Sb09g002870.2 // Sb07g001330.1 // Sb01g034200.1 // Sb08g016670.1 // Sb10g030906.1 // Sb06g001620.1 // Sb08g004910.1 // Sb08g018130.1 // Sb06g029950.1 // Sb10g…
GO:0051169	P	nuclear transport	115	6158	220	26245	2e-11	4.3e-09	// Sb01g047680.1 // Sb04g033160.1 // Sb03g027820.1 // Sb07g004890.2 // Sb08g021890.1 // Sb01g003800.1 // Sb09g022670.1 // Sb01g043360.1 // Sb02g006780.1 // Sb01g035430.1 // Sb03g028970.1 // Sb03g025350.1 // Sb09g025400.1 // Sb03g029530.3 // Sb03g029530.2 // Sb03g011610.1 // Sb04g022020.1 // Sb01g042020.1 // Sb06g034200.1 // Sb03g040330.1 // Sb01g011530.1 // Sb09g016600.1 // Sb01g018450.1 // Sb04g…
GO:0043161	P	proteasomal ubiquitin-dependent protein catabolic process	86	6158	141	26245	2.2e-11	4.7e-09	// Sb04g035230.1 // Sb01g046840.1 // Sb06g014420.1 // Sb01g001050.1 // Sb02g043840.1 // Sb10g022710.1 // Sb01g004530.3 // Sb04g005370.1 // Sb10g003770.1 // Sb02g029840.1 // Sb01g027860.2 // Sb03g037640.1 // Sb07g024900.1 // Sb01g046910.1 // Sb02g007513.2 // Sb10g025190.1 // Sb04g003660.1 // Sb03g036080.1 // Sb01g000910.1 // Sb07g025410.1 // Sb01g041330.1 // Sb01g046020.1 // Sb09g006500.1 // Sb07g…
GO:0006006	P	glucose metabolic process	112	6158	213	26245	2.8e-11	5.8e-09	// Sb03g029570.1 // Sb03g034190.1 // Sb02g029470.1 // Sb08g018730.1 // Sb01g010280.1 // Sb04g023180.1 // Sb06g001120.1 // Sb05g008760.1 // Sb01g020460.1 // Sb10g007800.1 // Sb02g038710.1 // Sb06g003053.1 // Sb04g004690.2 // Sb03g003140.1 // Sb09g026080.1 // Sb09g026150.1 // Sb01g039930.1 // Sb01g012240.1 // Sb03g008050.1 // Sb09g006030.1 // Sb07g021320.2 // Sb08g006500.1 // Sb04g004750.1 // Sb02g…
GO:0010498	P	proteasomal protein catabolic process	86	6158	142	26245	2.9e-11	6e-09	// Sb04g035230.1 // Sb01g046840.1 // Sb06g014420.1 // Sb01g001050.1 // Sb02g043840.1 // Sb10g022710.1 // Sb01g004530.3 // Sb04g005370.1 // Sb10g003770.1 // Sb02g029840.1 // Sb01g027860.2 // Sb03g037640.1 // Sb07g024900.1 // Sb01g046910.1 // Sb02g007513.2 // Sb10g025190.1 // Sb04g003660.1 // Sb03g036080.1 // Sb01g000910.1 // Sb07g025410.1 // Sb01g041330.1 // Sb01g046020.1 // Sb09g006500.1 // Sb07g…
GO:0006913	P	nucleocytoplasmic transport	114	6158	219	26245	3e-11	6.1e-09	// Sb01g047680.1 // Sb04g033160.1 // Sb03g027820.1 // Sb07g004890.2 // Sb08g021890.1 // Sb01g003800.1 // Sb09g022670.1 // Sb01g043360.1 // Sb02g006780.1 // Sb01g035430.1 // Sb03g028970.1 // Sb03g025350.1 // Sb09g025400.1 // Sb03g029530.3 // Sb03g029530.2 // Sb04g022020.1 // Sb01g042020.1 // Sb06g034200.1 // Sb03g040330.1 // Sb01g011530.1 // Sb09g016600.1 // Sb01g018450.1 // Sb04g008580.1 // Sb01g…
GO:0044249	P	cellular biosynthetic process	1795	6158	6576	26245	3.4e-11	6.9e-09	// Sb02g036430.1 // Sb01g040670.1 // Sb08g005080.1 // Sb06g014420.1 // Sb08g018730.1 // Sb02g025010.1 // Sb04g024790.1 // Sb03g000990.1 // Sb10g006260.1 // Sb06g003053.1 // Sb01g038580.1 // Sb08g001870.1 // Sb08g004910.1 // Sb09g000820.1 // Sb04g033440.1 // Sb09g022590.2 // Sb06g020520.1 // Sb01g015470.1 // Sb07g023320.1 // Sb01g031410.1 // Sb01g032570.1 // Sb02g038990.1 // Sb02g039300.1 // Sb03g…
GO:0043632	P	modification-dependent macromolecule catabolic process	183	6158	430	26245	4.5e-11	8.9e-09	// Sb04g035230.1 // Sb01g046840.1 // Sb03g036440.1 // Sb07g006900.2 // Sb10g003790.1 // Sb06g027830.1 // Sb06g014420.1 // Sb05g013830.1 // Sb09g022600.2 // Sb01g001050.1 // Sb01g022460.1 // Sb02g043840.1 // Sb10g003590.1 // Sb01g020460.1 // Sb10g009520.1 // Sb01g004530.3 // Sb03g027900.1 // Sb06g018520.1 // Sb10g003770.1 // Sb02g029840.1 // Sb01g046140.1 // Sb01g027860.2 // Sb01g025350.1 // Sb03g…
GO:0019941	P	modification-dependent protein catabolic process	181	6158	424	26245	4.7e-11	9.2e-09	// Sb04g035230.1 // Sb01g046840.1 // Sb03g036440.1 // Sb07g006900.2 // Sb10g003790.1 // Sb06g027830.1 // Sb06g014420.1 // Sb05g013830.1 // Sb09g022600.2 // Sb01g001050.1 // Sb01g022460.1 // Sb02g043840.1 // Sb10g003590.1 // Sb01g020460.1 // Sb10g009520.1 // Sb01g004530.3 // Sb03g027900.1 // Sb06g018520.1 // Sb10g003770.1 // Sb02g029840.1 // Sb01g046140.1 // Sb01g027860.2 // Sb01g025350.1 // Sb03g…
GO:0010467	P	gene expression	1351	6158	4800	26245	5.1e-11	9.8e-09	// Sb03g046520.1 // Sb02g036430.1 // Sb03g046040.1 // Sb02g029820.1 // Sb01g035770.1 // Sb09g019380.1 // Sb01g044040.1 // Sb03g044290.1 // Sb01g015470.1 // Sb04g025750.1 // Sb01g004250.1 // Sb08g005080.1 // Sb02g027870.1 // Sb04g037720.1 // Sb01g003410.1 // Sb10g008840.1 // Sb06g013920.1 // Sb04g022580.1 // Sb01g003780.1 // Sb02g006000.1 // Sb10g002240.1 // Sb10g027220.1 // Sb01g038080.3 // Sb07g…
GO:0050789	P	regulation of biological process	1775	6158	6509	26245	6.2e-11	1.2e-08	// Sb02g036430.1 // Sb03g036440.1 // Sb01g007390.1 // Sb01g015470.1 // Sb07g005380.1 // Sb08g005080.1 // Sb06g014420.1 // Sb07g028940.1 // Sb02g025010.1 // Sb10g006260.1 // Sb04g001740.1 // Sb01g028750.1 // Sb06g025380.1 // Sb03g030020.1 // Sb08g004910.1 // Sb09g000820.1 // Sb01g003900.2 // Sb04g033440.1 // Sb06g020520.1 // Sb02g039040.2 // Sb01g019790.1 // Sb02g030380.1 // Sb02g039300.1 // Sb04g…
GO:0006511	P	ubiquitin-dependent protein catabolic process	180	6158	423	26245	6.5e-11	1.2e-08	// Sb04g035230.1 // Sb01g046840.1 // Sb03g036440.1 // Sb07g006900.2 // Sb10g003790.1 // Sb06g027830.1 // Sb06g014420.1 // Sb05g013830.1 // Sb09g022600.2 // Sb01g001050.1 // Sb01g022460.1 // Sb02g043840.1 // Sb10g003590.1 // Sb01g020460.1 // Sb10g009520.1 // Sb01g004530.3 // Sb03g027900.1 // Sb06g018520.1 // Sb10g003770.1 // Sb02g029840.1 // Sb01g046140.1 // Sb01g027860.2 // Sb01g025350.1 // Sb03g…
GO:0006082	P	organic acid metabolic process	436	6158	1302	26245	7.9e-11	1.5e-08	// Sb01g033050.1 // Sb07g022500.1 // Sb01g040670.1 // Sb03g031310.1 // Sb04g023180.1 // Sb03g037040.1 // Sb07g024340.1 // Sb07g003350.1 // Sb01g038510.1 // Sb06g003053.1 // Sb04g001930.1 // Sb01g011050.1 // Sb02g003530.1 // Sb07g024490.1 // Sb02g003510.1 // Sb09g022590.2 // Sb06g021340.1 // Sb02g006770.1 // Sb02g022420.1 // Sb04g025560.1 // Sb02g029470.1 // Sb03g034770.1 // Sb04g008790.1 // Sb04g…
GO:0048522	P	positive regulation of cellular process	231	6158	590	26245	8.2e-11	1.5e-08	// Sb10g024430.1 // Sb04g035230.1 // Sb09g022770.2 // Sb01g011530.1 // Sb10g001960.2 // Sb10g030470.1 // Sb01g021950.1 // Sb03g005050.1 // Sb02g010100.2 // Sb01g001050.1 // Sb02g025010.1 // Sb02g033960.1 // Sb03g009850.1 // Sb09g020180.1 // Sb07g014940.1 // Sb01g049880.1 // Sb07g003130.1 // Sb02g042540.1 // Sb08g016670.1 // Sb01g043590.1 // Sb10g003770.1 // Sb02g029840.1 // Sb07g021610.1 // Sb01g…
GO:0043436	P	oxoacid metabolic process	435	6158	1301	26245	9.9e-11	1.8e-08	// Sb01g033050.1 // Sb07g022500.1 // Sb01g040670.1 // Sb03g031310.1 // Sb04g023180.1 // Sb03g037040.1 // Sb07g024340.1 // Sb07g003350.1 // Sb01g038510.1 // Sb06g003053.1 // Sb04g001930.1 // Sb01g011050.1 // Sb02g003530.1 // Sb07g024490.1 // Sb02g003510.1 // Sb09g022590.2 // Sb06g021340.1 // Sb02g006770.1 // Sb02g022420.1 // Sb04g025560.1 // Sb02g029470.1 // Sb03g034770.1 // Sb04g008790.1 // Sb04g…
GO:0019752	P	carboxylic acid metabolic process	435	6158	1301	26245	9.9e-11	1.8e-08	// Sb01g033050.1 // Sb07g022500.1 // Sb01g040670.1 // Sb03g031310.1 // Sb04g023180.1 // Sb03g037040.1 // Sb07g024340.1 // Sb07g003350.1 // Sb01g038510.1 // Sb06g003053.1 // Sb04g001930.1 // Sb01g011050.1 // Sb02g003530.1 // Sb07g024490.1 // Sb02g003510.1 // Sb09g022590.2 // Sb06g021340.1 // Sb02g006770.1 // Sb02g022420.1 // Sb04g025560.1 // Sb02g029470.1 // Sb03g034770.1 // Sb04g008790.1 // Sb04g…
GO:0044238	P	primary metabolic process	3304	6158	12901	26245	1.1e-10	2.1e-08	// Sb02g036430.1 // Sb03g036440.1 // Sb01g040670.1 // Sb03g006590.1 // Sb08g005080.1 // Sb06g014420.1 // Sb08g018730.1 // Sb04g023180.1 // Sb04g022580.1 // Sb09g005270.1 // Sb02g025010.1 // Sb04g024790.1 // Sb01g037440.1 // Sb04g001740.1 // Sb06g003053.1 // Sb06g025380.1 // Sb01g038580.1 // Sb08g001870.1 // Sb01g008040.3 // Sb03g030020.1 // Sb08g004910.1 // Sb09g000820.1 // Sb04g010250.1 // Sb04g…
// Sb10g026450.1 // Sb03g043190.1 // Sb04g006960.1 // Sb01g028520.1 // Sb07g021780.1 // Sb02g011150.1 // Sb05g005680.1 // Sb06g022660.1 // Sb03g009590.1 // Sb01g039340.1 // Sb04g029230.1 // Sb01g011040.1 // Sb01g042620.1 // Sb03g004040.1 // Sb07g024950.1 // Sb07g024580.1 // Sb08g020830.1 // Sb09g030620.1 // Sb02g036110.1 // Sb02g021080.1 // Sb01g035290.1 // Sb01g006570.1 // Sb10g025200.1 // Sb01g…
GO:0042180	P	cellular ketone metabolic process	439	6158	1318	26245	1.2e-10	2.2e-08	// Sb01g033050.1 // Sb10g027240.1 // Sb01g040670.1 // Sb03g031310.1 // Sb04g023180.1 // Sb03g037040.1 // Sb03g000990.1 // Sb07g024340.1 // Sb07g003350.1 // Sb01g038510.1 // Sb06g003053.1 // Sb04g001930.1 // Sb07g022500.1 // Sb01g011050.1 // Sb02g003530.1 // Sb07g024490.1 // Sb02g003510.1 // Sb09g022590.2 // Sb06g021340.1 // Sb02g006770.1 // Sb02g022420.1 // Sb04g025560.1 // Sb02g029470.1 // Sb03g…
GO:0007017	P	microtubule-based process	177	6158	419	26245	1.5e-10	2.6e-08	// Sb01g032730.1 // Sb02g038550.1 // Sb09g019760.1 // Sb04g004520.1 // Sb09g004420.1 // Sb04g001690.1 // Sb07g001980.1 // Sb04g009940.1 // Sb02g043840.1 // Sb03g009850.1 // Sb09g020180.1 // Sb04g037170.1 // Sb08g016307.1 // Sb02g038710.1 // Sb01g006310.1 // Sb07g020280.1 // Sb01g015490.1 // Sb04g024060.1 // Sb03g040550.2 // Sb04g004320.1 // Sb01g017240.1 // Sb06g024310.1 // Sb02g000560.1 // Sb01g…
GO:0007010	P	cytoskeleton organization	214	6158	540	26245	1.8e-10	3.1e-08	// Sb03g040880.1 // Sb02g038550.1 // Sb04g038300.1 // Sb09g019760.1 // Sb03g036440.1 // Sb09g004420.1 // Sb04g001690.1 // Sb09g000750.1 // Sb07g001980.1 // Sb04g031190.1 // Sb04g009940.1 // Sb09g016470.1 // Sb01g002170.1 // Sb09g020180.1 // Sb04g037170.1 // Sb08g016307.1 // Sb02g037710.2 // Sb07g020280.1 // Sb10g009020.1 // Sb01g015490.1 // Sb02g041320.1 // Sb03g007840.1 // Sb03g040550.2 // Sb04g…
GO:0022402	P	cell cycle process	279	6158	765	26245	3.6e-10	6.3e-08	// Sb01g047680.1 // Sb04g035230.1 // Sb10g004780.1 // Sb03g024490.1 // Sb01g021950.1 // Sb10g003810.1 // Sb07g004890.2 // Sb02g039500.1 // Sb10g031080.1 // Sb06g003290.1 // Sb01g001050.1 // Sb01g003680.1 // Sb07g001980.1 // Sb04g036050.1 // Sb02g043840.1 // Sb09g020180.1 // Sb07g020280.1 // Sb02g035840.1 // Sb03g039200.1 // Sb06g028430.1 // Sb01g047350.1 // Sb05g012740.1 // Sb02g029260.1 // Sb01g…
GO:0009309	P	amine biosynthetic process	133	6158	288	26245	3.7e-10	6.3e-08	// Sb07g001990.1 // Sb06g030260.1 // Sb03g025720.1 // Sb04g038440.1 // Sb01g040670.1 // Sb09g029170.1 // Sb03g031310.1 // Sb06g030920.1 // Sb04g009230.1 // Sb01g038010.1 // Sb07g024340.1 // Sb04g027880.1 // Sb01g001140.1 // Sb03g029720.1 // Sb10g005100.1 // Sb01g037570.1 // Sb09g022290.2 // Sb02g019450.1 // Sb02g025110.1 // Sb01g038460.1 // Sb04g025560.1 // Sb10g024680.1 // Sb02g009730.1 // Sb01g…
GO:0008652	P	cellular amino acid biosynthetic process	118	6158	247	26245	7.7e-10	1.3e-07	// Sb07g001990.1 // Sb06g030260.1 // Sb03g025720.1 // Sb04g038440.1 // Sb01g040670.1 // Sb09g029170.1 // Sb03g031310.1 // Sb06g030920.1 // Sb01g038010.1 // Sb07g024340.1 // Sb04g027880.1 // Sb01g001140.1 // Sb03g029720.1 // Sb10g005100.1 // Sb01g037570.1 // Sb09g022290.2 // Sb01g038460.1 // Sb04g025560.1 // Sb10g024680.1 // Sb01g003880.1 // Sb01g012960.3 // Sb04g004750.1 // Sb01g020230.1 // Sb02g…
GO:0010605	P	negative regulation of macromolecule metabolic process	220	6158	572	26245	7.9e-10	1.3e-07	// Sb06g017490.1 // Sb04g035230.1 // Sb01g013530.1 // Sb10g001960.2 // Sb03g032630.1 // Sb09g026730.1 // Sb02g024705.1 // Sb07g002090.1 // Sb06g014420.1 // Sb06g032000.1 // Sb10g031080.1 // Sb09g022600.2 // Sb01g001050.1 // Sb01g013730.1 // Sb10g012821.1 // Sb06g018910.1 // Sb03g036360.1 // Sb10g028040.1 // Sb08g005200.1 // Sb06g018020.1 // Sb05g019540.1 // Sb06g028430.1 // Sb01g047350.1 // Sb05g…
GO:0007049	P	cell cycle	364	6158	1072	26245	8.6e-10	1.4e-07	// Sb09g004420.1 // Sb04g025750.1 // Sb10g031080.1 // Sb02g043840.1 // Sb01g004530.3 // Sb05g012740.1 // Sb06g025380.1 // Sb01g017770.1 // Sb09g000820.1 // Sb03g040550.2 // Sb01g046910.1 // Sb02g000560.1 // Sb04g033585.1 // Sb01g041430.1 // Sb07g001680.1 // Sb01g038750.1 // Sb09g029430.1 // Sb06g033210.2 // Sb03g044240.1 // Sb03g047385.1 // Sb10g011790.1 // Sb07g024800.1 // Sb09g027960.1 // Sb02g…
GO:0007264	P	small GTPase mediated signal transduction	102	6158	202	26245	1.1e-09	1.8e-07	// Sb09g020530.1 // Sb09g020530.2 // Sb09g022880.1 // Sb04g033160.1 // Sb04g002400.1 // Sb03g009760.1 // Sb02g036510.1 // Sb04g001690.1 // Sb04g037270.1 // Sb09g022670.1 // Sb01g004530.3 // Sb09g020540.1 // Sb03g025350.1 // Sb09g025400.1 // Sb03g029530.3 // Sb03g029530.2 // Sb04g030250.1 // Sb01g042020.1 // Sb06g034200.1 // Sb03g040330.1 // Sb02g033540.1 // Sb01g041140.1 // Sb01g011530.1 // Sb01g…
GO:0006605	P	protein targeting	135	6158	301	26245	1.2e-09	1.9e-07	// Sb09g026970.1 // Sb03g025490.1 // Sb03g036440.1 // Sb01g008840.1 // Sb07g004890.2 // Sb02g038750.1 // Sb04g031720.1 // Sb09g022490.1 // Sb01g003800.1 // Sb06g000840.2 // Sb03g027900.1 // Sb04g001930.1 // Sb06g033280.1 // Sb02g006780.1 // Sb01g035430.1 // Sb03g028970.1 // Sb01g001670.1 // Sb03g029530.3 // Sb03g029530.2 // Sb01g044800.2 // Sb03g014460.1 // Sb03g011610.1 // Sb01g043060.1 // Sb01g…
GO:0006520	P	cellular amino acid metabolic process	231	6158	621	26245	3.1e-09	5e-07	// Sb07g001990.1 // Sb03g001240.1 // Sb06g030260.1 // Sb01g023750.3 // Sb03g025720.1 // Sb04g038440.1 // Sb06g021340.1 // Sb02g003730.1 // Sb04g001710.1 // Sb09g029170.1 // Sb03g031310.1 // Sb03g009170.1 // Sb06g030920.1 // Sb01g038010.1 // Sb07g025100.1 // Sb01g038510.1 // Sb07g024340.1 // Sb05g014880.1 // Sb09g029130.1 // Sb07g003350.1 // Sb08g003440.1 // Sb03g027900.1 // Sb01g001140.1 // Sb03g…
GO:0000226	P	microtubule cytoskeleton organization	134	6158	305	26245	3.7e-09	5.9e-07	// Sb01g032730.1 // Sb02g038550.1 // Sb09g019760.1 // Sb09g004420.1 // Sb04g001690.1 // Sb07g001980.1 // Sb04g009940.1 // Sb02g043840.1 // Sb09g020180.1 // Sb04g037170.1 // Sb08g016307.1 // Sb07g020280.1 // Sb03g040550.2 // Sb04g004320.1 // Sb02g000560.1 // Sb02g026120.1 // Sb01g041430.1 // Sb04g037570.1 // Sb02g009810.1 // Sb03g025960.1 // Sb06g030360.1 // Sb04g002470.1 // Sb02g019610.1 // Sb03g…
GO:0009892	P	negative regulation of metabolic process	230	6158	622	26245	5.1e-09	8e-07	// Sb06g017490.1 // Sb04g035230.1 // Sb01g013530.1 // Sb10g001960.2 // Sb03g032630.1 // Sb09g026730.1 // Sb02g024705.1 // Sb07g002090.1 // Sb06g014420.1 // Sb06g032000.1 // Sb10g031080.1 // Sb09g022600.2 // Sb01g001050.1 // Sb01g013730.1 // Sb10g012821.1 // Sb06g018910.1 // Sb03g009850.1 // Sb10g028040.1 // Sb08g005200.1 // Sb02g044000.1 // Sb05g019540.1 // Sb06g028430.1 // Sb01g047350.1 // Sb05g…
GO:0065007	P	biological regulation	1961	6158	7386	26245	5.5e-09	8.6e-07	// Sb02g036430.1 // Sb03g036440.1 // Sb01g007390.1 // Sb01g015470.1 // Sb07g005380.1 // Sb08g005080.1 // Sb06g014420.1 // Sb07g028940.1 // Sb02g025010.1 // Sb10g006260.1 // Sb04g001740.1 // Sb01g028750.1 // Sb06g025380.1 // Sb01g038580.1 // Sb08g001870.1 // Sb03g030020.1 // Sb08g004910.1 // Sb09g000820.1 // Sb04g010250.1 // Sb04g033440.1 // Sb06g020520.1 // Sb02g039040.2 // Sb01g019790.1 // Sb06g…
Sb03g044630.1 // Sb05g020400.1 // Sb03g041170.2 // Sb04g025760.1 // Sb03g044170.1 // Sb03g008320.1 // Sb10g023610.1 // Sb01g045210.1 // Sb03g032990.1 // Sb01g000770.1 // Sb01g048520.1 // Sb01g011070.1 // Sb02g006500.1 // Sb03g014780.1 // Sb03g042630.1 // Sb01g033220.1 // Sb09g028620.1 // Sb10g028300.1 // Sb03g042860.1 // Sb09g004430.1 // Sb01g039130.1 // Sb10g023860.1 // Sb03g002780.1 // Sb09g030…
GO:0006066	P	alcohol metabolic process	226	6158	611	26245	6.7e-09	1e-06	// Sb03g029570.1 // Sb03g034190.1 // Sb01g033360.2 // Sb03g033250.1 // Sb02g024680.1 // Sb03g007010.1 // Sb02g029470.1 // Sb08g018730.1 // Sb01g010280.1 // Sb03g003630.1 // Sb04g023180.1 // Sb06g001120.1 // Sb03g006670.1 // Sb06g034170.1 // Sb05g008760.1 // Sb01g049310.1 // Sb01g020460.1 // Sb10g007800.1 // Sb02g038710.1 // Sb06g003053.1 // Sb01g025920.1 // Sb04g004690.2 // Sb08g002250.1 // Sb03g…
GO:0010035	P	response to inorganic substance	143	6158	338	26245	7.6e-09	1.2e-06	// Sb10g028780.1 // Sb09g022060.1 // Sb06g032880.1 // Sb03g003650.1 // Sb01g034750.1 // Sb03g039220.1 // Sb10g003810.1 // Sb04g003480.1 // Sb01g000700.1 // Sb07g028940.1 // Sb03g006900.1 // Sb03g041170.2 // Sb02g030280.1 // Sb01g028750.1 // Sb04g028020.1 // Sb10g021650.1 // Sb04g008590.1 // Sb05g002860.1 // Sb03g032530.1 // Sb01g008420.1 // Sb06g028140.1 // Sb05g001010.1 // Sb02g024870.1 // Sb03g…
GO:0007051	P	spindle organization	98	6158	201	26245	9.2e-09	1.4e-06	// Sb01g032730.1 // Sb09g004420.1 // Sb07g001980.1 // Sb04g009940.1 // Sb02g043840.1 // Sb08g000250.1 // Sb03g040550.2 // Sb07g028330.1 // Sb02g026120.1 // Sb01g041430.1 // Sb02g009810.1 // Sb03g025960.1 // Sb02g019610.1 // Sb03g030670.1 // Sb07g025410.1 // Sb03g031320.1 // Sb10g006840.1 // Sb09g016600.1 // Sb06g021970.1 // Sb03g044240.1 // Sb01g040250.1 // Sb09g028530.1 // Sb09g001270.1 // Sb09g…
GO:0006457	P	protein folding	146	6158	349	26245	9.4e-09	1.4e-06	// Sb03g000380.1 // Sb09g004370.1 // Sb02g035620.1 // Sb02g040870.1 // Sb03g042500.1 // Sb09g022450.1 // Sb0507s002020.1 // Sb07g027320.1 // Sb07g028940.1 // Sb01g020010.1 // Sb10g008580.1 // Sb01g009070.1 // Sb04g029380.1 // Sb04g025770.1 // Sb04g001740.1 // Sb08g004320.1 // Sb04g006540.1 // Sb06g025380.1 // Sb06g016920.1 // Sb09g002580.1 // Sb04g000370.2 // Sb05g002890.1 // Sb02g024520.1 // Sb0…
GO:0006897	P	endocytosis	101	6158	210	26245	9.4e-09	1.4e-06	// Sb04g002400.1 // Sb01g007040.1 // Sb07g000290.1 // Sb04g037270.1 // Sb10g003060.1 // Sb01g041930.1 // Sb09g024810.1 // Sb03g026410.1 // Sb02g041110.1 // Sb01g010390.1 // Sb01g000780.1 // Sb01g050050.1 // Sb01g047340.1 // Sb06g034200.1 // Sb01g027720.1 // Sb04g038560.1 // Sb09g029430.1 // Sb09g002170.1 // Sb05g001780.1 // Sb01g010240.1 // Sb01g010190.1 // Sb01g013020.1 // Sb01g028320.1 // Sb01g…
GO:0048193	P	Golgi vesicle transport	101	6158	211	26245	1.1e-08	1.7e-06	// Sb07g019770.1 // Sb04g033160.1 // Sb03g025490.1 // Sb05g024260.1 // Sb04g002400.1 // Sb03g009760.1 // Sb07g000290.1 // Sb01g046840.1 // Sb02g030280.1 // Sb01g041930.1 // Sb06g033280.1 // Sb03g043730.1 // Sb01g010390.1 // Sb03g025350.1 // Sb01g012690.1 // Sb10g004090.1 // Sb06g001240.1 // Sb03g025850.1 // Sb01g027720.1 // Sb04g038560.1 // Sb09g026380.1 // Sb02g024720.1 // Sb01g013020.1 // Sb05g…
GO:0010324	P	membrane invagination	101	6158	211	26245	1.1e-08	1.7e-06	// Sb04g002400.1 // Sb01g007040.1 // Sb07g000290.1 // Sb04g037270.1 // Sb10g003060.1 // Sb01g041930.1 // Sb09g024810.1 // Sb03g026410.1 // Sb02g041110.1 // Sb01g010390.1 // Sb01g000780.1 // Sb01g050050.1 // Sb01g047340.1 // Sb06g034200.1 // Sb01g027720.1 // Sb04g038560.1 // Sb09g029430.1 // Sb09g002170.1 // Sb05g001780.1 // Sb01g010240.1 // Sb01g010190.1 // Sb01g013020.1 // Sb01g028320.1 // Sb01g…
GO:0010604	P	positive regulation of macromolecule metabolic process	117	6158	261	26245	1.5e-08	2.2e-06	// Sb04g035230.1 // Sb10g030470.1 // Sb01g021950.1 // Sb03g005050.1 // Sb01g001050.1 // Sb02g043840.1 // Sb03g039200.1 // Sb04g036790.1 // Sb07g003130.1 // Sb08g016670.1 // Sb01g043590.1 // Sb10g003770.1 // Sb02g029840.1 // Sb07g021610.1 // Sb01g027860.2 // Sb01g028230.1 // Sb03g037640.1 // Sb07g024900.1 // Sb02g020790.2 // Sb01g046910.1 // Sb02g024730.1 // Sb04g036630.1 // Sb10g023010.1 // Sb01g…
GO:0007052	P	mitotic spindle organization	87	6158	172	26245	1.7e-08	2.5e-06	// Sb01g032730.1 // Sb09g004420.1 // Sb07g001980.1 // Sb04g009940.1 // Sb02g043840.1 // Sb08g000250.1 // Sb03g040550.2 // Sb07g028330.1 // Sb02g026120.1 // Sb01g041430.1 // Sb02g009810.1 // Sb03g025960.1 // Sb02g019610.1 // Sb03g030670.1 // Sb03g031320.1 // Sb10g006840.1 // Sb06g021970.1 // Sb03g044240.1 // Sb01g040250.1 // Sb09g028530.1 // Sb09g001270.1 // Sb09g027060.2 // Sb01g039540.1 // Sb06g…
GO:0022618	P	ribonucleoprotein complex assembly	77	6158	144	26245	1.9e-08	2.7e-06	// Sb01g032730.1 // Sb04g027150.1 // Sb0514s002010.1 // Sb01g040250.1 // Sb03g030230.1 // Sb01g035280.1 // Sb09g001910.1 // Sb09g024910.1 // Sb01g028310.1 // Sb05g027730.1 // Sb04g028870.1 // Sb02g003850.1 // Sb04g025800.1 // Sb09g001920.1 // Sb09g004270.1 // Sb03g005040.1 // Sb03g009550.1 // Sb02g039000.1 // Sb06g019630.2 // Sb07g029000.2 // Sb01g038690.1 // Sb04g025410.1 // Sb09g002870.2 // Sb0…
GO:0005996	P	monosaccharide metabolic process	159	6158	397	26245	2.2e-08	3.1e-06	// Sb03g029570.1 // Sb03g034190.1 // Sb02g029470.1 // Sb08g018730.1 // Sb01g010280.1 // Sb04g023180.1 // Sb06g001120.1 // Sb05g008760.1 // Sb01g020460.1 // Sb10g007800.1 // Sb02g038710.1 // Sb06g003053.1 // Sb01g025920.1 // Sb04g004690.2 // Sb03g003140.1 // Sb09g026080.1 // Sb03g011130.1 // Sb09g026150.1 // Sb04g029820.1 // Sb06g027910.1 // Sb01g002480.1 // Sb01g012240.1 // Sb01g035380.1 // Sb03g…
GO:0031145	P	anaphase-promoting complex-dependent proteasomal ubiquitin-dependent protein catabolic process	51	6158	76	26245	2.7e-08	3.8e-06	// Sb10g005010.1 // Sb04g035230.1 // Sb04g036320.1 // Sb01g037740.1 // Sb02g040990.1 // Sb07g024800.1 // Sb07g026360.1 // Sb04g025090.1 // Sb02g037390.1 // Sb01g001050.1 // Sb06g027940.1 // Sb01g043050.1 // Sb04g006370.1 // Sb07g006370.1 // Sb02g043840.1 // Sb04g002770.1 // Sb04g003410.1 // Sb05g024560.1 // Sb01g046910.1 // Sb10g002920.1 // Sb01g007540.1 // Sb01g033750.1 // Sb08g020840.1 // Sb02g…
GO:0008152	P	metabolic process	3724	6158	14876	26245	3e-08	4.3e-06	// Sb02g036430.1 // Sb06g001280.1 // Sb03g036440.1 // Sb01g039880.1 // Sb01g040670.1 // Sb03g006590.1 // Sb08g005080.1 // Sb06g014420.1 // Sb08g018730.1 // Sb04g023180.1 // Sb04g022580.1 // Sb09g005270.1 // Sb02g025010.1 // Sb04g024790.1 // Sb03g000990.1 // Sb10g006260.1 // Sb04g001740.1 // Sb06g003053.1 // Sb06g025380.1 // Sb01g038580.1 // Sb08g001870.1 // Sb01g008040.3 // Sb03g030020.1 // Sb08g…
// Sb02g037850.1 // Sb09g026980.1 // Sb10g024780.1 // Sb04g024680.1 // Sb04g036030.1 // Sb02g024140.1 // Sb03g038080.1 // Sb02g039500.1 // Sb04g027880.2 // Sb02g044010.1 // Sb04g027880.1 // Sb05g022530.1 // Sb01g018030.1 // Sb09g016840.1 // Sb03g013630.1 // Sb01g032170.1 // Sb02g028570.1 // Sb02g037780.1 // Sb01g001040.1 // Sb07g006370.1 // Sb02g009790.1 // Sb10g028580.1 // Sb04g024850.1 // Sb04g…
GO:0051444	P	negative regulation of ubiquitin-protein ligase activity	52	6158	79	26245	3.1e-08	4.3e-06	// Sb10g005010.1 // Sb04g035230.1 // Sb04g036320.1 // Sb01g037740.1 // Sb02g040990.1 // Sb07g024800.1 // Sb05g001750.1 // Sb07g026360.1 // Sb04g025090.1 // Sb02g037390.1 // Sb01g001050.1 // Sb06g027940.1 // Sb01g043050.1 // Sb04g006370.1 // Sb07g006370.1 // Sb02g043840.1 // Sb04g002770.1 // Sb04g003410.1 // Sb05g024560.1 // Sb01g046910.1 // Sb10g002920.1 // Sb01g007540.1 // Sb01g033750.1 // Sb08g…
GO:0051352	P	negative regulation of ligase activity	52	6158	79	26245	3.1e-08	4.3e-06	// Sb10g005010.1 // Sb04g035230.1 // Sb04g036320.1 // Sb01g037740.1 // Sb02g040990.1 // Sb07g024800.1 // Sb05g001750.1 // Sb07g026360.1 // Sb04g025090.1 // Sb02g037390.1 // Sb01g001050.1 // Sb06g027940.1 // Sb01g043050.1 // Sb04g006370.1 // Sb07g006370.1 // Sb02g043840.1 // Sb04g002770.1 // Sb04g003410.1 // Sb05g024560.1 // Sb01g046910.1 // Sb10g002920.1 // Sb01g007540.1 // Sb01g033750.1 // Sb08g…
GO:0043170	P	macromolecule metabolic process	2634	6158	10245	26245	4.1e-08	5.6e-06	// Sb02g036430.1 // Sb03g036440.1 // Sb01g015470.1 // Sb08g005080.1 // Sb06g014420.1 // Sb08g018730.1 // Sb04g023180.1 // Sb04g022580.1 // Sb04g024790.1 // Sb10g006260.1 // Sb04g001740.1 // Sb06g003053.1 // Sb06g025380.1 // Sb01g038580.1 // Sb08g001870.1 // Sb03g030020.1 // Sb08g004910.1 // Sb09g000820.1 // Sb04g010250.1 // Sb04g033440.1 // Sb02g027450.1 // Sb09g022590.2 // Sb06g020520.1 // Sb04g…
// Sb06g031980.1 // Sb02g027460.1 // Sb08g008310.1 // Sb02g032250.1 // Sb09g030810.1 // Sb01g007340.1 // Sb04g003890.1 // Sb09g028590.1 // Sb09g007890.1 // Sb09g022810.2 // Sb03g030680.1 // Sb09g028130.1 // Sb03g039480.1 // Sb04g030500.1 // Sb07g001010.1 // Sb09g022580.1 // Sb06g029530.1 // Sb09g019660.1 // Sb09g030600.1 // Sb02g027630.2 // Sb01g035750.1 // Sb10g001620.1 // Sb02g036000.1 // Sb01g…
GO:0051436	P	negative regulation of ubiquitin-protein ligase activity during mitotic cell cycle	51	6158	78	26245	4.9e-08	6.6e-06	// Sb10g005010.1 // Sb04g035230.1 // Sb04g036320.1 // Sb01g037740.1 // Sb02g040990.1 // Sb07g024800.1 // Sb07g026360.1 // Sb04g025090.1 // Sb02g037390.1 // Sb01g001050.1 // Sb06g027940.1 // Sb01g043050.1 // Sb04g006370.1 // Sb07g006370.1 // Sb02g043840.1 // Sb04g002770.1 // Sb04g003410.1 // Sb05g024560.1 // Sb01g046910.1 // Sb10g002920.1 // Sb01g007540.1 // Sb01g033750.1 // Sb08g020840.1 // Sb02g…
GO:0051340	P	regulation of ligase activity	56	6158	91	26245	5.1e-08	6.8e-06	// Sb10g005010.1 // Sb04g035230.1 // Sb04g036320.1 // Sb01g037740.1 // Sb02g040990.1 // Sb02g035840.1 // Sb07g024800.1 // Sb05g001750.1 // Sb07g026360.1 // Sb04g025090.1 // Sb02g037390.1 // Sb01g001050.1 // Sb06g027940.1 // Sb01g043050.1 // Sb04g006370.1 // Sb07g006370.1 // Sb02g043840.1 // Sb04g002770.1 // Sb04g003410.1 // Sb05g024560.1 // Sb01g046910.1 // Sb10g002920.1 // Sb01g007540.1 // Sb02g…
GO:0009308	P	amine metabolic process	282	6158	827	26245	5.2e-08	6.9e-06	// Sb07g001990.1 // Sb03g001240.1 // Sb06g030260.1 // Sb01g023750.3 // Sb03g025720.1 // Sb04g038440.1 // Sb06g021340.1 // Sb02g003730.1 // Sb04g001710.1 // Sb04g004720.1 // Sb09g029170.1 // Sb03g031310.1 // Sb03g009170.1 // Sb06g030920.1 // Sb03g003630.1 // Sb04g009230.1 // Sb01g038010.1 // Sb06g024550.1 // Sb07g025100.1 // Sb01g038510.1 // Sb06g016990.1 // Sb07g024340.1 // Sb05g014880.1 // Sb09g…
GO:0051438	P	regulation of ubiquitin-protein ligase activity	55	6158	89	26245	6e-08	8e-06	// Sb10g005010.1 // Sb04g035230.1 // Sb04g036320.1 // Sb01g037740.1 // Sb02g040990.1 // Sb02g035840.1 // Sb07g024800.1 // Sb05g001750.1 // Sb07g026360.1 // Sb04g025090.1 // Sb02g037390.1 // Sb01g001050.1 // Sb06g027940.1 // Sb01g043050.1 // Sb04g006370.1 // Sb07g006370.1 // Sb02g043840.1 // Sb04g002770.1 // Sb04g003410.1 // Sb05g024560.1 // Sb01g046910.1 // Sb10g002920.1 // Sb01g007540.1 // Sb02g…
GO:0009966	P	regulation of signal transduction	130	6158	311	26245	6.2e-08	8.1e-06	// Sb09g022880.1 // Sb09g022770.2 // Sb10g001960.2 // Sb10g001960.3 // Sb10g003810.1 // Sb07g002090.1 // Sb03g006060.1 // Sb04g009050.1 // Sb04g037270.1 // Sb02g033960.1 // Sb08g005200.1 // Sb03g039200.1 // Sb01g004530.3 // Sb03g029470.1 // Sb02g029780.1 // Sb01g030380.1 // Sb04g005450.1 // Sb04g004320.1 // Sb05g002450.1 // Sb04g036470.1 // Sb09g025400.1 // Sb06g020520.1 // Sb01g010660.1 // Sb06g…
GO:0048731	P	system development	673	6158	2289	26245	6.5e-08	8.5e-06	// Sb03g040880.1 // Sb02g036000.1 // Sb03g036440.1 // Sb09g004420.1 // Sb10g003790.1 // Sb01g042750.1 // Sb06g014420.1 // Sb09g000750.1 // Sb07g028940.1 // Sb08g018270.1 // Sb02g033960.1 // Sb01g012610.1 // Sb10g027220.1 // Sb09g000410.1 // Sb03g009670.1 // Sb05g019540.1 // Sb04g036790.1 // Sb07g022500.1 // Sb02g006780.1 // Sb07g018020.1 // Sb09g000820.1 // Sb02g003530.1 // Sb04g010250.1 // Sb01g…
GO:0051351	P	positive regulation of ligase activity	51	6158	79	26245	6.5e-08	8.5e-06	// Sb10g005010.1 // Sb04g035230.1 // Sb04g036320.1 // Sb01g037740.1 // Sb02g040990.1 // Sb07g024800.1 // Sb07g026360.1 // Sb04g025090.1 // Sb02g037390.1 // Sb01g001050.1 // Sb06g027940.1 // Sb01g043050.1 // Sb07g006370.1 // Sb02g043840.1 // Sb04g002770.1 // Sb04g003410.1 // Sb05g024560.1 // Sb01g046910.1 // Sb01g007540.1 // Sb02g021080.1 // Sb01g033750.1 // Sb08g020840.1 // Sb02g029840.1 // Sb03g…
GO:0051443	P	positive regulation of ubiquitin-protein ligase activity	50	6158	77	26245	7.7e-08	9.9e-06	// Sb10g005010.1 // Sb04g035230.1 // Sb04g036320.1 // Sb01g037740.1 // Sb02g040990.1 // Sb07g024800.1 // Sb07g026360.1 // Sb04g025090.1 // Sb02g037390.1 // Sb01g001050.1 // Sb06g027940.1 // Sb01g043050.1 // Sb07g006370.1 // Sb02g043840.1 // Sb04g002770.1 // Sb04g003410.1 // Sb05g024560.1 // Sb01g046910.1 // Sb01g007540.1 // Sb02g021080.1 // Sb01g033750.1 // Sb08g020840.1 // Sb02g029840.1 // Sb04g…
GO:0034637	P	cellular carbohydrate biosynthetic process	146	6158	365	26245	8.5e-08	1.1e-05	// Sb03g044520.1 // Sb03g038960.3 // Sb08g018730.1 // Sb01g010280.1 // Sb03g006060.1 // Sb10g029870.1 // Sb01g020460.1 // Sb08g017750.1 // Sb06g003053.1 // Sb02g029780.1 // Sb08g001870.1 // Sb04g029820.1 // Sb03g044530.1 // Sb02g006330.1 // Sb03g035320.1 // Sb09g027450.1 // Sb01g035380.1 // Sb01g039340.1 // Sb04g027500.1 // Sb01g004210.1 // Sb04g031900.1 // Sb01g032570.1 // Sb06g029980.1 // Sb01g…
GO:0008283	P	cell proliferation	128	6158	307	26245	8.7e-08	1.1e-05	// Sb02g040820.1 // Sb10g008230.2 // Sb06g017490.1 // Sb01g021950.1 // Sb09g020710.1 // Sb01g003680.1 // Sb01g013730.1 // Sb01g020010.1 // Sb02g043840.1 // Sb03g039200.1 // Sb05g019540.1 // Sb01g047350.1 // Sb07g003130.1 // Sb03g030020.1 // Sb06g018910.1 // Sb07g021610.1 // Sb01g008160.1 // Sb03g034800.1 // Sb06g024310.1 // Sb07g027490.1 // Sb02g024730.1 // Sb01g008630.1 // Sb01g019790.1 // Sb01g…
GO:0046394	P	carboxylic acid biosynthetic process	226	6158	637	26245	9.9e-08	1.2e-05	// Sb07g001990.1 // Sb03g042440.1 // Sb06g030260.1 // Sb01g033050.1 // Sb04g026930.1 // Sb04g030300.1 // Sb04g038440.1 // Sb01g040670.1 // Sb08g020120.1 // Sb09g029170.1 // Sb03g031310.1 // Sb04g007190.1 // Sb01g003680.1 // Sb06g030920.1 // Sb01g038010.1 // Sb07g016760.2 // Sb04g026950.1 // Sb07g024340.1 // Sb06g000840.2 // Sb01g005650.1 // Sb04g027880.1 // Sb04g001930.1 // Sb07g022500.1 // Sb01g…
GO:0016053	P	organic acid biosynthetic process	226	6158	637	26245	9.9e-08	1.2e-05	// Sb07g001990.1 // Sb03g042440.1 // Sb06g030260.1 // Sb01g033050.1 // Sb04g026930.1 // Sb04g030300.1 // Sb04g038440.1 // Sb01g040670.1 // Sb08g020120.1 // Sb09g029170.1 // Sb03g031310.1 // Sb04g007190.1 // Sb01g003680.1 // Sb06g030920.1 // Sb01g038010.1 // Sb07g016760.2 // Sb04g026950.1 // Sb07g024340.1 // Sb06g000840.2 // Sb01g005650.1 // Sb04g027880.1 // Sb04g001930.1 // Sb07g022500.1 // Sb01g…
GO:0051437	P	positive regulation of ubiquitin-protein ligase activity during mitotic cell cycle	48	6158	73	26245	1.1e-07	1.3e-05	// Sb10g005010.1 // Sb04g035230.1 // Sb04g036320.1 // Sb01g037740.1 // Sb02g040990.1 // Sb07g024800.1 // Sb07g026360.1 // Sb04g025090.1 // Sb02g037390.1 // Sb01g001050.1 // Sb06g027940.1 // Sb01g043050.1 // Sb07g006370.1 // Sb02g043840.1 // Sb04g002770.1 // Sb04g003410.1 // Sb05g024560.1 // Sb01g046910.1 // Sb01g007540.1 // Sb01g033750.1 // Sb08g020840.1 // Sb02g029840.1 // Sb04g030840.2 // Sb01g…
GO:0016044	P	cellular membrane organization	168	6158	441	26245	1.3e-07	1.5e-05	// Sb01g046840.1 // Sb03g025490.1 // Sb04g002400.1 // Sb01g008840.1 // Sb07g004890.2 // Sb10g022370.1 // Sb01g007040.1 // Sb07g000290.1 // Sb04g031720.1 // Sb09g027370.1 // Sb04g037270.1 // Sb10g003060.1 // Sb06g000840.2 // Sb01g041930.1 // Sb08g004320.1 // Sb09g024810.1 // Sb06g033280.1 // Sb06g034200.1 // Sb01g010390.1 // Sb02g007513.2 // Sb01g000780.1 // Sb04g036240.1 // Sb01g050050.1 // Sb01g…
GO:0051439	P	regulation of ubiquitin-protein ligase activity during mitotic cell cycle	52	6158	84	26245	1.3e-07	1.6e-05	// Sb10g005010.1 // Sb04g035230.1 // Sb04g036320.1 // Sb01g037740.1 // Sb02g040990.1 // Sb02g035840.1 // Sb07g024800.1 // Sb07g026360.1 // Sb04g025090.1 // Sb02g037390.1 // Sb01g001050.1 // Sb06g027940.1 // Sb01g043050.1 // Sb04g006370.1 // Sb07g006370.1 // Sb02g043840.1 // Sb04g002770.1 // Sb04g003410.1 // Sb05g024560.1 // Sb01g046910.1 // Sb10g002920.1 // Sb01g007540.1 // Sb01g033750.1 // Sb08g…
GO:0007548	P	sex differentiation	101	6158	225	26245	1.3e-07	1.6e-05	// Sb10g008230.2 // Sb02g000210.1 // Sb01g013530.1 // Sb04g002400.1 // Sb09g022450.1 // Sb08g018270.1 // Sb03g009850.1 // Sb02g037850.1 // Sb04g036790.1 // Sb02g029780.1 // Sb01g034030.1 // Sb09g000820.1 // Sb01g027830.1 // Sb10g005960.1 // Sb0019s004400.1 // Sb02g039040.2 // Sb04g003370.1 // Sb03g034200.1 // Sb01g019790.1 // Sb06g028320.1 // Sb01g049880.1 // Sb02g029830.1 // Sb06g033140.1 // Sb0…
GO:0050790	P	regulation of catalytic activity	135	6158	333	26245	1.4e-07	1.7e-05	// Sb09g020530.1 // Sb09g020530.2 // Sb09g022880.1 // Sb01g000600.1 // Sb02g040870.1 // Sb02g034490.2 // Sb10g001960.2 // Sb10g001960.3 // Sb10g003810.1 // Sb07g002090.1 // Sb03g046520.1 // Sb04g035230.1 // Sb01g001050.1 // Sb04g037270.1 // Sb02g043840.1 // Sb09g020540.1 // Sb01g047750.1 // Sb02g029840.1 // Sb04g005450.1 // Sb04g010250.1 // Sb01g027860.2 // Sb03g037640.1 // Sb07g024900.1 // Sb06g…
GO:0022403	P	cell cycle phase	210	6158	588	26245	1.9e-07	2.3e-05	// Sb01g047680.1 // Sb03g024490.1 // Sb01g021950.1 // Sb10g003810.1 // Sb07g004890.2 // Sb02g039500.1 // Sb10g031080.1 // Sb10g008840.1 // Sb01g003680.1 // Sb07g001980.1 // Sb04g036050.1 // Sb02g043840.1 // Sb09g020180.1 // Sb03g039200.1 // Sb05g012740.1 // Sb07g020280.1 // Sb02g031280.1 // Sb07g009570.1 // Sb04g026160.1 // Sb09g000820.1 // Sb03g028970.1 // Sb03g040550.2 // Sb01g027860.2 // Sb01g…
GO:0018130	P	heterocycle biosynthetic process	77	6158	155	26245	1.9e-07	2.3e-05	// Sb03g035760.1 // Sb08g004300.1 // Sb06g028690.1 // Sb03g039820.1 // Sb01g006120.2 // Sb01g040670.1 // Sb08g020120.1 // Sb06g031800.1 // Sb01g048790.1 // Sb09g016840.1 // Sb02g028140.1 // Sb02g026140.1 // Sb01g045920.2 // Sb04g026360.1 // Sb09g024120.1 // Sb07g007490.1 // Sb01g036030.1 // Sb03g028760.1 // Sb02g035700.1 // Sb09g001550.1 // Sb04g004630.1 // Sb03g029120.1 // Sb10g020910.1 // Sb08g…
GO:0006007	P	glucose catabolic process	91	6158	197	26245	2e-07	2.3e-05	// Sb03g029570.1 // Sb03g034190.1 // Sb03g008050.1 // Sb08g018730.1 // Sb04g023180.1 // Sb06g001120.1 // Sb05g008760.1 // Sb10g007800.1 // Sb02g038710.1 // Sb04g004690.2 // Sb03g003140.1 // Sb09g026080.1 // Sb09g026150.1 // Sb01g012240.1 // Sb02g029470.1 // Sb09g006030.1 // Sb07g021320.2 // Sb08g006500.1 // Sb04g004750.1 // Sb02g002390.1 // Sb09g004610.1 // Sb02g030620.1 // Sb03g034230.1 // Sb08g…
GO:0006911	P	phagocytosis, engulfment	51	6158	83	26245	2e-07	2.3e-05	// Sb01g010190.1 // Sb01g013020.1 // Sb01g006320.1 // Sb03g000410.1 // Sb01g028320.1 // Sb03g012910.1 // Sb0012s004900.1 // Sb06g016660.1 // Sb01g050050.1 // Sb07g000290.1 // Sb01g014140.1 // Sb04g037270.1 // Sb10g003060.1 // Sb04g038560.1 // Sb10g025700.1 // Sb03g011260.1 // Sb02g006500.1 // Sb10g005060.1 // Sb01g007040.1 // Sb08g006370.1 // Sb01g035280.1 // Sb01g010390.1 // Sb04g024980.1 // Sb0…
GO:0010646	P	regulation of cell communication	132	6158	326	26245	2e-07	2.3e-05	// Sb09g022880.1 // Sb09g022770.2 // Sb10g001960.2 // Sb10g001960.3 // Sb10g003810.1 // Sb07g002090.1 // Sb02g010100.2 // Sb03g006060.1 // Sb04g009050.1 // Sb04g037270.1 // Sb02g033960.1 // Sb08g005200.1 // Sb03g039200.1 // Sb01g004530.3 // Sb03g029470.1 // Sb02g029780.1 // Sb01g030380.1 // Sb04g005450.1 // Sb04g004320.1 // Sb05g002450.1 // Sb04g036470.1 // Sb09g025400.1 // Sb06g020520.1 // Sb01g…
GO:0019320	P	hexose catabolic process	91	6158	197	26245	2e-07	2.3e-05	// Sb03g029570.1 // Sb03g034190.1 // Sb03g008050.1 // Sb08g018730.1 // Sb04g023180.1 // Sb06g001120.1 // Sb05g008760.1 // Sb10g007800.1 // Sb02g038710.1 // Sb04g004690.2 // Sb03g003140.1 // Sb09g026080.1 // Sb09g026150.1 // Sb01g012240.1 // Sb02g029470.1 // Sb09g006030.1 // Sb07g021320.2 // Sb08g006500.1 // Sb04g004750.1 // Sb02g002390.1 // Sb09g004610.1 // Sb02g030620.1 // Sb03g034230.1 // Sb08g…
GO:0051186	P	cofactor metabolic process	170	6158	452	26245	2.1e-07	2.4e-05	// Sb03g029570.1 // Sb03g034190.1 // Sb06g001280.1 // Sb02g042340.2 // Sb02g035700.1 // Sb10g027240.1 // Sb01g017810.1 // Sb08g020120.1 // Sb06g031800.1 // Sb03g007140.1 // Sb08g018730.1 // Sb01g043660.1 // Sb04g023180.1 // Sb09g005810.1 // Sb01g049310.1 // Sb06g020150.2 // Sb06g020150.1 // Sb03g000990.1 // Sb06g018750.1 // Sb03g029840.1 // Sb02g038710.1 // Sb02g000720.1 // Sb02g020320.1 // Sb07g…
GO:0016070	P	RNA metabolic process	844	6158	2983	26245	2.6e-07	3e-05	// Sb02g036430.1 // Sb03g046040.1 // Sb01g035770.1 // Sb09g019380.1 // Sb10g023820.1 // Sb04g025750.1 // Sb06g014420.1 // Sb06g013920.1 // Sb02g006000.1 // Sb10g027220.1 // Sb07g003820.1 // Sb01g003800.1 // Sb06g030660.1 // Sb05g019540.1 // Sb09g023630.1 // Sb02g009590.1 // Sb01g017770.1 // Sb08g008300.2 // Sb04g001820.1 // Sb08g004910.1 // Sb04g005620.1 // Sb09g000820.1 // Sb01g008160.1 // Sb07g…
GO:0006732	P	coenzyme metabolic process	128	6158	316	26245	3e-07	3.4e-05	// Sb03g029570.1 // Sb03g034190.1 // Sb06g001280.1 // Sb10g027240.1 // Sb02g037480.1 // Sb08g020120.1 // Sb06g031800.1 // Sb08g018730.1 // Sb04g008330.1 // Sb04g023180.1 // Sb01g049310.1 // Sb06g020150.2 // Sb06g020150.1 // Sb03g000990.1 // Sb06g018750.1 // Sb03g029840.1 // Sb02g038710.1 // Sb02g000720.1 // Sb04g025100.3 // Sb07g004260.1 // Sb03g035090.1 // Sb07g004820.1 // Sb10g000420.1 // Sb07g…
GO:0065009	P	regulation of molecular function	154	6158	402	26245	3.2e-07	3.6e-05	// Sb09g020530.1 // Sb09g020530.2 // Sb09g022880.1 // Sb01g000600.1 // Sb02g040870.1 // Sb02g034490.2 // Sb10g001960.2 // Sb10g001960.3 // Sb09g029950.1 // Sb10g003810.1 // Sb07g002090.1 // Sb03g046520.1 // Sb04g035230.1 // Sb01g001050.1 // Sb02g022770.1 // Sb04g037270.1 // Sb02g043840.1 // Sb10g022710.1 // Sb09g020540.1 // Sb01g047750.1 // Sb02g029840.1 // Sb04g005450.1 // Sb04g010250.1 // Sb01g…
GO:0044093	P	positive regulation of molecular function	80	6158	167	26245	3.5e-07	3.9e-05	// Sb10g005010.1 // Sb04g035230.1 // Sb04g036320.1 // Sb01g046840.1 // Sb01g037740.1 // Sb02g040870.1 // Sb02g040990.1 // Sb07g024800.1 // Sb07g026360.1 // Sb04g025090.1 // Sb02g037390.1 // Sb01g009760.1 // Sb01g001050.1 // Sb06g027940.1 // Sb01g043050.1 // Sb06g020620.1 // Sb01g007540.1 // Sb07g004970.1 // Sb04g006830.1 // Sb10g025190.1 // Sb04g002770.1 // Sb04g003410.1 // Sb02g037850.1 // Sb03g…
GO:0033365	P	protein localization in organelle	81	6158	170	26245	3.5e-07	3.9e-05	// Sb01g047680.1 // Sb01g018450.1 // Sb03g006580.1 // Sb08g015540.1 // Sb09g016470.1 // Sb01g010190.1 // Sb07g004910.1 // Sb09g004010.1 // Sb01g035410.2 // Sb04g005280.1 // Sb01g049670.1 // Sb02g038750.1 // Sb02g032420.1 // Sb01g043260.1 // Sb04g031720.1 // Sb09g026970.1 // Sb09g022490.1 // Sb07g023490.1 // Sb01g049640.1 // Sb04g026090.1 // Sb06g029010.1 // Sb02g039390.1 // Sb01g036760.1 // Sb03g…
GO:0010941	P	regulation of cell death	103	6158	238	26245	3.9e-07	4.3e-05	// Sb01g046840.1 // Sb02g040870.1 // Sb02g034490.2 // Sb10g001960.2 // Sb10g001960.3 // Sb01g008840.1 // Sb03g046520.1 // Sb10g001000.1 // Sb01g003290.1 // Sb04g036050.1 // Sb03g009850.1 // Sb05g018030.1 // Sb01g004530.3 // Sb03g030020.1 // Sb07g018230.1 // Sb01g038630.1 // Sb01g042020.1 // Sb02g030380.1 // Sb04g012930.1 // Sb03g037160.1 // Sb02g042540.1 // Sb03g040330.1 // Sb07g024080.1 // Sb04g…
GO:0043067	P	regulation of programmed cell death	103	6158	238	26245	3.9e-07	4.3e-05	// Sb01g046840.1 // Sb02g040870.1 // Sb02g034490.2 // Sb10g001960.2 // Sb10g001960.3 // Sb01g008840.1 // Sb03g046520.1 // Sb10g001000.1 // Sb01g003290.1 // Sb04g036050.1 // Sb03g009850.1 // Sb05g018030.1 // Sb01g004530.3 // Sb03g030020.1 // Sb07g018230.1 // Sb01g038630.1 // Sb01g042020.1 // Sb02g030380.1 // Sb04g012930.1 // Sb03g037160.1 // Sb02g042540.1 // Sb03g040330.1 // Sb07g024080.1 // Sb04g…
GO:0006364	P	rRNA processing	83	6158	177	26245	4.2e-07	4.6e-05	// Sb02g037530.1 // Sb03g002860.1 // Sb04g021020.1 // Sb03g032750.1 // Sb01g035770.1 // Sb06g028190.1 // Sb01g049070.1 // Sb01g003090.1 // Sb09g024910.1 // Sb01g011100.1 // Sb03g037600.1 // Sb03g000410.1 // Sb01g035410.2 // Sb02g041390.1 // Sb09g028780.1 // Sb03g013640.1 // Sb04g037640.1 // Sb02g031040.1 // Sb07g005510.1 // Sb06g013920.1 // Sb03g005040.1 // Sb03g009870.1 // Sb01g035290.1 // Sb02g…
GO:0016072	P	rRNA metabolic process	84	6158	180	26245	4.2e-07	4.6e-05	// Sb02g037530.1 // Sb03g002860.1 // Sb04g021020.1 // Sb03g032750.1 // Sb01g035770.1 // Sb06g028190.1 // Sb01g049070.1 // Sb01g003090.1 // Sb09g024910.1 // Sb01g011100.1 // Sb03g037600.1 // Sb03g000410.1 // Sb01g035410.2 // Sb02g041390.1 // Sb09g028780.1 // Sb03g013640.1 // Sb04g037640.1 // Sb02g031040.1 // Sb07g005510.1 // Sb06g013920.1 // Sb03g005040.1 // Sb03g009870.1 // Sb01g035290.1 // Sb02g…
GO:0043623	P	cellular protein complex assembly	102	6158	236	26245	4.7e-07	5e-05	// Sb04g038300.1 // Sb09g004420.1 // Sb09g022450.1 // Sb04g001690.1 // Sb09g027370.1 // Sb01g020010.1 // Sb09g016470.1 // Sb09g020180.1 // Sb01g006310.1 // Sb02g033680.3 // Sb02g033680.2 // Sb02g033680.1 // Sb01g012740.1 // Sb03g011510.2 // Sb04g004790.1 // Sb02g004770.1 // Sb06g030360.1 // Sb02g035390.1 // Sb01g045820.1 // Sb01g010190.1 // Sb10g027010.1 // Sb10g011790.1 // Sb01g006650.1 // Sb06g…
GO:0048513	P	organ development	619	6158	2122	26245	5.6e-07	5.9e-05	// Sb03g040880.1 // Sb02g036000.1 // Sb03g036440.1 // Sb09g004420.1 // Sb10g003790.1 // Sb01g042750.1 // Sb06g014420.1 // Sb09g000750.1 // Sb07g028940.1 // Sb08g018270.1 // Sb02g033960.1 // Sb01g012610.1 // Sb10g027220.1 // Sb09g000410.1 // Sb03g009670.1 // Sb05g019540.1 // Sb04g036790.1 // Sb07g022500.1 // Sb02g006780.1 // Sb01g020520.1 // Sb09g000820.1 // Sb02g003530.1 // Sb04g010250.1 // Sb01g…
GO:0042981	P	regulation of apoptosis	91	6158	203	26245	5.6e-07	6e-05	// Sb01g046840.1 // Sb02g040870.1 // Sb02g034490.2 // Sb10g001960.2 // Sb10g001960.3 // Sb01g010680.1 // Sb10g001000.1 // Sb01g003290.1 // Sb04g036050.1 // Sb03g009850.1 // Sb01g004530.3 // Sb03g030020.1 // Sb07g018230.1 // Sb01g038630.1 // Sb01g042020.1 // Sb02g030380.1 // Sb04g012930.1 // Sb03g037160.1 // Sb07g024080.1 // Sb04g003640.1 // Sb06g015420.1 // Sb01g013820.1 // Sb01g028720.1 // Sb02g…
GO:0055086	P	nucleobase, nucleoside and nucleotide metabolic process	174	6158	477	26245	7.2e-07	7.6e-05	// Sb02g040820.1 // Sb03g034190.1 // Sb09g019760.1 // Sb03g025720.1 // Sb01g040670.1 // Sb04g025750.1 // Sb03g008050.1 // Sb08g018730.1 // Sb06g030400.1 // Sb04g023180.1 // Sb04g028610.1 // Sb08g016650.2 // Sb03g035540.1 // Sb08g019790.1 // Sb03g033270.1 // Sb02g038710.1 // Sb09g022850.1 // Sb01g034030.1 // Sb03g026410.1 // Sb07g004820.1 // Sb10g000960.2 // Sb08g010860.1 // Sb07g023320.1 // Sb09g…
GO:0031325	P	positive regulation of cellular metabolic process	125	6158	313	26245	7.4e-07	7.8e-05	// Sb10g024430.1 // Sb04g035230.1 // Sb10g030470.1 // Sb01g021950.1 // Sb03g005050.1 // Sb01g001050.1 // Sb02g025010.1 // Sb02g043840.1 // Sb03g039200.1 // Sb04g036790.1 // Sb07g003130.1 // Sb08g016670.1 // Sb01g043590.1 // Sb10g003770.1 // Sb02g029840.1 // Sb07g021610.1 // Sb01g027860.2 // Sb01g028230.1 // Sb03g037640.1 // Sb07g024900.1 // Sb02g020790.2 // Sb01g046910.1 // Sb02g024730.1 // Sb04g…
GO:0006909	P	phagocytosis	60	6158	113	26245	7.9e-07	8.2e-05	// Sb07g004170.1 // Sb01g010190.1 // Sb01g013020.1 // Sb01g006320.1 // Sb03g000410.1 // Sb01g028320.1 // Sb03g012910.1 // Sb0012s004900.1 // Sb06g016660.1 // Sb01g050050.1 // Sb07g000290.1 // Sb01g041650.1 // Sb04g037270.1 // Sb10g003060.1 // Sb04g038560.1 // Sb10g025700.1 // Sb03g011260.1 // Sb02g006500.1 // Sb10g005060.1 // Sb04g008330.1 // Sb01g007040.1 // Sb08g006370.1 // Sb03g026410.1 // Sb0…
GO:0007242	P	intracellular signaling cascade	436	6158	1430	26245	7.9e-07	8.2e-05	// Sb08g016180.1 // Sb09g029950.1 // Sb02g040170.1 // Sb08g005080.1 // Sb06g014420.1 // Sb02g033960.1 // Sb10g027220.1 // Sb03g038870.1 // Sb06g030660.1 // Sb05g019540.1 // Sb01g028750.1 // Sb09g028400.1 // Sb04g005450.1 // Sb01g000770.1 // Sb03g047270.1 // Sb04g036470.1 // Sb06g020520.1 // Sb01g010660.1 // Sb10g021750.1 // Sb04g023730.1 // Sb03g009760.1 // Sb04g008790.1 // Sb02g043140.1 // Sb04g…
GO:0000279	P	M phase	179	6158	496	26245	8.7e-07	8.9e-05	// Sb01g032730.1 // Sb09g004420.1 // Sb01g021950.1 // Sb10g003810.1 // Sb07g004890.2 // Sb02g039500.1 // Sb10g008840.1 // Sb01g003680.1 // Sb07g001980.1 // Sb04g009940.1 // Sb02g043840.1 // Sb09g020180.1 // Sb03g039200.1 // Sb05g012740.1 // Sb07g020280.1 // Sb02g031280.1 // Sb07g009570.1 // Sb04g026160.1 // Sb09g000820.1 // Sb03g028970.1 // Sb03g040550.2 // Sb01g027860.2 // Sb01g017240.1 // Sb02g…
GO:0006753	P	nucleoside phosphate metabolic process	158	6158	425	26245	9.4e-07	9.6e-05	// Sb02g040820.1 // Sb03g034190.1 // Sb09g019760.1 // Sb03g025720.1 // Sb01g040670.1 // Sb03g008050.1 // Sb08g018730.1 // Sb06g030400.1 // Sb04g023180.1 // Sb04g028610.1 // Sb08g016650.2 // Sb03g035540.1 // Sb09g029130.1 // Sb03g033270.1 // Sb02g038710.1 // Sb09g022850.1 // Sb01g034030.1 // Sb03g026410.1 // Sb07g004820.1 // Sb08g010860.1 // Sb07g023320.1 // Sb09g030620.1 // Sb08g001260.1 // Sb04g…
GO:0009117	P	nucleotide metabolic process	158	6158	425	26245	9.4e-07	9.6e-05	// Sb02g040820.1 // Sb03g034190.1 // Sb09g019760.1 // Sb03g025720.1 // Sb01g040670.1 // Sb03g008050.1 // Sb08g018730.1 // Sb06g030400.1 // Sb04g023180.1 // Sb04g028610.1 // Sb08g016650.2 // Sb03g035540.1 // Sb09g029130.1 // Sb03g033270.1 // Sb02g038710.1 // Sb09g022850.1 // Sb01g034030.1 // Sb03g026410.1 // Sb07g004820.1 // Sb08g010860.1 // Sb07g023320.1 // Sb09g030620.1 // Sb08g001260.1 // Sb04g…
GO:0005975	P	carbohydrate metabolic process	441	6158	1452	26245	9.6e-07	9.7e-05	// Sb03g011040.1 // Sb08g018730.1 // Sb04g023180.1 // Sb01g008030.5 // Sb05g008760.1 // Sb10g007800.1 // Sb06g003053.1 // Sb06g015880.1 // Sb01g038580.1 // Sb08g001870.1 // Sb02g035160.1 // Sb07g021610.1 // Sb01g025310.1 // Sb04g035020.1 // Sb03g035320.1 // Sb02g024730.1 // Sb10g010600.1 // Sb08g004410.1 // Sb01g039340.1 // Sb03g011180.1 // Sb04g027500.1 // Sb01g004210.1 // Sb09g006030.1 // Sb10g…
GO:0009893	P	positive regulation of metabolic process	125	6158	316	26245	1.1e-06	0.00011	// Sb10g024430.1 // Sb04g035230.1 // Sb10g030470.1 // Sb01g021950.1 // Sb03g005050.1 // Sb01g001050.1 // Sb02g025010.1 // Sb02g043840.1 // Sb03g039200.1 // Sb04g036790.1 // Sb07g003130.1 // Sb08g016670.1 // Sb01g043590.1 // Sb10g003770.1 // Sb02g029840.1 // Sb07g021610.1 // Sb01g027860.2 // Sb01g028230.1 // Sb03g037640.1 // Sb07g024900.1 // Sb02g020790.2 // Sb01g046910.1 // Sb02g024730.1 // Sb04g…
GO:0043085	P	positive regulation of catalytic activity	74	6158	156	26245	1.2e-06	0.00012	// Sb10g005010.1 // Sb04g035230.1 // Sb04g036320.1 // Sb01g046840.1 // Sb01g037740.1 // Sb02g040870.1 // Sb02g040990.1 // Sb07g024800.1 // Sb07g026360.1 // Sb04g025090.1 // Sb02g037390.1 // Sb01g009760.1 // Sb01g001050.1 // Sb06g027940.1 // Sb01g043050.1 // Sb06g020620.1 // Sb01g007540.1 // Sb07g004970.1 // Sb02g043840.1 // Sb10g025190.1 // Sb04g002770.1 // Sb04g003410.1 // Sb03g031520.1 // Sb05g…
GO:0006417	P	regulation of translation	58	6158	110	26245	1.4e-06	0.00014	// Sb03g030430.1 // Sb01g038080.3 // Sb01g008480.1 // Sb01g043590.1 // Sb09g026450.1 // Sb09g030590.1 // Sb02g004670.1 // Sb10g028940.1 // Sb02g004110.1 // Sb01g046430.1 // Sb0014s003010.1 // Sb07g005390.1 // Sb01g045090.1 // Sb03g030995.1 // Sb04g001220.1 // Sb02g033940.1 // Sb04g025410.1 // Sb01g019730.1 // Sb04g036790.1 // Sb09g028700.1 // Sb01g013530.1 // Sb02g037930.1 // Sb01g013180.1 // Sb0…
GO:0000003	P	reproduction	774	6158	2747	26245	1.5e-06	0.00015	// Sb09g022770.2 // Sb07g003820.1 // Sb03g036440.1 // Sb01g007390.1 // Sb05g019600.1 // Sb01g015470.1 // Sb04g001710.1 // Sb01g013700.1 // Sb07g028940.1 // Sb08g018270.1 // Sb09g001410.1 // Sb10g027220.1 // Sb09g000410.1 // Sb04g025770.1 // Sb05g019540.1 // Sb04g036790.1 // Sb05g012740.1 // Sb06g016920.1 // Sb01g017770.1 // Sb02g006780.1 // Sb01g020520.1 // Sb09g000820.1 // Sb03g040550.2 // Sb01g…
GO:0009886	P	post-embryonic morphogenesis	62	6158	122	26245	1.6e-06	0.00016	// Sb0012s004780.1 // Sb07g004560.1 // Sb01g008480.1 // Sb09g028500.1 // Sb06g018910.1 // Sb01g004710.1 // Sb04g033850.1 // Sb05g009500.1 // Sb06g014420.1 // Sb06g023990.1 // Sb04g007180.1 // Sb03g030995.1 // Sb03g032990.1 // Sb08g020590.1 // Sb03g009850.1 // Sb04g029700.1 // Sb09g007890.1 // Sb01g047130.1 // Sb02g029020.1 // Sb03g040320.1 // Sb09g003870.1 // Sb02g037930.1 // Sb04g023870.1 // Sb0…
GO:0006366	P	transcription from RNA polymerase II promoter	130	6158	336	26245	1.7e-06	0.00016	// Sb01g012880.1 // Sb02g029140.1 // Sb02g038550.1 // Sb01g021950.1 // Sb04g025750.1 // Sb02g000210.1 // Sb10g008840.1 // Sb01g013730.1 // Sb02g030650.1 // Sb03g039200.1 // Sb08g004310.1 // Sb07g003130.1 // Sb08g016670.1 // Sb09g025080.1 // Sb04g001820.1 // Sb08g004910.1 // Sb09g000820.1 // Sb06g019180.1 // Sb01g028230.1 // Sb02g025360.1 // Sb09g000610.1 // Sb01g019040.1 // Sb03g005050.1 // Sb01g…
GO:0040035	P	hermaphrodite genitalia development	75	6158	161	26245	1.8e-06	0.00017	// Sb01g049070.1 // Sb02g000210.1 // Sb07g008100.1 // Sb06g028190.1 // Sb10g008230.2 // Sb03g031290.1 // Sb04g002400.1 // Sb10g029690.1 // Sb02g043990.1 // Sb01g039540.1 // Sb02g004540.1 // Sb02g037390.1 // Sb04g025800.1 // Sb04g030910.1 // Sb06g001360.1 // Sb02g041010.1 // Sb02g039040.2 // Sb03g009850.1 // Sb04g016750.1 // Sb03g004040.1 // Sb03g037480.1 // Sb01g049880.1 // Sb01g003410.1 // Sb03g…
GO:0034470	P	ncRNA processing	114	6158	285	26245	2.1e-06	0.0002	// Sb03g032750.1 // Sb01g035770.1 // Sb05g013830.1 // Sb07g005510.1 // Sb06g013920.1 // Sb02g006000.1 // Sb08g004310.1 // Sb02g009590.1 // Sb10g010000.1 // Sb10g030906.1 // Sb01g009400.1 // Sb10g026400.1 // Sb01g019710.1 // Sb01g000780.1 // Sb08g017070.1 // Sb01g042020.1 // Sb10g031070.1 // Sb04g033060.1 // Sb09g027390.1 // Sb09g019200.1 // Sb10g000250.1 // Sb04g029010.1 // Sb02g037530.1 // Sb03g…
GO:0048806	P	genitalia development	78	6158	171	26245	2.1e-06	0.0002	// Sb01g049070.1 // Sb02g000210.1 // Sb07g008100.1 // Sb06g028190.1 // Sb10g008230.2 // Sb03g031290.1 // Sb07g004910.1 // Sb04g002400.1 // Sb10g029690.1 // Sb02g043990.1 // Sb01g039540.1 // Sb02g004540.1 // Sb02g037390.1 // Sb04g025800.1 // Sb04g030910.1 // Sb06g001360.1 // Sb02g041010.1 // Sb02g039040.2 // Sb03g009850.1 // Sb04g016750.1 // Sb03g004040.1 // Sb03g037480.1 // Sb01g049880.1 // Sb01g…
GO:0051128	P	regulation of cellular component organization	112	6158	279	26245	2.2e-06	0.00021	// Sb02g038550.1 // Sb04g038300.1 // Sb01g046840.1 // Sb03g043840.1 // Sb04g002400.1 // Sb03g009760.1 // Sb07g004890.2 // Sb03g009170.1 // Sb09g016470.1 // Sb03g009850.1 // Sb09g020180.1 // Sb08g016307.1 // Sb02g029780.1 // Sb07g020280.1 // Sb09g004420.1 // Sb02g041320.1 // Sb03g028970.1 // Sb04g004320.1 // Sb01g019040.1 // Sb02g026120.1 // Sb04g031190.1 // Sb01g047340.1 // Sb02g004770.1 // Sb06g…
GO:0016051	P	carbohydrate biosynthetic process	169	6158	473	26245	2.8e-06	0.00026	// Sb03g044520.1 // Sb03g038960.3 // Sb08g018730.1 // Sb01g010280.1 // Sb03g006060.1 // Sb02g033160.1 // Sb10g029870.1 // Sb01g020460.1 // Sb08g017750.1 // Sb06g003053.1 // Sb02g029780.1 // Sb08g001870.1 // Sb04g029820.1 // Sb03g044530.1 // Sb02g006330.1 // Sb08g003090.1 // Sb03g035320.1 // Sb09g027450.1 // Sb01g035380.1 // Sb01g039340.1 // Sb06g031590.1 // Sb04g027500.1 // Sb01g004210.1 // Sb04g…
GO:0006413	P	translational initiation	55	6158	105	26245	3e-06	0.00029	// Sb02g028310.1 // Sb01g013530.1 // Sb02g017910.1 // Sb09g030590.1 // Sb03g044640.1 // Sb01g028520.1 // Sb02g004110.1 // Sb03g007840.1 // Sb0014s003010.1 // Sb07g001980.1 // Sb04g003390.1 // Sb01g049700.1 // Sb06g021850.1 // Sb01g045090.1 // Sb01g019730.1 // Sb04g036790.1 // Sb09g028700.1 // Sb03g030430.1 // Sb04g022800.2 // Sb09g026780.1 // Sb02g031020.1 // Sb08g015410.1 // Sb01g036250.1 // Sb0…
GO:0000904	P	cell morphogenesis involved in differentiation	89	6158	208	26245	3.3e-06	0.00031	// Sb04g038300.1 // Sb03g009760.1 // Sb02g010100.2 // Sb06g003290.1 // Sb01g013730.1 // Sb01g036250.1 // Sb09g022490.1 // Sb01g050330.1 // Sb04g004320.1 // Sb06g024310.1 // Sb06g021870.1 // Sb04g004790.1 // Sb07g005930.1 // Sb10g023010.1 // Sb04g033585.1 // Sb03g032630.1 // Sb10g008840.1 // Sb01g049880.1 // Sb01g047340.1 // Sb02g004770.1 // Sb04g003440.1 // Sb02g029520.1 // Sb06g020470.1 // Sb06g…
GO:0006979	P	response to oxidative stress	206	6158	605	26245	3.4e-06	0.00032	// Sb10g022780.1 // Sb03g042500.1 // Sb04g003965.1 // Sb10g028780.1 // Sb09g004370.1 // Sb03g003650.1 // Sb01g034750.1 // Sb03g008050.1 // Sb10g003810.1 // Sb04g003480.1 // Sb10g030840.1 // Sb04g023180.1 // Sb01g000700.1 // Sb08g007270.1 // Sb03g006900.1 // Sb02g036870.1 // Sb07g007640.1 // Sb02g023830.1 // Sb01g004530.3 // Sb02g000720.1 // Sb02g020320.1 // Sb06g033870.1 // Sb10g021650.1 // Sb04g…
GO:0006888	P	ER to Golgi vesicle-mediated transport	50	6158	92	26245	3.8e-06	0.00036	// Sb04g037580.2 // Sb06g017650.1 // Sb04g033160.1 // Sb0012s004900.1 // Sb05g024260.1 // Sb04g002400.1 // Sb03g009760.1 // Sb05g016000.1 // Sb06g001240.1 // Sb02g043460.1 // Sb07g000290.1 // Sb04g030910.1 // Sb01g014140.1 // Sb01g046840.1 // Sb03g029930.1 // Sb07g008560.1 // Sb02g007513.2 // Sb03g001760.1 // Sb10g005060.1 // Sb06g000840.2 // Sb06g033280.1 // Sb01g038550.2 // Sb04g002250.1 // Sb0…
GO:0009266	P	response to temperature stimulus	287	6158	902	26245	4.7e-06	0.00043	// Sb03g029570.1 // Sb03g000380.1 // Sb10g028780.1 // Sb04g004520.1 // Sb02g040870.1 // Sb03g003650.1 // Sb04g011100.1 // Sb03g024040.1 // Sb09g020840.1 // Sb04g003480.1 // Sb02g001060.1 // Sb01g010280.1 // Sb01g028700.1 // Sb07g028940.1 // Sb10g030240.1 // Sb01g049020.1 // Sb01g020010.1 // Sb02g043840.1 // Sb04g003700.1 // Sb09g004470.1 // Sb01g020460.1 // Sb10g008580.1 // Sb08g005200.1 // Sb05g…
GO:0034660	P	ncRNA metabolic process	146	6158	399	26245	4.7e-06	0.00044	// Sb03g001240.1 // Sb01g035770.1 // Sb02g003730.1 // Sb05g013830.1 // Sb07g005510.1 // Sb06g013920.1 // Sb02g006000.1 // Sb07g025100.1 // Sb01g038510.1 // Sb08g004310.1 // Sb03g027900.1 // Sb02g009590.1 // Sb10g010000.1 // Sb10g030906.1 // Sb01g009400.1 // Sb06g020610.1 // Sb10g026400.1 // Sb09g022590.2 // Sb04g034020.1 // Sb01g019710.1 // Sb01g000780.1 // Sb07g004420.1 // Sb08g017070.1 // Sb01g…
GO:0043086	P	negative regulation of catalytic activity	77	6158	173	26245	4.9e-06	0.00045	// Sb10g005010.1 // Sb09g021400.1 // Sb04g035230.1 // Sb04g036320.1 // Sb01g037740.1 // Sb02g040990.1 // Sb05g022600.1 // Sb10g001960.2 // Sb10g023610.1 // Sb10g031090.1 // Sb07g024800.1 // Sb05g001750.1 // Sb07g026360.1 // Sb04g025090.1 // Sb02g037390.1 // Sb01g001050.1 // Sb06g027940.1 // Sb01g043050.1 // Sb06g020620.1 // Sb04g006370.1 // Sb07g006370.1 // Sb02g043840.1 // Sb10g025800.1 // Sb10g…
GO:0006096	P	glycolysis	67	6158	143	26245	5.3e-06	0.00048	// Sb03g029570.1 // Sb03g011130.1 // Sb10g008850.1 // Sb02g031030.1 // Sb02g029470.1 // Sb08g021770.1 // Sb03g045420.1 // Sb04g019020.1 // Sb03g013290.1 // Sb09g004610.1 // Sb08g017020.1 // Sb05g002900.1 // Sb06g001120.1 // Sb10g026710.3 // Sb10g002460.1 // Sb05g008760.1 // Sb01g028470.1 // Sb04g025120.1 // Sb02g004550.1 // Sb08g002890.1 // Sb04g000590.1 // Sb10g029870.1 // Sb01g013540.1 // Sb04g…
GO:0048856	P	anatomical structure development	1040	6158	3841	26245	6e-06	0.00054	// Sb03g040880.1 // Sb03g046040.1 // Sb09g022770.2 // Sb07g003820.1 // Sb03g036440.1 // Sb09g004420.1 // Sb10g003790.1 // Sb07g005380.1 // Sb04g001710.1 // Sb01g042750.1 // Sb01g013700.1 // Sb09g000750.1 // Sb06g013920.1 // Sb07g028940.1 // Sb01g048190.1 // Sb08g018270.1 // Sb09g001410.1 // Sb01g012610.1 // Sb10g027220.1 // Sb09g000410.1 // Sb04g025770.1 // Sb05g019540.1 // Sb04g036790.1 // Sb05g…
GO:0070887	P	cellular response to chemical stimulus	296	6158	941	26245	6.9e-06	0.00063	// Sb02g036730.1 // Sb10g024430.1 // Sb10g028780.1 // Sb01g046840.1 // Sb03g041110.1 // Sb10g001960.2 // Sb01g037050.4 // Sb09g029950.1 // Sb05g003390.1 // Sb02g024705.1 // Sb08g005080.1 // Sb06g014420.1 // Sb03g006060.1 // Sb04g001690.1 // Sb01g000700.1 // Sb10g001900.1 // Sb08g000900.1 // Sb01g038010.1 // Sb02g040210.1 // Sb10g027220.1 // Sb03g038870.1 // Sb06g031060.1 // Sb08g017600.1 // Sb01g…
GO:0007005	P	mitochondrion organization	61	6158	127	26245	7.6e-06	0.00067	// Sb02g008640.1 // Sb01g010240.1 // Sb09g026970.1 // Sb02g043680.1 // Sb03g044130.1 // Sb06g023210.1 // Sb07g004910.1 // Sb03g025820.1 // Sb01g013700.1 // Sb01g049670.1 // Sb02g038750.1 // Sb09g027960.1 // Sb10g008870.1 // Sb04g031720.1 // Sb02g037780.1 // Sb03g044010.1 // Sb01g020010.1 // Sb01g010010.1 // Sb09g022490.1 // Sb07g023490.1 // Sb01g049640.1 // Sb01g036760.1 // Sb06g021460.1 // Sb06g…
GO:0009409	P	response to cold	209	6158	625	26245	7.6e-06	0.00067	// Sb03g029570.1 // Sb10g028780.1 // Sb04g004520.1 // Sb03g003650.1 // Sb04g011100.1 // Sb03g024040.1 // Sb10g003810.1 // Sb04g003480.1 // Sb02g001060.1 // Sb01g010280.1 // Sb01g028700.1 // Sb07g028940.1 // Sb10g030240.1 // Sb01g049020.1 // Sb09g004470.1 // Sb08g005200.1 // Sb01g028750.1 // Sb06g015880.1 // Sb08g016670.1 // Sb04g004690.2 // Sb06g021150.1 // Sb02g000330.1 // Sb01g011910.1 // Sb01g…
GO:0006084	P	acetyl-CoA metabolic process	48	6158	90	26245	8.7e-06	0.00077	// Sb03g029570.1 // Sb06g001280.1 // Sb04g008720.1 // Sb03g012420.2 // Sb04g026360.1 // Sb04g007700.1 // Sb02g029470.1 // Sb08g005050.1 // Sb01g043660.1 // Sb02g030270.1 // Sb01g049310.1 // Sb06g020150.2 // Sb06g020150.1 // Sb01g035950.2 // Sb03g029840.1 // Sb04g008330.1 // Sb02g002570.1 // Sb07g002070.2 // Sb07g002070.1 // Sb03g011050.1 // Sb07g021070.1 // Sb03g035090.1 // Sb09g029110.1 // Sb08g…
GO:0006403	P	RNA localization	49	6158	94	26245	1.1e-05	0.00099	// Sb06g018890.1 // Sb06g025930.2 // Sb01g046840.1 // Sb01g043590.1 // Sb03g025580.1 // Sb07g026160.1 // Sb09g004010.1 // Sb03g027820.1 // Sb07g004890.2 // Sb01g046430.1 // Sb04g025800.1 // Sb06g016910.1 // Sb01g045670.1 // Sb01g011910.1 // Sb02g033940.1 // Sb09g003130.1 // Sb04g030880.1 // Sb07g000840.1 // Sb01g019610.2 // Sb01g017770.1 // Sb08g012560.1 // Sb02g009800.1 // Sb09g030730.2 // Sb01g…
GO:0044275	P	cellular carbohydrate catabolic process	104	6158	267	26245	1.4e-05	0.0012	// Sb03g029570.1 // Sb03g034190.1 // Sb04g026930.1 // Sb02g029470.1 // Sb08g018730.1 // Sb04g023180.1 // Sb06g001120.1 // Sb05g008760.1 // Sb04g026950.1 // Sb10g007800.1 // Sb02g038710.1 // Sb06g003053.1 // Sb04g004690.2 // Sb03g003140.1 // Sb09g026080.1 // Sb09g026150.1 // Sb01g012240.1 // Sb03g008050.1 // Sb09g006030.1 // Sb07g021320.2 // Sb08g006500.1 // Sb04g004750.1 // Sb02g002390.1 // Sb09g…
GO:0010171	P	body morphogenesis	63	6158	137	26245	1.6e-05	0.0014	// Sb02g008640.1 // Sb01g049070.1 // Sb04g031270.1 // Sb01g006720.1 // Sb01g033210.1 // Sb02g043990.1 // Sb01g033760.1 // Sb06g013920.1 // Sb09g023400.1 // Sb04g037475.1 // Sb04g006830.1 // Sb03g009850.1 // Sb01g038510.1 // Sb01g033550.1 // Sb09g023930.1 // Sb04g035540.1 // Sb07g003610.1 // Sb01g041930.1 // Sb02g039390.1 // Sb03g027900.1 // Sb07g000840.1 // Sb04g023645.1 // Sb01g028310.1 // Sb03g…
GO:0003006	P	reproductive developmental process	491	6158	1695	26245	1.6e-05	0.0014	// Sb08g016180.1 // Sb07g003820.1 // Sb03g036440.1 // Sb10g023820.1 // Sb04g001710.1 // Sb08g002240.1 // Sb07g028940.1 // Sb08g018270.1 // Sb09g001410.1 // Sb10g027220.1 // Sb09g000410.1 // Sb04g025770.1 // Sb05g019540.1 // Sb04g036790.1 // Sb05g012740.1 // Sb06g016920.1 // Sb02g006780.1 // Sb01g020520.1 // Sb09g000820.1 // Sb01g027830.1 // Sb03g042150.2 // Sb03g009950.1 // Sb02g039040.2 // Sb01g…
GO:0009059	P	macromolecule biosynthetic process	1250	6158	4721	26245	1.6e-05	0.0014	// Sb02g036430.1 // Sb03g046040.1 // Sb02g029820.1 // Sb01g003780.1 // Sb09g019380.1 // Sb01g044040.1 // Sb01g015535.1 // Sb01g003660.1 // Sb01g015470.1 // Sb04g025750.1 // Sb01g004250.1 // Sb08g005080.1 // Sb02g027870.1 // Sb08g018730.1 // Sb04g037720.1 // Sb10g031080.1 // Sb01g003410.1 // Sb02g006654.1 // Sb04g022580.1 // Sb04g024790.1 // Sb10g002240.1 // Sb10g027220.1 // Sb01g018700.1 // Sb07g…
GO:0000910	P	cytokinesis	87	6158	214	26245	2e-05	0.0017	// Sb10g008230.2 // Sb02g029140.1 // Sb09g004420.1 // Sb10g023820.1 // Sb02g010100.2 // Sb01g013730.1 // Sb02g043840.1 // Sb09g020180.1 // Sb04g037170.1 // Sb02g023830.1 // Sb06g028430.1 // Sb08g016760.1 // Sb01g015490.1 // Sb02g041320.1 // Sb01g039930.1 // Sb02g007513.2 // Sb04g004790.1 // Sb10g030120.1 // Sb04g031190.1 // Sb01g049880.1 // Sb02g041110.1 // Sb04g001250.1 // Sb07g001680.1 // Sb07g…
GO:0000245	P	spliceosome assembly	35	6158	58	26245	2.1e-05	0.0018	// Sb01g032730.1 // Sb04g027150.1 // Sb0514s002010.1 // Sb01g040250.1 // Sb09g001910.1 // Sb09g001270.1 // Sb09g001920.1 // Sb09g004270.1 // Sb02g039000.1 // Sb06g019630.2 // Sb07g029000.2 // Sb07g001330.1 // Sb09g021560.1 // Sb06g022770.1 // Sb08g016670.1 // Sb07g020280.1 // Sb01g034200.1 // Sb09g030730.2 // Sb01g035680.1 // Sb10g027800.1 // Sb03g045340.1 // Sb03g001950.1 // Sb02g039740.2 // Sb0…
GO:0017038	P	protein import	73	6158	170	26245	2.2e-05	0.0019	// Sb01g047680.1 // Sb01g018450.1 // Sb02g003110.2 // Sb09g016470.1 // Sb01g010190.1 // Sb04g005930.1 // Sb07g004910.1 // Sb09g004010.1 // Sb01g035410.2 // Sb07g004890.2 // Sb01g049670.1 // Sb02g038750.1 // Sb01g043260.1 // Sb04g031720.1 // Sb09g026970.1 // Sb09g007410.1 // Sb09g022490.1 // Sb07g023490.1 // Sb01g049640.1 // Sb04g026090.1 // Sb01g036760.1 // Sb09g016600.1 // Sb04g001930.1 // Sb02g…
GO:0006091	P	generation of precursor metabolites and energy	196	6158	592	26245	2.3e-05	0.002	// Sb03g029570.1 // Sb06g001280.1 // Sb02g029470.1 // Sb02g021090.1 // Sb04g008720.1 // Sb06g030400.1 // Sb06g001120.1 // Sb05g008760.1 // Sb07g024370.1 // Sb06g020150.2 // Sb06g020150.1 // Sb03g000990.1 // Sb03g033090.1 // Sb03g029840.1 // Sb06g003053.1 // Sb04g019560.1 // Sb04g004690.2 // Sb03g003140.1 // Sb03g035090.1 // Sb09g026080.1 // Sb09g026150.1 // Sb10g000420.1 // Sb01g039930.1 // Sb02g…
GO:0016197	P	endosome transport	38	6158	67	26245	2.6e-05	0.0022	// Sb04g037580.2 // Sb03g032510.1 // Sb04g024940.1 // Sb03g025490.1 // Sb03g009000.1 // Sb04g002400.1 // Sb02g010100.2 // Sb04g036300.1 // Sb07g000290.1 // Sb04g030910.1 // Sb01g004840.1 // Sb04g030690.1 // Sb02g039390.1 // Sb03g027900.1 // Sb10g005060.1 // Sb03g043730.1 // Sb04g002250.1 // Sb03g040700.1 // Sb06g002040.1 // Sb03g006580.1 // Sb09g000340.1 // Sb03g003820.1 // Sb03g009820.1 // Sb02g…
GO:0009605	P	response to external stimulus	274	6158	881	26245	2.9e-05	0.0024	// Sb03g042890.1 // Sb07g019770.1 // Sb04g003965.1 // Sb01g000600.1 // Sb08g016830.1 // Sb03g040880.1 // Sb04g026930.1 // Sb02g034490.2 // Sb01g038460.1 // Sb01g009930.1 // Sb05g024260.1 // Sb01g042750.1 // Sb09g022450.1 // Sb02g010100.2 // Sb02g036870.1 // Sb01g010280.1 // Sb04g008330.1 // Sb03g009170.1 // Sb09g000750.1 // Sb03g013120.1 // Sb01g020010.1 // Sb02g043840.1 // Sb01g002170.1 // Sb10g…
GO:0046164	P	alcohol catabolic process	97	6158	251	26245	3.4e-05	0.0028	// Sb03g029570.1 // Sb03g034190.1 // Sb02g029470.1 // Sb08g018730.1 // Sb04g023180.1 // Sb06g001120.1 // Sb05g008760.1 // Sb10g007800.1 // Sb02g038710.1 // Sb06g003053.1 // Sb04g004690.2 // Sb03g003140.1 // Sb09g026080.1 // Sb09g026150.1 // Sb01g012240.1 // Sb03g008050.1 // Sb09g006030.1 // Sb07g021320.2 // Sb08g006500.1 // Sb04g004750.1 // Sb02g002390.1 // Sb09g004610.1 // Sb02g030620.1 // Sb03g…
GO:0006807	P	nitrogen compound metabolic process	1650	6158	6387	26245	3.5e-05	0.0029	// Sb02g036430.1 // Sb03g036440.1 // Sb01g040670.1 // Sb08g005080.1 // Sb06g014420.1 // Sb08g018730.1 // Sb04g023180.1 // Sb10g006260.1 // Sb01g038580.1 // Sb08g001870.1 // Sb08g004910.1 // Sb09g000820.1 // Sb04g033440.1 // Sb09g022590.2 // Sb06g020520.1 // Sb07g023320.1 // Sb01g019790.1 // Sb03g010420.1 // Sb02g039300.1 // Sb03g031860.1 // Sb01g012820.1 // Sb06g033210.2 // Sb03g002860.1 // Sb08g…
GO:0051301	P	cell division	138	6158	391	26245	3.5e-05	0.0029	// Sb10g008230.2 // Sb02g029140.1 // Sb01g046840.1 // Sb09g004420.1 // Sb10g023820.1 // Sb10g003810.1 // Sb02g010100.2 // Sb01g013730.1 // Sb02g043840.1 // Sb09g020180.1 // Sb04g037170.1 // Sb03g039200.1 // Sb07g001330.1 // Sb06g028430.1 // Sb08g016760.1 // Sb06g025380.1 // Sb07g020280.1 // Sb01g015490.1 // Sb02g041320.1 // Sb01g039930.1 // Sb07g027490.1 // Sb10g030790.1 // Sb04g004790.1 // Sb10g…
GO:0034645	P	cellular macromolecule biosynthetic process	1230	6158	4668	26245	3.9e-05	0.0032	// Sb02g036430.1 // Sb03g046040.1 // Sb01g003780.1 // Sb09g019380.1 // Sb01g044040.1 // Sb01g015535.1 // Sb01g003660.1 // Sb01g015470.1 // Sb04g025750.1 // Sb01g004250.1 // Sb08g005080.1 // Sb02g027870.1 // Sb08g018730.1 // Sb04g037720.1 // Sb10g031080.1 // Sb01g003410.1 // Sb02g006654.1 // Sb04g022580.1 // Sb04g024790.1 // Sb10g002240.1 // Sb10g027220.1 // Sb01g018700.1 // Sb07g003820.1 // Sb01g…
GO:0000271	P	polysaccharide biosynthetic process	103	6158	273	26245	4.3e-05	0.0035	// Sb03g044520.1 // Sb08g018730.1 // Sb01g010280.1 // Sb03g006060.1 // Sb08g017750.1 // Sb02g029780.1 // Sb08g001870.1 // Sb03g044530.1 // Sb02g006330.1 // Sb08g003090.1 // Sb03g035320.1 // Sb01g035380.1 // Sb04g027500.1 // Sb01g004210.1 // Sb01g032570.1 // Sb09g027440.1 // Sb10g007110.1 // Sb06g021440.1 // Sb01g037870.1 // Sb06g029980.1 // Sb08g001860.2 // Sb01g011560.1 // Sb10g030970.1 // Sb03g…
GO:0006512	P	ubiquitin cycle	58	6158	128	26245	4.6e-05	0.0037	// Sb10g009520.1 // Sb03g000740.1 // Sb08g022990.1 // Sb04g005370.1 // Sb02g034080.2 // Sb02g019480.1 // Sb02g034500.1 // Sb01g030580.1 // Sb06g003290.1 // Sb07g014850.1 // Sb04g006730.1 // Sb03g038830.1 // Sb02g001920.1 // Sb03g046730.1 // Sb06g032120.1 // Sb09g007410.1 // Sb02g037700.1 // Sb02g037850.1 // Sb01g009580.1 // Sb01g020290.1 // Sb01g037440.1 // Sb07g005440.1 // Sb06g018520.1 // Sb04g…
GO:0009259	P	ribonucleotide metabolic process	99	6158	261	26245	5e-05	0.0041	// Sb03g025720.1 // Sb06g030400.1 // Sb04g028610.1 // Sb08g016650.2 // Sb09g029130.1 // Sb09g022850.1 // Sb01g034030.1 // Sb03g026410.1 // Sb08g010860.1 // Sb07g023320.1 // Sb09g030620.1 // Sb08g001260.1 // Sb04g023350.1 // Sb03g002690.1 // Sb07g005700.1 // Sb06g028370.1 // Sb03g031320.1 // Sb07g008570.1 // Sb02g010770.1 // Sb06g028410.1 // Sb01g010210.1 // Sb01g022190.1 // Sb09g030840.1 // Sb04g…
GO:0051716	P	cellular response to stimulus	459	6158	1595	26245	5e-05	0.0041	// Sb02g040820.1 // Sb09g029950.1 // Sb08g005080.1 // Sb06g014420.1 // Sb10g031080.1 // Sb10g027220.1 // Sb03g038870.1 // Sb01g048570.1 // Sb05g019540.1 // Sb01g028750.1 // Sb01g017770.1 // Sb04g008590.1 // Sb09g028400.1 // Sb04g005450.1 // Sb02g003530.1 // Sb04g036470.1 // Sb01g005280.1 // Sb06g020520.1 // Sb02g007513.2 // Sb01g010660.1 // Sb10g021750.1 // Sb04g023730.1 // Sb01g038230.1 // Sb01g…
GO:0045333	P	cellular respiration	62	6158	141	26245	5.1e-05	0.0041	// Sb03g029570.1 // Sb01g010010.1 // Sb06g001280.1 // Sb10g009060.1 // Sb03g012420.2 // Sb04g026360.1 // Sb07g028610.1 // Sb01g043060.1 // Sb01g043660.1 // Sb02g037780.1 // Sb09g029110.1 // Sb09g026320.1 // Sb04g008720.1 // Sb06g020150.2 // Sb06g020150.1 // Sb03g000990.1 // Sb03g033090.1 // Sb01g035950.2 // Sb03g029840.1 // Sb06g003053.1 // Sb04g008330.1 // Sb02g002570.1 // Sb07g002070.2 // Sb07g…
GO:0051258	P	protein polymerization	43	6158	84	26245	5.2e-05	0.0041	// Sb04g038300.1 // Sb02g043680.1 // Sb10g027010.1 // Sb10g011790.1 // Sb01g006650.1 // Sb04g001690.1 // Sb09g020180.1 // Sb04g004520.1 // Sb03g043840.1 // Sb01g006310.1 // Sb06g033640.1 // Sb10g026230.1 // Sb09g004420.1 // Sb06g031950.1 // Sb01g009980.1 // Sb02g037260.1 // Sb03g031480.1 // Sb02g037260.2 // Sb04g028280.1 // Sb06g023950.1 // Sb01g012740.1 // Sb05g023230.1 // Sb03g011510.2 // Sb09g…
GO:0044092	P	negative regulation of molecular function	78	6158	192	26245	5.2e-05	0.0042	// Sb10g005010.1 // Sb09g021400.1 // Sb04g035230.1 // Sb04g036320.1 // Sb01g037740.1 // Sb02g040990.1 // Sb05g022600.1 // Sb10g001960.2 // Sb10g023610.1 // Sb10g031090.1 // Sb07g024800.1 // Sb05g001750.1 // Sb07g026360.1 // Sb04g025090.1 // Sb02g037390.1 // Sb01g001050.1 // Sb06g027940.1 // Sb01g043050.1 // Sb06g020620.1 // Sb04g006370.1 // Sb07g006370.1 // Sb02g043840.1 // Sb10g025800.1 // Sb10g…
GO:0006354	P	RNA elongation	44	6158	87	26245	5.3e-05	0.0042	// Sb02g000210.1 // Sb07g003680.1 // Sb10g025620.1 // Sb06g020760.1 // Sb01g003660.1 // Sb10g026940.1 // Sb02g011150.1 // Sb03g003990.1 // Sb01g011550.1 // Sb02g010660.1 // Sb04g032090.1 // Sb06g001670.1 // Sb03g037480.1 // Sb03g039720.1 // Sb03g032430.2 // Sb03g040460.1 // Sb06g033130.1 // Sb08g004910.1 // Sb08g018130.1 // Sb02g031020.1 // Sb01g001420.1 // Sb09g000610.1 // Sb01g010360.1 // Sb02g…
GO:0060548	P	negative regulation of cell death	49	6158	102	26245	5.6e-05	0.0044	// Sb03g046520.1 // Sb06g003070.1 // Sb09g005420.1 // Sb10g000210.1 // Sb07g020760.1 // Sb01g046020.1 // Sb04g018740.1 // Sb05g003390.1 // Sb01g008840.1 // Sb01g022230.1 // Sb02g024090.1 // Sb09g027870.1 // Sb10g001000.1 // Sb10g030240.1 // Sb06g020625.1 // Sb09g026320.1 // Sb03g014430.1 // Sb04g007470.1 // Sb03g031350.1 // Sb09g026970.1 // Sb09g026450.1 // Sb10g022710.1 // Sb04g025100.3 // Sb04g…
GO:0046483	P	heterocycle metabolic process	233	6158	739	26245	5.7e-05	0.0044	// Sb02g040820.1 // Sb09g019760.1 // Sb04g026930.1 // Sb03g025720.1 // Sb06g021340.1 // Sb04g025750.1 // Sb06g031800.1 // Sb06g030400.1 // Sb04g028610.1 // Sb08g016650.2 // Sb02g035700.1 // Sb04g026950.1 // Sb06g016990.1 // Sb03g035540.1 // Sb08g019790.1 // Sb01g041930.1 // Sb02g005750.1 // Sb02g000720.1 // Sb09g022850.1 // Sb02g020320.1 // Sb10g022500.3 // Sb01g034030.1 // Sb03g026410.1 // Sb04g…
GO:0043069	P	negative regulation of programmed cell death	49	6158	102	26245	5.6e-05	0.0044	// Sb03g046520.1 // Sb06g003070.1 // Sb09g005420.1 // Sb10g000210.1 // Sb07g020760.1 // Sb01g046020.1 // Sb04g018740.1 // Sb05g003390.1 // Sb01g008840.1 // Sb01g022230.1 // Sb02g024090.1 // Sb09g027870.1 // Sb10g001000.1 // Sb10g030240.1 // Sb06g020625.1 // Sb09g026320.1 // Sb03g014430.1 // Sb04g007470.1 // Sb03g031350.1 // Sb09g026970.1 // Sb09g026450.1 // Sb10g022710.1 // Sb04g025100.3 // Sb04g…
GO:0050658	P	RNA transport	37	6158	68	26245	6.5e-05	0.005	// Sb06g018890.1 // Sb06g025930.2 // Sb03g025580.1 // Sb09g004010.1 // Sb03g027820.1 // Sb07g004890.2 // Sb04g025800.1 // Sb06g016910.1 // Sb01g045670.1 // Sb01g011910.1 // Sb02g033940.1 // Sb09g003130.1 // Sb04g030880.1 // Sb07g000840.1 // Sb01g017770.1 // Sb08g012560.1 // Sb02g009800.1 // Sb09g030730.2 // Sb01g035430.1 // Sb03g028970.1 // Sb02g020440.1 // Sb01g043260.1 // Sb03g014460.1 // Sb10g…
GO:0050657	P	nucleic acid transport	37	6158	68	26245	6.5e-05	0.005	// Sb06g018890.1 // Sb06g025930.2 // Sb03g025580.1 // Sb09g004010.1 // Sb03g027820.1 // Sb07g004890.2 // Sb04g025800.1 // Sb06g016910.1 // Sb01g045670.1 // Sb01g011910.1 // Sb02g033940.1 // Sb09g003130.1 // Sb04g030880.1 // Sb07g000840.1 // Sb01g017770.1 // Sb08g012560.1 // Sb02g009800.1 // Sb09g030730.2 // Sb01g035430.1 // Sb03g028970.1 // Sb02g020440.1 // Sb01g043260.1 // Sb03g014460.1 // Sb10g…
GO:0051236	P	establishment of RNA localization	37	6158	68	26245	6.5e-05	0.005	// Sb06g018890.1 // Sb06g025930.2 // Sb03g025580.1 // Sb09g004010.1 // Sb03g027820.1 // Sb07g004890.2 // Sb04g025800.1 // Sb06g016910.1 // Sb01g045670.1 // Sb01g011910.1 // Sb02g033940.1 // Sb09g003130.1 // Sb04g030880.1 // Sb07g000840.1 // Sb01g017770.1 // Sb08g012560.1 // Sb02g009800.1 // Sb09g030730.2 // Sb01g035430.1 // Sb03g028970.1 // Sb02g020440.1 // Sb01g043260.1 // Sb03g014460.1 // Sb10g…
GO:0050794	P	regulation of cellular process	1468	6158	5663	26245	6.9e-05	0.0053	// Sb02g036430.1 // Sb01g007390.1 // Sb08g005080.1 // Sb06g014420.1 // Sb02g025010.1 // Sb10g006260.1 // Sb04g001740.1 // Sb01g028750.1 // Sb06g025380.1 // Sb03g030020.1 // Sb08g004910.1 // Sb09g000820.1 // Sb04g033440.1 // Sb06g020520.1 // Sb01g019790.1 // Sb02g030380.1 // Sb02g039300.1 // Sb04g036270.1 // Sb03g031860.1 // Sb06g033210.2 // Sb01g009280.2 // Sb07g020760.1 // Sb07g024800.1 // Sb09g…
GO:0046365	P	monosaccharide catabolic process	91	6158	238	26245	7.9e-05	0.006	// Sb03g029570.1 // Sb03g034190.1 // Sb03g008050.1 // Sb08g018730.1 // Sb04g023180.1 // Sb06g001120.1 // Sb05g008760.1 // Sb10g007800.1 // Sb02g038710.1 // Sb04g004690.2 // Sb03g003140.1 // Sb09g026080.1 // Sb09g026150.1 // Sb01g012240.1 // Sb02g029470.1 // Sb09g006030.1 // Sb07g021320.2 // Sb08g006500.1 // Sb04g004750.1 // Sb02g002390.1 // Sb09g004610.1 // Sb02g030620.1 // Sb03g034230.1 // Sb08g…
GO:0009628	P	response to abiotic stimulus	667	6158	2423	26245	8.2e-05	0.0062	// Sb03g040880.1 // Sb10g003790.1 // Sb09g000750.1 // Sb07g000290.1 // Sb09g000960.1 // Sb07g028940.1 // Sb02g033960.1 // Sb10g027220.1 // Sb03g038870.1 // Sb10g008580.1 // Sb01g028750.1 // Sb06g015880.1 // Sb06g025380.1 // Sb04g001820.1 // Sb04g005620.1 // Sb04g005450.1 // Sb01g012300.2 // Sb01g027830.1 // Sb04g033440.1 // Sb03g047270.1 // Sb04g026650.1 // Sb04g036470.1 // Sb01g010660.1 // Sb03g…
GO:0007399	P	nervous system development	115	6158	320	26245	8.3e-05	0.0063	// Sb01g046840.1 // Sb01g013530.1 // Sb03g009760.1 // Sb09g022450.1 // Sb02g010100.2 // Sb10g008840.1 // Sb01g003680.1 // Sb01g013730.1 // Sb03g013120.1 // Sb01g036250.1 // Sb02g033960.1 // Sb03g009850.1 // Sb09g022490.1 // Sb10g030410.1 // Sb01g050330.1 // Sb06g033520.1 // Sb07g003130.1 // Sb07g021610.1 // Sb02g024870.1 // Sb08g010860.1 // Sb06g024310.1 // Sb03g013890.1 // Sb02g024730.1 // Sb04g…
GO:0040014	P	regulation of multicellular organism growth	38	6158	72	26245	8.4e-05	0.0064	// Sb04g007560.1 // Sb07g004420.1 // Sb01g050050.1 // Sb08g022360.1 // Sb01g048520.1 // Sb09g022490.1 // Sb09g025920.1 // Sb04g025100.3 // Sb08g016670.1 // Sb06g032800.1 // Sb04g022640.1 // Sb07g028000.1 // Sb01g015530.1 // Sb02g035260.1 // Sb01g036355.1 // Sb04g029465.1 // Sb06g034250.2 // Sb02g041180.1 // Sb02g041320.1 // Sb03g045340.1 // Sb02g006330.1 // Sb01g022180.1 // Sb09g006310.2 // Sb03g…
GO:0009165	P	nucleotide biosynthetic process	107	6158	293	26245	8.7e-05	0.0065	// Sb02g040820.1 // Sb03g025720.1 // Sb01g040670.1 // Sb06g030400.1 // Sb04g028610.1 // Sb08g016650.2 // Sb09g029130.1 // Sb03g033270.1 // Sb09g022850.1 // Sb07g023320.1 // Sb09g030620.1 // Sb08g001260.1 // Sb04g023350.1 // Sb03g002690.1 // Sb07g008570.1 // Sb06g028370.1 // Sb03g031320.1 // Sb06g020640.2 // Sb01g017790.1 // Sb02g010770.1 // Sb06g028410.1 // Sb01g022190.1 // Sb09g030840.1 // Sb04g…
GO:0043066	P	negative regulation of apoptosis	40	6158	78	26245	9e-05	0.0067	// Sb03g046520.1 // Sb06g003070.1 // Sb09g005420.1 // Sb10g030240.1 // Sb07g020760.1 // Sb01g046020.1 // Sb05g003390.1 // Sb01g022230.1 // Sb02g024090.1 // Sb09g027870.1 // Sb10g001000.1 // Sb06g020625.1 // Sb04g036050.1 // Sb04g007470.1 // Sb03g031350.1 // Sb09g026970.1 // Sb09g026450.1 // Sb10g022710.1 // Sb04g025100.3 // Sb04g029740.1 // Sb07g018230.1 // Sb10g022820.1 // Sb10g031090.1 // Sb01g…
GO:0033692	P	cellular polysaccharide biosynthetic process	96	6158	256	26245	9.1e-05	0.0067	// Sb03g044520.1 // Sb08g018730.1 // Sb01g010280.1 // Sb03g006060.1 // Sb08g017750.1 // Sb02g029780.1 // Sb08g001870.1 // Sb03g044530.1 // Sb02g006330.1 // Sb03g035320.1 // Sb01g035380.1 // Sb04g027500.1 // Sb01g004210.1 // Sb01g032570.1 // Sb09g027440.1 // Sb10g007110.1 // Sb06g021440.1 // Sb01g037870.1 // Sb06g029980.1 // Sb08g001860.2 // Sb01g011560.1 // Sb03g044510.1 // Sb07g018840.1 // Sb05g…
GO:0046165	P	alcohol biosynthetic process	53	6158	117	26245	9.5e-05	0.0071	// Sb06g003053.1 // Sb01g039350.2 // Sb02g031030.1 // Sb04g021290.1 // Sb03g006130.1 // Sb02g006320.1 // Sb07g018840.1 // Sb09g027190.1 // Sb03g032280.1 // Sb01g020460.1 // Sb03g031940.1 // Sb03g012980.1 // Sb09g026450.1 // Sb10g029870.1 // Sb01g039050.1 // Sb06g000840.2 // Sb06g033280.1 // Sb04g025120.1 // Sb08g001480.1 // Sb02g002660.1 // Sb01g020080.1 // Sb04g029820.1 // Sb10g002560.1 // Sb06g…
GO:0015980	P	energy derivation by oxidation of organic compounds	76	6158	190	26245	9.6e-05	0.0071	// Sb03g029570.1 // Sb01g010010.1 // Sb06g001280.1 // Sb06g031050.1 // Sb03g012420.2 // Sb04g026360.1 // Sb06g014920.1 // Sb07g028610.1 // Sb01g010210.1 // Sb01g043060.1 // Sb10g004490.1 // Sb01g043660.1 // Sb06g011820.1 // Sb02g037780.1 // Sb09g029110.1 // Sb09g026320.1 // Sb04g008720.1 // Sb06g020150.2 // Sb06g020150.1 // Sb03g000990.1 // Sb03g033090.1 // Sb01g035950.2 // Sb04g001320.1 // Sb04g…
GO:0009064	P	glutamine family amino acid metabolic process	48	6158	102	26245	9.8e-05	0.0072	// Sb01g038460.1 // Sb07g005930.1 // Sb01g041700.1 // Sb03g025720.1 // Sb04g036060.1 // Sb01g040670.1 // Sb01g039230.1 // Sb03g031310.1 // Sb01g029660.1 // Sb07g022670.3 // Sb04g030600.1 // Sb01g013600.1 // Sb04g002510.1 // Sb04g028690.1 // Sb09g029130.1 // Sb09g025680.1 // Sb06g015240.1 // Sb03g039820.1 // Sb03g026410.1 // Sb01g042450.1 // Sb03g011050.1 // Sb08g001480.1 // Sb03g027960.1 // Sb09g…
GO:0050896	P	response to stimulus	1602	6158	6230	26245	0.0001	0.0073	// Sb02g036430.1 // Sb03g040880.1 // Sb02g030140.1 // Sb01g007390.1 // Sb08g005080.1 // Sb06g014420.1 // Sb04g023180.1 // Sb07g028940.1 // Sb04g034030.1 // Sb01g028750.1 // Sb06g003053.1 // Sb06g025380.1 // Sb04g008590.1 // Sb01g039840.1 // Sb09g000820.1 // Sb04g026670.1 // Sb04g033440.1 // Sb04g026650.1 // Sb06g020520.1 // Sb05g002890.1 // Sb05g002410.1 // Sb01g026300.1 // Sb02g030380.1 // Sb01g…
GO:0006368	P	RNA elongation from RNA polymerase II promoter	39	6158	76	26245	0.00011	0.0079	// Sb02g000210.1 // Sb07g003680.1 // Sb10g025620.1 // Sb06g020760.1 // Sb10g026940.1 // Sb02g011150.1 // Sb03g003990.1 // Sb01g011550.1 // Sb02g010660.1 // Sb06g001670.1 // Sb03g037480.1 // Sb03g039720.1 // Sb03g032430.2 // Sb03g040460.1 // Sb06g033130.1 // Sb08g004910.1 // Sb08g018130.1 // Sb02g031020.1 // Sb01g001420.1 // Sb01g015570.2 // Sb02g025360.1 // Sb01g013980.2 // Sb09g000610.1 // Sb09g…
GO:0006916	P	anti-apoptosis	30	6158	51	26245	0.00011	0.008	// Sb06g003070.1 // Sb09g005420.1 // Sb10g030240.1 // Sb07g020760.1 // Sb05g003390.1 // Sb02g024090.1 // Sb09g027870.1 // Sb10g001000.1 // Sb06g020625.1 // Sb04g007470.1 // Sb03g031350.1 // Sb09g026970.1 // Sb09g026450.1 // Sb04g025100.3 // Sb04g029740.1 // Sb04g023350.1 // Sb10g022820.1 // Sb10g031090.1 // Sb01g010680.1 // Sb03g013270.1 // Sb04g012930.1 // Sb01g009790.1 // Sb07g018230.1 // Sb10g…
GO:0018996	P	molting cycle, collagen and cuticulin-based cuticle	38	6158	74	26245	0.00013	0.0094	// Sb04g031270.1 // Sb02g035880.1 // Sb03g045910.1 // Sb08g004270.1 // Sb04g005280.1 // Sb04g025090.1 // Sb06g020620.1 // Sb01g050050.1 // Sb08g001880.1 // Sb02g032420.1 // Sb08g015280.1 // Sb06g028190.1 // Sb03g027900.1 // Sb08g006370.1 // Sb04g038330.1 // Sb08g022680.2 // Sb01g043350.1 // Sb01g015660.1 // Sb03g003900.1 // Sb10g031230.1 // Sb01g003410.1 // Sb09g018810.1 // Sb09g030620.1 // Sb03g…
GO:0000387	P	spliceosomal snRNP assembly	19	6158	24	26245	0.00014	0.0099	// Sb06g019630.2 // Sb02g003850.1 // Sb09g002870.2 // Sb03g001950.1 // Sb04g003160.1 // Sb09g001270.1 // Sb06g022770.1 // Sb01g035510.1 // Sb03g003900.1 // Sb07g003620.1 // Sb01g034200.1 // Sb06g024840.1 // Sb04g025800.1 // Sb01g041060.1 // Sb01g041430.1 // Sb04g005200.1 // Sb02g039000.1 // Sb04g024330.1 // Sb01g032730.1
GO:0019226	P	transmission of nerve impulse	48	6158	104	26245	0.00014	0.01	// Sb10g008230.2 // Sb09g020530.2 // Sb01g013530.1 // Sb04g002400.1 // Sb03g013830.1 // Sb02g010100.2 // Sb05g000445.1 // Sb01g003680.1 // Sb04g030910.1 // Sb01g014140.1 // Sb06g033950.1 // Sb09g001670.1 // Sb03g009850.1 // Sb09g022490.1 // Sb10g030410.1 // Sb01g041930.1 // Sb02g036370.1 // Sb04g031270.1 // Sb02g029780.1 // Sb03g032290.1 // Sb07g028000.1 // Sb10g003610.1 // Sb06g023420.1 // Sb03g…
GO:0044264	P	cellular polysaccharide metabolic process	124	6158	357	26245	0.00014	0.01	// Sb03g044520.1 // Sb08g018730.1 // Sb01g010280.1 // Sb03g006060.1 // Sb08g017750.1 // Sb06g015880.1 // Sb02g029780.1 // Sb08g001870.1 // Sb02g035160.1 // Sb03g044530.1 // Sb01g039930.1 // Sb02g006330.1 // Sb03g035320.1 // Sb06g027680.1 // Sb01g035380.1 // Sb06g015940.1 // Sb04g027500.1 // Sb01g004210.1 // Sb10g028550.1 // Sb01g032570.1 // Sb09g027440.1 // Sb10g007110.1 // Sb06g022680.1 // Sb09g…
GO:0009100	P	glycoprotein metabolic process	64	6158	155	26245	0.00016	0.012	// Sb04g023470.1 // Sb08g003660.1 // Sb03g043460.1 // Sb02g025430.1 // Sb01g003140.1 // Sb07g001590.1 // Sb01g007580.3 // Sb09g006500.1 // Sb10g005160.1 // Sb01g042750.1 // Sb04g031440.1 // Sb03g030990.1 // Sb02g041960.1 // Sb04g001320.1 // Sb01g043150.1 // Sb10g001000.1 // Sb04g024790.1 // Sb01g002910.1 // Sb01g048520.1 // Sb03g036360.1 // Sb04g004400.1 // Sb09g025920.1 // Sb09g028160.1 // Sb06g…
GO:0018988	P	molting cycle, protein-based cuticle	45	6158	96	26245	0.00017	0.012	// Sb04g031270.1 // Sb02g035880.1 // Sb03g003900.1 // Sb03g045910.1 // Sb08g004270.1 // Sb04g005280.1 // Sb04g025090.1 // Sb06g020620.1 // Sb01g050050.1 // Sb08g001880.1 // Sb02g032420.1 // Sb08g015280.1 // Sb06g028190.1 // Sb03g001760.1 // Sb05g000300.1 // Sb03g027900.1 // Sb08g006370.1 // Sb04g038330.1 // Sb02g007513.2 // Sb08g022680.2 // Sb01g043350.1 // Sb01g015660.1 // Sb04g030980.1 // Sb10g…
GO:0030490	P	maturation of SSU-rRNA	27	6158	45	26245	0.00019	0.013	// Sb01g008930.1 // Sb03g032750.1 // Sb01g035770.1 // Sb06g028190.1 // Sb01g011100.1 // Sb03g000410.1 // Sb06g027070.1 // Sb02g006000.1 // Sb09g025880.1 // Sb01g046850.1 // Sb06g018900.1 // Sb10g004030.1 // Sb01g012820.1 // Sb02g000660.1 // Sb01g037170.1 // Sb02g030390.1 // Sb01g000780.1 // Sb08g017070.1 // Sb02g027580.1 // Sb01g047920.1 // Sb02g042060.1 // Sb04g033060.1 // Sb09g027390.1 // Sb04g…
GO:0045454	P	cell redox homeostasis	64	6158	156	26245	0.00019	0.013	// Sb04g000240.3 // Sb02g043280.1 // Sb10g007910.1 // Sb04g036870.2 // Sb09g004370.1 // Sb09g028500.1 // Sb06g019580.1 // Sb02g026300.1 // Sb06g025180.1 // Sb04g021990.1 // Sb10g012990.1 // Sb10g004440.1 // Sb03g013630.1 // Sb04g004150.1 // Sb04g033430.1 // Sb04g006270.1 // Sb01g035310.1 // Sb03g030950.1 // Sb06g022060.1 // Sb01g004860.1 // Sb06g016990.1 // Sb06g032830.1 // Sb01g048860.1 // Sb03g…
GO:0070085	P	glycosylation	51	6158	115	26245	0.00019	0.013	// Sb04g023470.1 // Sb02g025430.1 // Sb01g003140.1 // Sb07g001590.1 // Sb09g006500.1 // Sb10g005160.1 // Sb01g042750.1 // Sb03g030990.1 // Sb04g001320.1 // Sb04g031440.1 // Sb10g001000.1 // Sb04g024790.1 // Sb01g002910.1 // Sb01g048520.1 // Sb04g004400.1 // Sb09g025920.1 // Sb09g028160.1 // Sb08g003660.1 // Sb08g021480.1 // Sb08g021470.1 // Sb01g038580.1 // Sb04g019560.1 // Sb06g032800.1 // Sb09g…
GO:0006357	P	regulation of transcription from RNA polymerase II promoter	78	6158	202	26245	0.00019	0.013	// Sb02g037530.1 // Sb02g029140.1 // Sb02g038550.1 // Sb01g032810.1 // Sb10g025620.1 // Sb03g006520.1 // Sb01g003660.1 // Sb01g021950.1 // Sb04g025750.1 // Sb07g003130.1 // Sb09g020320.1 // Sb10g005630.1 // Sb09g024890.1 // Sb04g022580.1 // Sb01g013730.1 // Sb03g043910.1 // Sb04g007180.1 // Sb10g002460.1 // Sb10g009960.1 // Sb02g023430.1 // Sb10g008620.1 // Sb03g039720.1 // Sb03g007110.1 // Sb04g…
GO:0043413	P	macromolecule glycosylation	51	6158	115	26245	0.00019	0.013	// Sb04g023470.1 // Sb02g025430.1 // Sb01g003140.1 // Sb07g001590.1 // Sb09g006500.1 // Sb10g005160.1 // Sb01g042750.1 // Sb03g030990.1 // Sb04g001320.1 // Sb04g031440.1 // Sb10g001000.1 // Sb04g024790.1 // Sb01g002910.1 // Sb01g048520.1 // Sb04g004400.1 // Sb09g025920.1 // Sb09g028160.1 // Sb08g003660.1 // Sb08g021480.1 // Sb08g021470.1 // Sb01g038580.1 // Sb04g019560.1 // Sb06g032800.1 // Sb09g…
GO:0006486	P	protein amino acid glycosylation	51	6158	115	26245	0.00019	0.013	// Sb04g023470.1 // Sb02g025430.1 // Sb01g003140.1 // Sb07g001590.1 // Sb09g006500.1 // Sb10g005160.1 // Sb01g042750.1 // Sb03g030990.1 // Sb04g001320.1 // Sb04g031440.1 // Sb10g001000.1 // Sb04g024790.1 // Sb01g002910.1 // Sb01g048520.1 // Sb04g004400.1 // Sb09g025920.1 // Sb09g028160.1 // Sb08g003660.1 // Sb08g021480.1 // Sb08g021470.1 // Sb01g038580.1 // Sb04g019560.1 // Sb06g032800.1 // Sb09g…
GO:0006487	P	protein amino acid N-linked glycosylation	25	6158	40	26245	0.0002	0.014	// Sb01g042750.1 // Sb01g003140.1 // Sb09g006500.1 // Sb03g011040.1 // Sb04g031440.1 // Sb10g001000.1 // Sb04g024790.1 // Sb01g002910.1 // Sb01g048520.1 // Sb06g026860.1 // Sb09g025920.1 // Sb09g028160.1 // Sb01g038580.1 // Sb08g003660.1 // Sb06g032800.1 // Sb06g034250.2 // Sb02g006330.1 // Sb03g036080.1 // Sb04g036090.1 // Sb07g022980.1 // Sb10g008770.1 // Sb02g041960.1 // Sb03g043460.1 // Sb08g…
GO:0010608	P	posttranscriptional regulation of gene expression	98	6158	271	26245	0.00022	0.015	// Sb01g013530.1 // Sb02g004670.1 // Sb02g024705.1 // Sb04g038420.1 // Sb10g028040.1 // Sb04g025410.1 // Sb04g036790.1 // Sb01g017770.1 // Sb07g018230.1 // Sb01g005360.1 // Sb09g000530.1 // Sb01g009450.1 // Sb10g021600.1 // Sb01g042100.1 // Sb01g038230.1 // Sb10g028940.1 // Sb07g028270.1 // Sb06g011300.1 // Sb09g019170.1 // Sb02g028050.1 // Sb06g021970.1 // Sb01g017760.1 // Sb01g008480.1 // Sb02g…
GO:0034654	P	nucleobase, nucleoside, nucleotide and nucleic acid biosynthetic process	26	6158	43	26245	0.00022	0.015	// Sb04g025750.1 // Sb08g018730.1 // Sb04g028610.1 // Sb05g002760.1 // Sb03g029120.1 // Sb06g032850.1 // Sb09g029130.1 // Sb09g026980.1 // Sb03g045930.1 // Sb03g027960.1 // Sb02g029240.1 // Sb03g029790.2 // Sb08g017830.1 // Sb06g000495.1 // Sb03g045940.1 // Sb01g045540.1 // Sb04g026500.1 // Sb04g034900.1 // Sb08g019790.1 // Sb02g004280.2 // Sb03g002690.1 // Sb09g022320.1 // Sb08g006180.2 // Sb07g…
GO:0034404	P	nucleobase, nucleoside and nucleotide biosynthetic process	26	6158	43	26245	0.00022	0.015	// Sb04g025750.1 // Sb08g018730.1 // Sb04g028610.1 // Sb05g002760.1 // Sb03g029120.1 // Sb06g032850.1 // Sb09g029130.1 // Sb09g026980.1 // Sb03g045930.1 // Sb03g027960.1 // Sb02g029240.1 // Sb03g029790.2 // Sb08g017830.1 // Sb06g000495.1 // Sb03g045940.1 // Sb01g045540.1 // Sb04g026500.1 // Sb04g034900.1 // Sb08g019790.1 // Sb02g004280.2 // Sb03g002690.1 // Sb09g022320.1 // Sb08g006180.2 // Sb07g…
GO:0006970	P	response to osmotic stress	198	6158	631	26245	0.00024	0.016	// Sb02g036730.1 // Sb10g024430.1 // Sb10g028780.1 // Sb09g022060.1 // Sb03g041110.1 // Sb10g006520.1 // Sb03g041110.2 // Sb09g026730.1 // Sb10g003810.1 // Sb04g003480.1 // Sb10g001660.1 // Sb07g000290.1 // Sb01g004210.1 // Sb10g025280.1 // Sb03g038870.1 // Sb08g005200.1 // Sb03g032290.1 // Sb01g028750.1 // Sb03g039820.1 // Sb03g029470.1 // Sb03g032530.1 // Sb04g001820.1 // Sb04g005450.1 // Sb04g…
GO:0006367	P	transcription initiation from RNA polymerase II promoter	41	6158	86	26245	0.00025	0.016	// Sb01g012880.1 // Sb02g000210.1 // Sb07g003680.1 // Sb10g025620.1 // Sb06g020760.1 // Sb02g011150.1 // Sb03g003990.1 // Sb08g004310.1 // Sb04g029230.1 // Sb02g010660.1 // Sb06g001670.1 // Sb03g037480.1 // Sb03g039720.1 // Sb09g025080.1 // Sb03g040460.1 // Sb06g033130.1 // Sb08g004910.1 // Sb08g018130.1 // Sb02g031020.1 // Sb01g001420.1 // Sb01g015570.2 // Sb02g025360.1 // Sb01g013980.2 // Sb09g…
GO:0035264	P	multicellular organism growth	40	6158	83	26245	0.00025	0.016	// Sb04g007560.1 // Sb07g004420.1 // Sb04g017400.1 // Sb01g050050.1 // Sb08g022360.1 // Sb01g048520.1 // Sb08g016670.1 // Sb09g022490.1 // Sb09g025920.1 // Sb04g025100.3 // Sb09g030620.1 // Sb06g032800.1 // Sb04g022640.1 // Sb07g028000.1 // Sb01g015530.1 // Sb02g035260.1 // Sb01g036355.1 // Sb04g029465.1 // Sb06g034250.2 // Sb02g041180.1 // Sb02g041320.1 // Sb03g045340.1 // Sb02g006330.1 // Sb01g…
GO:0046364	P	monosaccharide biosynthetic process	42	6158	89	26245	0.00025	0.016	// Sb06g003053.1 // Sb01g039350.2 // Sb02g031030.1 // Sb03g006130.1 // Sb07g018840.1 // Sb04g025120.1 // Sb01g020460.1 // Sb03g012980.1 // Sb09g026450.1 // Sb10g029870.1 // Sb01g039050.1 // Sb06g000840.2 // Sb06g033280.1 // Sb08g001480.1 // Sb02g002660.1 // Sb01g020080.1 // Sb04g029820.1 // Sb10g002560.1 // Sb06g028720.2 // Sb03g039740.1 // Sb10g025890.1 // Sb04g025100.3 // Sb08g006770.2 // Sb01g…
GO:0009991	P	response to extracellular stimulus	93	6158	255	26245	0.00025	0.017	// Sb03g042890.1 // Sb01g000600.1 // Sb04g026930.1 // Sb05g024260.1 // Sb03g007490.1 // Sb10g026250.1 // Sb06g014420.1 // Sb10g030840.1 // Sb03g009170.1 // Sb10g001000.1 // Sb02g043840.1 // Sb04g026950.1 // Sb06g018750.1 // Sb02g023830.1 // Sb07g021330.1 // Sb01g017770.1 // Sb07g005440.1 // Sb02g003530.1 // Sb01g007380.1 // Sb08g000600.1 // Sb04g036240.1 // Sb07g025000.1 // Sb02g034500.1 // Sb08g…
GO:0051640	P	organelle localization	53	6158	123	26245	0.00025	0.017	// Sb02g008640.1 // Sb10g008230.2 // Sb02g028860.1 // Sb07g008100.1 // Sb02g043680.1 // Sb02g027920.1 // Sb01g017240.1 // Sb01g035280.1 // Sb02g027160.1 // Sb01g014140.1 // Sb03g044010.1 // Sb08g018270.1 // Sb03g009850.1 // Sb08g021890.1 // Sb01g011070.1 // Sb01g012510.1 // Sb09g003130.1 // Sb01g029300.1 // Sb06g019110.1 // Sb01g019930.1 // Sb08g006370.1 // Sb01g028310.1 // Sb06g028230.1 // Sb10g…
GO:0010558	P	negative regulation of macromolecule biosynthetic process	126	6158	371	26245	0.00027	0.018	// Sb06g017490.1 // Sb01g013530.1 // Sb03g032630.1 // Sb09g026730.1 // Sb07g002090.1 // Sb06g014420.1 // Sb10g031080.1 // Sb09g022600.2 // Sb01g013730.1 // Sb08g005200.1 // Sb03g039320.1 // Sb05g019540.1 // Sb06g028430.1 // Sb01g047350.1 // Sb07g003130.1 // Sb04g001820.1 // Sb02g031330.1 // Sb09g000820.1 // Sb07g018230.1 // Sb01g008160.1 // Sb04g036470.1 // Sb06g020520.1 // Sb01g013470.1 // Sb04g…
GO:0042592	P	homeostatic process	186	6158	589	26245	0.00028	0.019	// Sb03g030950.1 // Sb01g012440.1 // Sb10g007910.1 // Sb09g004370.1 // Sb01g013530.1 // Sb03g036440.1 // Sb03g039220.1 // Sb06g029490.1 // Sb06g030400.1 // Sb01g003680.1 // Sb02g025010.1 // Sb06g016990.1 // Sb09g022490.1 // Sb06g018750.1 // Sb03g038070.1 // Sb01g028750.1 // Sb01g038580.1 // Sb01g004420.1 // Sb08g001870.1 // Sb02g035000.1 // Sb08g018130.1 // Sb03g001720.1 // Sb06g019180.1 // Sb01g…
GO:0009116	P	nucleoside metabolic process	51	6158	118	26245	0.00031	0.02	// Sb02g040820.1 // Sb09g002840.1 // Sb08g017600.1 // Sb03g012420.2 // Sb04g025750.1 // Sb09g030840.1 // Sb08g018730.1 // Sb07g019090.1 // Sb04g028610.1 // Sb05g002760.1 // Sb03g029120.1 // Sb08g019790.1 // Sb03g033270.1 // Sb02g033710.1 // Sb10g006520.1 // Sb04g026500.1 // Sb07g026190.1 // Sb07g004820.1 // Sb04g002280.1 // Sb10g000960.2 // Sb03g045930.1 // Sb02g028630.1 // Sb03g027960.1 // Sb01g…
GO:0009225	P	nucleotide-sugar metabolic process	27	6158	47	26245	0.00031	0.021	// Sb03g047200.1 // Sb04g001320.1 // Sb03g012980.1 // Sb01g039350.2 // Sb01g039050.1 // Sb06g000840.2 // Sb06g033280.1 // Sb08g001480.1 // Sb02g002660.1 // Sb04g029820.1 // Sb10g002560.1 // Sb06g028720.2 // Sb03g039740.1 // Sb10g025890.1 // Sb01g021890.1 // Sb01g037860.1 // Sb03g001710.1 // Sb01g039340.1 // Sb02g032250.1 // Sb09g018070.1 // Sb04g031900.1 // Sb04g035630.1 // Sb02g041960.1 // Sb03g…
GO:0000578	P	embryonic axis specification	24	6158	39	26245	0.00032	0.021	// Sb01g046840.1 // Sb01g012510.1 // Sb01g043590.1 // Sb07g026160.1 // Sb01g046430.1 // Sb01g030580.1 // Sb10g027220.1 // Sb09g003130.1 // Sb01g029300.1 // Sb07g000840.1 // Sb01g019610.2 // Sb06g031140.1 // Sb01g020910.1 // Sb01g019040.1 // Sb06g032500.1 // Sb10g008840.1 // Sb02g037690.1 // Sb01g035320.1 // Sb01g049010.1 // Sb04g003160.1 // Sb01g033950.1 // Sb10g008290.1 // Sb02g033930.1 // Sb01g…
GO:0009141	P	nucleoside triphosphate metabolic process	80	6158	213	26245	0.00032	0.021	// Sb03g026290.1 // Sb02g040820.1 // Sb01g040970.1 // Sb04g007800.2 // Sb09g019760.1 // Sb08g017600.1 // Sb03g012420.2 // Sb02g010770.1 // Sb01g022190.1 // Sb04g030280.1 // Sb01g006320.1 // Sb03g011420.1 // Sb09g030840.1 // Sb04g033110.1 // Sb06g028410.1 // Sb04g027810.1 // Sb01g027940.1 // Sb10g026440.1 // Sb05g002380.1 // Sb03g027470.1 // Sb02g033710.1 // Sb06g021460.1 // Sb04g036610.1 // Sb02g…
GO:0042546	P	cell wall biogenesis	77	6158	203	26245	0.00032	0.021	// Sb01g010240.1 // Sb10g000980.1 // Sb03g043840.1 // Sb03g044520.1 // Sb09g027960.1 // Sb02g006290.1 // Sb04g034070.1 // Sb07g018840.1 // Sb03g030990.1 // Sb03g039530.1 // Sb03g044510.1 // Sb10g008870.1 // Sb04g021180.1 // Sb06g014730.1 // Sb10g007150.1 // Sb01g040290.1 // Sb01g012060.1 // Sb08g017750.1 // Sb06g030810.1 // Sb09g022460.1 // Sb10g006340.1 // Sb03g039570.1 // Sb02g036000.1 // Sb06g…
GO:0032879	P	regulation of localization	49	6158	112	26245	0.00032	0.021	// Sb01g018450.1 // Sb09g029430.1 // Sb04g008580.1 // Sb01g012510.1 // Sb07g026160.1 // Sb09g029950.1 // Sb09g022450.1 // Sb02g010100.2 // Sb01g046430.1 // Sb04g025800.1 // Sb01g019610.2 // Sb01g046840.1 // Sb09g003130.1 // Sb01g048570.1 // Sb01g029300.1 // Sb07g025090.1 // Sb09g026450.1 // Sb07g000840.1 // Sb04g008330.1 // Sb02g022580.1 // Sb01g035320.1 // Sb02g012980.1 // Sb08g022680.2 // Sb05g…
GO:0000462	P	maturation of SSU-rRNA from tricistronic rRNA transcript (SSU-rRNA, 5.8S rRNA, LSU-rRNA)	22	6158	34	26245	0.00034	0.021	// Sb03g032750.1 // Sb01g035770.1 // Sb06g028190.1 // Sb01g011100.1 // Sb03g000410.1 // Sb06g027070.1 // Sb02g006000.1 // Sb09g025880.1 // Sb01g046850.1 // Sb10g004030.1 // Sb01g012820.1 // Sb02g000660.1 // Sb01g037170.1 // Sb01g000780.1 // Sb08g017070.1 // Sb02g027580.1 // Sb01g047920.1 // Sb02g042060.1 // Sb04g033060.1 // Sb04g021020.1 // Sb03g036840.1 // Sb04g029010.1
GO:0070592	P	cell wall polysaccharide biosynthetic process	19	6158	27	26245	0.0004	0.025	// Sb01g037870.1 // Sb08g019260.1 // Sb10g008830.1 // Sb06g030810.1 // Sb04g028460.1 // Sb09g027440.1 // Sb03g044520.1 // Sb09g027450.1 // Sb10g027970.1 // Sb03g001710.1 // Sb03g044530.1 // Sb09g002200.1 // Sb03g030990.1 // Sb03g044510.1 // Sb01g012060.1 // Sb09g028220.1 // Sb04g021180.1 // Sb06g014730.1 // Sb01g038640.1
GO:0009611	P	response to wounding	108	6158	312	26245	0.00041	0.026	// Sb07g019770.1 // Sb04g003965.1 // Sb08g016830.1 // Sb03g040880.1 // Sb02g034490.2 // Sb02g004670.1 // Sb06g014420.1 // Sb09g000750.1 // Sb01g020010.1 // Sb01g002170.1 // Sb02g036870.1 // Sb09g001010.1 // Sb06g029870.1 // Sb07g021330.1 // Sb09g022850.1 // Sb10g016920.1 // Sb06g029880.1 // Sb02g003530.1 // Sb01g028230.1 // Sb03g033190.1 // Sb08g000600.1 // Sb05g002890.1 // Sb01g040180.1 // Sb04g…
GO:0009101	P	glycoprotein biosynthetic process	55	6158	133	26245	0.00044	0.028	// Sb04g023470.1 // Sb02g025430.1 // Sb01g003140.1 // Sb07g001590.1 // Sb01g007580.3 // Sb09g006500.1 // Sb10g005160.1 // Sb01g042750.1 // Sb04g031440.1 // Sb03g030990.1 // Sb04g001320.1 // Sb01g043150.1 // Sb10g001000.1 // Sb04g024790.1 // Sb01g002910.1 // Sb01g048520.1 // Sb04g004400.1 // Sb09g025920.1 // Sb09g028160.1 // Sb08g003660.1 // Sb08g021480.1 // Sb08g021470.1 // Sb01g038580.1 // Sb04g…
GO:0048285	P	organelle fission	87	6158	240	26245	0.00045	0.028	// Sb09g004420.1 // Sb10g003810.1 // Sb07g004890.2 // Sb03g039200.1 // Sb05g012740.1 // Sb07g020280.1 // Sb03g028430.1 // Sb03g028970.1 // Sb01g017240.1 // Sb03g027560.1 // Sb07g027490.1 // Sb02g026120.1 // Sb04g000330.1 // Sb07g009570.1 // Sb04g030880.1 // Sb01g038750.1 // Sb07g025410.1 // Sb06g022140.1 // Sb06g033240.1 // Sb01g010240.1 // Sb01g048480.1 // Sb06g025740.1 // Sb09g006380.1 // Sb09g…
GO:0006473	P	protein amino acid acetylation	25	6158	43	26245	0.00045	0.028	// Sb02g037530.1 // Sb10g025620.1 // Sb06g018910.1 // Sb01g021950.1 // Sb05g019630.1 // Sb01g013730.1 // Sb06g029930.1 // Sb02g022640.1 // Sb03g039720.1 // Sb01g047350.1 // Sb04g023870.1 // Sb02g039960.1 // Sb07g018230.1 // Sb01g008160.1 // Sb10g022820.1 // Sb02g025360.1 // Sb04g003020.1 // Sb03g043870.1 // Sb06g017360.1 // Sb01g032810.1 // Sb01g011070.1 // Sb03g027560.1 // Sb04g001250.1 // Sb04g…
GO:0006519	P	cellular amino acid and derivative metabolic process	341	6158	1185	26245	0.00046	0.029	// Sb07g001990.1 // Sb10g024430.1 // Sb03g001240.1 // Sb06g030260.1 // Sb01g023750.3 // Sb03g025720.1 // Sb04g038440.1 // Sb01g040670.1 // Sb02g003730.1 // Sb02g040170.1 // Sb04g004720.1 // Sb09g029170.1 // Sb01g010250.1 // Sb10g024510.1 // Sb03g009170.1 // Sb07g004420.1 // Sb08g001880.1 // Sb06g030920.1 // Sb03g003630.1 // Sb04g009230.1 // Sb06g034170.1 // Sb01g038010.1 // Sb06g024550.1 // Sb07g…
GO:0000466	P	maturation of 5.8S rRNA from tricistronic rRNA transcript (SSU-rRNA, 5.8S rRNA, LSU-rRNA)	18	6158	25	26245	0.00046	0.029	// Sb02g006000.1 // Sb01g037170.1 // Sb02g042060.1 // Sb10g002530.1 // Sb04g033060.1 // Sb01g035770.1 // Sb02g042600.1 // Sb04g021020.1 // Sb07g022630.1 // Sb09g024910.1 // Sb03g036840.1 // Sb06g027070.1 // Sb01g046850.1 // Sb04g029010.1 // Sb10g004030.1 // Sb02g027580.1 // Sb06g028190.1 // Sb09g025880.1
GO:0009653	P	anatomical structure morphogenesis	507	6158	1835	26245	0.00046	0.029	// Sb03g036440.1 // Sb09g004420.1 // Sb10g003790.1 // Sb07g005380.1 // Sb01g013700.1 // Sb06g013920.1 // Sb07g028940.1 // Sb01g048190.1 // Sb08g018270.1 // Sb02g043840.1 // Sb01g012610.1 // Sb03g009670.1 // Sb01g020520.1 // Sb09g000820.1 // Sb01g015530.1 // Sb06g024310.1 // Sb02g006770.1 // Sb09g030620.1 // Sb10g015890.1 // Sb01g019790.1 // Sb04g033585.1 // Sb03g032630.1 // Sb04g037570.1 // Sb04g…
GO:0016052	P	carbohydrate catabolic process	124	6158	371	26245	0.0005	0.031	// Sb03g029570.1 // Sb03g034190.1 // Sb04g026930.1 // Sb02g029470.1 // Sb08g018730.1 // Sb04g023180.1 // Sb06g001120.1 // Sb05g008760.1 // Sb04g026950.1 // Sb02g004650.1 // Sb10g007800.1 // Sb02g038710.1 // Sb06g003053.1 // Sb04g004690.2 // Sb03g003140.1 // Sb09g026080.1 // Sb09g026150.1 // Sb01g012240.1 // Sb03g039770.1 // Sb03g008050.1 // Sb09g006030.1 // Sb07g021320.2 // Sb08g006500.1 // Sb04g…
GO:0051493	P	regulation of cytoskeleton organization	35	6158	72	26245	0.00051	0.032	// Sb02g038550.1 // Sb04g038300.1 // Sb02g043680.1 // Sb03g031480.1 // Sb10g011790.1 // Sb04g001690.1 // Sb08g001340.1 // Sb09g020180.1 // Sb08g016307.1 // Sb03g043840.1 // Sb10g026230.1 // Sb04g004320.1 // Sb01g009980.1 // Sb04g024980.1 // Sb04g028280.1 // Sb05g023230.1 // Sb03g036400.1 // Sb10g008380.1 // Sb01g047340.1 // Sb02g003690.1 // Sb02g004770.1 // Sb06g030360.1 // Sb01g011930.1 // Sb01g…
GO:0051170	P	nuclear import	40	6158	87	26245	0.00051	0.032	// Sb01g047680.1 // Sb01g018450.1 // Sb09g016470.1 // Sb01g010190.1 // Sb09g004010.1 // Sb01g035410.2 // Sb03g027820.1 // Sb07g004890.2 // Sb01g030580.1 // Sb08g003940.1 // Sb01g003800.1 // Sb04g026090.1 // Sb02g006780.1 // Sb02g009800.1 // Sb04g026160.1 // Sb04g030200.1 // Sb01g035430.1 // Sb03g028970.1 // Sb01g003670.1 // Sb09g004320.1 // Sb06g025930.2 // Sb01g043260.1 // Sb03g029530.3 // Sb03g…
GO:0009060	P	aerobic respiration	39	6158	84	26245	0.00052	0.032	// Sb03g029570.1 // Sb06g001280.1 // Sb04g008720.1 // Sb03g012420.2 // Sb04g026360.1 // Sb01g043660.1 // Sb09g026320.1 // Sb06g020150.2 // Sb06g020150.1 // Sb03g000990.1 // Sb01g035950.2 // Sb03g029840.1 // Sb06g013940.1 // Sb04g008330.1 // Sb02g002570.1 // Sb07g002070.2 // Sb07g002070.1 // Sb07g028000.1 // Sb03g011050.1 // Sb03g035090.1 // Sb09g029110.1 // Sb10g000420.1 // Sb08g017240.1 // Sb06g…
GO:0031327	P	negative regulation of cellular biosynthetic process	129	6158	390	26245	0.00054	0.033	// Sb06g017490.1 // Sb01g013530.1 // Sb03g032630.1 // Sb09g026730.1 // Sb07g002090.1 // Sb06g014420.1 // Sb10g031080.1 // Sb09g022600.2 // Sb01g013730.1 // Sb03g009850.1 // Sb01g020460.1 // Sb08g005200.1 // Sb03g039320.1 // Sb05g019540.1 // Sb06g028430.1 // Sb01g047350.1 // Sb07g003130.1 // Sb04g001820.1 // Sb02g031330.1 // Sb09g000820.1 // Sb07g018230.1 // Sb01g008160.1 // Sb04g036470.1 // Sb06g…
GO:0009890	P	negative regulation of biosynthetic process	129	6158	390	26245	0.00054	0.033	// Sb06g017490.1 // Sb01g013530.1 // Sb03g032630.1 // Sb09g026730.1 // Sb07g002090.1 // Sb06g014420.1 // Sb10g031080.1 // Sb09g022600.2 // Sb01g013730.1 // Sb03g009850.1 // Sb01g020460.1 // Sb08g005200.1 // Sb03g039320.1 // Sb05g019540.1 // Sb06g028430.1 // Sb01g047350.1 // Sb07g003130.1 // Sb04g001820.1 // Sb02g031330.1 // Sb09g000820.1 // Sb07g018230.1 // Sb01g008160.1 // Sb04g036470.1 // Sb06g…
GO:0043648	P	dicarboxylic acid metabolic process	51	6158	122	26245	0.00057	0.034	// Sb03g029570.1 // Sb04g027880.2 // Sb06g030260.1 // Sb04g027880.1 // Sb03g035220.1 // Sb04g036060.1 // Sb01g048790.1 // Sb07g007490.1 // Sb04g023180.1 // Sb09g005810.1 // Sb02g011470.1 // Sb07g002770.1 // Sb01g038010.1 // Sb02g002570.1 // Sb07g024340.1 // Sb01g033590.1 // Sb06g015310.1 // Sb07g002070.2 // Sb07g002070.1 // Sb03g035460.1 // Sb04g005480.1 // Sb10g029510.1 // Sb02g039660.1 // Sb08g…
GO:0045926	P	negative regulation of growth	30	6158	58	26245	0.00058	0.035	// Sb04g007560.1 // Sb07g006900.2 // Sb10g001960.2 // Sb10g001960.3 // Sb10g023610.1 // Sb10g002460.1 // Sb01g048520.1 // Sb01g017840.1 // Sb06g026860.1 // Sb09g025920.1 // Sb07g024950.1 // Sb01g047350.1 // Sb08g016670.1 // Sb10g022710.1 // Sb07g028000.1 // Sb01g036910.1 // Sb07g004030.1 // Sb04g029465.1 // Sb06g034250.2 // Sb01g008160.1 // Sb02g006330.1 // Sb01g044350.1 // Sb06g013250.1 // Sb02g…
GO:0051188	P	cofactor biosynthetic process	88	6158	246	26245	0.00059	0.035	// Sb02g035700.1 // Sb10g027240.1 // Sb02g037480.1 // Sb08g020120.1 // Sb06g031800.1 // Sb03g007140.1 // Sb03g000990.1 // Sb02g000720.1 // Sb02g020320.1 // Sb04g004630.1 // Sb07g004820.1 // Sb06g028140.1 // Sb01g032930.1 // Sb01g017810.1 // Sb03g038740.1 // Sb02g029470.1 // Sb01g017860.1 // Sb08g020510.3 // Sb09g004610.1 // Sb10g006780.2 // Sb04g001700.1 // Sb06g020640.2 // Sb07g025970.2 // Sb06g…
GO:0016481	P	negative regulation of transcription	108	6158	316	26245	0.00059	0.035	// Sb06g017490.1 // Sb03g032630.1 // Sb09g026730.1 // Sb07g002090.1 // Sb06g014420.1 // Sb09g022600.2 // Sb01g013730.1 // Sb08g005200.1 // Sb05g019540.1 // Sb06g028430.1 // Sb01g047350.1 // Sb07g003130.1 // Sb04g001820.1 // Sb02g031330.1 // Sb09g000820.1 // Sb07g018230.1 // Sb01g008160.1 // Sb04g036470.1 // Sb06g020520.1 // Sb01g013470.1 // Sb04g036630.1 // Sb03g008490.1 // Sb03g010500.1 // Sb05g…
GO:0009749	P	response to glucose stimulus	22	6158	36	26245	0.00059	0.035	// Sb10g005010.1 // Sb04g036320.1 // Sb01g013530.1 // Sb03g045420.1 // Sb04g036790.1 // Sb09g006110.1 // Sb02g043070.1 // Sb04g000580.1 // Sb06g030660.1 // Sb07g022965.1 // Sb01g027600.1 // Sb08g015410.1 // Sb09g030070.1 // Sb09g026080.1 // Sb01g014770.1 // Sb09g005840.1 // Sb01g045320.1 // Sb10g022500.3 // Sb06g001620.1 // Sb03g000710.1 // Sb03g034230.1 // Sb04g007800.2
GO:0006213	P	pyrimidine nucleoside metabolic process	22	6158	36	26245	0.00059	0.035	// Sb02g040820.1 // Sb08g017600.1 // Sb04g025750.1 // Sb09g030840.1 // Sb08g018730.1 // Sb04g028610.1 // Sb02g033710.1 // Sb09g029130.1 // Sb05g002760.1 // Sb03g045930.1 // Sb04g023350.1 // Sb03g027960.1 // Sb01g028830.1 // Sb03g029790.2 // Sb08g017830.1 // Sb06g000495.1 // Sb01g012360.1 // Sb03g045940.1 // Sb04g034900.1 // Sb02g004280.2 // Sb10g004780.1 // Sb03g032720.1
GO:0006839	P	mitochondrial transport	48	6158	113	26245	0.00062	0.037	// Sb01g036760.1 // Sb07g027010.1 // Sb04g029750.2 // Sb07g004910.1 // Sb01g028320.1 // Sb01g049670.1 // Sb09g030000.1 // Sb02g038750.1 // Sb02g028820.1 // Sb10g023470.1 // Sb04g031720.1 // Sb09g026970.1 // Sb01g044470.2 // Sb09g022490.1 // Sb07g023490.1 // Sb01g049640.1 // Sb06g003053.1 // Sb09g019430.1 // Sb07g023340.1 // Sb09g006480.1 // Sb04g008020.1 // Sb01g031260.1 // Sb10g030440.1 // Sb03g…
GO:0006606	P	protein import into nucleus	37	6158	79	26245	0.00062	0.037	// Sb01g047680.1 // Sb01g018450.1 // Sb09g016470.1 // Sb01g010190.1 // Sb09g004010.1 // Sb01g035410.2 // Sb07g004890.2 // Sb01g030580.1 // Sb01g003800.1 // Sb04g026090.1 // Sb02g006780.1 // Sb02g009800.1 // Sb04g026160.1 // Sb04g030200.1 // Sb01g035430.1 // Sb03g028970.1 // Sb01g003670.1 // Sb09g004320.1 // Sb06g025930.2 // Sb01g043260.1 // Sb03g029530.3 // Sb03g029530.2 // Sb08g018670.1 // Sb09g…
GO:0045492	P	xylan biosynthetic process	18	6158	26	26245	0.00064	0.038	// Sb01g037870.1 // Sb08g019260.1 // Sb10g008830.1 // Sb06g030810.1 // Sb04g028460.1 // Sb09g027440.1 // Sb03g044520.1 // Sb09g027450.1 // Sb10g027970.1 // Sb03g044530.1 // Sb09g002200.1 // Sb03g030990.1 // Sb03g044510.1 // Sb01g012060.1 // Sb09g028220.1 // Sb04g021180.1 // Sb06g014730.1 // Sb01g038640.1
GO:0010417	P	glucuronoxylan biosynthetic process	18	6158	26	26245	0.00064	0.038	// Sb01g037870.1 // Sb08g019260.1 // Sb10g008830.1 // Sb06g030810.1 // Sb04g028460.1 // Sb09g027440.1 // Sb03g044520.1 // Sb09g027450.1 // Sb10g027970.1 // Sb03g044530.1 // Sb09g002200.1 // Sb03g030990.1 // Sb03g044510.1 // Sb01g012060.1 // Sb09g028220.1 // Sb04g021180.1 // Sb06g014730.1 // Sb01g038640.1
GO:0070589	P	cellular component macromolecule biosynthetic process	21	6158	34	26245	0.00071	0.041	// Sb01g037870.1 // Sb08g019260.1 // Sb10g008830.1 // Sb06g030810.1 // Sb04g028460.1 // Sb09g027440.1 // Sb03g044520.1 // Sb09g027450.1 // Sb10g027970.1 // Sb03g039740.1 // Sb03g001710.1 // Sb03g044530.1 // Sb01g039900.2 // Sb09g002200.1 // Sb03g030990.1 // Sb03g044510.1 // Sb01g012060.1 // Sb09g028220.1 // Sb04g021180.1 // Sb06g014730.1 // Sb01g038640.1
GO:0044038	P	cell wall macromolecule biosynthetic process	21	6158	34	26245	0.00071	0.041	// Sb01g037870.1 // Sb08g019260.1 // Sb10g008830.1 // Sb06g030810.1 // Sb04g028460.1 // Sb09g027440.1 // Sb03g044520.1 // Sb09g027450.1 // Sb10g027970.1 // Sb03g039740.1 // Sb03g001710.1 // Sb03g044530.1 // Sb01g039900.2 // Sb09g002200.1 // Sb03g030990.1 // Sb03g044510.1 // Sb01g012060.1 // Sb09g028220.1 // Sb04g021180.1 // Sb06g014730.1 // Sb01g038640.1
GO:0030244	P	cellulose biosynthetic process	30	6158	59	26245	0.00072	0.042	// Sb10g000980.1 // Sb01g015090.1 // Sb02g006290.1 // Sb08g018730.1 // Sb03g039740.1 // Sb05g002760.1 // Sb08g017750.1 // Sb02g036000.1 // Sb01g042750.1 // Sb01g027600.1 // Sb02g025020.1 // Sb02g007810.1 // Sb02g006330.1 // Sb07g004110.1 // Sb03g035320.1 // Sb02g038770.1 // Sb03g034680.1 // Sb01g008860.1 // Sb01g004210.1 // Sb03g004320.1 // Sb06g031590.1 // Sb02g004280.2 // Sb03g000710.1 // Sb02g…
GO:0046356	P	acetyl-CoA catabolic process	30	6158	59	26245	0.00072	0.042	// Sb03g029570.1 // Sb06g001280.1 // Sb04g008720.1 // Sb03g012420.2 // Sb04g026360.1 // Sb01g043660.1 // Sb06g020150.2 // Sb06g020150.1 // Sb03g029840.1 // Sb04g008330.1 // Sb02g002570.1 // Sb07g002070.2 // Sb07g002070.1 // Sb03g011050.1 // Sb03g035090.1 // Sb09g029110.1 // Sb10g000420.1 // Sb06g022050.1 // Sb02g037420.1 // Sb02g021090.1 // Sb07g021320.2 // Sb04g006440.1 // Sb07g019110.1 // Sb04g…
GO:0009109	P	coenzyme catabolic process	31	6158	62	26245	0.00073	0.042	// Sb03g029570.1 // Sb06g001280.1 // Sb04g008720.1 // Sb03g012420.2 // Sb04g026360.1 // Sb01g043660.1 // Sb06g020150.2 // Sb06g020150.1 // Sb06g018750.1 // Sb03g029840.1 // Sb04g008330.1 // Sb02g002570.1 // Sb07g002070.2 // Sb07g002070.1 // Sb03g011050.1 // Sb03g035090.1 // Sb09g029110.1 // Sb10g000420.1 // Sb06g022050.1 // Sb02g037420.1 // Sb02g021090.1 // Sb07g021320.2 // Sb04g006440.1 // Sb07g…
GO:0007268	P	synaptic transmission	39	6158	86	26245	0.00073	0.042	// Sb10g008230.2 // Sb09g020530.2 // Sb04g002400.1 // Sb03g013830.1 // Sb02g010100.2 // Sb05g000445.1 // Sb04g030910.1 // Sb01g014140.1 // Sb06g033950.1 // Sb03g009850.1 // Sb10g030410.1 // Sb01g041930.1 // Sb02g036370.1 // Sb04g031270.1 // Sb02g029780.1 // Sb03g032290.1 // Sb07g028000.1 // Sb10g003610.1 // Sb06g023420.1 // Sb03g025180.1 // Sb03g003820.1 // Sb03g028400.2 // Sb03g009820.1 // Sb01g…
GO:0051168	P	nuclear export	36	6158	77	26245	0.00075	0.043	// Sb06g018890.1 // Sb10g000870.1 // Sb04g008580.1 // Sb01g010190.1 // Sb01g035280.1 // Sb09g004010.1 // Sb07g004890.2 // Sb04g025800.1 // Sb06g016910.1 // Sb01g045670.1 // Sb08g021890.1 // Sb02g033940.1 // Sb01g028310.1 // Sb04g030880.1 // Sb07g000840.1 // Sb03g002380.1 // Sb02g009800.1 // Sb09g030730.2 // Sb01g035430.1 // Sb03g028970.1 // Sb06g025930.2 // Sb01g043260.1 // Sb01g047180.1 // Sb03g…
GO:0009832	P	plant-type cell wall biogenesis	65	6158	170	26245	0.00076	0.043	// Sb01g010240.1 // Sb10g000980.1 // Sb03g043840.1 // Sb03g044520.1 // Sb09g027960.1 // Sb02g006290.1 // Sb04g034070.1 // Sb07g018840.1 // Sb03g030990.1 // Sb03g039530.1 // Sb03g044510.1 // Sb10g008870.1 // Sb04g021180.1 // Sb06g014730.1 // Sb01g038640.1 // Sb01g037860.1 // Sb08g017750.1 // Sb10g028580.1 // Sb10g006340.1 // Sb03g039570.1 // Sb02g036000.1 // Sb06g015880.1 // Sb01g032480.1 // Sb09g…
GO:0006626	P	protein targeting to mitochondrion	26	6158	48	26245	0.00078	0.045	// Sb09g026970.1 // Sb07g004910.1 // Sb01g049670.1 // Sb02g038750.1 // Sb04g031720.1 // Sb09g022490.1 // Sb07g023490.1 // Sb01g049640.1 // Sb01g036760.1 // Sb01g031260.1 // Sb10g030440.1 // Sb03g044130.1 // Sb03g047030.1 // Sb07g026010.1 // Sb01g049540.1 // Sb09g001280.1 // Sb03g011060.1 // Sb01g010650.1 // Sb01g043060.1 // Sb01g002840.1 // Sb06g001580.1 // Sb02g043830.1 // Sb03g032670.1 // Sb06g…
GO:0070585	P	protein localization in mitochondrion	26	6158	48	26245	0.00078	0.045	// Sb09g026970.1 // Sb07g004910.1 // Sb01g049670.1 // Sb02g038750.1 // Sb04g031720.1 // Sb09g022490.1 // Sb07g023490.1 // Sb01g049640.1 // Sb01g036760.1 // Sb01g031260.1 // Sb10g030440.1 // Sb03g044130.1 // Sb03g047030.1 // Sb07g026010.1 // Sb01g049540.1 // Sb09g001280.1 // Sb03g011060.1 // Sb01g010650.1 // Sb01g043060.1 // Sb01g002840.1 // Sb06g001580.1 // Sb02g043830.1 // Sb03g032670.1 // Sb06g…
GO:0043543	P	protein amino acid acylation	27	6158	51	26245	0.00082	0.046	// Sb02g037530.1 // Sb10g025620.1 // Sb06g018910.1 // Sb01g021950.1 // Sb05g019630.1 // Sb01g013730.1 // Sb06g029930.1 // Sb01g011070.1 // Sb03g039720.1 // Sb01g047350.1 // Sb04g023870.1 // Sb02g039960.1 // Sb07g018230.1 // Sb01g008160.1 // Sb10g022820.1 // Sb02g025360.1 // Sb04g003020.1 // Sb03g043870.1 // Sb06g004040.1 // Sb06g017360.1 // Sb01g032810.1 // Sb02g022640.1 // Sb03g027560.1 // Sb04g…
GO:0006119	P	oxidative phosphorylation	63	6158	164	26245	0.00082	0.046	// Sb03g026290.1 // Sb08g003963.1 // Sb01g040970.1 // Sb07g024370.1 // Sb02g035880.1 // Sb02g010770.1 // Sb01g042930.1 // Sb04g030280.1 // Sb03g004460.1 // Sb03g038990.1 // Sb07g028610.1 // Sb04g033110.1 // Sb04g027810.1 // Sb01g027940.1 // Sb08g001880.1 // Sb03g027470.1 // Sb02g037780.1 // Sb03g033090.1 // Sb06g018560.1 // Sb09g026610.1 // Sb02g006530.1 // Sb01g010210.1 // Sb02g002570.1 // Sb07g…
GO:0000460	P	maturation of 5.8S rRNA	18	6158	27	26245	0.00088	0.05	// Sb02g006000.1 // Sb01g037170.1 // Sb02g042060.1 // Sb10g002530.1 // Sb04g033060.1 // Sb01g035770.1 // Sb02g042600.1 // Sb04g021020.1 // Sb07g022630.1 // Sb09g024910.1 // Sb03g036840.1 // Sb06g027070.1 // Sb01g046850.1 // Sb04g029010.1 // Sb10g004030.1 // Sb02g027580.1 // Sb06g028190.1 // Sb09g025880.1
GO:0010383	P	cell wall polysaccharide metabolic process	31	6158	63	26245	0.00089	0.05	// Sb03g044520.1 // Sb03g030990.1 // Sb03g044510.1 // Sb01g012060.1 // Sb06g023450.1 // Sb04g021180.1 // Sb05g008550.1 // Sb01g038640.1 // Sb03g007230.1 // Sb06g030810.1 // Sb02g004650.1 // Sb06g014730.1 // Sb10g027110.1 // Sb06g030270.1 // Sb09g027450.1 // Sb09g028220.1 // Sb09g027440.1 // Sb02g025020.1 // Sb04g028460.1 // Sb10g027970.1 // Sb03g001710.1 // Sb03g034680.1 // Sb09g002200.1 // Sb08g…
GO:0000022	P	mitotic spindle elongation	32	6158	66	26245	0.0009	0.05	// Sb01g047680.1 // Sb03g044240.1 // Sb09g027060.2 // Sb07g001980.1 // Sb01g030580.1 // Sb01g036250.1 // Sb02g043840.1 // Sb07g026620.1 // Sb02g043080.1 // Sb04g003410.1 // Sb03g007840.1 // Sb01g033750.1 // Sb04g036360.1 // Sb03g025960.1 // Sb03g040550.2 // Sb07g006120.1 // Sb02g000560.1 // Sb03g001290.1 // Sb06g032060.1 // Sb04g030890.1 // Sb10g003120.1 // Sb06g031700.1 // Sb08g015270.1 // Sb04g…
GO:0051231	P	spindle elongation	33	6158	69	26245	0.00091	0.05	// Sb01g047680.1 // Sb03g044240.1 // Sb09g027060.2 // Sb07g001980.1 // Sb01g030580.1 // Sb01g036250.1 // Sb02g043840.1 // Sb07g026620.1 // Sb02g043080.1 // Sb04g003410.1 // Sb03g007840.1 // Sb01g033750.1 // Sb04g036360.1 // Sb03g025960.1 // Sb03g040550.2 // Sb07g006120.1 // Sb02g000560.1 // Sb03g001290.1 // Sb06g032060.1 // Sb04g030890.1 // Sb10g003120.1 // Sb06g031700.1 // Sb08g015270.1 // Sb04g…
GO:0009260	P	ribonucleotide biosynthetic process	85	6158	240	26245	0.00092	0.051	// Sb03g026290.1 // Sb02g010770.1 // Sb01g040970.1 // Sb09g019760.1 // Sb08g017600.1 // Sb10g025200.1 // Sb03g025720.1 // Sb04g030280.1 // Sb01g006320.1 // Sb03g011420.1 // Sb09g030840.1 // Sb04g033110.1 // Sb02g043940.1 // Sb06g028410.1 // Sb04g027810.1 // Sb06g023390.1 // Sb08g001880.1 // Sb08g016650.2 // Sb05g002380.1 // Sb03g027470.1 // Sb02g033710.1 // Sb04g007800.2 // Sb04g036610.1 // Sb03g…
GO:0006446	P	regulation of translational initiation	21	6158	35	26245	0.00093	0.052	// Sb02g035170.1 // Sb09g024530.1 // Sb01g013530.1 // Sb04g036790.1 // Sb09g030590.1 // Sb03g030430.1 // Sb01g014770.1 // Sb03g036990.1 // Sb10g028940.1 // Sb04g003390.1 // Sb02g006500.1 // Sb01g038230.1 // Sb0014s003010.1 // Sb02g003760.1 // Sb03g044640.1 // Sb09g026780.1 // Sb09g028700.1 // Sb01g045090.1 // Sb08g015410.1 // Sb01g038080.3 // Sb06g011300.1
GO:0043094	P	cellular metabolic compound salvage	42	6158	97	26245	0.00097	0.053	// Sb07g021080.1 // Sb06g032270.1 // Sb01g023750.3 // Sb01g010210.1 // Sb03g011540.1 // Sb04g004720.1 // Sb02g032740.1 // Sb01g046360.1 // Sb06g028990.1 // Sb01g037220.1 // Sb03g029120.1 // Sb08g019790.1 // Sb04g020630.1 // Sb04g021780.1 // Sb02g041030.1 // Sb01g021500.1 // Sb05g027910.1 // Sb03g036890.1 // Sb05g008680.1 // Sb0019s004510.1 // Sb06g016780.1 // Sb10g030030.1 // Sb04g025370.1 // Sb0…
GO:0030036	P	actin cytoskeleton organization	72	6158	196	26245	0.001	0.055	// Sb03g040880.1 // Sb04g038300.1 // Sb02g043680.1 // Sb03g028350.1 // Sb03g036440.1 // Sb09g004420.1 // Sb09g004670.1 // Sb03g045970.1 // Sb04g001690.1 // Sb09g000750.1 // Sb09g021660.1 // Sb09g015030.1 // Sb06g004750.1 // Sb01g010030.4 // Sb09g016470.1 // Sb03g042700.1 // Sb03g009850.1 // Sb10g003670.1 // Sb09g000410.1 // Sb01g015490.1 // Sb09g029940.1 // Sb03g043840.1 // Sb01g006330.1 // Sb04g…
GO:0032984	P	macromolecular complex disassembly	40	6158	91	26245	0.001	0.055	// Sb02g037530.1 // Sb02g038550.1 // Sb04g001690.1 // Sb06g018910.1 // Sb03g043995.1 // Sb02g034670.1 // Sb03g003990.1 // Sb01g013730.1 // Sb04g036610.1 // Sb02g033940.1 // Sb08g016307.1 // Sb08g004310.1 // Sb03g032430.2 // Sb06g031540.1 // Sb02g037930.1 // Sb09g027820.1 // Sb07g014940.1 // Sb04g023870.1 // Sb01g010860.1 // Sb06g020610.1 // Sb10g026230.1 // Sb04g004320.1 // Sb04g028280.1 // Sb03g…
GO:0000302	P	response to reactive oxygen species	74	6158	203	26245	0.001	0.055	// Sb03g009860.1 // Sb09g026970.1 // Sb10g028780.1 // Sb01g038760.1 // Sb08g017600.1 // Sb04g003480.1 // Sb02g042840.1 // Sb03g003650.1 // Sb01g046020.1 // Sb01g034750.1 // Sb0010s007790.1 // Sb10g003810.1 // Sb10g012990.1 // Sb01g022230.1 // Sb01g039530.1 // Sb09g018860.1 // Sb02g011890.1 // Sb01g000700.1 // Sb07g003280.2 // Sb10g007590.1 // Sb0246s002010.1 // Sb06g022060.1 // Sb08g000980.1 // S…
GO:0051172	P	negative regulation of nitrogen compound metabolic process	125	6158	384	26245	0.0011	0.058	// Sb06g017490.1 // Sb03g032630.1 // Sb09g026730.1 // Sb07g002090.1 // Sb06g014420.1 // Sb10g031080.1 // Sb09g022600.2 // Sb01g013730.1 // Sb03g009850.1 // Sb08g005200.1 // Sb05g019540.1 // Sb06g028430.1 // Sb01g047350.1 // Sb05g012740.1 // Sb07g003130.1 // Sb04g001820.1 // Sb02g031330.1 // Sb09g000820.1 // Sb07g018230.1 // Sb01g008160.1 // Sb04g036470.1 // Sb06g020520.1 // Sb01g013470.1 // Sb04g…
GO:0065008	P	regulation of biological quality	451	6158	1637	26245	0.0011	0.061	// Sb03g030950.1 // Sb03g036440.1 // Sb09g004420.1 // Sb10g003790.1 // Sb02g025010.1 // Sb01g048190.1 // Sb01g004530.3 // Sb09g022850.1 // Sb01g038580.1 // Sb08g001870.1 // Sb02g003530.1 // Sb01g005280.1 // Sb02g006770.1 // Sb09g030620.1 // Sb10g015890.1 // Sb03g039220.1 // Sb03g032630.1 // Sb01g050050.1 // Sb09g023110.1 // Sb02g004770.1 // Sb01g035580.1 // Sb01g032480.1 // Sb01g000910.1 // Sb02g…
GO:0033043	P	regulation of organelle organization	61	6158	160	26245	0.0011	0.062	// Sb02g038550.1 // Sb04g038300.1 // Sb02g043680.1 // Sb06g018910.1 // Sb10g011790.1 // Sb05g001750.1 // Sb07g004890.2 // Sb04g002470.1 // Sb03g030840.1 // Sb01g009600.1 // Sb04g006370.1 // Sb08g001340.1 // Sb06g018020.1 // Sb09g020180.1 // Sb01g047130.1 // Sb08g016307.1 // Sb10g002920.1 // Sb01g047340.1 // Sb07g020280.1 // Sb04g023870.1 // Sb02g021080.1 // Sb10g026230.1 // Sb09g004420.1 // Sb03g…
GO:0006508	P	proteolysis	343	6158	1213	26245	0.0011	0.062	// Sb03g036440.1 // Sb02g034490.2 // Sb10g003790.1 // Sb06g014420.1 // Sb09g030670.1 // Sb02g043840.1 // Sb01g004530.3 // Sb05g012740.1 // Sb03g011810.2 // Sb03g013600.1 // Sb04g010250.1 // Sb06g024310.1 // Sb01g046910.1 // Sb04g011560.1 // Sb03g025480.1 // Sb03g011510.2 // Sb04g026340.1 // Sb04g002390.1 // Sb08g020560.1 // Sb03g045260.1 // Sb03g035340.1 // Sb02g029520.1 // Sb01g000910.1 // Sb01g…
GO:0046395	P	carboxylic acid catabolic process	68	6158	184	26245	0.0012	0.064	// Sb03g029570.1 // Sb04g006620.1 // Sb01g023750.3 // Sb04g004920.1 // Sb03g035220.1 // Sb04g036060.1 // Sb06g021340.1 // Sb08g006680.1 // Sb09g017970.1 // Sb03g034770.1 // Sb04g026510.1 // Sb01g020150.1 // Sb01g043660.1 // Sb04g023180.1 // Sb04g004560.1 // Sb01g029660.1 // Sb10g007100.1 // Sb01g013600.1 // Sb01g029600.1 // Sb09g007410.1 // Sb04g008710.1 // Sb06g022740.1 // Sb03g013290.1 // Sb08g…
GO:0016054	P	organic acid catabolic process	68	6158	184	26245	0.0012	0.064	// Sb03g029570.1 // Sb04g006620.1 // Sb01g023750.3 // Sb04g004920.1 // Sb03g035220.1 // Sb04g036060.1 // Sb06g021340.1 // Sb08g006680.1 // Sb09g017970.1 // Sb03g034770.1 // Sb04g026510.1 // Sb01g020150.1 // Sb01g043660.1 // Sb04g023180.1 // Sb04g004560.1 // Sb01g029660.1 // Sb10g007100.1 // Sb01g013600.1 // Sb01g029600.1 // Sb09g007410.1 // Sb04g008710.1 // Sb06g022740.1 // Sb03g013290.1 // Sb08g…
GO:0045934	P	negative regulation of nucleobase, nucleoside, nucleotide and nucleic acid metabolic process	124	6158	382	26245	0.0012	0.064	// Sb06g017490.1 // Sb03g032630.1 // Sb09g026730.1 // Sb07g002090.1 // Sb06g014420.1 // Sb10g031080.1 // Sb09g022600.2 // Sb01g013730.1 // Sb08g005200.1 // Sb05g019540.1 // Sb06g028430.1 // Sb01g047350.1 // Sb05g012740.1 // Sb07g003130.1 // Sb04g001820.1 // Sb02g031330.1 // Sb09g000820.1 // Sb07g018230.1 // Sb01g008160.1 // Sb04g036470.1 // Sb06g020520.1 // Sb01g013470.1 // Sb04g036630.1 // Sb03g…
GO:0006163	P	purine nucleotide metabolic process	89	6158	257	26245	0.0012	0.066	// Sb01g040670.1 // Sb06g030400.1 // Sb08g016650.2 // Sb09g022850.1 // Sb01g034030.1 // Sb03g026410.1 // Sb08g010860.1 // Sb07g023320.1 // Sb09g030620.1 // Sb08g001260.1 // Sb04g023350.1 // Sb03g002690.1 // Sb07g005700.1 // Sb06g028370.1 // Sb03g031320.1 // Sb02g010770.1 // Sb01g010210.1 // Sb01g022190.1 // Sb09g030840.1 // Sb04g027810.1 // Sb01g027940.1 // Sb02g033710.1 // Sb03g029120.1 // Sb06g…
GO:0051789	P	response to protein stimulus	27	6158	53	26245	0.0013	0.067	// Sb03g044480.1 // Sb03g000380.1 // Sb01g046840.1 // Sb01g012370.1 // Sb02g040870.1 // Sb09g006500.1 // Sb05g003390.1 // Sb09g020320.1 // Sb10g023040.1 // Sb02g043840.1 // Sb02g030940.1 // Sb01g009070.1 // Sb09g005900.1 // Sb09g026970.1 // Sb10g006220.1 // Sb07g006120.1 // Sb01g020910.1 // Sb02g007513.2 // Sb10g030440.1 // Sb03g036080.1 // Sb01g009430.1 // Sb09g005570.1 // Sb04g033510.1 // Sb01g…
GO:0051028	P	mRNA transport	27	6158	53	26245	0.0013	0.067	// Sb06g018890.1 // Sb03g025580.1 // Sb03g027820.1 // Sb07g004890.2 // Sb04g025800.1 // Sb01g045670.1 // Sb02g033940.1 // Sb09g003130.1 // Sb04g030880.1 // Sb07g000840.1 // Sb01g017770.1 // Sb08g012560.1 // Sb02g009800.1 // Sb09g030730.2 // Sb03g028970.1 // Sb02g020440.1 // Sb10g022380.1 // Sb01g011910.1 // Sb04g007860.1 // Sb02g038590.1 // Sb03g027920.1 // Sb10g000500.1 // Sb01g046570.1 // Sb03g…
GO:0006891	P	intra-Golgi vesicle-mediated transport	28	6158	56	26245	0.0013	0.067	// Sb03g032510.1 // Sb03g025490.1 // Sb01g013020.1 // Sb04g031020.4 // Sb05g013420.1 // Sb02g027160.1 // Sb01g010390.1 // Sb08g006370.1 // Sb06g028230.1 // Sb05g006160.1 // Sb04g002250.1 // Sb01g041860.1 // Sb03g011460.1 // Sb03g002780.1 // Sb07g000940.1 // Sb03g009820.1 // Sb07g018430.1 // Sb04g030690.1 // Sb03g038450.1 // Sb02g005920.1 // Sb07g022130.1 // Sb0199s002020.1 // Sb04g007340.1 // Sb0…
GO:0022411	P	cellular component disassembly	43	6158	102	26245	0.0013	0.067	// Sb02g037530.1 // Sb02g038550.1 // Sb04g001690.1 // Sb06g018910.1 // Sb03g043995.1 // Sb02g034670.1 // Sb03g003990.1 // Sb01g013730.1 // Sb01g011040.1 // Sb04g036610.1 // Sb02g033940.1 // Sb08g016307.1 // Sb08g004310.1 // Sb03g032430.2 // Sb06g031540.1 // Sb02g037930.1 // Sb09g027820.1 // Sb07g014940.1 // Sb04g023870.1 // Sb01g010860.1 // Sb06g020610.1 // Sb10g026230.1 // Sb04g004320.1 // Sb04g…
GO:0009150	P	purine ribonucleotide metabolic process	80	6158	226	26245	0.0013	0.067	// Sb03g026290.1 // Sb02g010770.1 // Sb01g040970.1 // Sb09g019760.1 // Sb08g017600.1 // Sb03g012420.2 // Sb01g022190.1 // Sb01g006320.1 // Sb03g011420.1 // Sb09g030840.1 // Sb04g033110.1 // Sb02g043940.1 // Sb10g022370.1 // Sb04g027810.1 // Sb06g023390.1 // Sb05g002380.1 // Sb03g027470.1 // Sb02g033710.1 // Sb08g016650.2 // Sb04g036610.1 // Sb03g029120.1 // Sb02g035880.1 // Sb09g026610.1 // Sb01g…
GO:0009067	P	aspartate family amino acid biosynthetic process	28	6158	56	26245	0.0013	0.067	// Sb01g046360.1 // Sb03g035220.1 // Sb04g038440.1 // Sb09g027430.1 // Sb08g022210.2 // Sb02g026140.1 // Sb01g007370.1 // Sb06g032270.1 // Sb01g034130.1 // Sb01g038010.1 // Sb07g024340.1 // Sb08g020830.1 // Sb01g001140.1 // Sb01g021500.1 // Sb10g005100.1 // Sb03g031880.1 // Sb04g036060.1 // Sb05g008680.1 // Sb01g038460.1 // Sb10g009590.1 // Sb01g012960.3 // Sb0019s004510.1 // Sb04g008560.1 // Sb0…
GO:0032990	P	cell part morphogenesis	51	6158	128	26245	0.0013	0.069	// Sb01g010240.1 // Sb05g025180.1 // Sb07g004560.1 // Sb01g006320.1 // Sb03g009760.1 // Sb03g013830.1 // Sb10g005630.1 // Sb03g030840.1 // Sb09g027960.1 // Sb10g008870.1 // Sb01g013730.1 // Sb07g018020.1 // Sb01g036250.1 // Sb02g041010.1 // Sb02g043080.1 // Sb09g022490.1 // Sb07g014940.1 // Sb01g049880.1 // Sb10g030410.1 // Sb09g027820.1 // Sb02g021080.1 // Sb01g035030.1 // Sb01g036910.1 // Sb06g…
GO:0031667	P	response to nutrient levels	79	6158	223	26245	0.0013	0.07	// Sb09g030790.1 // Sb01g038460.1 // Sb07g021780.1 // Sb06g014420.1 // Sb01g000600.1 // Sb09g003870.1 // Sb04g026930.1 // Sb08g001010.1 // Sb10g022236.1 // Sb05g024260.1 // Sb03g007490.1 // Sb09g007960.1 // Sb02g040170.1 // Sb01g020150.1 // Sb04g008330.1 // Sb03g009170.1 // Sb10g001000.1 // Sb02g043840.1 // Sb06g022060.1 // Sb01g040150.1 // Sb04g026950.1 // Sb01g050170.1 // Sb04g001320.1 // Sb06g…
GO:0042273	P	ribosomal large subunit biogenesis	23	6158	42	26245	0.0014	0.071	// Sb09g024910.1 // Sb01g011100.1 // Sb03g013640.1 // Sb03g033790.1 // Sb03g005040.1 // Sb04g024510.1 // Sb02g009590.1 // Sb01g028310.1 // Sb01g009400.1 // Sb04g024500.1 // Sb04g037640.1 // Sb09g028470.1 // Sb10g002530.1 // Sb04g030890.1 // Sb09g026330.1 // Sb04g035510.1 // Sb01g042020.1 // Sb09g030800.1 // Sb07g019190.1 // Sb06g019800.1 // Sb01g037170.1 // Sb02g042600.1 // Sb07g022630.1
GO:0010627	P	regulation of protein kinase cascade	23	6158	42	26245	0.0014	0.071	// Sb10g001960.2 // Sb10g001960.3 // Sb07g002090.1 // Sb03g030840.1 // Sb10g023610.1 // Sb09g006420.1 // Sb04g029700.1 // Sb04g022640.1 // Sb10g011780.1 // Sb10g022710.1 // Sb03g040410.1 // Sb02g021080.1 // Sb09g006380.1 // Sb01g043350.1 // Sb06g020520.1 // Sb06g027460.1 // Sb09g022770.2 // Sb01g017840.1 // Sb01g001610.1 // Sb04g025220.1 // Sb04g035710.1 // Sb01g001600.1 // Sb04g031420.1
GO:0009119	P	ribonucleoside metabolic process	39	6158	90	26245	0.0014	0.073	// Sb09g002840.1 // Sb08g017600.1 // Sb03g012420.2 // Sb09g030840.1 // Sb08g018730.1 // Sb04g028610.1 // Sb05g002760.1 // Sb03g029120.1 // Sb08g019790.1 // Sb02g033710.1 // Sb10g006520.1 // Sb07g004820.1 // Sb08g018480.1 // Sb03g045930.1 // Sb02g028630.1 // Sb03g027960.1 // Sb01g028830.1 // Sb03g013170.2 // Sb08g002160.1 // Sb01g006590.1 // Sb09g029130.1 // Sb03g029790.2 // Sb08g017830.1 // Sb06g…
GO:0019637	P	organophosphate metabolic process	80	6158	227	26245	0.0014	0.073	// Sb03g009070.1 // Sb02g030270.1 // Sb02g011300.1 // Sb01g048510.1 // Sb09g024310.1 // Sb03g043190.1 // Sb02g031540.1 // Sb01g038850.1 // Sb04g006960.1 // Sb01g015510.1 // Sb08g020180.1 // Sb04g021290.1 // Sb04g031990.1 // Sb03g035100.1 // Sb04g001550.1 // Sb04g025780.1 // Sb04g022640.1 // Sb01g002750.1 // Sb06g032320.1 // Sb03g003630.1 // Sb03g042160.1 // Sb06g034170.1 // Sb09g027190.1 // Sb01g…
GO:0034623	P	cellular macromolecular complex disassembly	39	6158	90	26245	0.0014	0.073	// Sb02g037530.1 // Sb02g038550.1 // Sb04g001690.1 // Sb06g018910.1 // Sb03g043995.1 // Sb02g034670.1 // Sb03g003990.1 // Sb01g013730.1 // Sb04g036610.1 // Sb02g033940.1 // Sb08g016307.1 // Sb08g004310.1 // Sb03g032430.2 // Sb06g031540.1 // Sb02g037930.1 // Sb09g027820.1 // Sb07g014940.1 // Sb04g023870.1 // Sb01g010860.1 // Sb06g020610.1 // Sb10g026230.1 // Sb04g004320.1 // Sb04g028280.1 // Sb03g…
GO:0006220	P	pyrimidine nucleotide metabolic process	24	6158	45	26245	0.0014	0.073	// Sb02g040820.1 // Sb08g017600.1 // Sb03g025720.1 // Sb09g030840.1 // Sb01g012360.1 // Sb04g028610.1 // Sb02g033710.1 // Sb03g045940.1 // Sb03g035540.1 // Sb09g029130.1 // Sb10g006520.1 // Sb03g041350.1 // Sb04g023350.1 // Sb03g027960.1 // Sb01g028830.1 // Sb03g029790.2 // Sb08g017830.1 // Sb06g000495.1 // Sb06g032850.1 // Sb04g030390.1 // Sb03g045930.1 // Sb04g034900.1 // Sb10g004780.1 // Sb07g…
GO:0009968	P	negative regulation of signal transduction	52	6158	132	26245	0.0014	0.074	// Sb09g007420.1 // Sb02g027300.1 // Sb01g030380.1 // Sb10g001960.2 // Sb01g046020.1 // Sb10g005630.1 // Sb07g006195.1 // Sb08g005190.1 // Sb02g042920.1 // Sb04g009050.1 // Sb04g028280.1 // Sb04g007180.1 // Sb10g011780.1 // Sb04g029700.1 // Sb01g022230.1 // Sb08g005200.1 // Sb04g030040.1 // Sb07g004070.1 // Sb01g004530.3 // Sb02g039390.1 // Sb03g029470.1 // Sb02g029780.1 // Sb10g022710.1 // Sb04g…
GO:0009651	P	response to salt stress	165	6158	536	26245	0.0015	0.075	// Sb02g036730.1 // Sb10g024430.1 // Sb10g028780.1 // Sb09g022060.1 // Sb03g041110.1 // Sb10g006520.1 // Sb03g041110.2 // Sb09g026730.1 // Sb10g003810.1 // Sb04g003480.1 // Sb10g001660.1 // Sb07g000290.1 // Sb01g004210.1 // Sb10g025280.1 // Sb03g038870.1 // Sb08g005200.1 // Sb01g028750.1 // Sb03g039820.1 // Sb03g029470.1 // Sb03g032530.1 // Sb04g001820.1 // Sb04g033440.1 // Sb08g001010.1 // Sb04g…
GO:0043241	P	protein complex disassembly	37	6158	84	26245	0.0015	0.075	// Sb02g037530.1 // Sb02g038550.1 // Sb04g001690.1 // Sb03g043995.1 // Sb02g034670.1 // Sb03g003990.1 // Sb01g013730.1 // Sb04g036610.1 // Sb02g033940.1 // Sb08g016307.1 // Sb08g004310.1 // Sb03g032430.2 // Sb06g031540.1 // Sb02g037930.1 // Sb07g014940.1 // Sb09g027820.1 // Sb01g010860.1 // Sb06g020610.1 // Sb10g026230.1 // Sb04g004320.1 // Sb04g028280.1 // Sb03g036400.1 // Sb06g020636.1 // Sb10g…
GO:0009867	P	jasmonic acid mediated signaling pathway	43	6158	103	26245	0.0015	0.075	// Sb09g003820.1 // Sb10g028780.1 // Sb06g031050.1 // Sb01g012370.1 // Sb09g003870.1 // Sb09g028500.1 // Sb01g019720.1 // Sb04g033850.1 // Sb08g005080.1 // Sb06g014420.1 // Sb02g040170.1 // Sb01g000700.1 // Sb01g030680.1 // Sb06g031060.1 // Sb07g021330.1 // Sb03g042630.1 // Sb09g024400.1 // Sb03g002970.1 // Sb01g028230.1 // Sb01g033020.1 // Sb03g033190.1 // Sb10g003300.1 // Sb03g034680.1 // Sb01g…
GO:0007034	P	vacuolar transport	36	6158	81	26245	0.0015	0.076	// Sb07g019770.1 // Sb03g032510.1 // Sb04g024940.1 // Sb03g025490.1 // Sb03g036440.1 // Sb03g006580.1 // Sb10g008870.1 // Sb04g036300.1 // Sb07g000290.1 // Sb01g004840.1 // Sb01g041930.1 // Sb02g039390.1 // Sb03g027900.1 // Sb10g005060.1 // Sb09g016140.1 // Sb04g009820.1 // Sb03g032290.1 // Sb01g036170.1 // Sb09g000340.1 // Sb03g009000.1 // Sb03g009820.1 // Sb04g030690.1 // Sb04g028510.1 // Sb05g…
GO:0009199	P	ribonucleoside triphosphate metabolic process	72	6158	200	26245	0.0015	0.077	// Sb03g026290.1 // Sb02g010770.1 // Sb01g040970.1 // Sb09g019760.1 // Sb08g017600.1 // Sb03g012420.2 // Sb01g022190.1 // Sb04g030280.1 // Sb01g006320.1 // Sb03g011420.1 // Sb09g030840.1 // Sb04g033110.1 // Sb06g028410.1 // Sb04g027810.1 // Sb01g027940.1 // Sb05g002380.1 // Sb03g027470.1 // Sb02g033710.1 // Sb04g007800.2 // Sb04g036610.1 // Sb02g035880.1 // Sb09g026610.1 // Sb07g005700.1 // Sb01g…
GO:0000280	P	nuclear division	76	6158	214	26245	0.0016	0.078	// Sb01g010240.1 // Sb02g028860.1 // Sb04g030880.1 // Sb06g025740.1 // Sb01g037740.1 // Sb01g017240.1 // Sb10g025620.1 // Sb09g004420.1 // Sb09g006380.1 // Sb01g011100.1 // Sb10g003810.1 // Sb05g001750.1 // Sb07g004890.2 // Sb04g037500.3 // Sb02g039500.1 // Sb02g037390.1 // Sb01g030580.1 // Sb01g009600.1 // Sb09g027960.1 // Sb10g008870.1 // Sb03g028970.1 // Sb03g045910.1 // Sb04g006370.1 // Sb01g…
GO:0012502	P	induction of programmed cell death	28	6158	57	26245	0.0016	0.078	// Sb09g003820.1 // Sb01g018450.1 // Sb07g004560.1 // Sb10g001960.2 // Sb01g011550.1 // Sb03g037600.1 // Sb04g001190.1 // Sb10g023610.1 // Sb06g021460.1 // Sb01g044350.1 // Sb09g024370.1 // Sb01g003290.1 // Sb02g040460.1 // Sb10g022710.1 // Sb10g001960.3 // Sb10g009290.1 // Sb09g024360.1 // Sb09g027280.1 // Sb01g005920.1 // Sb03g037160.1 // Sb02g042540.1 // Sb04g027970.1 // Sb04g003640.1 // Sb01g…
GO:0010413	P	glucuronoxylan metabolic process	18	6158	29	26245	0.0016	0.078	// Sb01g037870.1 // Sb08g019260.1 // Sb10g008830.1 // Sb06g030810.1 // Sb04g028460.1 // Sb09g027440.1 // Sb03g044520.1 // Sb09g027450.1 // Sb10g027970.1 // Sb03g044530.1 // Sb09g002200.1 // Sb03g030990.1 // Sb03g044510.1 // Sb01g012060.1 // Sb09g028220.1 // Sb04g021180.1 // Sb06g014730.1 // Sb01g038640.1
GO:0051056	P	regulation of small GTPase mediated signal transduction	33	6158	72	26245	0.0016	0.078	// Sb01g017030.1 // Sb09g022880.1 // Sb01g012510.1 // Sb01g046020.1 // Sb10g005630.1 // Sb02g036510.1 // Sb04g007320.2 // Sb09g015030.1 // Sb04g037270.1 // Sb10g023880.1 // Sb04g029740.1 // Sb01g029300.1 // Sb10g022710.1 // Sb01g039320.1 // Sb09g030730.2 // Sb02g030630.1 // Sb03g025200.2 // Sb03g003900.1 // Sb03g039030.1 // Sb01g000770.1 // Sb06g013260.1 // Sb04g030250.1 // Sb01g042020.1 // Sb01g…
GO:0009218	P	pyrimidine ribonucleotide metabolic process	18	6158	29	26245	0.0016	0.078	// Sb01g028830.1 // Sb04g034900.1 // Sb04g028610.1 // Sb06g032850.1 // Sb09g029130.1 // Sb08g017600.1 // Sb03g025720.1 // Sb03g029790.2 // Sb09g030840.1 // Sb08g017830.1 // Sb06g000495.1 // Sb07g008570.1 // Sb04g030390.1 // Sb04g023350.1 // Sb03g045930.1 // Sb03g045940.1 // Sb02g033710.1 // Sb03g027960.1
GO:0006099	P	tricarboxylic acid cycle	28	6158	57	26245	0.0016	0.078	// Sb03g029570.1 // Sb06g001280.1 // Sb04g008720.1 // Sb03g012420.2 // Sb04g026360.1 // Sb01g043660.1 // Sb06g020150.2 // Sb06g020150.1 // Sb03g029840.1 // Sb04g008330.1 // Sb02g002570.1 // Sb07g002070.2 // Sb07g002070.1 // Sb03g011050.1 // Sb03g035090.1 // Sb09g029110.1 // Sb10g000420.1 // Sb06g022050.1 // Sb02g037420.1 // Sb02g021090.1 // Sb07g021320.2 // Sb04g006440.1 // Sb04g024840.1 // Sb08g…
GO:0006090	P	pyruvate metabolic process	30	6158	63	26245	0.0016	0.078	// Sb10g029870.1 // Sb04g007700.1 // Sb02g029470.1 // Sb02g031030.1 // Sb07g002220.4 // Sb03g042160.1 // Sb04g025120.1 // Sb08g005050.1 // Sb01g020460.1 // Sb03g013290.1 // Sb06g003053.1 // Sb09g026450.1 // Sb07g021070.1 // Sb09g004430.1 // Sb07g025970.2 // Sb04g025290.1 // Sb03g006130.1 // Sb01g004375.2 // Sb04g028450.1 // Sb01g006480.2 // Sb09g019930.3 // Sb02g027000.1 // Sb01g047040.1 // Sb02g…
GO:0019319	P	hexose biosynthetic process	33	6158	72	26245	0.0016	0.078	// Sb06g003053.1 // Sb01g039350.2 // Sb02g031030.1 // Sb03g006130.1 // Sb07g018840.1 // Sb04g025120.1 // Sb01g020460.1 // Sb03g012980.1 // Sb09g026450.1 // Sb10g029870.1 // Sb01g039050.1 // Sb06g000840.2 // Sb06g033280.1 // Sb01g020080.1 // Sb10g002560.1 // Sb03g039740.1 // Sb10g025890.1 // Sb01g006480.2 // Sb01g035380.1 // Sb02g027000.1 // Sb01g047040.1 // Sb01g039340.1 // Sb09g018070.1 // Sb04g…
GO:0009220	P	pyrimidine ribonucleotide biosynthetic process	18	6158	29	26245	0.0016	0.078	// Sb01g028830.1 // Sb04g034900.1 // Sb04g028610.1 // Sb06g032850.1 // Sb09g029130.1 // Sb08g017600.1 // Sb03g025720.1 // Sb03g029790.2 // Sb09g030840.1 // Sb08g017830.1 // Sb06g000495.1 // Sb07g008570.1 // Sb04g030390.1 // Sb04g023350.1 // Sb03g045930.1 // Sb03g045940.1 // Sb02g033710.1 // Sb03g027960.1
GO:0006733	P	oxidoreduction coenzyme metabolic process	41	6158	97	26245	0.0016	0.078	// Sb03g034190.1 // Sb10g002220.1 // Sb10g027240.1 // Sb09g028640.1 // Sb01g032930.1 // Sb04g025630.1 // Sb02g031030.1 // Sb08g018730.1 // Sb01g045920.2 // Sb04g023180.1 // Sb09g005810.1 // Sb04g019020.1 // Sb05g002760.1 // Sb03g000990.1 // Sb02g032270.1 // Sb02g038710.1 // Sb01g001905.1 // Sb04g025100.3 // Sb02g002820.1 // Sb03g044500.1 // Sb10g001050.1 // Sb10g001050.2 // Sb03g006130.1 // Sb02g…
GO:0005976	P	polysaccharide metabolic process	148	6158	474	26245	0.0016	0.078	// Sb07g009410.1 // Sb03g044520.1 // Sb08g018730.1 // Sb01g010280.1 // Sb03g006060.1 // Sb08g017750.1 // Sb02g004650.1 // Sb06g015880.1 // Sb06g030270.1 // Sb02g029780.1 // Sb08g001870.1 // Sb02g035160.1 // Sb03g044530.1 // Sb01g039930.1 // Sb02g006330.1 // Sb08g003090.1 // Sb03g035320.1 // Sb01g047500.1 // Sb01g035380.1 // Sb06g015940.1 // Sb04g027500.1 // Sb01g004210.1 // Sb10g028550.1 // Sb01g…
GO:0048477	P	oogenesis	49	6158	123	26245	0.0016	0.078	// Sb10g008230.2 // Sb02g000210.1 // Sb06g031140.1 // Sb01g043590.1 // Sb03g025580.1 // Sb07g026160.1 // Sb01g006320.1 // Sb04g005280.1 // Sb01g003680.1 // Sb01g046430.1 // Sb09g004270.1 // Sb01g013730.1 // Sb09g001670.1 // Sb02g005950.1 // Sb04g036440.1 // Sb09g003130.1 // Sb06g031540.1 // Sb07g000840.1 // Sb01g019610.2 // Sb04g035540.1 // Sb10g022820.1 // Sb03g045340.1 // Sb09g016470.1 // Sb10g…
GO:0060429	P	epithelium development	55	6158	143	26245	0.0017	0.08	// Sb01g018450.1 // Sb05g027730.1 // Sb01g012510.1 // Sb10g008230.2 // Sb03g040320.1 // Sb04g002400.1 // Sb10g029690.1 // Sb09g022450.1 // Sb01g043150.1 // Sb01g031520.2 // Sb01g026240.1 // Sb02g022770.1 // Sb04g030910.1 // Sb10g027180.1 // Sb02g030650.1 // Sb08g018270.1 // Sb03g009850.1 // Sb04g029700.1 // Sb07g029000.2 // Sb02g039270.1 // Sb07g003610.1 // Sb04g007470.1 // Sb01g005650.1 // Sb02g…
GO:0006790	P	sulfur metabolic process	80	6158	229	26245	0.0017	0.083	// Sb03g035760.1 // Sb06g003070.1 // Sb04g036870.2 // Sb06g032270.1 // Sb09g002840.1 // Sb04g026930.1 // Sb03g038960.3 // Sb01g029750.2 // Sb03g010140.1 // Sb03g003070.1 // Sb08g022210.2 // Sb02g026140.1 // Sb01g050250.2 // Sb08g005190.1 // Sb01g007580.3 // Sb01g043150.1 // Sb04g036470.1 // Sb01g007370.1 // Sb01g034130.1 // Sb09g028620.1 // Sb02g037100.1 // Sb04g038440.1 // Sb01g040150.1 // Sb04g…
GO:0042303	P	molting cycle	47	6158	117	26245	0.0017	0.084	// Sb01g032940.1 // Sb02g035880.1 // Sb03g003900.1 // Sb03g045910.1 // Sb08g004270.1 // Sb04g005280.1 // Sb04g025090.1 // Sb06g020620.1 // Sb01g050050.1 // Sb08g001880.1 // Sb02g032420.1 // Sb08g015280.1 // Sb06g028190.1 // Sb03g001760.1 // Sb05g000300.1 // Sb03g027900.1 // Sb08g006370.1 // Sb04g038330.1 // Sb04g031270.1 // Sb02g007513.2 // Sb02g029890.1 // Sb08g022680.2 // Sb01g043350.1 // Sb01g…
GO:0009880	P	embryonic pattern specification	36	6158	82	26245	0.0018	0.085	// Sb06g027070.1 // Sb01g046840.1 // Sb01g012510.1 // Sb01g043590.1 // Sb07g026160.1 // Sb01g046430.1 // Sb01g030580.1 // Sb10g008840.1 // Sb01g043150.1 // Sb10g027220.1 // Sb09g003130.1 // Sb01g029300.1 // Sb07g000840.1 // Sb01g019610.2 // Sb01g013710.1 // Sb04g025940.1 // Sb07g000460.1 // Sb01g003670.1 // Sb06g031140.1 // Sb08g021350.1 // Sb01g020910.1 // Sb09g013160.1 // Sb01g019040.1 // Sb02g…
GO:0040018	P	positive regulation of multicellular organism growth	24	6158	46	26245	0.0018	0.086	// Sb08g001880.1 // Sb02g033180.1 // Sb08g022360.1 // Sb01g048520.1 // Sb04g022640.1 // Sb01g015530.1 // Sb01g022180.1 // Sb02g041320.1 // Sb01g006300.1 // Sb06g034250.2 // Sb02g041180.1 // Sb03g045340.1 // Sb09g006310.2 // Sb03g003450.1 // Sb09g005180.1 // Sb09g030620.1 // Sb02g039040.2 // Sb06g021420.1 // Sb01g050050.1 // Sb04g037570.1 // Sb04g016750.1 // Sb01g002840.1 // Sb07g004420.1 // Sb02g…
GO:0042775	P	mitochondrial ATP synthesis coupled electron transport	24	6158	46	26245	0.0018	0.086	// Sb08g003963.1 // Sb01g010210.1 // Sb07g028610.1 // Sb02g037780.1 // Sb03g033090.1 // Sb02g006530.1 // Sb02g002570.1 // Sb07g002070.2 // Sb07g002070.1 // Sb05g003875.1 // Sb02g006115.1 // Sb02g041180.1 // Sb05g002090.1 // Sb01g004390.1 // Sb09g005180.1 // Sb01g038290.1 // Sb01g043060.1 // Sb09g025020.1 // Sb01g048410.1 // Sb01g015260.1 // Sb04g022156.1 // Sb03g032670.1 // Sb01g006640.2 // Sb01g…
GO:0010648	P	negative regulation of cell communication	52	6158	134	26245	0.0019	0.088	// Sb09g007420.1 // Sb02g027300.1 // Sb01g030380.1 // Sb10g001960.2 // Sb01g046020.1 // Sb10g005630.1 // Sb07g006195.1 // Sb08g005190.1 // Sb02g042920.1 // Sb04g009050.1 // Sb04g028280.1 // Sb04g007180.1 // Sb10g011780.1 // Sb04g029700.1 // Sb01g022230.1 // Sb08g005200.1 // Sb04g030040.1 // Sb07g004070.1 // Sb01g004530.3 // Sb02g039390.1 // Sb03g029470.1 // Sb02g029780.1 // Sb10g022710.1 // Sb04g…
GO:0018193	P	peptidyl-amino acid modification	52	6158	134	26245	0.0019	0.088	// Sb10g002950.1 // Sb02g039960.1 // Sb10g001960.2 // Sb10g001960.3 // Sb01g009930.1 // Sb03g011040.1 // Sb06g032890.1 // Sb05g019630.1 // Sb10g023610.1 // Sb02g022770.1 // Sb03g039230.2 // Sb10g001000.1 // Sb06g029930.1 // Sb01g048520.1 // Sb01g001720.1 // Sb06g016990.1 // Sb01g011070.1 // Sb09g025920.1 // Sb01g010930.1 // Sb08g003660.1 // Sb02g005750.1 // Sb01g022150.1 // Sb10g022710.1 // Sb06g…
GO:0051336	P	regulation of hydrolase activity	33	6158	73	26245	0.0019	0.088	// Sb09g020530.1 // Sb09g020530.2 // Sb09g022880.1 // Sb01g046840.1 // Sb02g040870.1 // Sb01g017030.1 // Sb04g007320.2 // Sb01g028250.1 // Sb04g037270.1 // Sb10g023880.1 // Sb09g020540.1 // Sb03g040410.1 // Sb01g039320.1 // Sb02g030630.1 // Sb03g003900.1 // Sb10g031090.1 // Sb03g039030.1 // Sb01g000770.1 // Sb01g020910.1 // Sb06g013260.1 // Sb04g030250.1 // Sb01g009430.1 // Sb09g022770.2 // Sb01g…
GO:0051049	P	regulation of transport	31	6158	67	26245	0.0019	0.09	// Sb01g018450.1 // Sb04g008580.1 // Sb01g012510.1 // Sb01g040290.1 // Sb09g029950.1 // Sb09g022450.1 // Sb02g010100.2 // Sb01g012480.1 // Sb04g025800.1 // Sb01g048570.1 // Sb01g029300.1 // Sb09g026450.1 // Sb04g008330.1 // Sb02g022580.1 // Sb02g012980.1 // Sb08g022680.2 // Sb05g002110.1 // Sb02g024280.1 // Sb10g026400.1 // Sb07g025090.1 // Sb03g002380.1 // Sb01g047180.1 // Sb03g028340.1 // Sb02g…
GO:0042255	P	ribosome assembly	28	6158	58	26245	0.0019	0.09	// Sb01g035280.1 // Sb09g024910.1 // Sb05g027730.1 // Sb04g028870.1 // Sb03g033790.1 // Sb03g005040.1 // Sb03g009550.1 // Sb02g028880.1 // Sb02g039270.1 // Sb04g025410.1 // Sb06g014470.1 // Sb02g009590.1 // Sb01g028310.1 // Sb01g009400.1 // Sb06g018900.1 // Sb04g024500.1 // Sb03g030230.1 // Sb10g021600.1 // Sb10g002530.1 // Sb04g030890.1 // Sb09g026330.1 // Sb04g035510.1 // Sb09g030800.1 // Sb07g…
GO:0006098	P	pentose-phosphate shunt	30	6158	64	26245	0.0019	0.09	// Sb03g034190.1 // Sb10g002220.1 // Sb09g028640.1 // Sb04g025630.1 // Sb02g031030.1 // Sb08g018730.1 // Sb01g045920.2 // Sb04g023180.1 // Sb09g005810.1 // Sb04g019020.1 // Sb03g044500.1 // Sb02g038710.1 // Sb04g025100.3 // Sb02g002820.1 // Sb05g002760.1 // Sb10g001050.1 // Sb10g001050.2 // Sb03g006130.1 // Sb02g042340.2 // Sb03g008050.1 // Sb03g033250.1 // Sb03g043140.1 // Sb02g029250.1 // Sb02g…
GO:0034504	P	protein localization in nucleus	38	6158	89	26245	0.002	0.093	// Sb01g047680.1 // Sb01g018450.1 // Sb09g016470.1 // Sb01g010190.1 // Sb09g004010.1 // Sb01g035410.2 // Sb07g004890.2 // Sb01g030580.1 // Sb01g003800.1 // Sb04g026090.1 // Sb03g006280.1 // Sb02g006780.1 // Sb02g009800.1 // Sb04g026160.1 // Sb04g030200.1 // Sb01g035430.1 // Sb03g028970.1 // Sb01g003670.1 // Sb09g004320.1 // Sb06g025930.2 // Sb01g043260.1 // Sb03g029530.3 // Sb03g029530.2 // Sb08g…
GO:0006221	P	pyrimidine nucleotide biosynthetic process	21	6158	38	26245	0.002	0.093	// Sb01g028830.1 // Sb02g040820.1 // Sb04g034900.1 // Sb04g028610.1 // Sb06g032850.1 // Sb09g029130.1 // Sb08g017600.1 // Sb03g025720.1 // Sb10g004780.1 // Sb10g006520.1 // Sb03g029790.2 // Sb09g030840.1 // Sb08g017830.1 // Sb06g000495.1 // Sb07g008570.1 // Sb04g030390.1 // Sb04g023350.1 // Sb03g045930.1 // Sb03g045940.1 // Sb02g033710.1 // Sb03g027960.1
GO:0043244	P	regulation of protein complex disassembly	21	6158	38	26245	0.002	0.093	// Sb02g037530.1 // Sb02g038550.1 // Sb04g028280.1 // Sb04g001690.1 // Sb02g035390.1 // Sb08g016307.1 // Sb01g033950.1 // Sb02g037930.1 // Sb03g045970.1 // Sb01g047340.1 // Sb03g039200.1 // Sb01g010860.1 // Sb06g020610.1 // Sb10g026230.1 // Sb03g036400.1 // Sb02g034670.1 // Sb10g008380.1 // Sb06g021970.1 // Sb04g004320.1 // Sb02g003690.1 // Sb02g033940.1
GO:0019362	P	pyridine nucleotide metabolic process	37	6158	86	26245	0.002	0.095	// Sb03g034190.1 // Sb10g002220.1 // Sb09g028640.1 // Sb04g025630.1 // Sb02g031030.1 // Sb08g018730.1 // Sb01g045920.2 // Sb04g023180.1 // Sb09g005810.1 // Sb04g019020.1 // Sb05g002760.1 // Sb02g032270.1 // Sb02g038710.1 // Sb04g025100.3 // Sb02g002820.1 // Sb03g044500.1 // Sb10g001050.1 // Sb10g001050.2 // Sb03g006130.1 // Sb02g042340.2 // Sb06g016780.1 // Sb04g025370.1 // Sb03g008050.1 // Sb03g…
GO:0043624	P	cellular protein complex disassembly	36	6158	83	26245	0.0021	0.097	// Sb02g037530.1 // Sb02g038550.1 // Sb04g001690.1 // Sb03g043995.1 // Sb02g034670.1 // Sb03g003990.1 // Sb01g013730.1 // Sb04g036610.1 // Sb02g033940.1 // Sb08g016307.1 // Sb08g004310.1 // Sb03g032430.2 // Sb06g031540.1 // Sb02g037930.1 // Sb07g014940.1 // Sb09g027820.1 // Sb01g010860.1 // Sb06g020610.1 // Sb10g026230.1 // Sb04g004320.1 // Sb04g028280.1 // Sb03g036400.1 // Sb10g008380.1 // Sb01g…
GO:0046131	P	pyrimidine ribonucleoside metabolic process	18	6158	30	26245	0.0021	0.097	// Sb01g028830.1 // Sb04g034900.1 // Sb04g028610.1 // Sb09g029130.1 // Sb08g017600.1 // Sb02g004280.2 // Sb02g033710.1 // Sb03g029790.2 // Sb03g032720.1 // Sb09g030840.1 // Sb08g017830.1 // Sb08g018730.1 // Sb06g000495.1 // Sb04g023350.1 // Sb03g045930.1 // Sb03g045940.1 // Sb05g002760.1 // Sb03g027960.1
GO:0010942	P	positive regulation of cell death	35	6158	80	26245	0.0021	0.098	// Sb09g003820.1 // Sb01g018450.1 // Sb04g030880.1 // Sb07g004560.1 // Sb10g001960.2 // Sb10g023610.1 // Sb03g037600.1 // Sb04g001190.1 // Sb01g011550.1 // Sb06g021460.1 // Sb03g009850.1 // Sb01g005920.1 // Sb09g024370.1 // Sb02g042540.1 // Sb01g003290.1 // Sb02g040460.1 // Sb10g022710.1 // Sb10g001960.3 // Sb10g009290.1 // Sb01g047180.1 // Sb09g024360.1 // Sb09g027280.1 // Sb01g044350.1 // Sb03g…
GO:0043068	P	positive regulation of programmed cell death	35	6158	80	26245	0.0021	0.098	// Sb09g003820.1 // Sb01g018450.1 // Sb04g030880.1 // Sb07g004560.1 // Sb10g001960.2 // Sb10g023610.1 // Sb03g037600.1 // Sb04g001190.1 // Sb01g011550.1 // Sb06g021460.1 // Sb03g009850.1 // Sb01g005920.1 // Sb09g024370.1 // Sb02g042540.1 // Sb01g003290.1 // Sb02g040460.1 // Sb10g022710.1 // Sb10g001960.3 // Sb10g009290.1 // Sb01g047180.1 // Sb09g024360.1 // Sb09g027280.1 // Sb01g044350.1 // Sb03g…
GO:0006352	P	transcription initiation	48	6158	122	26245	0.0022	0.1	// Sb01g012880.1 // Sb02g000210.1 // Sb07g003680.1 // Sb10g025620.1 // Sb06g020760.1 // Sb02g011150.1 // Sb08g017010.1 // Sb03g003990.1 // Sb08g004310.1 // Sb04g029230.1 // Sb02g010660.1 // Sb04g032090.1 // Sb06g001670.1 // Sb03g037480.1 // Sb03g039720.1 // Sb02g006500.1 // Sb09g025080.1 // Sb03g040460.1 // Sb06g033130.1 // Sb08g004910.1 // Sb08g018130.1 // Sb02g031020.1 // Sb01g001420.1 // Sb04g…
GO:0051656	P	establishment of organelle localization	44	6158	109	26245	0.0022	0.1	// Sb10g000870.1 // Sb10g008230.2 // Sb02g028860.1 // Sb07g008100.1 // Sb01g012510.1 // Sb01g017240.1 // Sb01g035280.1 // Sb02g027160.1 // Sb01g019930.1 // Sb08g018270.1 // Sb03g009850.1 // Sb08g021890.1 // Sb02g027920.1 // Sb09g003130.1 // Sb01g029300.1 // Sb08g006370.1 // Sb01g028310.1 // Sb06g028230.1 // Sb10g010480.1 // Sb03g025580.1 // Sb01g010390.1 // Sb03g011460.1 // Sb03g003820.1 // Sb03g…
GO:0006739	P	NADP metabolic process	32	6158	71	26245	0.0023	0.1	// Sb03g034190.1 // Sb10g002220.1 // Sb09g028640.1 // Sb04g025630.1 // Sb02g031030.1 // Sb08g018730.1 // Sb01g045920.2 // Sb04g023180.1 // Sb09g005810.1 // Sb04g019020.1 // Sb05g002760.1 // Sb02g038710.1 // Sb04g025100.3 // Sb02g002820.1 // Sb03g044500.1 // Sb10g001050.1 // Sb10g001050.2 // Sb03g006130.1 // Sb02g042340.2 // Sb02g033920.1 // Sb03g008050.1 // Sb03g033250.1 // Sb03g043140.1 // Sb02g…
GO:0046578	P	regulation of Ras protein signal transduction	31	6158	68	26245	0.0023	0.1	// Sb01g017030.1 // Sb09g022880.1 // Sb01g012510.1 // Sb01g046020.1 // Sb10g005630.1 // Sb02g036510.1 // Sb04g007320.2 // Sb09g015030.1 // Sb04g037270.1 // Sb10g023880.1 // Sb04g029740.1 // Sb01g029300.1 // Sb10g022710.1 // Sb01g039320.1 // Sb02g030630.1 // Sb03g003900.1 // Sb03g039030.1 // Sb01g000770.1 // Sb06g013260.1 // Sb04g030250.1 // Sb01g042020.1 // Sb01g022230.1 // Sb04g029530.1 // Sb03g…
GO:0006740	P	NADPH regeneration	30	6158	65	26245	0.0023	0.1	// Sb03g034190.1 // Sb10g002220.1 // Sb09g028640.1 // Sb04g025630.1 // Sb02g031030.1 // Sb08g018730.1 // Sb01g045920.2 // Sb04g023180.1 // Sb09g005810.1 // Sb04g019020.1 // Sb03g044500.1 // Sb02g038710.1 // Sb04g025100.3 // Sb02g002820.1 // Sb05g002760.1 // Sb10g001050.1 // Sb10g001050.2 // Sb03g006130.1 // Sb02g042340.2 // Sb03g008050.1 // Sb03g033250.1 // Sb03g043140.1 // Sb02g029250.1 // Sb02g…
GO:0006917	P	induction of apoptosis	27	6158	56	26245	0.0023	0.1	// Sb09g003820.1 // Sb01g018450.1 // Sb07g004560.1 // Sb10g001960.2 // Sb01g011550.1 // Sb03g037600.1 // Sb04g001190.1 // Sb10g023610.1 // Sb06g021460.1 // Sb01g044350.1 // Sb09g024370.1 // Sb01g003290.1 // Sb02g040460.1 // Sb10g022710.1 // Sb10g001960.3 // Sb10g009290.1 // Sb09g024360.1 // Sb09g027280.1 // Sb01g005920.1 // Sb03g037160.1 // Sb04g027970.1 // Sb04g003640.1 // Sb01g013820.1 // Sb01g…
GO:0010410	P	hemicellulose metabolic process	27	6158	56	26245	0.0023	0.1	// Sb03g044520.1 // Sb03g030990.1 // Sb03g044510.1 // Sb06g023450.1 // Sb04g021180.1 // Sb06g014730.1 // Sb01g038640.1 // Sb03g007230.1 // Sb06g030810.1 // Sb02g004650.1 // Sb05g008550.1 // Sb10g027110.1 // Sb06g030270.1 // Sb09g027450.1 // Sb09g028220.1 // Sb09g027440.1 // Sb01g012060.1 // Sb04g028460.1 // Sb10g027970.1 // Sb09g002200.1 // Sb08g019260.1 // Sb10g008830.1 // Sb08g001540.1 // Sb03g…
GO:0045491	P	xylan metabolic process	27	6158	56	26245	0.0023	0.1	// Sb03g044520.1 // Sb03g030990.1 // Sb03g044510.1 // Sb06g023450.1 // Sb04g021180.1 // Sb06g014730.1 // Sb01g038640.1 // Sb03g007230.1 // Sb06g030810.1 // Sb02g004650.1 // Sb05g008550.1 // Sb10g027110.1 // Sb06g030270.1 // Sb09g027450.1 // Sb09g028220.1 // Sb09g027440.1 // Sb01g012060.1 // Sb04g028460.1 // Sb10g027970.1 // Sb09g002200.1 // Sb08g019260.1 // Sb10g008830.1 // Sb08g001540.1 // Sb03g…
GO:0032787	P	monocarboxylic acid metabolic process	196	6158	661	26245	0.0024	0.11	// Sb03g029570.1 // Sb03g042440.1 // Sb01g000600.1 // Sb01g033050.1 // Sb04g026930.1 // Sb03g004100.1 // Sb01g017810.1 // Sb06g031800.1 // Sb08g005050.1 // Sb03g037040.1 // Sb01g003680.1 // Sb01g018200.1 // Sb07g016760.2 // Sb04g026950.1 // Sb06g016990.1 // Sb04g008710.1 // Sb02g003110.2 // Sb03g029840.1 // Sb01g005650.1 // Sb06g003053.1 // Sb04g001930.1 // Sb07g022500.1 // Sb01g011050.1 // Sb07g…
GO:0007067	P	mitosis	73	6158	208	26245	0.0024	0.11	// Sb01g010240.1 // Sb02g028860.1 // Sb04g030880.1 // Sb06g025740.1 // Sb01g037740.1 // Sb01g017240.1 // Sb10g025620.1 // Sb09g004420.1 // Sb09g006380.1 // Sb01g011100.1 // Sb10g003810.1 // Sb05g001750.1 // Sb07g004890.2 // Sb04g025090.1 // Sb02g039500.1 // Sb02g037390.1 // Sb01g030580.1 // Sb01g009600.1 // Sb09g027960.1 // Sb10g008870.1 // Sb03g028970.1 // Sb03g045910.1 // Sb04g006370.1 // Sb01g…
GO:0046496	P	nicotinamide nucleotide metabolic process	36	6158	84	26245	0.0025	0.11	// Sb03g034190.1 // Sb10g002220.1 // Sb09g028640.1 // Sb04g025630.1 // Sb02g031030.1 // Sb08g018730.1 // Sb01g045920.2 // Sb04g023180.1 // Sb09g005810.1 // Sb04g019020.1 // Sb05g002760.1 // Sb02g032270.1 // Sb02g038710.1 // Sb04g025100.3 // Sb02g002820.1 // Sb03g044500.1 // Sb10g001050.1 // Sb10g001050.2 // Sb03g006130.1 // Sb02g042340.2 // Sb06g016780.1 // Sb02g033920.1 // Sb03g008050.1 // Sb03g…
GO:0015931	P	nucleobase, nucleoside, nucleotide and nucleic acid transport	45	6158	113	26245	0.0025	0.11	// Sb06g018890.1 // Sb06g025930.2 // Sb03g025580.1 // Sb04g029750.2 // Sb09g004010.1 // Sb03g027820.1 // Sb07g004890.2 // Sb04g025800.1 // Sb10g023470.1 // Sb06g016910.1 // Sb01g045670.1 // Sb01g011910.1 // Sb02g033940.1 // Sb09g003130.1 // Sb04g030880.1 // Sb07g000840.1 // Sb01g017770.1 // Sb08g012560.1 // Sb02g009800.1 // Sb03g010360.1 // Sb01g035430.1 // Sb03g028970.1 // Sb03g025200.2 // Sb01g…
GO:0006769	P	nicotinamide metabolic process	36	6158	84	26245	0.0025	0.11	// Sb03g034190.1 // Sb10g002220.1 // Sb09g028640.1 // Sb04g025630.1 // Sb02g031030.1 // Sb08g018730.1 // Sb01g045920.2 // Sb04g023180.1 // Sb09g005810.1 // Sb04g019020.1 // Sb05g002760.1 // Sb02g032270.1 // Sb02g038710.1 // Sb04g025100.3 // Sb02g002820.1 // Sb03g044500.1 // Sb10g001050.1 // Sb10g001050.2 // Sb03g006130.1 // Sb02g042340.2 // Sb06g016780.1 // Sb02g033920.1 // Sb03g008050.1 // Sb03g…
GO:0022008	P	neurogenesis	80	6158	233	26245	0.0025	0.11	// Sb06g019230.1 // Sb03g014780.1 // Sb05g025180.1 // Sb06g031140.1 // Sb07g004560.1 // Sb01g013530.1 // Sb0010s021250.1 // Sb01g006320.1 // Sb03g037600.1 // Sb02g037950.1 // Sb10g024400.1 // Sb03g013830.1 // Sb10g005630.1 // Sb03g030840.1 // Sb01g041430.1 // Sb01g013730.1 // Sb03g013120.1 // Sb02g037120.1 // Sb07g018020.1 // Sb02g041010.1 // Sb01g046840.1 // Sb03g009850.1 // Sb01g036250.1 // Sb0…
GO:0042542	P	response to hydrogen peroxide	61	6158	167	26245	0.0025	0.11	// Sb09g026970.1 // Sb10g028780.1 // Sb01g038760.1 // Sb08g017600.1 // Sb04g003480.1 // Sb02g042840.1 // Sb03g003650.1 // Sb01g046020.1 // Sb0010s007790.1 // Sb10g003810.1 // Sb01g022230.1 // Sb01g039530.1 // Sb09g018860.1 // Sb02g011890.1 // Sb01g000700.1 // Sb07g003280.2 // Sb10g007590.1 // Sb0246s002010.1 // Sb06g022060.1 // Sb08g000980.1 // Sb10g022710.1 // Sb01g004530.3 // Sb09g007360.1 // S…
GO:0030832	P	regulation of actin filament length	21	6158	39	26245	0.0025	0.11	// Sb02g004770.1 // Sb08g001340.1 // Sb04g038300.1 // Sb04g028280.1 // Sb02g043680.1 // Sb02g035390.1 // Sb01g033950.1 // Sb01g011930.1 // Sb05g023230.1 // Sb03g043840.1 // Sb03g045970.1 // Sb01g047340.1 // Sb04g008490.1 // Sb05g021810.1 // Sb10g026230.1 // Sb10g008380.1 // Sb04g001690.1 // Sb01g001300.1 // Sb04g037240.1 // Sb04g004320.1 // Sb04g024980.1
GO:0008064	P	regulation of actin polymerization or depolymerization	21	6158	39	26245	0.0025	0.11	// Sb02g004770.1 // Sb08g001340.1 // Sb04g038300.1 // Sb04g028280.1 // Sb02g043680.1 // Sb02g035390.1 // Sb01g033950.1 // Sb01g011930.1 // Sb05g023230.1 // Sb03g043840.1 // Sb03g045970.1 // Sb01g047340.1 // Sb04g008490.1 // Sb05g021810.1 // Sb10g026230.1 // Sb10g008380.1 // Sb04g001690.1 // Sb01g001300.1 // Sb04g037240.1 // Sb04g004320.1 // Sb04g024980.1
GO:0051253	P	negative regulation of RNA metabolic process	76	6158	219	26245	0.0025	0.11	// Sb02g037530.1 // Sb02g029820.1 // Sb09g030910.1 // Sb05g027700.1 // Sb09g003870.1 // Sb02g031330.1 // Sb01g044760.1 // Sb03g032630.1 // Sb09g004010.1 // Sb04g033850.1 // Sb07g003130.1 // Sb07g019330.1 // Sb01g039540.1 // Sb06g032000.1 // Sb01g027940.1 // Sb09g022600.2 // Sb01g013730.1 // Sb04g007180.1 // Sb10g002460.1 // Sb10g009960.1 // Sb05g020860.1 // Sb02g022640.1 // Sb02g033940.1 // Sb03g…
GO:0043254	P	regulation of protein complex assembly	22	6158	42	26245	0.0026	0.12	// Sb10g011790.1 // Sb04g001690.1 // Sb09g020180.1 // Sb03g043840.1 // Sb10g026230.1 // Sb04g004540.1 // Sb01g009980.1 // Sb03g031480.1 // Sb04g028280.1 // Sb05g023230.1 // Sb10g008380.1 // Sb02g004770.1 // Sb06g030360.1 // Sb01g033950.1 // Sb01g018110.1 // Sb03g045970.1 // Sb04g008490.1 // Sb05g021810.1 // Sb02g035390.1 // Sb04g024980.1 // Sb04g037240.1 // Sb01g001300.1
GO:0042221	P	response to chemical stimulus	843	6158	3244	26245	0.0027	0.12	// Sb03g040880.1 // Sb02g036430.1 // Sb02g005200.1 // Sb04g030650.1 // Sb07g022500.1 // Sb09g029950.1 // Sb03g042500.1 // Sb02g040170.1 // Sb08g005080.1 // Sb05g000740.1 // Sb04g023180.1 // Sb09g000750.1 // Sb01g048570.1 // Sb07g028940.1 // Sb04g034030.1 // Sb02g043840.1 // Sb10g027220.1 // Sb03g038870.1 // Sb05g000940.1 // Sb06g030660.1 // Sb05g019540.1 // Sb01g028750.1 // Sb06g015880.1 // Sb04g…
GO:0043405	P	regulation of MAP kinase activity	15	6158	23	26245	0.0027	0.12	// Sb10g025800.1 // Sb01g038750.1 // Sb03g040330.1 // Sb01g011930.1 // Sb06g020520.1 // Sb01g049510.1 // Sb10g001960.3 // Sb09g026450.1 // Sb10g023220.1 // Sb10g003810.1 // Sb07g002090.1 // Sb10g022710.1 // Sb10g023610.1 // Sb04g005450.1 // Sb10g001960.2
GO:0009086	P	methionine biosynthetic process	15	6158	23	26245	0.0027	0.12	// Sb01g012960.3 // Sb0019s004510.1 // Sb02g026140.1 // Sb01g046360.1 // Sb05g008680.1 // Sb04g038440.1 // Sb08g020830.1 // Sb08g022210.2 // Sb01g021500.1 // Sb01g007370.1 // Sb06g032270.1 // Sb10g005100.1 // Sb01g034130.1 // Sb01g003700.1 // Sb02g019450.1
GO:0000338	P	protein deneddylation	10	6158	11	26245	0.0027	0.12	// Sb03g011260.1 // Sb01g049510.1 // Sb02g033680.3 // Sb02g033680.2 // Sb02g033680.1 // Sb07g002000.1 // Sb06g016660.1 // Sb07g028380.1 // Sb01g043970.1 // Sb06g031140.1
GO:0006401	P	RNA catabolic process	42	6158	104	26245	0.0027	0.12	// Sb03g002860.1 // Sb01g048480.1 // Sb02g017910.1 // Sb01g042020.1 // Sb07g000840.1 // Sb04g036680.1 // Sb01g046430.1 // Sb08g005190.1 // Sb03g003990.1 // Sb04g038330.1 // Sb06g013920.1 // Sb06g021850.1 // Sb10g028040.1 // Sb08g005200.1 // Sb01g028310.1 // Sb03g025240.2 // Sb01g017770.1 // Sb03g009890.1 // Sb06g029950.1 // Sb03g040930.1 // Sb03g030230.1 // Sb06g031660.1 // Sb08g003510.1 // Sb04g…
GO:0006525	P	arginine metabolic process	13	6158	18	26245	0.0027	0.12	// Sb01g014570.1 // Sb04g006620.1 // Sb03g025720.1 // Sb01g037570.1 // Sb04g032930.1 // Sb09g002480.1 // Sb06g024550.1 // Sb01g039230.1 // Sb08g008320.1 // Sb10g002070.1 // Sb06g000580.1 // Sb04g030600.1 // Sb01g013600.1
GO:0051129	P	negative regulation of cellular component organization	30	6158	66	26245	0.0027	0.12	// Sb02g038550.1 // Sb06g018910.1 // Sb03g009760.1 // Sb05g001750.1 // Sb07g004890.2 // Sb03g009170.1 // Sb07g018020.1 // Sb04g006370.1 // Sb08g016307.1 // Sb10g002920.1 // Sb06g018020.1 // Sb04g023870.1 // Sb10g026230.1 // Sb03g028970.1 // Sb04g004060.1 // Sb10g003170.1 // Sb02g026120.1 // Sb01g047340.1 // Sb02g003690.1 // Sb0010s021250.1 // Sb06g030360.1 // Sb01g033950.1 // Sb01g018110.1 // Sb0…
GO:0000097	P	sulfur amino acid biosynthetic process	24	6158	48	26245	0.0028	0.12	// Sb06g032270.1 // Sb02g037100.1 // Sb04g038440.1 // Sb08g022210.2 // Sb01g007370.1 // Sb01g046360.1 // Sb01g034130.1 // Sb09g002840.1 // Sb08g022280.2 // Sb06g001610.1 // Sb08g020830.1 // Sb01g042800.1 // Sb01g021500.1 // Sb10g005100.1 // Sb03g013170.2 // Sb02g026140.1 // Sb05g008680.1 // Sb10g003480.1 // Sb03g009260.1 // Sb01g012960.3 // Sb0019s004510.1 // Sb02g034370.1 // Sb01g003700.1 // Sb0…
GO:0009081	P	branched chain family amino acid metabolic process	26	6158	54	26245	0.0028	0.12	// Sb01g029750.2 // Sb09g029170.1 // Sb01g050250.2 // Sb09g004610.1 // Sb04g023180.1 // Sb01g010250.1 // Sb01g029600.1 // Sb04g002120.1 // Sb03g013290.1 // Sb02g005200.1 // Sb07g020640.1 // Sb02g002820.1 // Sb03g011050.1 // Sb03g029720.1 // Sb04g033080.1 // Sb10g023130.2 // Sb10g023130.1 // Sb04g025560.1 // Sb05g002540.1 // Sb03g034770.1 // Sb06g033720.1 // Sb06g002880.1 // Sb08g001160.1 // Sb07g…
GO:0006612	P	protein targeting to membrane	26	6158	54	26245	0.0028	0.12	// Sb03g036440.1 // Sb04g025110.1 // Sb01g008840.1 // Sb04g005280.1 // Sb01g049670.1 // Sb04g031720.1 // Sb01g050330.1 // Sb01g001670.1 // Sb03g025540.1 // Sb01g031260.1 // Sb03g044130.1 // Sb03g042250.1 // Sb01g005900.1 // Sb07g026010.1 // Sb06g018340.1 // Sb01g049540.1 // Sb09g001280.1 // Sb03g036030.1 // Sb06g029010.1 // Sb01g002840.1 // Sb10g026000.1 // Sb10g009280.1 // Sb02g003700.1 // Sb06g…
GO:0048699	P	generation of neurons	73	6158	210	26245	0.0029	0.12	// Sb03g014780.1 // Sb05g025180.1 // Sb06g031140.1 // Sb07g004560.1 // Sb06g019230.1 // Sb0010s021250.1 // Sb01g006320.1 // Sb03g037600.1 // Sb03g009760.1 // Sb03g013830.1 // Sb10g005630.1 // Sb03g030840.1 // Sb01g041430.1 // Sb01g013730.1 // Sb03g013120.1 // Sb02g037120.1 // Sb07g018020.1 // Sb02g041010.1 // Sb01g046840.1 // Sb03g009850.1 // Sb01g036250.1 // Sb09g022490.1 // Sb03g011260.1 // Sb0…
GO:0044087	P	regulation of cellular component biogenesis	34	6158	79	26245	0.003	0.13	// Sb03g009170.1 // Sb07g026160.1 // Sb10g011790.1 // Sb02g010100.2 // Sb01g046430.1 // Sb04g001690.1 // Sb01g046840.1 // Sb09g020180.1 // Sb09g003130.1 // Sb03g043840.1 // Sb07g000840.1 // Sb01g019610.2 // Sb10g026230.1 // Sb04g004540.1 // Sb01g009980.1 // Sb03g031480.1 // Sb04g028280.1 // Sb01g020910.1 // Sb05g023230.1 // Sb01g019040.1 // Sb10g008380.1 // Sb02g004770.1 // Sb01g035320.1 // Sb06g…
GO:0043065	P	positive regulation of apoptosis	34	6158	79	26245	0.003	0.13	// Sb09g003820.1 // Sb01g018450.1 // Sb04g030880.1 // Sb07g004560.1 // Sb10g001960.2 // Sb10g023610.1 // Sb03g037600.1 // Sb04g001190.1 // Sb01g011550.1 // Sb06g021460.1 // Sb03g009850.1 // Sb01g005920.1 // Sb09g024370.1 // Sb01g003290.1 // Sb02g040460.1 // Sb10g022710.1 // Sb10g001960.3 // Sb10g009290.1 // Sb01g047180.1 // Sb09g024360.1 // Sb09g027280.1 // Sb01g044350.1 // Sb03g037160.1 // Sb04g…
GO:0006972	P	hyperosmotic response	57	6158	155	26245	0.0031	0.13	// Sb01g016600.1 // Sb04g008580.1 // Sb03g039820.1 // Sb04g027950.1 // Sb01g038670.1 // Sb02g006290.1 // Sb09g020320.1 // Sb03g002380.1 // Sb01g047930.1 // Sb01g013600.1 // Sb01g043050.1 // Sb01g030680.1 // Sb09g024580.1 // Sb02g043680.1 // Sb10g024430.1 // Sb01g037280.1 // Sb01g049140.1 // Sb04g003410.1 // Sb10g008020.1 // Sb02g000720.1 // Sb10g006520.1 // Sb03g029470.1 // Sb08g003660.1 // Sb08g…
GO:0006325	P	chromatin organization	145	6158	473	26245	0.0031	0.13	// Sb02g038550.1 // Sb01g000720.1 // Sb03g032630.1 // Sb01g021950.1 // Sb09g026730.1 // Sb10g030910.2 // Sb06g027830.1 // Sb04g009050.1 // Sb01g013730.1 // Sb01g043410.1 // Sb01g033550.1 // Sb09g023930.1 // Sb08g016830.1 // Sb08g016307.1 // Sb06g028430.1 // Sb07g003130.1 // Sb04g023870.1 // Sb03g040460.1 // Sb03g032530.1 // Sb04g001820.1 // Sb01g020520.1 // Sb07g018230.1 // Sb02g025360.1 // Sb02g…
GO:0030243	P	cellulose metabolic process	32	6158	73	26245	0.0032	0.13	// Sb02g030990.1 // Sb10g000980.1 // Sb01g015090.1 // Sb02g006290.1 // Sb08g018730.1 // Sb03g039740.1 // Sb05g002760.1 // Sb08g017750.1 // Sb02g036000.1 // Sb01g042750.1 // Sb01g027600.1 // Sb02g025020.1 // Sb02g007810.1 // Sb02g006330.1 // Sb07g004110.1 // Sb03g035320.1 // Sb02g038770.1 // Sb03g034680.1 // Sb01g008860.1 // Sb01g004210.1 // Sb03g004320.1 // Sb06g031590.1 // Sb02g004280.2 // Sb03g…
GO:0048583	P	regulation of response to stimulus	112	6158	351	26245	0.0031	0.13	// Sb10g024430.1 // Sb10g028780.1 // Sb03g003650.1 // Sb10g001960.2 // Sb10g001960.3 // Sb08g005080.1 // Sb07g002090.1 // Sb06g014420.1 // Sb03g006060.1 // Sb03g009170.1 // Sb04g009050.1 // Sb03g029470.1 // Sb02g029780.1 // Sb03g033190.1 // Sb09g025400.1 // Sb06g020520.1 // Sb01g010660.1 // Sb10g003810.1 // Sb01g045320.1 // Sb02g022280.1 // Sb06g001740.1 // Sb04g006870.1 // Sb03g004290.1 // Sb02g…
GO:0009147	P	pyrimidine nucleoside triphosphate metabolic process	12	6158	16	26245	0.0032	0.13	// Sb01g028830.1 // Sb02g040820.1 // Sb09g029130.1 // Sb08g017600.1 // Sb10g004780.1 // Sb03g029790.2 // Sb09g030840.1 // Sb08g017830.1 // Sb01g012360.1 // Sb04g023350.1 // Sb02g033710.1 // Sb03g027960.1
GO:0033554	P	cellular response to stress	201	6158	686	26245	0.0033	0.14	// Sb03g042890.1 // Sb02g040820.1 // Sb01g000600.1 // Sb01g013530.1 // Sb04g026930.1 // Sb05g024260.1 // Sb04g024660.1 // Sb04g034710.1 // Sb07g002090.1 // Sb04g011270.1 // Sb10g031080.1 // Sb01g013730.1 // Sb01g046840.1 // Sb04g026950.1 // Sb01g009070.1 // Sb06g018750.1 // Sb04g036790.1 // Sb07g021330.1 // Sb01g017770.1 // Sb07g005440.1 // Sb04g005450.1 // Sb03g008320.1 // Sb01g007380.1 // Sb01g…
GO:0043062	P	extracellular structure organization	22	6158	43	26245	0.0033	0.14	// Sb06g018770.1 // Sb02g010100.2 // Sb07g006040.1 // Sb03g028290.1 // Sb09g022490.1 // Sb02g029020.1 // Sb03g043840.1 // Sb09g029960.1 // Sb07g026630.1 // Sb10g030410.1 // Sb01g007750.1 // Sb04g004320.1 // Sb04g000390.1 // Sb01g007760.1 // Sb01g047340.1 // Sb06g031680.1 // Sb04g008560.1 // Sb01g032480.1 // Sb04g009650.1 // Sb01g030710.1 // Sb04g028210.1 // Sb02g037120.1
GO:0006470	P	protein amino acid dephosphorylation	50	6158	132	26245	0.0033	0.14	// Sb09g005420.1 // Sb09g006380.1 // Sb01g046020.1 // Sb02g019610.1 // Sb10g004490.1 // Sb10g023610.1 // Sb09g027870.1 // Sb06g020625.1 // Sb10g025800.1 // Sb04g029700.1 // Sb01g038410.1 // Sb02g030940.1 // Sb01g000720.1 // Sb10g030320.1 // Sb03g031350.1 // Sb04g009260.1 // Sb08g004710.1 // Sb03g034070.1 // Sb10g011780.1 // Sb10g022710.1 // Sb07g024360.1 // Sb01g030380.1 // Sb04g005450.1 // Sb06g…
GO:0002165	P	instar larval or pupal development	36	6158	86	26245	0.0033	0.14	// Sb07g004560.1 // Sb03g043490.1 // Sb03g009760.1 // Sb01g019160.1 // Sb06g023990.1 // Sb04g007180.1 // Sb10g003060.1 // Sb03g009850.1 // Sb04g029700.1 // Sb02g005950.1 // Sb01g047130.1 // Sb03g001760.1 // Sb05g000300.1 // Sb03g014780.1 // Sb02g037930.1 // Sb10g011780.1 // Sb09g026780.1 // Sb02g007513.2 // Sb04g025940.1 // Sb05g027171.1 // Sb01g010860.1 // Sb01g012610.1 // Sb03g028150.1 // Sb02g…
GO:0051240	P	positive regulation of multicellular organismal process	29	6158	64	26245	0.0033	0.14	// Sb02g036430.1 // Sb08g001880.1 // Sb02g033180.1 // Sb08g022360.1 // Sb01g048520.1 // Sb09g006110.1 // Sb04g022640.1 // Sb01g015530.1 // Sb01g022180.1 // Sb10g002570.1 // Sb02g041320.1 // Sb01g006300.1 // Sb06g034250.2 // Sb02g041180.1 // Sb03g045340.1 // Sb09g006310.2 // Sb03g003450.1 // Sb09g005180.1 // Sb07g021780.1 // Sb09g030620.1 // Sb02g039040.2 // Sb06g021420.1 // Sb09g001850.1 // Sb01g…
GO:0006800	P	oxygen and reactive oxygen species metabolic process	47	6158	122	26245	0.0033	0.14	// Sb01g012370.1 // Sb01g010210.1 // Sb02g042170.1 // Sb09g021040.1 // Sb02g011890.1 // Sb07g023950.1 // Sb10g012990.1 // Sb01g038760.1 // Sb01g031520.2 // Sb07g003280.2 // Sb04g006270.1 // Sb02g037780.1 // Sb09g019360.1 // Sb09g026320.1 // Sb0246s002010.1 // Sb03g014430.1 // Sb01g035350.1 // Sb08g000980.1 // Sb02g042840.1 // Sb10g030840.1 // Sb10g021650.1 // Sb04g008590.1 // Sb07g028000.1 // Sb0…
GO:0010639	P	negative regulation of organelle organization	24	6158	49	26245	0.0034	0.14	// Sb02g038550.1 // Sb06g018910.1 // Sb05g001750.1 // Sb07g004890.2 // Sb04g006370.1 // Sb08g016307.1 // Sb10g002920.1 // Sb06g018020.1 // Sb04g023870.1 // Sb10g026230.1 // Sb03g028970.1 // Sb04g004060.1 // Sb10g003170.1 // Sb02g026120.1 // Sb01g047340.1 // Sb02g003690.1 // Sb06g030360.1 // Sb01g033950.1 // Sb01g018110.1 // Sb03g045970.1 // Sb02g035390.1 // Sb03g036400.1 // Sb06g020680.1 // Sb06g…
GO:0051604	P	protein maturation	24	6158	49	26245	0.0034	0.14	// Sb04g028600.1 // Sb03g032670.1 // Sb06g023820.1 // Sb01g012940.1 // Sb08g004270.1 // Sb07g000320.1 // Sb03g046520.1 // Sb02g032420.1 // Sb10g003060.1 // Sb09g022490.1 // Sb04g010250.1 // Sb01g036110.1 // Sb10g031090.1 // Sb03g047030.1 // Sb03g025440.1 // Sb09g018810.1 // Sb01g043060.1 // Sb03g035340.1 // Sb06g018000.1 // Sb07g025460.1 // Sb04g031850.1 // Sb06g001580.1 // Sb06g020460.1 // Sb01g…
GO:0009144	P	purine nucleoside triphosphate metabolic process	68	6158	194	26245	0.0034	0.14	// Sb03g026290.1 // Sb02g010770.1 // Sb01g040970.1 // Sb09g019760.1 // Sb08g017600.1 // Sb03g012420.2 // Sb01g022190.1 // Sb01g006320.1 // Sb03g011420.1 // Sb09g030840.1 // Sb04g033110.1 // Sb10g022370.1 // Sb04g027810.1 // Sb01g027940.1 // Sb08g001880.1 // Sb05g002380.1 // Sb03g027470.1 // Sb02g033710.1 // Sb08g016650.2 // Sb04g036610.1 // Sb02g035880.1 // Sb09g026610.1 // Sb07g005700.1 // Sb01g…
GO:0006402	P	mRNA catabolic process	35	6158	83	26245	0.0034	0.14	// Sb03g002860.1 // Sb01g048480.1 // Sb02g017910.1 // Sb07g000840.1 // Sb04g036680.1 // Sb01g046430.1 // Sb03g003990.1 // Sb06g013920.1 // Sb06g021850.1 // Sb10g028040.1 // Sb02g033940.1 // Sb01g028310.1 // Sb03g025240.2 // Sb01g017770.1 // Sb03g009890.1 // Sb06g029950.1 // Sb03g040930.1 // Sb03g030230.1 // Sb06g031660.1 // Sb08g003510.1 // Sb04g033130.1 // Sb07g003620.1 // Sb02g007770.1 // Sb09g…
GO:0008654	P	phospholipid biosynthetic process	49	6158	129	26245	0.0035	0.14	// Sb02g011300.1 // Sb03g043190.1 // Sb04g006960.1 // Sb01g015510.1 // Sb08g020180.1 // Sb04g031990.1 // Sb03g035100.1 // Sb04g001550.1 // Sb02g030270.1 // Sb09g021480.1 // Sb01g038850.1 // Sb03g042160.1 // Sb10g006680.1 // Sb09g027190.1 // Sb09g001670.1 // Sb01g049310.1 // Sb03g031940.1 // Sb09g028160.1 // Sb04g002260.1 // Sb05g001680.1 // Sb03g003630.1 // Sb08g001870.1 // Sb04g004880.1 // Sb03g…
GO:0065004	P	protein-DNA complex assembly	46	6158	119	26245	0.0035	0.14	// Sb08g016830.1 // Sb10g003450.1 // Sb07g000880.1 // Sb03g024490.1 // Sb03g040890.1 // Sb01g013730.1 // Sb03g042580.1 // Sb04g036050.1 // Sb01g033550.1 // Sb09g023930.1 // Sb02g004730.1 // Sb09g027820.1 // Sb01g009820.1 // Sb03g042970.1 // Sb04g023645.1 // Sb06g018020.1 // Sb04g023870.1 // Sb03g032530.1 // Sb01g039240.1 // Sb07g020920.1 // Sb09g000320.1 // Sb04g004540.1 // Sb09g026910.2 // Sb02g…
GO:0002009	P	morphogenesis of an epithelium	48	6158	126	26245	0.0036	0.15	// Sb01g018450.1 // Sb01g012510.1 // Sb10g008230.2 // Sb03g040320.1 // Sb04g002400.1 // Sb10g029690.1 // Sb09g022450.1 // Sb01g043150.1 // Sb07g006040.1 // Sb01g026240.1 // Sb02g022770.1 // Sb04g030910.1 // Sb10g027180.1 // Sb02g030650.1 // Sb08g018270.1 // Sb03g009850.1 // Sb04g029700.1 // Sb07g029000.2 // Sb07g003610.1 // Sb04g007470.1 // Sb01g029300.1 // Sb02g029780.1 // Sb04g022640.1 // Sb04g…
GO:0009063	P	cellular amino acid catabolic process	44	6158	113	26245	0.0038	0.15	// Sb01g023750.3 // Sb03g035220.1 // Sb04g036060.1 // Sb06g021340.1 // Sb03g034770.1 // Sb04g026510.1 // Sb04g026560.1 // Sb04g023180.1 // Sb04g004560.1 // Sb01g029660.1 // Sb01g029600.1 // Sb04g023210.1 // Sb03g013290.1 // Sb08g003440.1 // Sb02g005200.1 // Sb01g043660.1 // Sb07g020640.1 // Sb08g006680.1 // Sb10g023130.2 // Sb10g023130.1 // Sb02g026140.1 // Sb01g013600.1 // Sb04g004920.1 // Sb06g…
GO:0042127	P	regulation of cell proliferation	57	6158	157	26245	0.0038	0.15	// Sb09g003820.1 // Sb02g037530.1 // Sb03g038080.1 // Sb07g004560.1 // Sb06g017490.1 // Sb02g031330.1 // Sb01g001060.1 // Sb01g021950.1 // Sb04g017400.1 // Sb01g015410.1 // Sb01g009600.1 // Sb01g003680.1 // Sb01g013730.1 // Sb02g037780.1 // Sb07g004320.1 // Sb04g007470.1 // Sb01g005920.1 // Sb04g033870.1 // Sb05g019540.1 // Sb09g005900.1 // Sb01g047350.1 // Sb05g021980.1 // Sb02g030140.1 // Sb01g…
GO:0006944	P	cellular membrane fusion	30	6158	68	26245	0.0039	0.16	// Sb03g032510.1 // Sb01g046840.1 // Sb06g019230.1 // Sb01g013020.1 // Sb01g008840.1 // Sb02g010100.2 // Sb07g000290.1 // Sb01g041650.1 // Sb01g014140.1 // Sb03g046820.1 // Sb08g004320.1 // Sb03g025490.1 // Sb10g005060.1 // Sb01g038550.2 // Sb04g002250.1 // Sb03g003820.1 // Sb01g020910.1 // Sb03g028400.2 // Sb03g009820.1 // Sb05g004120.1 // Sb07g018430.1 // Sb04g030690.1 // Sb07g004170.1 // Sb08g…
GO:0031497	P	chromatin assembly	46	6158	120	26245	0.0039	0.16	// Sb08g016830.1 // Sb10g003450.1 // Sb07g000880.1 // Sb03g032630.1 // Sb03g040890.1 // Sb01g013730.1 // Sb03g042580.1 // Sb01g033550.1 // Sb09g023930.1 // Sb02g004730.1 // Sb04g023870.1 // Sb01g009820.1 // Sb03g042970.1 // Sb04g023645.1 // Sb06g018020.1 // Sb02g019460.1 // Sb03g032530.1 // Sb01g008460.1 // Sb07g020920.1 // Sb09g000320.1 // Sb01g000950.1 // Sb09g026910.2 // Sb02g035650.1 // Sb03g…
GO:0007265	P	Ras protein signal transduction	35	6158	84	26245	0.004	0.16	// Sb01g017030.1 // Sb09g022880.1 // Sb01g012510.1 // Sb01g046020.1 // Sb10g005630.1 // Sb02g036510.1 // Sb04g007320.2 // Sb09g015030.1 // Sb04g037270.1 // Sb03g013535.1 // Sb10g023880.1 // Sb04g029740.1 // Sb02g033540.1 // Sb01g029300.1 // Sb10g022710.1 // Sb01g039320.1 // Sb02g030630.1 // Sb03g003900.1 // Sb10g031090.1 // Sb03g039030.1 // Sb01g000770.1 // Sb06g013260.1 // Sb04g030250.1 // Sb01g…
GO:0007015	P	actin filament organization	39	6158	97	26245	0.004	0.16	// Sb04g038300.1 // Sb09g016470.1 // Sb03g028350.1 // Sb03g045970.1 // Sb04g001690.1 // Sb02g043680.1 // Sb08g001340.1 // Sb03g009850.1 // Sb09g000410.1 // Sb01g006330.1 // Sb03g043840.1 // Sb04g029730.1 // Sb10g026230.1 // Sb02g041320.1 // Sb09g030730.2 // Sb04g004320.1 // Sb04g024980.1 // Sb04g028280.1 // Sb09g029940.1 // Sb05g023230.1 // Sb08g018670.1 // Sb03g025200.2 // Sb10g008380.1 // Sb01g…
GO:0060341	P	regulation of cellular localization	22	6158	44	26245	0.0041	0.16	// Sb01g018450.1 // Sb01g046840.1 // Sb01g012510.1 // Sb07g026160.1 // Sb02g010100.2 // Sb01g046430.1 // Sb04g025800.1 // Sb04g008580.1 // Sb09g003130.1 // Sb01g029300.1 // Sb07g000840.1 // Sb01g019610.2 // Sb10g026400.1 // Sb01g020910.1 // Sb03g002380.1 // Sb01g047180.1 // Sb01g019040.1 // Sb02g005790.1 // Sb01g050330.1 // Sb01g035320.1 // Sb01g001100.1 // Sb01g043090.1
GO:0042773	P	ATP synthesis coupled electron transport	25	6158	53	26245	0.0041	0.16	// Sb08g003963.1 // Sb01g010210.1 // Sb07g028610.1 // Sb02g037780.1 // Sb03g033090.1 // Sb02g006530.1 // Sb02g002570.1 // Sb07g002070.2 // Sb07g002070.1 // Sb05g003875.1 // Sb02g006115.1 // Sb02g041180.1 // Sb05g002090.1 // Sb01g004390.1 // Sb09g005180.1 // Sb01g038290.1 // Sb01g043060.1 // Sb09g025020.1 // Sb01g048410.1 // Sb01g015260.1 // Sb04g022156.1 // Sb03g032670.1 // Sb01g006640.2 // Sb09g…
GO:0009310	P	amine catabolic process	45	6158	117	26245	0.0041	0.16	// Sb01g023750.3 // Sb03g035220.1 // Sb04g036060.1 // Sb06g021340.1 // Sb03g034770.1 // Sb04g026510.1 // Sb04g026560.1 // Sb04g023180.1 // Sb04g004560.1 // Sb01g029660.1 // Sb01g029600.1 // Sb04g023210.1 // Sb03g013290.1 // Sb08g003440.1 // Sb02g005200.1 // Sb01g043660.1 // Sb07g020640.1 // Sb08g006680.1 // Sb10g023130.2 // Sb10g023130.1 // Sb02g026140.1 // Sb01g013600.1 // Sb04g004920.1 // Sb01g…
GO:0010026	P	trichome differentiation	38	6158	94	26245	0.0042	0.16	// Sb01g010240.1 // Sb10g007470.1 // Sb04g038300.1 // Sb02g043680.1 // Sb03g028350.1 // Sb07g000880.1 // Sb07g001670.1 // Sb06g003290.1 // Sb09g027960.1 // Sb10g008870.1 // Sb01g013730.1 // Sb03g042580.1 // Sb04g021350.1 // Sb08g001340.1 // Sb03g030830.1 // Sb01g044710.1 // Sb02g031330.1 // Sb03g028460.1 // Sb03g013910.1 // Sb02g039570.1 // Sb09g004200.1 // Sb09g029940.1 // Sb04g038570.1 // Sb06g…
GO:0051726	P	regulation of cell cycle	98	6158	304	26245	0.0043	0.17	// Sb02g029140.1 // Sb10g002920.1 // Sb04g034710.1 // Sb07g004890.2 // Sb10g031080.1 // Sb01g003680.1 // Sb09g024180.1 // Sb06g018020.1 // Sb06g025380.1 // Sb07g020280.1 // Sb01g047750.1 // Sb09g004420.1 // Sb03g028970.1 // Sb01g007380.1 // Sb04g021130.1 // Sb01g050170.1 // Sb01g046910.1 // Sb07g027490.1 // Sb10g025190.1 // Sb07g004080.1 // Sb10g030790.1 // Sb02g026120.1 // Sb04g033585.1 // Sb06g…
GO:0007610	P	behavior	59	6158	165	26245	0.0043	0.17	// Sb02g028860.1 // Sb09g026970.1 // Sb07g008100.1 // Sb07g024100.1 // Sb01g001060.1 // Sb01g042020.1 // Sb04g001140.1 // Sb10g024400.1 // Sb03g013830.1 // Sb02g010100.2 // Sb01g046430.1 // Sb03g030840.1 // Sb03g009170.1 // Sb02g021080.1 // Sb03g013120.1 // Sb01g020010.1 // Sb09g001670.1 // Sb08g001340.1 // Sb02g029780.1 // Sb05g023230.1 // Sb03g011260.1 // Sb06g003053.1 // Sb07g000840.1 // Sb01g…
GO:0009414	P	response to water deprivation	117	6158	374	26245	0.0044	0.17	// Sb09g000960.1 // Sb03g041110.1 // Sb01g002410.1 // Sb10g003790.1 // Sb09g026730.1 // Sb03g006060.1 // Sb10g025280.1 // Sb03g039000.1 // Sb09g024400.1 // Sb03g039820.1 // Sb02g029780.1 // Sb09g028400.1 // Sb01g002400.1 // Sb01g028230.1 // Sb04g026650.1 // Sb0139s002010.1 // Sb09g022290.2 // Sb02g004670.1 // Sb04g036230.1 // Sb10g023010.1 // Sb06g018040.1 // Sb07g003690.1 // Sb01g003880.1 // Sb0…
GO:0007369	P	gastrulation	36	6158	88	26245	0.0045	0.17	// Sb07g003680.1 // Sb01g033210.1 // Sb07g005380.1 // Sb02g043990.1 // Sb01g009760.1 // Sb03g003990.1 // Sb01g043150.1 // Sb08g015280.1 // Sb01g019930.1 // Sb07g029000.2 // Sb04g032280.1 // Sb07g000840.1 // Sb04g035540.1 // Sb09g030730.2 // Sb09g026940.1 // Sb07g008570.1 // Sb06g003320.1 // Sb10g005960.1 // Sb02g039740.2 // Sb02g039540.1 // Sb08g022680.2 // Sb04g025670.3 // Sb01g007580.3 // Sb01g…
GO:0043603	P	cellular amide metabolic process	43	6158	111	26245	0.0045	0.17	// Sb03g034190.1 // Sb08g000290.1 // Sb10g002220.1 // Sb09g028640.1 // Sb09g004010.1 // Sb04g025630.1 // Sb02g031030.1 // Sb08g018730.1 // Sb01g045920.2 // Sb04g023180.1 // Sb09g005810.1 // Sb04g019020.1 // Sb05g002760.1 // Sb09g028620.1 // Sb02g032270.1 // Sb02g038710.1 // Sb04g025100.3 // Sb02g002820.1 // Sb06g003160.1 // Sb03g044500.1 // Sb10g001050.1 // Sb10g001050.2 // Sb03g006130.1 // Sb02g…
GO:0009415	P	response to water	122	6158	393	26245	0.0045	0.17	// Sb09g000960.1 // Sb03g041110.1 // Sb01g002410.1 // Sb10g003790.1 // Sb09g026730.1 // Sb03g006060.1 // Sb10g025280.1 // Sb03g039000.1 // Sb09g024400.1 // Sb03g039820.1 // Sb02g029780.1 // Sb09g028400.1 // Sb01g002400.1 // Sb01g028230.1 // Sb04g026650.1 // Sb0139s002010.1 // Sb09g022290.2 // Sb02g004670.1 // Sb04g036230.1 // Sb10g023010.1 // Sb06g018040.1 // Sb07g003690.1 // Sb01g003880.1 // Sb0…
GO:0009082	P	branched chain family amino acid biosynthetic process	12	6158	17	26245	0.0045	0.18	// Sb04g020680.1 // Sb04g002120.1 // Sb08g001160.1 // Sb07g024070.1 // Sb04g025560.1 // Sb05g002540.1 // Sb09g029170.1 // Sb03g011050.1 // Sb03g029720.1 // Sb06g033720.1 // Sb01g010250.1 // Sb04g033080.1
GO:0009205	P	purine ribonucleoside triphosphate metabolic process	66	6158	190	26245	0.0046	0.18	// Sb03g026290.1 // Sb02g010770.1 // Sb01g040970.1 // Sb09g019760.1 // Sb08g017600.1 // Sb03g012420.2 // Sb01g022190.1 // Sb01g006320.1 // Sb03g011420.1 // Sb09g030840.1 // Sb04g033110.1 // Sb10g022370.1 // Sb04g027810.1 // Sb01g027940.1 // Sb05g002380.1 // Sb03g027470.1 // Sb02g033710.1 // Sb08g016650.2 // Sb04g036610.1 // Sb02g035880.1 // Sb09g026610.1 // Sb07g005700.1 // Sb01g010210.1 // Sb03g…
GO:0030182	P	neuron differentiation	66	6158	190	26245	0.0046	0.18	// Sb03g014780.1 // Sb05g025180.1 // Sb06g031140.1 // Sb07g004560.1 // Sb06g019230.1 // Sb0010s021250.1 // Sb01g006320.1 // Sb06g013230.1 // Sb03g009760.1 // Sb03g013830.1 // Sb10g005630.1 // Sb03g030840.1 // Sb10g008840.1 // Sb01g013730.1 // Sb03g013120.1 // Sb02g037120.1 // Sb07g018020.1 // Sb02g041010.1 // Sb01g046840.1 // Sb03g009850.1 // Sb01g036250.1 // Sb09g022490.1 // Sb03g011260.1 // Sb0…
GO:0010388	P	cullin deneddylation	9	6158	10	26245	0.0047	0.18	// Sb03g011260.1 // Sb01g049510.1 // Sb02g033680.3 // Sb02g033680.2 // Sb02g033680.1 // Sb07g002000.1 // Sb06g016660.1 // Sb01g043970.1 // Sb06g031140.1
GO:0000087	P	M phase of mitotic cell cycle	73	6158	215	26245	0.0047	0.18	// Sb01g010240.1 // Sb02g028860.1 // Sb04g030880.1 // Sb06g025740.1 // Sb01g037740.1 // Sb01g017240.1 // Sb10g025620.1 // Sb09g004420.1 // Sb09g006380.1 // Sb01g011100.1 // Sb10g003810.1 // Sb05g001750.1 // Sb07g004890.2 // Sb04g025090.1 // Sb02g039500.1 // Sb02g037390.1 // Sb01g030580.1 // Sb01g009600.1 // Sb09g027960.1 // Sb10g008870.1 // Sb03g028970.1 // Sb03g045910.1 // Sb04g006370.1 // Sb01g…
GO:0034614	P	cellular response to reactive oxygen species	19	6158	36	26245	0.0047	0.18	// Sb07g003280.4 // Sb05g001000.1 // Sb08g000980.1 // Sb07g024320.1 // Sb04g001130.1 // Sb01g038760.1 // Sb02g042860.1 // Sb04g030050.1 // Sb10g030840.1 // Sb10g012990.1 // Sb10g021650.1 // Sb04g008590.1 // Sb09g011450.1 // Sb02g011890.1 // Sb02g044060.1 // Sb07g003280.2 // Sb0246s002010.1 // Sb02g042840.1 // Sb05g001010.1
GO:0006323	P	DNA packaging	57	6158	159	26245	0.0047	0.18	// Sb06g025740.1 // Sb08g016830.1 // Sb10g003450.1 // Sb07g000880.1 // Sb02g031330.1 // Sb03g032630.1 // Sb03g040890.1 // Sb01g013730.1 // Sb03g042580.1 // Sb04g036050.1 // Sb06g029930.1 // Sb01g009790.1 // Sb01g033550.1 // Sb09g023930.1 // Sb02g024290.1 // Sb04g030880.1 // Sb02g004730.1 // Sb04g023870.1 // Sb01g009820.1 // Sb03g042970.1 // Sb04g023645.1 // Sb06g018020.1 // Sb02g019460.1 // Sb03g…
GO:0048568	P	embryonic organ development	15	6158	25	26245	0.0048	0.18	// Sb08g001340.1 // Sb03g011460.1 // Sb03g002780.1 // Sb01g038190.1 // Sb02g006500.1 // Sb06g013230.1 // Sb0199s002020.1 // Sb10g005630.1 // Sb04g007340.1 // Sb09g002540.1 // Sb01g043220.1 // Sb08g001480.1 // Sb10g021900.1 // Sb06g029990.1 // Sb01g010390.1
GO:0048729	P	tissue morphogenesis	52	6158	142	26245	0.0048	0.18	// Sb01g018450.1 // Sb01g012510.1 // Sb10g008230.2 // Sb03g040320.1 // Sb04g025940.1 // Sb04g002400.1 // Sb10g029690.1 // Sb09g022450.1 // Sb01g043150.1 // Sb07g006040.1 // Sb01g009760.1 // Sb01g026240.1 // Sb02g022770.1 // Sb04g030910.1 // Sb10g027180.1 // Sb02g030650.1 // Sb08g018270.1 // Sb03g009850.1 // Sb04g029700.1 // Sb07g029000.2 // Sb07g003610.1 // Sb04g007470.1 // Sb01g029300.1 // Sb02g…
GO:0030029	P	actin filament-based process	76	6158	226	26245	0.0048	0.18	// Sb01g018450.1 // Sb04g038300.1 // Sb02g043680.1 // Sb03g040880.1 // Sb03g036440.1 // Sb09g004420.1 // Sb04g037210.1 // Sb09g004670.1 // Sb03g045970.1 // Sb04g001690.1 // Sb09g000750.1 // Sb09g021660.1 // Sb09g015030.1 // Sb06g004750.1 // Sb01g010030.4 // Sb09g016470.1 // Sb03g042700.1 // Sb03g009850.1 // Sb10g003670.1 // Sb09g000410.1 // Sb01g015490.1 // Sb09g029940.1 // Sb03g043840.1 // Sb01g…
GO:0022904	P	respiratory electron transport chain	27	6158	60	26245	0.0048	0.18	// Sb08g003963.1 // Sb01g010210.1 // Sb07g028610.1 // Sb02g037780.1 // Sb01g037220.1 // Sb03g033090.1 // Sb02g006530.1 // Sb06g003053.1 // Sb02g002570.1 // Sb07g002070.2 // Sb07g002070.1 // Sb05g003875.1 // Sb02g006115.1 // Sb02g041180.1 // Sb05g002090.1 // Sb01g004390.1 // Sb09g005180.1 // Sb01g038290.1 // Sb01g043060.1 // Sb09g025020.1 // Sb01g048410.1 // Sb01g015260.1 // Sb04g022156.1 // Sb03g…
GO:0016050	P	vesicle organization	41	6158	105	26245	0.0049	0.18	// Sb03g044480.1 // Sb10g022370.1 // Sb01g022190.1 // Sb01g039590.1 // Sb05g000445.1 // Sb07g000290.1 // Sb03g031930.1 // Sb02g027160.1 // Sb01g014140.1 // Sb09g027370.1 // Sb03g028500.1 // Sb03g046820.1 // Sb03g001760.1 // Sb01g041930.1 // Sb04g031270.1 // Sb10g005060.1 // Sb08g006370.1 // Sb03g032290.1 // Sb06g028230.1 // Sb01g038550.2 // Sb02g007513.2 // Sb08g006500.1 // Sb01g041860.1 // Sb03g…
GO:0007283	P	spermatogenesis	44	6158	115	26245	0.0049	0.18	// Sb06g023400.1 // Sb03g036440.1 // Sb01g004540.2 // Sb02g037390.1 // Sb05g000445.1 // Sb01g003680.1 // Sb03g009850.1 // Sb10g004260.1 // Sb02g005950.1 // Sb06g018750.1 // Sb06g031540.1 // Sb03g038070.1 // Sb04g005370.1 // Sb03g036610.1 // Sb04g004880.1 // Sb04g023350.1 // Sb06g002040.1 // Sb01g027830.1 // Sb03g045340.1 // Sb01g036340.1 // Sb02g006770.1 // Sb04g035610.1 // Sb03g001710.1 // Sb04g…
GO:0009612	P	response to mechanical stimulus	26	6158	57	26245	0.0049	0.18	// Sb05g020400.1 // Sb03g006930.1 // Sb05g020830.1 // Sb02g010100.2 // Sb09g018860.1 // Sb1599s002010.1 // Sb03g013120.1 // Sb07g009410.1 // Sb06g015930.1 // Sb10g028580.1 // Sb09g007360.1 // Sb06g015880.1 // Sb03g045770.1 // Sb07g008520.1 // Sb07g007450.1 // Sb02g043140.1 // Sb02g043510.1 // Sb01g037010.1 // Sb01g008460.1 // Sb01g047180.1 // Sb08g020710.1 // Sb02g025680.1 // Sb10g028550.1 // Sb0…
GO:0032271	P	regulation of protein polymerization	21	6158	42	26245	0.0049	0.19	// Sb02g004770.1 // Sb03g031480.1 // Sb05g023230.1 // Sb09g020180.1 // Sb04g001690.1 // Sb01g033950.1 // Sb01g018110.1 // Sb04g028280.1 // Sb10g011790.1 // Sb03g043840.1 // Sb03g045970.1 // Sb04g008490.1 // Sb05g021810.1 // Sb10g026230.1 // Sb01g009980.1 // Sb06g030360.1 // Sb10g008380.1 // Sb01g001300.1 // Sb04g037240.1 // Sb02g035390.1 // Sb04g024980.1
GO:0007018	P	microtubule-based movement	37	6158	92	26245	0.005	0.19	// Sb04g004520.1 // Sb10g027010.1 // Sb04g036700.1 // Sb02g037260.2 // Sb01g006650.1 // Sb09g022530.1 // Sb06g004750.1 // Sb09g004200.1 // Sb03g009850.1 // Sb06g019450.1 // Sb02g038710.1 // Sb06g023950.1 // Sb01g006310.1 // Sb03g034310.1 // Sb08g000250.1 // Sb01g015490.1 // Sb01g050310.1 // Sb03g013910.1 // Sb02g037260.1 // Sb01g017240.1 // Sb09g019590.1 // Sb06g024310.1 // Sb02g000560.1 // Sb07g…
GO:0009163	P	nucleoside biosynthetic process	8	6158	8	26245	0.005	0.19	// Sb03g029120.1 // Sb04g026500.1 // Sb08g019790.1 // Sb02g004280.2 // Sb08g008400.1 // Sb08g018730.1 // Sb05g002760.1 // Sb01g045540.1
GO:0042455	P	ribonucleoside biosynthetic process	8	6158	8	26245	0.005	0.19	// Sb03g029120.1 // Sb04g026500.1 // Sb08g019790.1 // Sb02g004280.2 // Sb08g008400.1 // Sb08g018730.1 // Sb05g002760.1 // Sb01g045540.1
GO:0006928	P	cellular component movement	57	6158	160	26245	0.0052	0.2	// Sb05g025180.1 // Sb02g043680.1 // Sb01g001060.1 // Sb01g006320.1 // Sb06g025180.1 // Sb03g013830.1 // Sb09g018860.1 // Sb01g009760.1 // Sb03g009170.1 // Sb01g043150.1 // Sb01g036250.1 // Sb01g019930.1 // Sb01g047340.1 // Sb08g001340.1 // Sb02g043080.1 // Sb04g008710.1 // Sb09g027790.1 // Sb06g031140.1 // Sb04g007470.1 // Sb09g007360.1 // Sb04g009820.1 // Sb03g045770.1 // Sb04g029740.1 // Sb01g…
GO:0009148	P	pyrimidine nucleoside triphosphate biosynthetic process	11	6158	15	26245	0.0053	0.2	// Sb01g028830.1 // Sb02g040820.1 // Sb08g017600.1 // Sb09g029130.1 // Sb10g004780.1 // Sb03g029790.2 // Sb09g030840.1 // Sb08g017830.1 // Sb04g023350.1 // Sb02g033710.1 // Sb03g027960.1
GO:0019725	P	cellular homeostasis	132	6158	433	26245	0.0053	0.2	// Sb03g030950.1 // Sb01g012440.1 // Sb10g007910.1 // Sb09g004370.1 // Sb01g013530.1 // Sb03g039220.1 // Sb06g029490.1 // Sb06g030400.1 // Sb01g003680.1 // Sb06g016990.1 // Sb09g022490.1 // Sb10g022710.1 // Sb01g028750.1 // Sb01g004420.1 // Sb04g022420.1 // Sb02g035000.1 // Sb03g001720.1 // Sb04g004320.1 // Sb01g039930.1 // Sb01g041550.1 // Sb03g024820.1 // Sb02g006770.1 // Sb03g038740.1 // Sb08g…
GO:0006900	P	membrane budding	30	6158	70	26245	0.0054	0.2	// Sb10g022370.1 // Sb01g022190.1 // Sb01g039590.1 // Sb05g000445.1 // Sb03g031930.1 // Sb02g027160.1 // Sb09g027370.1 // Sb03g028500.1 // Sb03g001760.1 // Sb01g041930.1 // Sb04g031270.1 // Sb08g006370.1 // Sb03g032290.1 // Sb06g028230.1 // Sb08g006500.1 // Sb01g041860.1 // Sb03g011460.1 // Sb03g002780.1 // Sb02g007513.2 // Sb0598s002020.1 // Sb02g005920.1 // Sb01g006180.2 // Sb05g007040.1 // Sb0…
GO:0019954	P	asexual reproduction	30	6158	70	26245	0.0054	0.2	// Sb10g022236.1 // Sb07g021780.1 // Sb03g009170.1 // Sb02g043840.1 // Sb06g022060.1 // Sb02g023830.1 // Sb01g042750.1 // Sb04g008330.1 // Sb01g020290.1 // Sb03g026410.1 // Sb03g038230.1 // Sb02g032890.1 // Sb05g019600.1 // Sb04g002770.1 // Sb01g050170.1 // Sb05g023230.1 // Sb02g005790.1 // Sb09g027180.1 // Sb10g026250.1 // Sb08g016180.1 // Sb10g022840.1 // Sb04g036540.1 // Sb05g000450.1 // Sb01g…
GO:0045892	P	negative regulation of transcription, DNA-dependent	70	6158	206	26245	0.0054	0.2	// Sb02g037530.1 // Sb02g029820.1 // Sb09g030910.1 // Sb09g003870.1 // Sb02g031330.1 // Sb01g044760.1 // Sb03g032630.1 // Sb09g004010.1 // Sb04g033850.1 // Sb07g003130.1 // Sb07g019330.1 // Sb01g027940.1 // Sb09g022600.2 // Sb01g013730.1 // Sb04g007180.1 // Sb10g002460.1 // Sb10g009960.1 // Sb05g020860.1 // Sb02g022640.1 // Sb02g033940.1 // Sb03g011260.1 // Sb05g019540.1 // Sb06g028430.1 // Sb01g…
GO:0009066	P	aspartate family amino acid metabolic process	38	6158	96	26245	0.0055	0.2	// Sb01g046360.1 // Sb09g002840.1 // Sb03g035220.1 // Sb04g036060.1 // Sb09g027430.1 // Sb08g022210.2 // Sb02g026140.1 // Sb01g007370.1 // Sb06g032270.1 // Sb01g010250.1 // Sb01g034130.1 // Sb01g038010.1 // Sb03g026000.1 // Sb07g024340.1 // Sb07g020640.1 // Sb01g043660.1 // Sb08g020830.1 // Sb01g001140.1 // Sb01g021500.1 // Sb10g005100.1 // Sb03g031880.1 // Sb03g013170.2 // Sb04g038440.1 // Sb05g…
GO:0007267	P	cell-cell signaling	49	6158	133	26245	0.0055	0.2	// Sb10g008230.2 // Sb09g020530.2 // Sb04g031270.1 // Sb06g023630.1 // Sb01g001060.1 // Sb01g012290.1 // Sb06g025180.1 // Sb03g013830.1 // Sb02g010100.2 // Sb05g000445.1 // Sb04g030910.1 // Sb01g014140.1 // Sb06g033950.1 // Sb03g009850.1 // Sb03g032290.1 // Sb01g041930.1 // Sb02g036370.1 // Sb09g006110.1 // Sb07g000840.1 // Sb03g014360.1 // Sb02g029780.1 // Sb10g030410.1 // Sb07g028000.1 // Sb10g…
GO:0007281	P	germ cell development	37	6158	93	26245	0.0057	0.21	// Sb01g046840.1 // Sb03g036440.1 // Sb03g025580.1 // Sb07g026160.1 // Sb04g005280.1 // Sb01g046430.1 // Sb05g000445.1 // Sb03g009850.1 // Sb02g005950.1 // Sb09g003130.1 // Sb06g031540.1 // Sb07g000840.1 // Sb01g019610.2 // Sb01g043590.1 // Sb04g023350.1 // Sb06g002040.1 // Sb06g031140.1 // Sb03g045340.1 // Sb01g020910.1 // Sb04g035610.1 // Sb03g029810.1 // Sb09g019240.1 // Sb03g003510.1 // Sb02g…
GO:0008340	P	determination of adult lifespan	27	6158	61	26245	0.0057	0.21	// Sb07g002300.1 // Sb02g035880.1 // Sb01g031520.2 // Sb02g037390.1 // Sb05g000445.1 // Sb02g033180.1 // Sb03g027470.1 // Sb08g003660.1 // Sb10g030410.1 // Sb09g030730.2 // Sb02g041180.1 // Sb10g022820.1 // Sb02g001450.1 // Sb10g001740.1 // Sb09g027180.1 // Sb03g010550.1 // Sb04g003370.1 // Sb10g022220.1 // Sb01g050050.1 // Sb05g000450.1 // Sb06g017780.1 // Sb06g015420.1 // Sb06g032670.1 // Sb04g…
GO:0006073	P	cellular glucan metabolic process	82	6158	250	26245	0.0059	0.22	// Sb05g020400.1 // Sb10g028580.1 // Sb06g031050.1 // Sb03g034880.1 // Sb07g007450.1 // Sb10g000980.1 // Sb01g015620.1 // Sb01g015090.1 // Sb01g028700.1 // Sb02g006290.1 // Sb04g034070.1 // Sb01g042750.1 // Sb10g004490.1 // Sb08g018730.1 // Sb01g047500.1 // Sb03g006060.1 // Sb06g011820.1 // Sb07g018840.1 // Sb05g002760.1 // Sb07g009410.1 // Sb10g007150.1 // Sb01g037860.1 // Sb06g015930.1 // Sb08g…
GO:0008610	P	lipid biosynthetic process	200	6158	694	26245	0.0059	0.22	// Sb03g042440.1 // Sb01g000600.1 // Sb01g033050.1 // Sb10g027240.1 // Sb03g007010.1 // Sb08g020180.1 // Sb01g033360.2 // Sb03g033250.1 // Sb04g007190.1 // Sb01g003680.1 // Sb02g003510.1 // Sb10g006680.1 // Sb01g002910.1 // Sb01g049310.1 // Sb04g008710.1 // Sb09g029130.1 // Sb01g005650.1 // Sb01g038580.1 // Sb02g037510.1 // Sb04g001930.1 // Sb07g022500.1 // Sb08g001870.1 // Sb08g002250.1 // Sb05g…
GO:0048489	P	synaptic vesicle transport	20	6158	40	26245	0.006	0.22	// Sb10g008230.2 // Sb05g007040.1 // Sb05g000450.1 // Sb01g041930.1 // Sb0598s002020.1 // Sb04g031270.1 // Sb03g009820.1 // Sb01g027720.1 // Sb04g002400.1 // Sb03g028400.2 // Sb03g032290.1 // Sb04g030690.1 // Sb01g006180.2 // Sb05g000445.1 // Sb01g049780.1 // Sb04g036416.1 // Sb04g030910.1 // Sb08g006500.1 // Sb01g012290.1 // Sb03g028500.1
GO:0046467	P	membrane lipid biosynthetic process	22	6158	46	26245	0.0061	0.22	// Sb10g008040.1 // Sb09g021480.1 // Sb01g040150.1 // Sb09g026450.1 // Sb04g027990.1 // Sb08g001870.1 // Sb04g022040.1 // Sb03g044700.1 // Sb02g025070.1 // Sb06g023400.1 // Sb05g021500.1 // Sb01g040200.1 // Sb04g036240.1 // Sb03g039930.1 // Sb04g035950.1 // Sb06g023990.1 // Sb05g001680.1 // Sb07g006390.1 // Sb01g040920.1 // Sb01g035060.1 // Sb05g018880.1 // Sb02g023420.1
GO:0035315	P	hair cell differentiation	39	6158	100	26245	0.006	0.22	// Sb01g010240.1 // Sb10g007470.1 // Sb04g038300.1 // Sb02g043680.1 // Sb03g028350.1 // Sb07g000880.1 // Sb07g001670.1 // Sb06g003290.1 // Sb09g027960.1 // Sb10g008870.1 // Sb01g013730.1 // Sb03g042580.1 // Sb04g021350.1 // Sb08g001340.1 // Sb03g030830.1 // Sb01g044710.1 // Sb02g031330.1 // Sb03g028460.1 // Sb03g013910.1 // Sb02g039570.1 // Sb09g004200.1 // Sb09g029940.1 // Sb04g038570.1 // Sb06g…
GO:0009084	P	glutamine family amino acid biosynthetic process	22	6158	46	26245	0.0061	0.22	// Sb03g039820.1 // Sb03g025720.1 // Sb01g039230.1 // Sb03g031310.1 // Sb01g029660.1 // Sb04g030600.1 // Sb01g013600.1 // Sb04g028690.1 // Sb06g015240.1 // Sb01g042450.1 // Sb03g011050.1 // Sb01g037570.1 // Sb09g022290.2 // Sb04g032930.1 // Sb06g024550.1 // Sb01g003880.1 // Sb01g014570.1 // Sb01g020230.1 // Sb04g008560.1 // Sb09g002480.1 // Sb08g008320.1 // Sb03g045690.1
GO:0016311	P	dephosphorylation	54	6158	151	26245	0.0061	0.22	// Sb09g005420.1 // Sb09g006380.1 // Sb01g046020.1 // Sb02g019610.1 // Sb10g004490.1 // Sb10g023610.1 // Sb09g027870.1 // Sb06g020625.1 // Sb10g025800.1 // Sb04g029700.1 // Sb01g038410.1 // Sb02g030940.1 // Sb01g000720.1 // Sb10g030320.1 // Sb03g031350.1 // Sb04g009260.1 // Sb08g004710.1 // Sb04g022640.1 // Sb03g034070.1 // Sb10g011780.1 // Sb10g022710.1 // Sb07g024360.1 // Sb01g030380.1 // Sb04g…
GO:0032956	P	regulation of actin cytoskeleton organization	21	6158	43	26245	0.006	0.22	// Sb02g004770.1 // Sb08g001340.1 // Sb04g038300.1 // Sb04g028280.1 // Sb02g043680.1 // Sb02g035390.1 // Sb01g033950.1 // Sb01g011930.1 // Sb05g023230.1 // Sb03g043840.1 // Sb03g045970.1 // Sb01g047340.1 // Sb04g008490.1 // Sb05g021810.1 // Sb10g026230.1 // Sb10g008380.1 // Sb04g001690.1 // Sb01g001300.1 // Sb04g037240.1 // Sb04g004320.1 // Sb04g024980.1
GO:0032970	P	regulation of actin filament-based process	21	6158	43	26245	0.006	0.22	// Sb02g004770.1 // Sb08g001340.1 // Sb04g038300.1 // Sb04g028280.1 // Sb02g043680.1 // Sb02g035390.1 // Sb01g033950.1 // Sb01g011930.1 // Sb05g023230.1 // Sb03g043840.1 // Sb03g045970.1 // Sb01g047340.1 // Sb04g008490.1 // Sb05g021810.1 // Sb10g026230.1 // Sb10g008380.1 // Sb04g001690.1 // Sb01g001300.1 // Sb04g037240.1 // Sb04g004320.1 // Sb04g024980.1
GO:0006644	P	phospholipid metabolic process	73	6158	218	26245	0.0061	0.22	// Sb03g009070.1 // Sb02g030270.1 // Sb02g011300.1 // Sb03g043190.1 // Sb01g038850.1 // Sb04g006960.1 // Sb01g015510.1 // Sb08g020180.1 // Sb04g021290.1 // Sb04g031990.1 // Sb03g035100.1 // Sb04g001550.1 // Sb04g025780.1 // Sb04g022640.1 // Sb01g002750.1 // Sb06g032320.1 // Sb03g003630.1 // Sb03g042160.1 // Sb06g034170.1 // Sb09g027190.1 // Sb01g002910.1 // Sb01g049310.1 // Sb03g032280.1 // Sb01g…
GO:0043407	P	negative regulation of MAP kinase activity	12	6158	18	26245	0.0062	0.22	// Sb10g025800.1 // Sb03g040330.1 // Sb01g011930.1 // Sb06g020520.1 // Sb01g049510.1 // Sb10g001960.3 // Sb10g023220.1 // Sb07g002090.1 // Sb10g022710.1 // Sb10g023610.1 // Sb04g005450.1 // Sb10g001960.2
GO:0000967	P	rRNA 5'-end processing	12	6158	18	26245	0.0062	0.22	// Sb02g042060.1 // Sb04g033060.1 // Sb01g035770.1 // Sb06g028190.1 // Sb06g027070.1 // Sb09g025880.1 // Sb04g021020.1 // Sb03g036840.1 // Sb01g046850.1 // Sb04g029010.1 // Sb10g004030.1 // Sb02g027580.1
GO:0000966	P	RNA 5'-end processing	12	6158	18	26245	0.0062	0.22	// Sb02g042060.1 // Sb04g033060.1 // Sb01g035770.1 // Sb06g028190.1 // Sb06g027070.1 // Sb09g025880.1 // Sb04g021020.1 // Sb03g036840.1 // Sb01g046850.1 // Sb04g029010.1 // Sb10g004030.1 // Sb02g027580.1
GO:0000447	P	endonucleolytic cleavage in ITS1 to separate SSU-rRNA from 5.8S rRNA and LSU-rRNA from tricistronic rRNA transcript (SSU-rRNA, 5.8S rRNA, LSU-rRNA)	12	6158	18	26245	0.0062	0.22	// Sb02g042060.1 // Sb04g033060.1 // Sb01g035770.1 // Sb06g028190.1 // Sb06g027070.1 // Sb09g025880.1 // Sb04g021020.1 // Sb03g036840.1 // Sb01g046850.1 // Sb04g029010.1 // Sb10g004030.1 // Sb02g027580.1
GO:0030148	P	sphingolipid biosynthetic process	12	6158	18	26245	0.0062	0.22	// Sb10g008040.1 // Sb05g021500.1 // Sb01g040200.1 // Sb06g023400.1 // Sb03g039930.1 // Sb09g026450.1 // Sb04g027990.1 // Sb06g023990.1 // Sb01g040920.1 // Sb05g018880.1 // Sb03g044700.1 // Sb02g023420.1
GO:0034471	P	ncRNA 5'-end processing	12	6158	18	26245	0.0062	0.22	// Sb02g042060.1 // Sb04g033060.1 // Sb01g035770.1 // Sb06g028190.1 // Sb06g027070.1 // Sb09g025880.1 // Sb04g021020.1 // Sb03g036840.1 // Sb01g046850.1 // Sb04g029010.1 // Sb10g004030.1 // Sb02g027580.1
GO:0000472	P	endonucleolytic cleavage to generate mature 5'-end of SSU-rRNA from (SSU-rRNA, 5.8S rRNA, LSU-rRNA)	12	6158	18	26245	0.0062	0.22	// Sb02g042060.1 // Sb04g033060.1 // Sb01g035770.1 // Sb06g028190.1 // Sb06g027070.1 // Sb09g025880.1 // Sb04g021020.1 // Sb03g036840.1 // Sb01g046850.1 // Sb04g029010.1 // Sb10g004030.1 // Sb02g027580.1
GO:0007041	P	lysosomal transport	12	6158	18	26245	0.0062	0.22	// Sb09g000340.1 // Sb03g009000.1 // Sb05g000450.1 // Sb08g015540.1 // Sb10g005060.1 // Sb03g032290.1 // Sb03g025460.1 // Sb07g000290.1 // Sb03g040700.1 // Sb01g004840.1 // Sb07g004940.1 // Sb04g009820.1
GO:0009408	P	response to heat	102	6158	324	26245	0.0063	0.22	// Sb03g000380.1 // Sb02g040870.1 // Sb07g028940.1 // Sb01g020010.1 // Sb02g043840.1 // Sb01g020460.1 // Sb10g008580.1 // Sb04g036790.1 // Sb01g013530.1 // Sb06g015880.1 // Sb04g030160.2 // Sb05g002450.1 // Sb03g025820.1 // Sb02g030380.1 // Sb07g028270.1 // Sb10g028550.1 // Sb01g003880.1 // Sb01g039190.1 // Sb01g017050.1 // Sb04g025120.1 // Sb08g005410.1 // Sb02g023130.1 // Sb01g041330.1 // Sb02g…
GO:0042594	P	response to starvation	63	6158	183	26245	0.0064	0.22	// Sb01g038460.1 // Sb07g021780.1 // Sb01g000600.1 // Sb04g026930.1 // Sb10g022236.1 // Sb05g024260.1 // Sb03g007490.1 // Sb09g007960.1 // Sb02g040170.1 // Sb04g008330.1 // Sb03g009170.1 // Sb02g043840.1 // Sb06g022060.1 // Sb01g040150.1 // Sb04g026950.1 // Sb01g050170.1 // Sb04g001320.1 // Sb06g018750.1 // Sb02g023830.1 // Sb07g021330.1 // Sb03g044990.1 // Sb03g042630.1 // Sb01g042750.1 // Sb10g…
GO:0034728	P	nucleosome organization	43	6158	114	26245	0.0065	0.23	// Sb02g037530.1 // Sb08g016830.1 // Sb10g003450.1 // Sb07g000880.1 // Sb03g032630.1 // Sb03g040890.1 // Sb10g005630.1 // Sb01g013730.1 // Sb03g042580.1 // Sb01g033550.1 // Sb09g023930.1 // Sb02g004730.1 // Sb09g027820.1 // Sb01g009820.1 // Sb03g042970.1 // Sb04g023645.1 // Sb06g018020.1 // Sb04g023870.1 // Sb03g032530.1 // Sb01g039240.1 // Sb07g020920.1 // Sb01g000950.1 // Sb09g026910.2 // Sb02g…
GO:0051276	P	chromosome organization	208	6158	727	26245	0.0066	0.23	// Sb02g038550.1 // Sb08g016830.1 // Sb03g036440.1 // Sb09g006020.1 // Sb01g021950.1 // Sb09g026730.1 // Sb10g030910.2 // Sb06g027830.1 // Sb02g001060.1 // Sb04g009050.1 // Sb01g013730.1 // Sb04g036050.1 // Sb01g043410.1 // Sb01g033550.1 // Sb09g023930.1 // Sb01g000720.1 // Sb08g016307.1 // Sb06g028430.1 // Sb07g003130.1 // Sb01g038580.1 // Sb08g001870.1 // Sb03g040460.1 // Sb03g032530.1 // Sb04g…
GO:0051187	P	cofactor catabolic process	33	6158	81	26245	0.0066	0.23	// Sb03g029570.1 // Sb06g001280.1 // Sb04g008720.1 // Sb03g012420.2 // Sb04g026360.1 // Sb10g023510.1 // Sb01g043660.1 // Sb06g020150.2 // Sb06g020150.1 // Sb01g035950.2 // Sb06g018750.1 // Sb03g029840.1 // Sb04g008330.1 // Sb02g002570.1 // Sb07g002070.2 // Sb07g002070.1 // Sb03g011050.1 // Sb03g035090.1 // Sb09g029110.1 // Sb10g000420.1 // Sb06g022050.1 // Sb02g037420.1 // Sb02g021090.1 // Sb07g…
GO:0009108	P	coenzyme biosynthetic process	52	6158	145	26245	0.0067	0.23	// Sb03g035760.1 // Sb03g012420.2 // Sb10g027240.1 // Sb10g006520.1 // Sb04g007700.1 // Sb02g037480.1 // Sb08g020120.1 // Sb02g029470.1 // Sb03g013290.1 // Sb04g004560.1 // Sb03g012910.1 // Sb08g005050.1 // Sb03g000990.1 // Sb08g021610.1 // Sb02g000720.1 // Sb01g001905.1 // Sb07g021070.1 // Sb04g025100.3 // Sb03g009890.1 // Sb09g004430.1 // Sb04g028450.1 // Sb08g018480.1 // Sb02g033920.1 // Sb04g…
GO:0009142	P	nucleoside triphosphate biosynthetic process	64	6158	187	26245	0.0067	0.23	// Sb03g026290.1 // Sb02g040820.1 // Sb01g040970.1 // Sb09g019760.1 // Sb08g017600.1 // Sb02g010770.1 // Sb01g022190.1 // Sb04g030280.1 // Sb01g006320.1 // Sb03g011420.1 // Sb09g030840.1 // Sb04g033110.1 // Sb06g028410.1 // Sb04g027810.1 // Sb01g027940.1 // Sb05g002380.1 // Sb03g027470.1 // Sb02g033710.1 // Sb04g007800.2 // Sb04g036610.1 // Sb02g035880.1 // Sb09g026610.1 // Sb08g016650.2 // Sb10g…
GO:0006164	P	purine nucleotide biosynthetic process	76	6158	230	26245	0.0068	0.23	// Sb03g026290.1 // Sb02g010770.1 // Sb01g040970.1 // Sb09g019760.1 // Sb08g017600.1 // Sb01g022190.1 // Sb01g006320.1 // Sb03g011420.1 // Sb09g030840.1 // Sb04g033110.1 // Sb02g043940.1 // Sb10g022370.1 // Sb01g009760.1 // Sb06g023390.1 // Sb08g016650.2 // Sb05g002380.1 // Sb03g027470.1 // Sb02g033710.1 // Sb04g007800.2 // Sb02g026140.1 // Sb04g036610.1 // Sb03g029120.1 // Sb02g035880.1 // Sb09g…
GO:0006836	P	neurotransmitter transport	25	6158	56	26245	0.0071	0.24	// Sb09g020530.2 // Sb04g002400.1 // Sb03g013830.1 // Sb02g010100.2 // Sb05g000445.1 // Sb04g030910.1 // Sb01g014140.1 // Sb03g032290.1 // Sb01g041930.1 // Sb04g031270.1 // Sb02g036370.1 // Sb06g023420.1 // Sb03g003820.1 // Sb03g028400.2 // Sb03g009820.1 // Sb05g004120.1 // Sb04g030690.1 // Sb01g006180.2 // Sb05g007040.1 // Sb08g006500.1 // Sb05g000450.1 // Sb01g027720.1 // Sb01g043090.1 // Sb07g…
GO:0008333	P	endosome to lysosome transport	9	6158	11	26245	0.0071	0.24	// Sb09g000340.1 // Sb03g009000.1 // Sb08g015540.1 // Sb10g005060.1 // Sb07g000290.1 // Sb03g040700.1 // Sb01g004840.1 // Sb07g004940.1 // Sb04g009820.1
GO:0001703	P	gastrulation with mouth forming first	25	6158	56	26245	0.0071	0.24	// Sb01g033210.1 // Sb07g005380.1 // Sb02g043990.1 // Sb03g003990.1 // Sb08g015280.1 // Sb07g029000.2 // Sb04g032280.1 // Sb07g000840.1 // Sb04g035540.1 // Sb07g008570.1 // Sb10g005960.1 // Sb02g039740.2 // Sb09g030730.2 // Sb04g025670.3 // Sb01g035220.1 // Sb04g003000.1 // Sb02g041110.1 // Sb04g038330.1 // Sb02g033540.1 // Sb09g026950.1 // Sb06g024840.1 // Sb09g004460.1 // Sb04g036416.1 // Sb03g…
GO:0015992	P	proton transport	55	6158	156	26245	0.0071	0.24	// Sb03g026290.1 // Sb02g010770.1 // Sb01g040970.1 // Sb02g035880.1 // Sb01g042930.1 // Sb03g038990.1 // Sb03g011420.1 // Sb04g033110.1 // Sb04g027810.1 // Sb01g027940.1 // Sb05g002380.1 // Sb03g027470.1 // Sb10g025280.1 // Sb09g026610.1 // Sb10g001780.1 // Sb02g022580.1 // Sb06g027500.1 // Sb10g022500.3 // Sb08g023070.1 // Sb09g030730.2 // Sb10g025200.1 // Sb04g005130.1 // Sb09g019350.1 // Sb03g…
GO:0070646	P	protein modification by small protein removal	18	6158	35	26245	0.0071	0.24	// Sb06g024310.1 // Sb03g004040.1 // Sb03g011260.1 // Sb07g028380.1 // Sb01g049510.1 // Sb02g033680.3 // Sb02g033680.2 // Sb02g033680.1 // Sb07g002000.1 // Sb06g016660.1 // Sb07g023880.1 // Sb04g037680.2 // Sb08g015020.1 // Sb10g005680.1 // Sb02g003660.2 // Sb03g025180.1 // Sb01g043970.1 // Sb06g031140.1
GO:0042538	P	hyperosmotic salinity response	46	6158	125	26245	0.0071	0.24	// Sb01g016600.1 // Sb04g008580.1 // Sb03g039820.1 // Sb04g027950.1 // Sb01g038670.1 // Sb02g006290.1 // Sb09g020320.1 // Sb09g005280.1 // Sb09g024580.1 // Sb01g013600.1 // Sb10g024430.1 // Sb01g037280.1 // Sb01g049140.1 // Sb10g008020.1 // Sb02g000720.1 // Sb10g006520.1 // Sb03g029470.1 // Sb02g000490.1 // Sb09g004650.1 // Sb03g011700.2 // Sb02g032580.1 // Sb09g003060.1 // Sb09g022290.2 // Sb08g…
GO:0008154	P	actin polymerization or depolymerization	24	6158	53	26245	0.0072	0.25	// Sb04g038300.1 // Sb02g043680.1 // Sb04g001690.1 // Sb08g001340.1 // Sb09g000410.1 // Sb03g043840.1 // Sb10g026230.1 // Sb04g004320.1 // Sb04g024980.1 // Sb04g028280.1 // Sb05g023230.1 // Sb10g008380.1 // Sb01g047340.1 // Sb02g004770.1 // Sb01g011930.1 // Sb01g033950.1 // Sb04g028490.1 // Sb03g045970.1 // Sb04g008490.1 // Sb05g021810.1 // Sb02g035390.1 // Sb03g007500.1 // Sb04g037240.1 // Sb01g…
GO:0045137	P	development of primary sexual characteristics	23	6158	50	26245	0.0073	0.25	// Sb06g028190.1 // Sb01g013530.1 // Sb04g005280.1 // Sb10g007100.1 // Sb02g031670.1 // Sb04g036790.1 // Sb01g034030.1 // Sb04g004880.1 // Sb09g000820.1 // Sb02g041180.1 // Sb01g027830.1 // Sb06g031140.1 // Sb10g031090.1 // Sb10g005960.1 // Sb09g002540.1 // Sb04g035540.1 // Sb04g025670.3 // Sb02g029830.1 // Sb10g026000.1 // Sb10g007370.1 // Sb07g003610.1 // Sb06g031690.1 // Sb01g012290.1
GO:0007269	P	neurotransmitter secretion	23	6158	50	26245	0.0073	0.25	// Sb09g020530.2 // Sb04g002400.1 // Sb03g013830.1 // Sb02g010100.2 // Sb05g000445.1 // Sb04g030910.1 // Sb01g014140.1 // Sb01g041930.1 // Sb04g031270.1 // Sb03g032290.1 // Sb08g006500.1 // Sb03g003820.1 // Sb03g028400.2 // Sb03g009820.1 // Sb05g004120.1 // Sb04g030690.1 // Sb01g006180.2 // Sb05g007040.1 // Sb06g023420.1 // Sb05g000450.1 // Sb01g027720.1 // Sb01g043090.1 // Sb01g012290.1
GO:0006643	P	membrane lipid metabolic process	43	6158	115	26245	0.0073	0.25	// Sb06g023400.1 // Sb10g001960.2 // Sb10g001960.3 // Sb08g002800.1 // Sb03g004770.1 // Sb03g009170.1 // Sb10g023610.1 // Sb09g021480.1 // Sb08g022360.1 // Sb09g001670.1 // Sb01g040150.1 // Sb05g027210.1 // Sb02g003510.1 // Sb03g004390.2 // Sb09g026450.1 // Sb04g027990.1 // Sb10g022710.1 // Sb08g001870.1 // Sb03g011810.2 // Sb04g022040.1 // Sb01g006300.1 // Sb10g023630.1 // Sb02g025070.1 // Sb01g…
GO:0006890	P	retrograde vesicle-mediated transport, Golgi to ER	20	6158	41	26245	0.0073	0.25	// Sb03g011460.1 // Sb02g005920.1 // Sb03g002780.1 // Sb07g022130.1 // Sb02g030280.1 // Sb10g029440.1 // Sb0012s004900.1 // Sb01g027720.1 // Sb0199s002020.1 // Sb08g006370.1 // Sb02g033930.1 // Sb04g007340.1 // Sb03g043160.1 // Sb01g041860.1 // Sb09g026380.1 // Sb05g013420.1 // Sb06g028230.1 // Sb06g023420.1 // Sb02g027160.1 // Sb01g010390.1
GO:0051259	P	protein oligomerization	21	6158	44	26245	0.0073	0.25	// Sb01g036110.1 // Sb07g024150.1 // Sb03g006580.1 // Sb10g009290.1 // Sb03g036360.1 // Sb01g020910.1 // Sb10g027240.1 // Sb09g026450.1 // Sb10g004780.1 // Sb06g014920.1 // Sb02g037320.1 // Sb02g041960.1 // Sb06g021460.1 // Sb08g000250.1 // Sb02g036860.2 // Sb08g001480.1 // Sb06g031680.1 // Sb03g044010.1 // Sb01g046840.1 // Sb01g044770.1 // Sb01g000600.1
GO:0051325	P	interphase	42	6158	112	26245	0.0076	0.26	// Sb09g003820.1 // Sb06g018890.1 // Sb07g004560.1 // Sb10g025620.1 // Sb03g045910.1 // Sb08g002240.1 // Sb01g030580.1 // Sb08g015280.1 // Sb04g036050.1 // Sb08g018160.1 // Sb02g030940.1 // Sb03g039720.1 // Sb09g023360.1 // Sb03g024490.1 // Sb05g005680.1 // Sb03g008320.1 // Sb06g021710.1 // Sb10g025200.1 // Sb06g013250.1 // Sb02g025360.1 // Sb10g026400.1 // Sb07g027490.1 // Sb0019s004400.1 // Sb0…
GO:0002237	P	response to molecule of bacterial origin	14	6158	24	26245	0.0076	0.26	// Sb03g040150.1 // Sb03g033190.1 // Sb06g012960.1 // Sb09g003870.1 // Sb10g010690.1 // Sb07g026510.1 // Sb04g033850.1 // Sb01g040110.1 // Sb06g014420.1 // Sb06g030600.1 // Sb02g043070.1 // Sb09g026970.1 // Sb01g044720.1 // Sb09g022040.1
GO:0000469	P	cleavages during rRNA processing	14	6158	24	26245	0.0076	0.26	// Sb02g006000.1 // Sb02g042060.1 // Sb04g033060.1 // Sb01g035770.1 // Sb02g000660.1 // Sb06g027070.1 // Sb09g025880.1 // Sb04g021020.1 // Sb03g036840.1 // Sb01g046850.1 // Sb04g029010.1 // Sb10g004030.1 // Sb02g027580.1 // Sb06g028190.1
GO:0000479	P	endonucleolytic cleavage of tricistronic rRNA transcript (SSU-rRNA, 5.8S rRNA, LSU-rRNA)	14	6158	24	26245	0.0076	0.26	// Sb02g006000.1 // Sb02g042060.1 // Sb04g033060.1 // Sb01g035770.1 // Sb02g000660.1 // Sb06g027070.1 // Sb09g025880.1 // Sb04g021020.1 // Sb03g036840.1 // Sb01g046850.1 // Sb04g029010.1 // Sb10g004030.1 // Sb02g027580.1 // Sb06g028190.1
GO:0000478	P	endonucleolytic cleavages during rRNA processing	14	6158	24	26245	0.0076	0.26	// Sb02g006000.1 // Sb02g042060.1 // Sb04g033060.1 // Sb01g035770.1 // Sb02g000660.1 // Sb06g027070.1 // Sb09g025880.1 // Sb04g021020.1 // Sb03g036840.1 // Sb01g046850.1 // Sb04g029010.1 // Sb10g004030.1 // Sb02g027580.1 // Sb06g028190.1
GO:0051329	P	interphase of mitotic cell cycle	42	6158	112	26245	0.0076	0.26	// Sb09g003820.1 // Sb06g018890.1 // Sb07g004560.1 // Sb10g025620.1 // Sb03g045910.1 // Sb08g002240.1 // Sb01g030580.1 // Sb08g015280.1 // Sb04g036050.1 // Sb08g018160.1 // Sb02g030940.1 // Sb03g039720.1 // Sb09g023360.1 // Sb03g024490.1 // Sb05g005680.1 // Sb03g008320.1 // Sb06g021710.1 // Sb10g025200.1 // Sb06g013250.1 // Sb02g025360.1 // Sb10g026400.1 // Sb07g027490.1 // Sb0019s004400.1 // Sb0…
GO:0006334	P	nucleosome assembly	39	6158	102	26245	0.0077	0.26	// Sb08g016830.1 // Sb10g003450.1 // Sb07g000880.1 // Sb03g032630.1 // Sb03g040890.1 // Sb01g013730.1 // Sb03g042580.1 // Sb01g033550.1 // Sb09g023930.1 // Sb02g004730.1 // Sb09g027820.1 // Sb01g009820.1 // Sb03g042970.1 // Sb04g023645.1 // Sb06g018020.1 // Sb04g023870.1 // Sb03g032530.1 // Sb01g039240.1 // Sb07g020920.1 // Sb01g000950.1 // Sb09g026910.2 // Sb02g035650.1 // Sb03g014780.1 // Sb01g…
GO:0030582	P	fruiting body development	28	6158	66	26245	0.0077	0.26	// Sb10g022236.1 // Sb07g021780.1 // Sb03g009170.1 // Sb02g043840.1 // Sb06g022060.1 // Sb02g023830.1 // Sb01g042750.1 // Sb04g008330.1 // Sb01g020290.1 // Sb03g026410.1 // Sb03g038230.1 // Sb05g019600.1 // Sb04g002770.1 // Sb01g050170.1 // Sb05g023230.1 // Sb02g005790.1 // Sb09g027180.1 // Sb10g026250.1 // Sb10g022840.1 // Sb04g036540.1 // Sb05g000450.1 // Sb01g018290.1 // Sb04g003160.1 // Sb02g…
GO:0030587	P	sorocarp development	28	6158	66	26245	0.0077	0.26	// Sb10g022236.1 // Sb07g021780.1 // Sb03g009170.1 // Sb02g043840.1 // Sb06g022060.1 // Sb02g023830.1 // Sb01g042750.1 // Sb04g008330.1 // Sb01g020290.1 // Sb03g026410.1 // Sb03g038230.1 // Sb05g019600.1 // Sb04g002770.1 // Sb01g050170.1 // Sb05g023230.1 // Sb02g005790.1 // Sb09g027180.1 // Sb10g026250.1 // Sb10g022840.1 // Sb04g036540.1 // Sb05g000450.1 // Sb01g018290.1 // Sb04g003160.1 // Sb02g…
GO:0055084	P	fruiting body development in response to starvation	28	6158	66	26245	0.0077	0.26	// Sb10g022236.1 // Sb07g021780.1 // Sb03g009170.1 // Sb02g043840.1 // Sb06g022060.1 // Sb02g023830.1 // Sb01g042750.1 // Sb04g008330.1 // Sb01g020290.1 // Sb03g026410.1 // Sb03g038230.1 // Sb05g019600.1 // Sb04g002770.1 // Sb01g050170.1 // Sb05g023230.1 // Sb02g005790.1 // Sb09g027180.1 // Sb10g026250.1 // Sb10g022840.1 // Sb04g036540.1 // Sb05g000450.1 // Sb01g018290.1 // Sb04g003160.1 // Sb02g…
GO:0075259	P	spore-bearing organ development	28	6158	66	26245	0.0077	0.26	// Sb10g022236.1 // Sb07g021780.1 // Sb03g009170.1 // Sb02g043840.1 // Sb06g022060.1 // Sb02g023830.1 // Sb01g042750.1 // Sb04g008330.1 // Sb01g020290.1 // Sb03g026410.1 // Sb03g038230.1 // Sb05g019600.1 // Sb04g002770.1 // Sb01g050170.1 // Sb05g023230.1 // Sb02g005790.1 // Sb09g027180.1 // Sb10g026250.1 // Sb10g022840.1 // Sb04g036540.1 // Sb05g000450.1 // Sb01g018290.1 // Sb04g003160.1 // Sb02g…
GO:0016126	P	sterol biosynthetic process	32	6158	79	26245	0.0079	0.26	// Sb01g032940.1 // Sb08g023050.2 // Sb10g031090.1 // Sb04g017400.1 // Sb01g033360.2 // Sb02g030270.1 // Sb01g048370.1 // Sb09g027190.1 // Sb04g001220.1 // Sb01g049310.1 // Sb09g026450.1 // Sb08g002250.1 // Sb02g029890.1 // Sb02g028630.1 // Sb01g004550.1 // Sb08g022820.1 // Sb03g007010.1 // Sb09g029600.1 // Sb01g030160.1 // Sb03g008980.1 // Sb01g036910.1 // Sb09g019158.1 // Sb03g009040.1 // Sb04g…
GO:0018279	P	protein amino acid N-linked glycosylation via asparagine	8	6158	9	26245	0.008	0.26	// Sb01g048520.1 // Sb02g006330.1 // Sb09g025920.1 // Sb03g011040.1 // Sb08g003660.1 // Sb06g032800.1 // Sb03g043460.1 // Sb10g001000.1
GO:0018196	P	peptidyl-asparagine modification	8	6158	9	26245	0.008	0.26	// Sb01g048520.1 // Sb02g006330.1 // Sb09g025920.1 // Sb03g011040.1 // Sb08g003660.1 // Sb06g032800.1 // Sb03g043460.1 // Sb10g001000.1
GO:0006085	P	acetyl-CoA biosynthetic process	15	6158	27	26245	0.0081	0.27	// Sb08g005050.1 // Sb07g021070.1 // Sb05g027180.1 // Sb03g012420.2 // Sb03g013290.1 // Sb04g028450.1 // Sb04g007700.1 // Sb01g004375.2 // Sb02g029470.1 // Sb10g006780.2 // Sb09g004610.1 // Sb09g004430.1 // Sb07g025970.2 // Sb08g018480.1 // Sb04g021370.1
GO:0006901	P	vesicle coating	26	6158	60	26245	0.0082	0.27	// Sb01g039590.1 // Sb05g000445.1 // Sb03g031930.1 // Sb02g027160.1 // Sb09g027370.1 // Sb03g028500.1 // Sb01g041930.1 // Sb04g031270.1 // Sb08g006370.1 // Sb03g032290.1 // Sb06g028230.1 // Sb08g006500.1 // Sb01g041860.1 // Sb03g011460.1 // Sb03g002780.1 // Sb0598s002020.1 // Sb02g005920.1 // Sb01g006180.2 // Sb05g007040.1 // Sb05g000450.1 // Sb01g027720.1 // Sb0199s002020.1 // Sb04g007340.1 // S…
GO:0009853	P	photorespiration	26	6158	60	26245	0.0082	0.27	// Sb07g021080.1 // Sb01g023750.3 // Sb01g010210.1 // Sb03g011540.1 // Sb02g000780.1 // Sb02g032740.1 // Sb06g028990.1 // Sb01g037220.1 // Sb04g020630.1 // Sb02g041030.1 // Sb05g027910.1 // Sb03g036890.1 // Sb10g030030.1 // Sb02g039340.1 // Sb04g004720.1 // Sb06g000220.1 // Sb01g044350.1 // Sb01g028100.1 // Sb01g048410.1 // Sb01g008690.2 // Sb03g033700.1 // Sb04g023240.1 // Sb04g021780.1 // Sb07g…
GO:0032506	P	cytokinetic process	25	6158	57	26245	0.0083	0.27	// Sb01g010240.1 // Sb09g004420.1 // Sb01g040290.1 // Sb09g027960.1 // Sb10g008870.1 // Sb03g039230.2 // Sb06g003090.1 // Sb06g033640.1 // Sb07g008520.1 // Sb02g041320.1 // Sb04g024980.1 // Sb03g039740.1 // Sb10g000600.1 // Sb01g015490.1 // Sb02g007513.2 // Sb04g028510.1 // Sb08g016180.1 // Sb08g016820.1 // Sb06g004750.1 // Sb09g021830.1 // Sb05g000450.1 // Sb04g001250.1 // Sb01g033950.1 // Sb06g…
GO:0044036	P	cell wall macromolecule metabolic process	45	6158	123	26245	0.0084	0.27	// Sb03g044530.1 // Sb09g001743.1 // Sb02g026330.1 // Sb07g027310.1 // Sb01g018900.1 // Sb03g030990.1 // Sb03g044510.1 // Sb01g012060.1 // Sb06g023450.1 // Sb3219s002010.1 // Sb10g006860.1 // Sb01g038640.1 // Sb03g007230.1 // Sb02g023660.1 // Sb06g030810.1 // Sb02g004650.1 // Sb04g021180.1 // Sb05g008550.1 // Sb10g027110.1 // Sb06g030270.1 // Sb09g027450.1 // Sb09g028220.1 // Sb09g027440.1 // Sb0…
GO:0045995	P	regulation of embryonic development	16	6158	30	26245	0.0084	0.27	// Sb04g037640.1 // Sb01g035320.1 // Sb01g046840.1 // Sb09g003130.1 // Sb01g020910.1 // Sb07g026160.1 // Sb09g006110.1 // Sb03g003790.1 // Sb07g000840.1 // Sb01g019040.1 // Sb01g019610.2 // Sb01g046430.1 // Sb08g018480.1 // Sb04g029465.1 // Sb01g001100.1 // Sb05g027180.1
GO:0048488	P	synaptic vesicle endocytosis	16	6158	30	26245	0.0084	0.27	// Sb05g007040.1 // Sb05g000450.1 // Sb01g041930.1 // Sb04g031270.1 // Sb0598s002020.1 // Sb01g027720.1 // Sb04g002400.1 // Sb03g032290.1 // Sb01g006180.2 // Sb05g000445.1 // Sb01g049780.1 // Sb04g036416.1 // Sb04g030910.1 // Sb08g006500.1 // Sb01g012290.1 // Sb03g028500.1
GO:0048598	P	embryonic morphogenesis	53	6158	151	26245	0.0087	0.28	// Sb01g018450.1 // Sb07g003680.1 // Sb01g033210.1 // Sb07g005380.1 // Sb10g005630.1 // Sb07g006040.1 // Sb01g009760.1 // Sb03g003990.1 // Sb01g007580.3 // Sb01g043150.1 // Sb08g015280.1 // Sb06g029990.1 // Sb08g001340.1 // Sb01g035220.1 // Sb02g006500.1 // Sb04g032280.1 // Sb07g000840.1 // Sb01g019930.1 // Sb04g038330.1 // Sb04g022640.1 // Sb04g035540.1 // Sb08g001480.1 // Sb08g022680.2 // Sb09g…
GO:0000001	P	mitochondrion inheritance	7	6158	7	26245	0.0087	0.28	// Sb02g008640.1 // Sb01g011070.1 // Sb02g043680.1 // Sb06g019110.1 // Sb04g008490.1 // Sb01g001770.1 // Sb03g044010.1
GO:0016485	P	protein processing	22	6158	48	26245	0.0088	0.28	// Sb04g028600.1 // Sb03g032670.1 // Sb06g023820.1 // Sb01g012940.1 // Sb08g004270.1 // Sb07g000320.1 // Sb03g046520.1 // Sb02g032420.1 // Sb10g003060.1 // Sb09g022490.1 // Sb04g010250.1 // Sb10g031090.1 // Sb03g047030.1 // Sb03g025440.1 // Sb09g018810.1 // Sb01g043060.1 // Sb03g035340.1 // Sb06g018000.1 // Sb07g025460.1 // Sb06g001580.1 // Sb06g020460.1 // Sb01g017550.2
GO:0008406	P	gonad development	21	6158	45	26245	0.0089	0.29	// Sb10g026000.1 // Sb07g003610.1 // Sb10g005960.1 // Sb10g007370.1 // Sb02g031670.1 // Sb01g013530.1 // Sb01g034030.1 // Sb04g004880.1 // Sb10g007100.1 // Sb04g005280.1 // Sb06g028190.1 // Sb09g002540.1 // Sb04g035540.1 // Sb04g036790.1 // Sb04g025670.3 // Sb09g000820.1 // Sb06g031690.1 // Sb02g041180.1 // Sb01g027830.1 // Sb02g029830.1 // Sb06g031140.1
GO:0010259	P	multicellular organismal aging	27	6158	64	26245	0.0093	0.3	// Sb07g002300.1 // Sb02g035880.1 // Sb01g031520.2 // Sb02g037390.1 // Sb05g000445.1 // Sb02g033180.1 // Sb03g027470.1 // Sb08g003660.1 // Sb10g030410.1 // Sb09g030730.2 // Sb02g041180.1 // Sb10g022820.1 // Sb02g001450.1 // Sb10g001740.1 // Sb09g027180.1 // Sb03g010550.1 // Sb04g003370.1 // Sb10g022220.1 // Sb01g050050.1 // Sb05g000450.1 // Sb06g017780.1 // Sb06g015420.1 // Sb06g032670.1 // Sb04g…
GO:0007243	P	protein kinase cascade	45	6158	124	26245	0.0094	0.3	// Sb04g035370.1 // Sb09g022770.2 // Sb08g004710.1 // Sb09g006380.1 // Sb10g001960.3 // Sb10g003810.1 // Sb07g002090.1 // Sb10g001310.1 // Sb01g001600.1 // Sb10g023610.1 // Sb02g021080.1 // Sb02g033960.1 // Sb10g025800.1 // Sb04g029700.1 // Sb02g023830.1 // Sb09g026450.1 // Sb04g022640.1 // Sb10g011780.1 // Sb10g022710.1 // Sb03g040410.1 // Sb09g006420.1 // Sb04g005450.1 // Sb06g024080.2 // Sb10g…
GO:0006818	P	hydrogen transport	55	6158	159	26245	0.0095	0.31	// Sb03g026290.1 // Sb02g010770.1 // Sb01g040970.1 // Sb02g035880.1 // Sb01g042930.1 // Sb03g038990.1 // Sb03g011420.1 // Sb04g033110.1 // Sb04g027810.1 // Sb01g027940.1 // Sb05g002380.1 // Sb03g027470.1 // Sb10g025280.1 // Sb09g026610.1 // Sb10g001780.1 // Sb02g022580.1 // Sb06g027500.1 // Sb10g022500.3 // Sb08g023070.1 // Sb09g030730.2 // Sb10g025200.1 // Sb04g005130.1 // Sb09g019350.1 // Sb03g…
GO:0001505	P	regulation of neurotransmitter levels	26	6158	61	26245	0.0096	0.31	// Sb09g020530.2 // Sb04g002400.1 // Sb03g013830.1 // Sb02g010100.2 // Sb05g000445.1 // Sb04g030910.1 // Sb01g014140.1 // Sb03g009850.1 // Sb03g032290.1 // Sb01g041930.1 // Sb04g031270.1 // Sb02g036370.1 // Sb06g023420.1 // Sb03g003820.1 // Sb03g028400.2 // Sb03g009820.1 // Sb05g004120.1 // Sb04g030690.1 // Sb01g006180.2 // Sb05g007040.1 // Sb08g006500.1 // Sb05g000450.1 // Sb01g027720.1 // Sb01g…
GO:0048812	P	neuron projection morphogenesis	42	6158	114	26245	0.0096	0.31	// Sb05g025180.1 // Sb07g004560.1 // Sb01g006320.1 // Sb03g009760.1 // Sb03g013830.1 // Sb10g005630.1 // Sb03g030840.1 // Sb01g013730.1 // Sb07g018020.1 // Sb01g036250.1 // Sb02g041010.1 // Sb02g043080.1 // Sb09g022490.1 // Sb10g030410.1 // Sb01g049880.1 // Sb07g014940.1 // Sb09g027820.1 // Sb02g021080.1 // Sb01g041060.1 // Sb01g036910.1 // Sb06g031140.1 // Sb04g024980.1 // Sb06g024310.1 // Sb03g…
GO:0048667	P	cell morphogenesis involved in neuron differentiation	42	6158	114	26245	0.0096	0.31	// Sb05g025180.1 // Sb07g004560.1 // Sb01g006320.1 // Sb03g009760.1 // Sb03g013830.1 // Sb10g005630.1 // Sb03g030840.1 // Sb01g013730.1 // Sb07g018020.1 // Sb01g036250.1 // Sb02g041010.1 // Sb02g043080.1 // Sb09g022490.1 // Sb10g030410.1 // Sb01g049880.1 // Sb07g014940.1 // Sb09g027820.1 // Sb02g021080.1 // Sb01g041060.1 // Sb01g036910.1 // Sb06g031140.1 // Sb04g024980.1 // Sb06g024310.1 // Sb03g…
GO:0048858	P	cell projection morphogenesis	42	6158	114	26245	0.0096	0.31	// Sb05g025180.1 // Sb07g004560.1 // Sb01g006320.1 // Sb03g009760.1 // Sb03g013830.1 // Sb10g005630.1 // Sb03g030840.1 // Sb01g013730.1 // Sb07g018020.1 // Sb01g036250.1 // Sb02g041010.1 // Sb02g043080.1 // Sb09g022490.1 // Sb10g030410.1 // Sb01g049880.1 // Sb07g014940.1 // Sb09g027820.1 // Sb02g021080.1 // Sb01g041060.1 // Sb01g036910.1 // Sb06g031140.1 // Sb04g024980.1 // Sb06g024310.1 // Sb03g…
GO:0010629	P	negative regulation of gene expression	132	6158	443	26245	0.0097	0.31	// Sb06g017490.1 // Sb03g032630.1 // Sb09g026730.1 // Sb02g024705.1 // Sb07g002090.1 // Sb06g014420.1 // Sb09g022600.2 // Sb01g013730.1 // Sb10g012821.1 // Sb10g028040.1 // Sb08g005200.1 // Sb05g019540.1 // Sb06g028430.1 // Sb01g047350.1 // Sb07g003130.1 // Sb04g001820.1 // Sb02g031330.1 // Sb09g000820.1 // Sb07g018230.1 // Sb01g008160.1 // Sb09g000530.1 // Sb01g009790.1 // Sb04g036470.1 // Sb06g…
GO:0009201	P	ribonucleoside triphosphate biosynthetic process	62	6158	184	26245	0.0097	0.31	// Sb03g026290.1 // Sb02g010770.1 // Sb01g040970.1 // Sb09g019760.1 // Sb08g017600.1 // Sb01g022190.1 // Sb04g030280.1 // Sb01g006320.1 // Sb03g011420.1 // Sb09g030840.1 // Sb04g033110.1 // Sb06g028410.1 // Sb04g027810.1 // Sb01g027940.1 // Sb05g002380.1 // Sb03g027470.1 // Sb02g033710.1 // Sb04g007800.2 // Sb04g036610.1 // Sb02g035880.1 // Sb09g026610.1 // Sb08g016650.2 // Sb10g022500.3 // Sb08g…
GO:0032870	P	cellular response to hormone stimulus	180	6158	627	26245	0.0097	0.31	// Sb02g036730.1 // Sb10g024430.1 // Sb10g028780.1 // Sb03g041110.1 // Sb10g001960.2 // Sb10g001960.3 // Sb09g029950.1 // Sb10g003810.1 // Sb04g003480.1 // Sb03g006060.1 // Sb04g001690.1 // Sb01g000700.1 // Sb01g003290.1 // Sb05g004610.1 // Sb02g040210.1 // Sb10g027220.1 // Sb03g038870.1 // Sb08g005200.1 // Sb01g010930.1 // Sb07g014940.1 // Sb01g041930.1 // Sb01g028750.1 // Sb08g016760.1 // Sb05g…
GO:0006376	P	mRNA splice site selection	14	6158	25	26245	0.0098	0.31	// Sb03g045340.1 // Sb07g029000.2 // Sb07g002300.1 // Sb0514s002010.1 // Sb01g040250.1 // Sb06g018560.1 // Sb09g021560.1 // Sb02g039740.2 // Sb05g027700.1 // Sb09g018110.1 // Sb01g034200.1 // Sb03g031320.1 // Sb09g018610.1 // Sb01g035680.1
GO:0044042	P	glucan metabolic process	84	6158	264	26245	0.01	0.31	// Sb05g020400.1 // Sb10g028580.1 // Sb06g031050.1 // Sb03g034880.1 // Sb07g007450.1 // Sb10g000980.1 // Sb01g015620.1 // Sb01g015090.1 // Sb01g028700.1 // Sb02g006290.1 // Sb04g034070.1 // Sb01g042750.1 // Sb10g004490.1 // Sb08g018730.1 // Sb01g047500.1 // Sb03g006060.1 // Sb06g011820.1 // Sb07g018840.1 // Sb05g002760.1 // Sb07g009410.1 // Sb10g007150.1 // Sb01g037860.1 // Sb06g015930.1 // Sb08g…
GO:0046417	P	chorismate metabolic process	24	6158	55	26245	0.01	0.32	// Sb04g027880.2 // Sb06g030260.1 // Sb01g040790.1 // Sb01g048790.1 // Sb07g007490.1 // Sb02g039660.1 // Sb02g011470.1 // Sb04g027880.1 // Sb01g033590.1 // Sb06g015310.1 // Sb03g035460.1 // Sb04g005480.1 // Sb10g029510.1 // Sb01g038740.1 // Sb10g002230.1 // Sb04g002630.1 // Sb10g024680.1 // Sb01g040180.1 // Sb02g004580.1 // Sb07g029080.1 // Sb02g031240.1 // Sb06g019160.1 // Sb02g009890.1 // Sb07g…
GO:0010090	P	trichome morphogenesis	29	6158	71	26245	0.01	0.32	// Sb01g010240.1 // Sb04g038300.1 // Sb02g043680.1 // Sb03g028350.1 // Sb07g001670.1 // Sb06g003290.1 // Sb09g027960.1 // Sb10g008870.1 // Sb08g001340.1 // Sb03g030830.1 // Sb03g028460.1 // Sb03g013910.1 // Sb09g004200.1 // Sb09g029940.1 // Sb04g038570.1 // Sb06g032060.1 // Sb04g000340.1 // Sb02g037080.1 // Sb04g028510.1 // Sb04g033585.1 // Sb03g032630.1 // Sb01g047340.1 // Sb02g004770.1 // Sb04g…
GO:0006695	P	cholesterol biosynthetic process	11	6158	17	26245	0.01	0.32	// Sb04g017400.1 // Sb10g031090.1 // Sb02g011460.1 // Sb09g026450.1 // Sb03g008980.1 // Sb03g009020.1 // Sb03g032280.1 // Sb03g009040.1 // Sb01g004550.1 // Sb09g027190.1 // Sb04g001220.1
GO:0000480	P	endonucleolytic cleavage in 5'-ETS of tricistronic rRNA transcript (SSU-rRNA, 5.8S rRNA, LSU-rRNA)	11	6158	17	26245	0.01	0.32	// Sb02g042060.1 // Sb02g027580.1 // Sb01g035770.1 // Sb06g028190.1 // Sb06g027070.1 // Sb09g025880.1 // Sb04g021020.1 // Sb01g046850.1 // Sb04g029010.1 // Sb10g004030.1 // Sb04g033060.1
GO:0009073	P	aromatic amino acid family biosynthetic process	24	6158	55	26245	0.01	0.32	// Sb04g027880.2 // Sb06g030260.1 // Sb01g040790.1 // Sb01g048790.1 // Sb07g007490.1 // Sb02g039660.1 // Sb02g011470.1 // Sb04g027880.1 // Sb01g033590.1 // Sb06g015310.1 // Sb03g035460.1 // Sb04g005480.1 // Sb10g029510.1 // Sb01g038740.1 // Sb10g002230.1 // Sb04g002630.1 // Sb10g024680.1 // Sb01g040180.1 // Sb02g004580.1 // Sb07g029080.1 // Sb02g031240.1 // Sb06g019160.1 // Sb02g009890.1 // Sb07g…
GO:0006241	P	CTP biosynthetic process	9	6158	12	26245	0.01	0.32	// Sb01g028830.1 // Sb08g017600.1 // Sb09g029130.1 // Sb03g029790.2 // Sb09g030840.1 // Sb08g017830.1 // Sb04g023350.1 // Sb02g033710.1 // Sb03g027960.1
GO:0007032	P	endosome organization	9	6158	12	26245	0.01	0.32	// Sb03g006580.1 // Sb03g046820.1 // Sb01g028220.1 // Sb05g004120.1 // Sb03g032290.1 // Sb01g012480.1 // Sb03g025460.1 // Sb08g022680.2 // Sb07g004940.1
GO:0009209	P	pyrimidine ribonucleoside triphosphate biosynthetic process	9	6158	12	26245	0.01	0.32	// Sb01g028830.1 // Sb08g017600.1 // Sb09g029130.1 // Sb03g029790.2 // Sb09g030840.1 // Sb08g017830.1 // Sb04g023350.1 // Sb02g033710.1 // Sb03g027960.1
GO:0009208	P	pyrimidine ribonucleoside triphosphate metabolic process	9	6158	12	26245	0.01	0.32	// Sb01g028830.1 // Sb08g017600.1 // Sb09g029130.1 // Sb03g029790.2 // Sb09g030840.1 // Sb08g017830.1 // Sb04g023350.1 // Sb02g033710.1 // Sb03g027960.1
GO:0046036	P	CTP metabolic process	9	6158	12	26245	0.01	0.32	// Sb01g028830.1 // Sb08g017600.1 // Sb09g029130.1 // Sb03g029790.2 // Sb09g030840.1 // Sb08g017830.1 // Sb04g023350.1 // Sb02g033710.1 // Sb03g027960.1
GO:0006515	P	misfolded or incompletely synthesized protein catabolic process	15	6158	28	26245	0.01	0.32	// Sb02g033840.1 // Sb03g044480.1 // Sb05g003390.1 // Sb10g006220.1 // Sb04g026880.1 // Sb01g046840.1 // Sb01g020910.1 // Sb09g005900.1 // Sb09g006500.1 // Sb03g025820.1 // Sb03g036080.1 // Sb01g000910.1 // Sb02g007513.2 // Sb06g023070.2 // Sb06g027810.1
GO:0006094	P	gluconeogenesis	15	6158	28	26245	0.01	0.32	// Sb01g040720.2 // Sb06g003053.1 // Sb07g002220.3 // Sb01g006480.2 // Sb07g002220.1 // Sb09g026450.1 // Sb02g027000.1 // Sb07g002220.4 // Sb02g031030.1 // Sb01g020460.1 // Sb01g047040.1 // Sb03g006130.1 // Sb04g025120.1 // Sb03g039480.1 // Sb10g029870.1
GO:0007423	P	sensory organ development	45	6158	125	26245	0.01	0.32	// Sb03g026290.1 // Sb03g014780.1 // Sb06g031540.1 // Sb01g046840.1 // Sb07g004560.1 // Sb06g019230.1 // Sb03g036440.1 // Sb02g038420.3 // Sb06g013230.1 // Sb04g034710.1 // Sb02g037390.1 // Sb02g027160.1 // Sb01g014140.1 // Sb06g029990.1 // Sb03g009850.1 // Sb02g035880.1 // Sb05g027171.1 // Sb09g023360.1 // Sb01g020910.1 // Sb10g030410.1 // Sb04g025940.1 // Sb04g003020.1 // Sb09g000820.1 // Sb07g…
GO:0048666	P	neuron development	55	6158	160	26245	0.01	0.32	// Sb03g014780.1 // Sb05g025180.1 // Sb01g046840.1 // Sb07g004560.1 // Sb06g019230.1 // Sb01g006320.1 // Sb03g009760.1 // Sb03g013830.1 // Sb10g005630.1 // Sb03g030840.1 // Sb01g013730.1 // Sb03g013120.1 // Sb01g036250.1 // Sb07g018020.1 // Sb02g041010.1 // Sb03g009850.1 // Sb02g043080.1 // Sb09g022490.1 // Sb07g014940.1 // Sb01g049880.1 // Sb06g033520.1 // Sb01g009080.1 // Sb10g030410.1 // Sb09g…
GO:0008360	P	regulation of cell shape	21	6158	46	26245	0.011	0.33	// Sb03g009850.1 // Sb04g038300.1 // Sb09g016470.1 // Sb09g029940.1 // Sb01g006720.1 // Sb02g033540.1 // Sb07g020760.1 // Sb03g013270.1 // Sb01g027720.1 // Sb04g002400.1 // Sb04g010210.1 // Sb02g041320.1 // Sb08g018670.1 // Sb10g015890.1 // Sb02g029780.1 // Sb03g005550.1 // Sb04g030910.1 // Sb04g031190.1 // Sb03g031760.1 // Sb01g047340.1 // Sb01g001300.1
GO:0006012	P	galactose metabolic process	17	6158	34	26245	0.011	0.33	// Sb02g022170.1 // Sb06g018800.1 // Sb01g002480.1 // Sb09g029000.1 // Sb06g018780.1 // Sb01g037860.1 // Sb01g035380.1 // Sb02g021780.1 // Sb02g002660.1 // Sb03g026790.1 // Sb03g030040.1 // Sb06g031360.1 // Sb07g018840.1 // Sb07g007530.1 // Sb01g025920.1 // Sb06g028720.2 // Sb06g027910.1
GO:0048468	P	cell development	208	6158	738	26245	0.011	0.33	// Sb03g046040.1 // Sb04g038300.1 // Sb01g046840.1 // Sb01g013530.1 // Sb03g036440.1 // Sb09g004420.1 // Sb03g032630.1 // Sb06g018770.1 // Sb03g009760.1 // Sb02g039570.1 // Sb02g010100.2 // Sb02g041010.1 // Sb01g002170.1 // Sb06g003290.1 // Sb01g013730.1 // Sb03g013120.1 // Sb01g036250.1 // Sb09g016470.1 // Sb03g009850.1 // Sb08g021890.1 // Sb09g022490.1 // Sb08g004320.1 // Sb06g033520.1 // Sb04g…
GO:0006892	P	post-Golgi vesicle-mediated transport	18	6158	37	26245	0.011	0.33	// Sb07g019770.1 // Sb03g032510.1 // Sb03g025490.1 // Sb01g041930.1 // Sb0012s004900.1 // Sb03g009820.1 // Sb04g030690.1 // Sb10g023840.1 // Sb04g009820.1 // Sb04g038560.1 // Sb04g036416.1 // Sb02g041270.1 // Sb04g028510.1 // Sb03g043730.1 // Sb05g001160.1 // Sb10g008870.1 // Sb01g036170.1 // Sb03g040700.1
GO:0008285	P	negative regulation of cell proliferation	27	6158	65	26245	0.011	0.33	// Sb09g003820.1 // Sb06g017490.1 // Sb07g004560.1 // Sb01g001060.1 // Sb01g021950.1 // Sb01g030580.1 // Sb01g013730.1 // Sb08g017220.1 // Sb05g019540.1 // Sb01g047350.1 // Sb02g031330.1 // Sb07g021610.1 // Sb01g008160.1 // Sb10g022820.1 // Sb10g031090.1 // Sb10g008800.1 // Sb02g009510.1 // Sb02g024730.1 // Sb03g040330.1 // Sb03g038230.1 // Sb01g005920.1 // Sb04g027970.1 // Sb01g049010.1 // Sb10g…
GO:0016055	P	Wnt receptor signaling pathway	19	6158	40	26245	0.011	0.33	// Sb02g037530.1 // Sb01g012610.1 // Sb06g024080.2 // Sb01g007270.1 // Sb03g039200.1 // Sb04g007470.1 // Sb10g001960.2 // Sb10g001960.3 // Sb06g015420.1 // Sb10g022710.1 // Sb07g025460.1 // Sb01g030710.1 // Sb01g028740.1 // Sb10g023610.1 // Sb01g043150.1 // Sb01g007580.3 // Sb02g033960.1 // Sb09g026940.1 // Sb10g022820.1
GO:0009152	P	purine ribonucleotide biosynthetic process	68	6158	207	26245	0.011	0.33	// Sb03g026290.1 // Sb02g010770.1 // Sb01g040970.1 // Sb09g019760.1 // Sb08g017600.1 // Sb01g022190.1 // Sb01g006320.1 // Sb03g011420.1 // Sb09g030840.1 // Sb04g033110.1 // Sb02g043940.1 // Sb10g022370.1 // Sb04g027810.1 // Sb06g023390.1 // Sb05g002380.1 // Sb03g027470.1 // Sb02g033710.1 // Sb08g016650.2 // Sb04g036610.1 // Sb03g029120.1 // Sb02g035880.1 // Sb09g026610.1 // Sb06g030400.1 // Sb01g…
GO:0006333	P	chromatin assembly or disassembly	61	6158	182	26245	0.011	0.34	// Sb08g016830.1 // Sb10g003450.1 // Sb07g000880.1 // Sb02g031330.1 // Sb03g030540.1 // Sb03g040890.1 // Sb10g030910.2 // Sb01g009600.1 // Sb01g013730.1 // Sb03g042580.1 // Sb01g033550.1 // Sb09g023930.1 // Sb01g049880.1 // Sb03g003450.1 // Sb02g004730.1 // Sb04g023870.1 // Sb01g009820.1 // Sb03g042970.1 // Sb04g023645.1 // Sb06g018020.1 // Sb02g019460.1 // Sb03g032530.1 // Sb01g008460.1 // Sb07g…
GO:0051494	P	negative regulation of cytoskeleton organization	12	6158	20	26245	0.011	0.34	// Sb02g038550.1 // Sb06g030360.1 // Sb02g035390.1 // Sb01g033950.1 // Sb01g018110.1 // Sb08g016307.1 // Sb03g045970.1 // Sb03g036400.1 // Sb10g026230.1 // Sb06g021970.1 // Sb01g047340.1 // Sb02g003690.1
GO:0003008	P	system process	97	6158	314	26245	0.011	0.34	// Sb10g008230.2 // Sb09g020530.2 // Sb01g013530.1 // Sb04g002400.1 // Sb09g022450.1 // Sb02g010100.2 // Sb01g003680.1 // Sb04g031720.1 // Sb03g009850.1 // Sb09g022490.1 // Sb02g036370.1 // Sb01g041930.1 // Sb04g036790.1 // Sb02g029780.1 // Sb01g010390.1 // Sb08g010860.1 // Sb06g024310.1 // Sb02g006770.1 // Sb04g028640.1 // Sb10g030410.1 // Sb01g047340.1 // Sb08g006500.1 // Sb01g027720.1 // Sb06g…
GO:0006665	P	sphingolipid metabolic process	29	6158	72	26245	0.012	0.35	// Sb10g008040.1 // Sb10g001960.2 // Sb10g001960.3 // Sb08g002800.1 // Sb03g004770.1 // Sb03g009170.1 // Sb10g023610.1 // Sb08g022360.1 // Sb09g001670.1 // Sb02g003510.1 // Sb09g026450.1 // Sb04g027990.1 // Sb10g022710.1 // Sb03g011810.2 // Sb01g006300.1 // Sb03g044700.1 // Sb01g011140.1 // Sb06g023400.1 // Sb03g006070.1 // Sb05g021500.1 // Sb01g040200.1 // Sb03g028400.2 // Sb09g028740.1 // Sb03g…
GO:0055114	P	oxidation reduction	107	6158	352	26245	0.012	0.36	// Sb03g025720.1 // Sb06g001120.1 // Sb05g009360.1 // Sb01g037220.1 // Sb07g024340.1 // Sb08g007270.1 // Sb09g022460.1 // Sb01g005650.1 // Sb06g003053.1 // Sb01g005370.2 // Sb04g037050.1 // Sb03g039520.1 // Sb01g004390.1 // Sb07g021000.1 // Sb09g025020.1 // Sb03g009270.1 // Sb03g039770.1 // Sb06g018120.1 // Sb01g043060.1 // Sb01g048410.1 // Sb02g023150.1 // Sb03g032670.1 // Sb01g050560.1 // Sb01g…
GO:0016573	P	histone acetylation	13	6158	23	26245	0.012	0.36	// Sb02g037530.1 // Sb02g022640.1 // Sb04g001250.1 // Sb04g007470.1 // Sb06g018910.1 // Sb01g021950.1 // Sb03g043870.1 // Sb04g023870.1 // Sb01g032810.1 // Sb02g039960.1 // Sb01g013730.1 // Sb07g018230.1 // Sb10g022820.1
GO:0010740	P	positive regulation of protein kinase cascade	13	6158	23	26245	0.012	0.36	// Sb01g001610.1 // Sb04g025220.1 // Sb09g006380.1 // Sb06g027460.1 // Sb04g035710.1 // Sb01g001600.1 // Sb03g040410.1 // Sb02g021080.1 // Sb03g030840.1 // Sb09g022770.2 // Sb01g017840.1 // Sb09g006420.1 // Sb01g043350.1
GO:0051254	P	positive regulation of RNA metabolic process	42	6158	116	26245	0.012	0.36	// Sb10g025620.1 // Sb03g005050.1 // Sb09g020320.1 // Sb03g003990.1 // Sb01g011550.1 // Sb04g022580.1 // Sb03g043910.1 // Sb02g041010.1 // Sb02g023430.1 // Sb03g032430.2 // Sb04g030880.1 // Sb07g003130.1 // Sb08g016670.1 // Sb06g018020.1 // Sb09g027820.1 // Sb04g003020.1 // Sb10g004030.1 // Sb07g021610.1 // Sb04g004540.1 // Sb02g004290.1 // Sb03g014780.1 // Sb02g024730.1 // Sb09g019400.1 // Sb02g…
GO:0009833	P	primary cell wall biogenesis	10	6158	15	26245	0.012	0.36	// Sb03g004320.1 // Sb02g007810.1 // Sb02g010110.3 // Sb01g019720.1 // Sb02g006290.1 // Sb09g005280.1 // Sb03g034680.1 // Sb01g002050.1 // Sb01g004210.1 // Sb02g025020.1
GO:0031146	P	SCF-dependent proteasomal ubiquitin-dependent protein catabolic process	10	6158	15	26245	0.012	0.36	// Sb03g040150.1 // Sb09g003870.1 // Sb10g028340.1 // Sb04g033850.1 // Sb01g040110.1 // Sb06g014420.1 // Sb01g044720.1 // Sb09g020840.1 // Sb04g003660.1 // Sb09g022040.1
GO:0006555	P	methionine metabolic process	23	6158	53	26245	0.012	0.36	// Sb01g046360.1 // Sb09g002840.1 // Sb04g038440.1 // Sb03g003070.1 // Sb08g022210.2 // Sb01g009450.1 // Sb01g007370.1 // Sb06g032270.1 // Sb01g034130.1 // Sb03g026000.1 // Sb08g020830.1 // Sb07g020640.1 // Sb01g021500.1 // Sb10g005100.1 // Sb03g013170.2 // Sb02g026140.1 // Sb05g022780.1 // Sb05g008680.1 // Sb02g004360.1 // Sb01g012960.3 // Sb0019s004510.1 // Sb01g003700.1 // Sb02g019450.1
GO:0043087	P	regulation of GTPase activity	22	6158	50	26245	0.012	0.37	// Sb09g020530.1 // Sb09g020530.2 // Sb09g022880.1 // Sb01g017030.1 // Sb04g007320.2 // Sb01g028250.1 // Sb04g037270.1 // Sb10g023880.1 // Sb09g020540.1 // Sb01g039320.1 // Sb02g030630.1 // Sb03g003900.1 // Sb03g039030.1 // Sb01g000770.1 // Sb06g013260.1 // Sb04g030250.1 // Sb01g042020.1 // Sb04g029530.1 // Sb02g036460.1 // Sb02g033540.1 // Sb04g005200.1 // Sb01g004460.1
GO:0006518	P	peptide metabolic process	22	6158	50	26245	0.012	0.37	// Sb06g003070.1 // Sb04g036870.2 // Sb01g012940.1 // Sb08g004270.1 // Sb02g032420.1 // Sb10g003060.1 // Sb06g022060.1 // Sb03g036360.1 // Sb09g022490.1 // Sb06g018750.1 // Sb03g029130.1 // Sb04g025100.3 // Sb01g036110.1 // Sb08g010860.1 // Sb01g036340.1 // Sb09g002470.1 // Sb09g018810.1 // Sb07g023540.1 // Sb03g035340.1 // Sb06g018000.1 // Sb06g020640.2 // Sb02g036860.2
GO:0009226	P	nucleotide-sugar biosynthetic process	14	6158	26	26245	0.013	0.37	// Sb03g039180.1 // Sb03g039740.1 // Sb10g025890.1 // Sb03g047200.1 // Sb06g000840.2 // Sb03g012980.1 // Sb01g039350.2 // Sb01g039050.1 // Sb01g039900.2 // Sb06g033280.1 // Sb01g039340.1 // Sb09g018070.1 // Sb10g002560.1 // Sb04g031900.1
GO:0016125	P	sterol metabolic process	33	6158	86	26245	0.013	0.38	// Sb03g006580.1 // Sb01g032940.1 // Sb08g023050.2 // Sb10g031090.1 // Sb04g017400.1 // Sb01g033360.2 // Sb02g030270.1 // Sb01g048370.1 // Sb09g027190.1 // Sb04g001220.1 // Sb01g049310.1 // Sb09g026450.1 // Sb08g002250.1 // Sb02g029890.1 // Sb02g028630.1 // Sb01g004550.1 // Sb08g022820.1 // Sb03g007010.1 // Sb09g029600.1 // Sb01g030160.1 // Sb03g008980.1 // Sb01g036910.1 // Sb09g019158.1 // Sb03g…
GO:0009967	P	positive regulation of signal transduction	33	6158	86	26245	0.013	0.38	// Sb09g022770.2 // Sb09g006380.1 // Sb10g001960.3 // Sb08g004510.1 // Sb03g030840.1 // Sb10g023610.1 // Sb09g006420.1 // Sb02g033960.1 // Sb10g001960.2 // Sb05g027210.1 // Sb03g004390.2 // Sb01g007120.1 // Sb03g040410.1 // Sb02g021080.1 // Sb06g024080.2 // Sb10g023630.1 // Sb01g043350.1 // Sb09g020080.1 // Sb01g033570.1 // Sb06g027460.1 // Sb01g028740.1 // Sb05g004610.1 // Sb01g017840.1 // Sb01g…
GO:0030833	P	regulation of actin filament polymerization	15	6158	29	26245	0.013	0.38	// Sb02g004770.1 // Sb04g028280.1 // Sb04g001690.1 // Sb01g033950.1 // Sb05g023230.1 // Sb03g043840.1 // Sb03g045970.1 // Sb04g008490.1 // Sb05g021810.1 // Sb10g026230.1 // Sb10g008380.1 // Sb01g001300.1 // Sb04g037240.1 // Sb02g035390.1 // Sb04g024980.1
GO:0016569	P	covalent chromatin modification	58	6158	173	26245	0.013	0.38	// Sb02g037530.1 // Sb10g007470.1 // Sb02g038550.1 // Sb01g000720.1 // Sb10g002950.1 // Sb06g018910.1 // Sb01g044760.1 // Sb01g021950.1 // Sb02g039570.1 // Sb06g025910.1 // Sb03g030840.1 // Sb09g030910.1 // Sb02g022770.1 // Sb01g013730.1 // Sb01g043410.1 // Sb02g022640.1 // Sb07g003820.1 // Sb08g016307.1 // Sb04g007470.1 // Sb01g009580.1 // Sb01g044710.1 // Sb07g003130.1 // Sb10g004560.1 // Sb04g…
GO:0007030	P	Golgi organization	19	6158	41	26245	0.013	0.38	// Sb06g019230.1 // Sb07g024150.1 // Sb07g008560.1 // Sb09g019590.1 // Sb01g046840.1 // Sb01g020910.1 // Sb03g030060.1 // Sb04g005040.1 // Sb01g030710.1 // Sb01g001270.1 // Sb08g000250.1 // Sb0010s021250.1 // Sb04g028900.1 // Sb01g048780.1 // Sb05g023720.1 // Sb10g026440.1 // Sb03g001360.1 // Sb01g014140.1 // Sb06g001620.1
GO:0030041	P	actin filament polymerization	19	6158	41	26245	0.013	0.38	// Sb02g004770.1 // Sb04g038300.1 // Sb09g000410.1 // Sb02g043680.1 // Sb02g035390.1 // Sb01g033950.1 // Sb05g023230.1 // Sb03g043840.1 // Sb04g028490.1 // Sb03g045970.1 // Sb04g008490.1 // Sb05g021810.1 // Sb10g026230.1 // Sb04g028280.1 // Sb04g001690.1 // Sb01g001300.1 // Sb04g037240.1 // Sb10g008380.1 // Sb04g024980.1
GO:0006360	P	transcription from RNA polymerase I promoter	16	6158	32	26245	0.013	0.38	// Sb01g012880.1 // Sb10g028030.1 // Sb03g037480.1 // Sb06g020760.1 // Sb01g015570.2 // Sb04g030880.1 // Sb08g005640.1 // Sb06g031960.1 // Sb07g003610.1 // Sb02g011150.1 // Sb05g008640.1 // Sb08g004910.1 // Sb01g001420.1 // Sb01g007140.1 // Sb04g006420.1 // Sb02g010660.1
GO:0006573	P	valine metabolic process	11	6158	18	26245	0.014	0.39	// Sb01g029600.1 // Sb10g023130.2 // Sb10g023130.1 // Sb03g013290.1 // Sb02g005200.1 // Sb07g024070.1 // Sb07g020640.1 // Sb02g002820.1 // Sb09g004610.1 // Sb04g023180.1 // Sb03g034770.1
GO:0016183	P	synaptic vesicle coating	11	6158	18	26245	0.014	0.39	// Sb05g007040.1 // Sb05g000450.1 // Sb01g041930.1 // Sb04g031270.1 // Sb0598s002020.1 // Sb03g032290.1 // Sb01g006180.2 // Sb05g000445.1 // Sb04g036416.1 // Sb08g006500.1 // Sb03g028500.1
GO:0016185	P	synaptic vesicle budding from presynaptic membrane	11	6158	18	26245	0.014	0.39	// Sb05g007040.1 // Sb05g000450.1 // Sb01g041930.1 // Sb04g031270.1 // Sb0598s002020.1 // Sb03g032290.1 // Sb01g006180.2 // Sb05g000445.1 // Sb04g036416.1 // Sb08g006500.1 // Sb03g028500.1
GO:0070142	P	synaptic vesicle budding	11	6158	18	26245	0.014	0.39	// Sb05g007040.1 // Sb05g000450.1 // Sb01g041930.1 // Sb04g031270.1 // Sb0598s002020.1 // Sb03g032290.1 // Sb01g006180.2 // Sb05g000445.1 // Sb04g036416.1 // Sb08g006500.1 // Sb03g028500.1
GO:0031175	P	neuron projection development	44	6158	124	26245	0.014	0.39	// Sb05g025180.1 // Sb07g004560.1 // Sb01g006320.1 // Sb03g009760.1 // Sb03g013830.1 // Sb10g005630.1 // Sb03g030840.1 // Sb01g013730.1 // Sb07g018020.1 // Sb01g036250.1 // Sb02g041010.1 // Sb02g043080.1 // Sb09g022490.1 // Sb10g030410.1 // Sb01g049880.1 // Sb01g009080.1 // Sb07g014940.1 // Sb09g027820.1 // Sb02g021080.1 // Sb10g003610.1 // Sb01g041060.1 // Sb01g036910.1 // Sb06g031140.1 // Sb04g…
GO:0007006	P	mitochondrial membrane organization	11	6158	18	26245	0.014	0.39	// Sb03g044130.1 // Sb07g026010.1 // Sb01g049540.1 // Sb09g001280.1 // Sb01g049670.1 // Sb03g035300.1 // Sb08g001560.1 // Sb04g031720.1 // Sb03g044010.1 // Sb01g031260.1 // Sb01g002840.1
GO:0003001	P	generation of a signal involved in cell-cell signaling	25	6158	60	26245	0.013	0.39	// Sb09g020530.2 // Sb04g031270.1 // Sb04g002400.1 // Sb03g013830.1 // Sb02g010100.2 // Sb05g000445.1 // Sb04g030910.1 // Sb01g014140.1 // Sb01g041930.1 // Sb09g006110.1 // Sb03g032290.1 // Sb06g023420.1 // Sb03g003820.1 // Sb03g028400.2 // Sb03g009820.1 // Sb05g004120.1 // Sb04g030690.1 // Sb01g006180.2 // Sb02g006970.2 // Sb05g007040.1 // Sb08g006500.1 // Sb05g000450.1 // Sb01g027720.1 // Sb01g…
GO:0006551	P	leucine metabolic process	11	6158	18	26245	0.014	0.39	// Sb06g002880.1 // Sb04g002120.1 // Sb03g013290.1 // Sb08g001160.1 // Sb09g004610.1 // Sb05g002540.1 // Sb07g020640.1 // Sb03g011050.1 // Sb07g024070.1 // Sb06g033720.1 // Sb04g033080.1
GO:0019932	P	second-messenger-mediated signaling	37	6158	100	26245	0.014	0.4	// Sb01g046550.2 // Sb10g001960.2 // Sb10g023610.1 // Sb08g003930.1 // Sb09g018860.1 // Sb08g005190.1 // Sb1599s002010.1 // Sb02g037780.1 // Sb10g005040.1 // Sb02g043510.1 // Sb04g036440.1 // Sb01g047130.1 // Sb01g028750.1 // Sb09g007360.1 // Sb03g043840.1 // Sb10g022710.1 // Sb03g040410.1 // Sb03g045770.1 // Sb01g008170.1 // Sb08g020190.1 // Sb02g043140.1 // Sb04g004320.1 // Sb10g001960.3 // Sb0…
GO:0009069	P	serine family amino acid metabolic process	24	6158	57	26245	0.014	0.4	// Sb05g025180.1 // Sb06g001610.1 // Sb02g037100.1 // Sb05g014880.1 // Sb06g030920.1 // Sb08g022280.2 // Sb03g013290.1 // Sb08g003440.1 // Sb01g042800.1 // Sb10g005100.1 // Sb05g001270.1 // Sb01g046580.1 // Sb07g021980.1 // Sb10g003480.1 // Sb04g004720.1 // Sb03g009260.1 // Sb01g008690.2 // Sb03g041410.1 // Sb09g004610.1 // Sb02g034370.1 // Sb07g021100.1 // Sb08g019520.1 // Sb06g018660.1 // Sb06g…
GO:0000096	P	sulfur amino acid metabolic process	31	6158	80	26245	0.014	0.41	// Sb01g046360.1 // Sb02g037100.1 // Sb04g038440.1 // Sb03g003070.1 // Sb08g022210.2 // Sb01g009450.1 // Sb01g007370.1 // Sb06g032270.1 // Sb01g034130.1 // Sb09g002840.1 // Sb03g026000.1 // Sb08g022280.2 // Sb06g001610.1 // Sb08g020830.1 // Sb07g020640.1 // Sb01g042800.1 // Sb01g021500.1 // Sb10g005100.1 // Sb05g001270.1 // Sb03g013170.2 // Sb02g026140.1 // Sb05g022780.1 // Sb05g008680.1 // Sb10g…
GO:0009755	P	hormone-mediated signaling pathway	173	6158	608	26245	0.014	0.41	// Sb02g036730.1 // Sb10g024430.1 // Sb10g028780.1 // Sb03g041110.1 // Sb10g001960.2 // Sb10g001960.3 // Sb09g029950.1 // Sb10g003810.1 // Sb04g003480.1 // Sb03g006060.1 // Sb04g001690.1 // Sb01g000700.1 // Sb01g003290.1 // Sb05g004610.1 // Sb02g040210.1 // Sb10g027220.1 // Sb03g038870.1 // Sb08g005200.1 // Sb01g010930.1 // Sb07g014940.1 // Sb05g019540.1 // Sb01g028750.1 // Sb08g016760.1 // Sb05g…
GO:0051223	P	regulation of protein transport	9	6158	13	26245	0.015	0.41	// Sb01g018450.1 // Sb04g008580.1 // Sb07g025090.1 // Sb03g002380.1 // Sb01g040290.1 // Sb01g047180.1 // Sb02g005790.1 // Sb01g050330.1 // Sb10g026400.1
GO:0035282	P	segmentation	27	6158	67	26245	0.015	0.41	// Sb01g046840.1 // Sb01g043590.1 // Sb07g026160.1 // Sb01g021950.1 // Sb06g025910.1 // Sb01g046430.1 // Sb01g009760.1 // Sb10g008840.1 // Sb01g043150.1 // Sb09g003130.1 // Sb07g000840.1 // Sb01g019610.2 // Sb04g025940.1 // Sb07g000460.1 // Sb06g031140.1 // Sb01g020910.1 // Sb01g019040.1 // Sb02g007900.1 // Sb01g007580.3 // Sb02g037690.1 // Sb01g035320.1 // Sb04g003160.1 // Sb06g015420.1 // Sb03g…
GO:0046903	P	secretion	61	6158	185	26245	0.014	0.41	// Sb07g019770.1 // Sb09g020530.2 // Sb04g031270.1 // Sb01g014100.1 // Sb0012s004900.1 // Sb03g038570.1 // Sb04g002400.1 // Sb01g041140.1 // Sb03g013830.1 // Sb02g010100.2 // Sb05g000445.1 // Sb07g000290.1 // Sb04g030910.1 // Sb07g028940.1 // Sb01g014140.1 // Sb08g008650.1 // Sb10g026400.1 // Sb06g023420.1 // Sb04g038560.1 // Sb03g037870.1 // Sb01g043020.2 // Sb01g041930.1 // Sb02g039390.1 // Sb0…
GO:0070201	P	regulation of establishment of protein localization	9	6158	13	26245	0.015	0.41	// Sb01g018450.1 // Sb04g008580.1 // Sb07g025090.1 // Sb03g002380.1 // Sb01g040290.1 // Sb01g047180.1 // Sb02g005790.1 // Sb01g050330.1 // Sb10g026400.1
GO:0006526	P	arginine biosynthetic process	9	6158	13	26245	0.015	0.41	// Sb01g014570.1 // Sb03g025720.1 // Sb01g037570.1 // Sb09g002480.1 // Sb04g032930.1 // Sb06g024550.1 // Sb01g039230.1 // Sb08g008320.1 // Sb04g030600.1
GO:0008535	P	respiratory chain complex IV assembly	9	6158	13	26245	0.015	0.41	// Sb01g010010.1 // Sb07g028610.1 // Sb04g004150.1 // Sb04g025700.1 // Sb01g049540.1 // Sb01g033560.1 // Sb01g043830.1 // Sb01g031260.1 // Sb01g045820.1
GO:0007050	P	cell cycle arrest	12	6158	21	26245	0.015	0.41	// Sb09g003820.1 // Sb04g027970.1 // Sb07g004560.1 // Sb01g047350.1 // Sb01g021950.1 // Sb09g016610.1 // Sb02g040460.1 // Sb01g017770.1 // Sb01g047750.1 // Sb01g005920.1 // Sb01g008160.1 // Sb01g017760.1
GO:0006896	P	Golgi to vacuole transport	12	6158	21	26245	0.015	0.41	// Sb07g019770.1 // Sb03g032510.1 // Sb03g025490.1 // Sb01g041930.1 // Sb03g009820.1 // Sb04g009820.1 // Sb04g030690.1 // Sb04g028510.1 // Sb05g001160.1 // Sb10g008870.1 // Sb01g036170.1 // Sb03g040700.1
GO:0010647	P	positive regulation of cell communication	33	6158	87	26245	0.015	0.41	// Sb09g022770.2 // Sb09g006380.1 // Sb10g001960.3 // Sb08g004510.1 // Sb03g030840.1 // Sb10g023610.1 // Sb09g006420.1 // Sb02g033960.1 // Sb10g001960.2 // Sb05g027210.1 // Sb03g004390.2 // Sb01g007120.1 // Sb03g040410.1 // Sb02g021080.1 // Sb06g024080.2 // Sb10g023630.1 // Sb01g043350.1 // Sb09g020080.1 // Sb01g033570.1 // Sb06g027460.1 // Sb01g028740.1 // Sb05g004610.1 // Sb01g017840.1 // Sb01g…
GO:0000122	P	negative regulation of transcription from RNA polymerase II promoter	22	6158	51	26245	0.015	0.42	// Sb02g031330.1 // Sb02g029820.1 // Sb01g013730.1 // Sb04g007180.1 // Sb10g002460.1 // Sb10g009960.1 // Sb07g003130.1 // Sb01g048780.1 // Sb04g001820.1 // Sb02g023490.1 // Sb09g019400.1 // Sb10g023300.1 // Sb02g039750.1 // Sb05g020860.1 // Sb02g003690.1 // Sb0012s019770.1 // Sb07g019330.1 // Sb06g031895.1 // Sb01g030710.1 // Sb10g006840.1 // Sb06g022140.1 // Sb01g010430.1
GO:0007346	P	regulation of mitotic cell cycle	40	6158	111	26245	0.015	0.42	// Sb01g048480.1 // Sb01g037740.1 // Sb09g004420.1 // Sb05g001750.1 // Sb07g004890.2 // Sb04g025090.1 // Sb06g020620.1 // Sb01g030580.1 // Sb01g009600.1 // Sb04g006370.1 // Sb01g019930.1 // Sb02g043990.1 // Sb01g018820.1 // Sb02g030940.1 // Sb01g047130.1 // Sb10g002920.1 // Sb01g003290.1 // Sb07g020280.1 // Sb03g008320.1 // Sb10g025200.1 // Sb03g028970.1 // Sb03g039740.1 // Sb01g050170.1 // Sb07g…
GO:0016568	P	chromatin modification	87	6158	281	26245	0.015	0.43	// Sb02g038550.1 // Sb01g000720.1 // Sb03g032630.1 // Sb01g021950.1 // Sb09g026730.1 // Sb02g022770.1 // Sb01g013730.1 // Sb01g043410.1 // Sb07g003820.1 // Sb08g016307.1 // Sb06g028430.1 // Sb07g003130.1 // Sb02g019460.1 // Sb04g001820.1 // Sb07g018230.1 // Sb02g025360.1 // Sb07g027490.1 // Sb04g003700.1 // Sb01g032810.1 // Sb03g035910.1 // Sb01g049880.1 // Sb02g042540.1 // Sb0012s019770.1 // Sb0…
GO:0006353	P	transcription termination	13	6158	24	26245	0.015	0.43	// Sb02g037530.1 // Sb04g036610.1 // Sb03g043995.1 // Sb08g004310.1 // Sb06g031895.1 // Sb03g032430.2 // Sb03g039200.1 // Sb07g014940.1 // Sb09g027820.1 // Sb06g020610.1 // Sb03g003990.1 // Sb01g013730.1 // Sb06g003570.1
GO:0030447	P	filamentous growth	19	6158	42	26245	0.016	0.44	// Sb10g000870.1 // Sb06g019800.1 // Sb03g006580.1 // Sb01g037280.1 // Sb10g004740.1 // Sb07g003680.1 // Sb07g025090.1 // Sb06g031895.1 // Sb03g031760.1 // Sb02g037710.2 // Sb10g026680.1 // Sb03g007010.1 // Sb01g046850.1 // Sb04g024510.1 // Sb03g039230.2 // Sb04g024500.1 // Sb02g032890.1 // Sb04g037920.1 // Sb06g001060.1
GO:0032940	P	secretion by cell	56	6158	168	26245	0.016	0.44	// Sb07g019770.1 // Sb09g020530.2 // Sb04g031270.1 // Sb01g014100.1 // Sb0012s004900.1 // Sb03g038570.1 // Sb04g002400.1 // Sb01g041140.1 // Sb03g013830.1 // Sb02g010100.2 // Sb05g000445.1 // Sb07g000290.1 // Sb04g030910.1 // Sb07g028940.1 // Sb01g014140.1 // Sb08g008650.1 // Sb10g026400.1 // Sb04g038560.1 // Sb03g037870.1 // Sb01g043020.2 // Sb01g041930.1 // Sb02g039390.1 // Sb09g006110.1 // Sb1…
GO:0006631	P	fatty acid metabolic process	115	6158	387	26245	0.016	0.44	// Sb03g029570.1 // Sb03g042440.1 // Sb01g000600.1 // Sb01g033050.1 // Sb07g022500.1 // Sb03g004100.1 // Sb04g007190.1 // Sb01g003680.1 // Sb07g016760.2 // Sb04g008710.1 // Sb02g003110.2 // Sb04g001930.1 // Sb01g011050.1 // Sb10g023130.2 // Sb10g023130.1 // Sb10g023290.1 // Sb01g012240.1 // Sb02g006770.1 // Sb10g003300.1 // Sb02g022420.1 // Sb06g018040.1 // Sb03g034770.1 // Sb07g027110.1 // Sb01g…
GO:0045010	P	actin nucleation	16	6158	33	26245	0.016	0.45	// Sb02g004770.1 // Sb08g001340.1 // Sb09g000410.1 // Sb02g043680.1 // Sb09g029940.1 // Sb03g028350.1 // Sb02g035390.1 // Sb04g028490.1 // Sb03g045970.1 // Sb04g008490.1 // Sb10g026230.1 // Sb04g038300.1 // Sb01g001300.1 // Sb04g037240.1 // Sb01g047340.1 // Sb04g024980.1
GO:0007351	P	tripartite regional subdivision	16	6158	33	26245	0.016	0.45	// Sb02g037690.1 // Sb01g035320.1 // Sb01g046840.1 // Sb09g003130.1 // Sb01g020910.1 // Sb01g043590.1 // Sb04g003160.1 // Sb07g000840.1 // Sb01g019040.1 // Sb01g019610.2 // Sb01g046430.1 // Sb02g033930.1 // Sb10g008840.1 // Sb07g026160.1 // Sb01g001100.1 // Sb06g031140.1
GO:0000027	P	ribosomal large subunit assembly	15	6158	30	26245	0.016	0.45	// Sb04g037640.1 // Sb06g019800.1 // Sb10g002530.1 // Sb01g028310.1 // Sb09g024910.1 // Sb02g009590.1 // Sb04g030890.1 // Sb09g026330.1 // Sb04g024510.1 // Sb01g009400.1 // Sb03g033790.1 // Sb03g005040.1 // Sb04g024500.1 // Sb09g030800.1 // Sb07g019190.1
GO:0042330	P	taxis	16	6158	33	26245	0.016	0.45	// Sb08g001340.1 // Sb03g013830.1 // Sb09g026970.1 // Sb03g034380.1 // Sb01g001060.1 // Sb05g023230.1 // Sb07g000840.1 // Sb02g019610.1 // Sb01g020290.1 // Sb07g005930.1 // Sb06g028440.1 // Sb03g013535.1 // Sb03g009170.1 // Sb01g042020.1 // Sb03g007500.1 // Sb01g020010.1
GO:0008595	P	anterior/posterior axis specification, embryo	16	6158	33	26245	0.016	0.45	// Sb02g037690.1 // Sb01g035320.1 // Sb01g046840.1 // Sb09g003130.1 // Sb01g020910.1 // Sb01g043590.1 // Sb04g003160.1 // Sb07g000840.1 // Sb01g019040.1 // Sb01g019610.2 // Sb01g046430.1 // Sb02g033930.1 // Sb10g008840.1 // Sb07g026160.1 // Sb01g001100.1 // Sb06g031140.1
GO:0007592	P	protein-based cuticle development	15	6158	30	26245	0.016	0.45	// Sb0010s021250.1 // Sb06g022240.1 // Sb02g035880.1 // Sb03g001760.1 // Sb05g000300.1 // Sb02g007513.2 // Sb05g022540.1 // Sb02g039040.2 // Sb03g009760.1 // Sb07g008100.1 // Sb01g019790.1 // Sb01g022180.1 // Sb03g013550.1 // Sb06g013920.1 // Sb0111s002010.1
GO:0007249	P	I-kappaB kinase/NF-kappaB cascade	15	6158	30	26245	0.016	0.45	// Sb09g017160.1 // Sb01g001610.1 // Sb09g022770.2 // Sb04g025220.1 // Sb09g006380.1 // Sb06g027460.1 // Sb01g001600.1 // Sb03g040410.1 // Sb02g021080.1 // Sb03g030840.1 // Sb01g028740.1 // Sb06g024080.2 // Sb09g006420.1 // Sb01g043350.1 // Sb02g033960.1
GO:0006510	P	ATP-dependent proteolysis	24	6158	58	26245	0.016	0.45	// Sb09g030550.1 // Sb04g025090.1 // Sb06g020620.1 // Sb03g010870.1 // Sb07g026360.1 // Sb01g041800.1 // Sb04g005590.1 // Sb02g043840.1 // Sb01g027680.1 // Sb09g022490.1 // Sb02g043690.1 // Sb01g033750.1 // Sb06g014590.1 // Sb04g026880.1 // Sb10g025190.1 // Sb03g042120.1 // Sb10g002480.1 // Sb04g007170.1 // Sb03g018270.1 // Sb01g037430.1 // Sb04g026920.1 // Sb01g032790.1 // Sb04g036413.1 // Sb06g…
GO:0006139	P	nucleobase, nucleoside, nucleotide and nucleic acid metabolic process	1381	6158	5556	26245	0.016	0.45	// Sb02g036430.1 // Sb03g036440.1 // Sb01g040670.1 // Sb08g005080.1 // Sb06g014420.1 // Sb08g018730.1 // Sb04g023180.1 // Sb10g006260.1 // Sb01g038580.1 // Sb08g001870.1 // Sb08g004910.1 // Sb09g000820.1 // Sb04g033440.1 // Sb09g022590.2 // Sb06g020520.1 // Sb07g023320.1 // Sb01g019790.1 // Sb03g010420.1 // Sb02g039300.1 // Sb03g031860.1 // Sb01g012820.1 // Sb06g033210.2 // Sb03g002860.1 // Sb08g…
GO:0031668	P	cellular response to extracellular stimulus	50	6158	147	26245	0.016	0.45	// Sb03g042890.1 // Sb03g009860.1 // Sb06g014420.1 // Sb01g000600.1 // Sb09g003870.1 // Sb04g026930.1 // Sb05g024260.1 // Sb0010s007790.1 // Sb03g007490.1 // Sb10g028050.1 // Sb09g007960.1 // Sb02g040170.1 // Sb01g006960.1 // Sb08g000600.1 // Sb06g022060.1 // Sb01g040150.1 // Sb04g026950.1 // Sb10g022780.1 // Sb04g001320.1 // Sb06g018750.1 // Sb02g034500.1 // Sb07g021330.1 // Sb03g042630.1 // Sb1…
GO:0040015	P	negative regulation of multicellular organism growth	10	6158	16	26245	0.016	0.45	// Sb01g048520.1 // Sb02g006330.1 // Sb06g026860.1 // Sb09g025920.1 // Sb04g007560.1 // Sb08g016670.1 // Sb06g032800.1 // Sb07g028000.1 // Sb04g029465.1 // Sb06g034250.2
GO:0006560	P	proline metabolic process	10	6158	16	26245	0.016	0.45	// Sb09g022290.2 // Sb03g039820.1 // Sb06g015240.1 // Sb04g032930.1 // Sb06g024550.1 // Sb01g013600.1 // Sb01g029660.1 // Sb09g026810.1 // Sb01g003880.1 // Sb03g045690.1
GO:0045324	P	late endosome to vacuole transport	10	6158	16	26245	0.016	0.45	// Sb03g006580.1 // Sb04g024940.1 // Sb02g039390.1 // Sb03g027900.1 // Sb03g009820.1 // Sb04g030690.1 // Sb04g036300.1 // Sb03g047050.1 // Sb10g025200.1 // Sb03g013600.1
GO:0051605	P	protein maturation by peptide bond cleavage	10	6158	16	26245	0.016	0.45	// Sb03g035340.1 // Sb09g022490.1 // Sb09g018810.1 // Sb06g018000.1 // Sb10g031090.1 // Sb08g004270.1 // Sb01g012940.1 // Sb02g032420.1 // Sb04g010250.1 // Sb10g003060.1
GO:0006574	P	valine catabolic process	8	6158	11	26245	0.017	0.47	// Sb01g029600.1 // Sb10g023130.2 // Sb10g023130.1 // Sb03g013290.1 // Sb02g005200.1 // Sb09g004610.1 // Sb07g020640.1 // Sb03g034770.1
GO:0045039	P	protein import into mitochondrial inner membrane	8	6158	11	26245	0.017	0.47	// Sb07g026010.1 // Sb01g049540.1 // Sb09g001280.1 // Sb01g049670.1 // Sb08g001560.1 // Sb04g031720.1 // Sb01g031260.1 // Sb01g002840.1
GO:0048311	P	mitochondrion distribution	8	6158	11	26245	0.017	0.47	// Sb02g008640.1 // Sb01g011070.1 // Sb02g043680.1 // Sb01g001770.1 // Sb06g019110.1 // Sb04g008490.1 // Sb04g037570.1 // Sb03g044010.1
GO:0007007	P	inner mitochondrial membrane organization	8	6158	11	26245	0.017	0.47	// Sb07g026010.1 // Sb01g049540.1 // Sb09g001280.1 // Sb01g049670.1 // Sb08g001560.1 // Sb04g031720.1 // Sb01g031260.1 // Sb01g002840.1
GO:0006122	P	mitochondrial electron transport, ubiquinol to cytochrome c	8	6158	11	26245	0.017	0.47	// Sb08g003963.1 // Sb05g002090.1 // Sb01g004390.1 // Sb04g022156.1 // Sb03g032670.1 // Sb01g043060.1 // Sb05g003875.1 // Sb02g006115.1
GO:0030030	P	cell projection organization	54	6158	162	26245	0.017	0.47	// Sb05g025180.1 // Sb02g043680.1 // Sb07g004560.1 // Sb01g006320.1 // Sb03g009760.1 // Sb03g013830.1 // Sb10g005630.1 // Sb03g030840.1 // Sb03g009170.1 // Sb01g013730.1 // Sb07g018020.1 // Sb01g036250.1 // Sb07g004920.1 // Sb08g001340.1 // Sb02g043080.1 // Sb09g022490.1 // Sb07g014940.1 // Sb01g049880.1 // Sb09g029940.1 // Sb01g009080.1 // Sb10g030410.1 // Sb09g027820.1 // Sb02g021080.1 // Sb02g…
GO:0046034	P	ATP metabolic process	59	6158	180	26245	0.017	0.47	// Sb03g026290.1 // Sb02g010770.1 // Sb01g040970.1 // Sb09g019760.1 // Sb02g035880.1 // Sb03g012420.2 // Sb01g022190.1 // Sb03g038990.1 // Sb03g011420.1 // Sb04g033110.1 // Sb10g022370.1 // Sb04g027810.1 // Sb01g027940.1 // Sb05g002380.1 // Sb03g027470.1 // Sb04g036610.1 // Sb09g026610.1 // Sb07g005700.1 // Sb01g010210.1 // Sb03g026410.1 // Sb10g022500.3 // Sb08g023070.1 // Sb01g042930.1 // Sb08g…
GO:0009733	P	response to auxin stimulus	147	6158	512	26245	0.018	0.48	// Sb06g017490.1 // Sb10g028780.1 // Sb09g022060.1 // Sb03g040880.1 // Sb01g002410.1 // Sb02g004670.1 // Sb06g014420.1 // Sb09g003870.1 // Sb03g006060.1 // Sb04g001690.1 // Sb09g000750.1 // Sb01g003290.1 // Sb04g038420.1 // Sb02g040210.1 // Sb01g002170.1 // Sb10g027220.1 // Sb05g019540.1 // Sb08g016760.1 // Sb06g015880.1 // Sb07g026630.1 // Sb02g027810.1 // Sb05g002860.1 // Sb03g032530.1 // Sb10g…
GO:0000209	P	protein polyubiquitination	11	6158	19	26245	0.018	0.48	// Sb03g044480.1 // Sb02g038550.1 // Sb08g016307.1 // Sb01g040770.1 // Sb01g020460.1 // Sb01g047040.1 // Sb04g027970.1 // Sb01g005920.1 // Sb09g019560.1 // Sb10g006220.1 // Sb02g003690.1
GO:0006405	P	RNA export from nucleus	21	6158	49	26245	0.018	0.48	// Sb06g018890.1 // Sb03g028180.1 // Sb03g028970.1 // Sb01g045670.1 // Sb02g033940.1 // Sb06g025930.2 // Sb01g043260.1 // Sb04g030880.1 // Sb09g004010.1 // Sb07g000840.1 // Sb09g016600.1 // Sb03g031750.1 // Sb07g004890.2 // Sb10g000500.1 // Sb04g025800.1 // Sb03g025200.2 // Sb09g030730.2 // Sb01g035430.1 // Sb04g026740.1 // Sb03g014460.1 // Sb01g046570.1
GO:0009065	P	glutamine family amino acid catabolic process	11	6158	19	26245	0.018	0.48	// Sb04g008560.1 // Sb10g002070.1 // Sb04g036060.1 // Sb01g013600.1 // Sb07g005930.1 // Sb06g028440.1 // Sb04g006620.1 // Sb04g004920.1 // Sb01g029660.1 // Sb09g026810.1 // Sb06g000580.1
GO:0019216	P	regulation of lipid metabolic process	20	6158	46	26245	0.018	0.49	// Sb03g029570.1 // Sb08g001010.1 // Sb04g017400.1 // Sb07g027110.1 // Sb01g000600.1 // Sb09g030620.1 // Sb06g015240.1 // Sb08g001880.1 // Sb09g026450.1 // Sb10g023010.1 // Sb01g028320.1 // Sb07g014940.1 // Sb03g034680.1 // Sb07g021320.2 // Sb08g022770.1 // Sb05g001740.3 // Sb01g036910.1 // Sb09g029240.1 // Sb01g003880.1 // Sb08g004330.2
GO:0043412	P	macromolecule modification	706	6158	2765	26245	0.018	0.49	// Sb01g042080.1 // Sb07g003820.1 // Sb04g033400.1 // Sb09g029950.1 // Sb09g021670.1 // Sb01g042750.1 // Sb02g003030.1 // Sb03g036000.2 // Sb04g024790.1 // Sb02g033960.1 // Sb01g043410.1 // Sb03g038870.1 // Sb03g009670.1 // Sb01g004530.3 // Sb04g006540.1 // Sb01g038580.1 // Sb01g032170.1 // Sb01g008010.1 // Sb10g022910.1 // Sb03g030020.1 // Sb04g005450.1 // Sb07g021610.1 // Sb01g008160.1 // Sb03g…
GO:0040017	P	positive regulation of locomotion	12	6158	22	26245	0.019	0.5	// Sb01g001440.1 // Sb03g004040.1 // Sb02g030650.1 // Sb10g022236.1 // Sb04g029520.1 // Sb09g027930.1 // Sb02g037730.1 // Sb02g033540.1 // Sb02g041320.1 // Sb02g043070.1 // Sb07g026290.1 // Sb02g022800.1
GO:0000956	P	nuclear-transcribed mRNA catabolic process	24	6158	59	26245	0.019	0.5	// Sb03g002860.1 // Sb02g017910.1 // Sb07g000840.1 // Sb01g046430.1 // Sb03g003990.1 // Sb06g021850.1 // Sb10g028040.1 // Sb02g033940.1 // Sb01g028310.1 // Sb03g025240.2 // Sb01g017770.1 // Sb06g019180.1 // Sb08g003510.1 // Sb04g033130.1 // Sb02g007770.1 // Sb04g029510.1 // Sb04g038330.1 // Sb10g007620.1 // Sb06g017930.1 // Sb06g004300.1 // Sb02g034670.1 // Sb04g026740.1 // Sb01g017760.1 // Sb04g…
GO:0045489	P	pectin biosynthetic process	18	6158	40	26245	0.019	0.51	// Sb02g036640.1 // Sb01g032570.1 // Sb08g001860.2 // Sb08g006770.2 // Sb02g021780.1 // Sb01g011560.1 // Sb02g043170.1 // Sb01g035380.1 // Sb08g019260.1 // Sb02g002660.1 // Sb01g037860.1 // Sb04g027500.1 // Sb01g036720.1 // Sb07g018840.1 // Sb10g008060.1 // Sb06g029980.1 // Sb06g028720.2 // Sb04g020140.1
GO:0006672	P	ceramide metabolic process	13	6158	25	26245	0.019	0.51	// Sb01g011140.1 // Sb03g039930.1 // Sb06g023990.1 // Sb01g040200.1 // Sb03g028400.2 // Sb10g001960.2 // Sb10g001960.3 // Sb09g026450.1 // Sb10g022710.1 // Sb03g009170.1 // Sb10g023610.1 // Sb09g001670.1 // Sb02g023420.1
GO:0030198	P	extracellular matrix organization	13	6158	25	26245	0.019	0.51	// Sb03g028290.1 // Sb01g007760.1 // Sb02g029020.1 // Sb03g043840.1 // Sb06g018770.1 // Sb07g026630.1 // Sb09g029960.1 // Sb04g009650.1 // Sb07g006040.1 // Sb01g032480.1 // Sb04g028210.1 // Sb01g007750.1 // Sb04g004320.1
GO:0007350	P	blastoderm segmentation	23	6158	56	26245	0.019	0.51	// Sb01g046840.1 // Sb01g043590.1 // Sb07g026160.1 // Sb01g046430.1 // Sb01g007580.3 // Sb01g043150.1 // Sb09g003130.1 // Sb07g000840.1 // Sb01g019610.2 // Sb04g025940.1 // Sb07g000460.1 // Sb06g031140.1 // Sb01g020910.1 // Sb01g019040.1 // Sb02g007900.1 // Sb10g008840.1 // Sb02g037690.1 // Sb01g035320.1 // Sb04g003160.1 // Sb06g015420.1 // Sb02g033930.1 // Sb10g022820.1 // Sb01g001100.1
GO:0070482	P	response to oxygen levels	23	6158	56	26245	0.019	0.51	// Sb01g023750.3 // Sb09g026450.1 // Sb02g042700.1 // Sb01g035890.1 // Sb01g042260.1 // Sb09g023060.1 // Sb01g049370.1 // Sb05g000940.1 // Sb09g026970.1 // Sb10g030240.1 // Sb04g030160.2 // Sb04g037200.1 // Sb02g023550.1 // Sb04g024580.1 // Sb09g025730.2 // Sb10g008340.1 // Sb02g000780.1 // Sb04g000580.1 // Sb01g038360.1 // Sb10g022990.1 // Sb01g013820.1 // Sb08g021100.1 // Sb02g039340.1
GO:0001666	P	response to hypoxia	23	6158	56	26245	0.019	0.51	// Sb01g023750.3 // Sb09g026450.1 // Sb02g042700.1 // Sb01g035890.1 // Sb01g042260.1 // Sb09g023060.1 // Sb01g049370.1 // Sb05g000940.1 // Sb09g026970.1 // Sb10g030240.1 // Sb04g030160.2 // Sb04g037200.1 // Sb02g023550.1 // Sb04g024580.1 // Sb09g025730.2 // Sb10g008340.1 // Sb02g000780.1 // Sb04g000580.1 // Sb01g038360.1 // Sb10g022990.1 // Sb01g013820.1 // Sb08g021100.1 // Sb02g039340.1
GO:0070507	P	regulation of microtubule cytoskeleton organization	14	6158	28	26245	0.02	0.52	// Sb03g031480.1 // Sb02g038550.1 // Sb09g020180.1 // Sb08g016307.1 // Sb01g018110.1 // Sb04g002470.1 // Sb01g038390.1 // Sb03g036400.1 // Sb10g011790.1 // Sb01g009980.1 // Sb06g030360.1 // Sb09g016600.1 // Sb06g021970.1 // Sb02g003690.1
GO:0000188	P	inactivation of MAPK activity	9	6158	14	26245	0.02	0.52	// Sb10g025800.1 // Sb01g011930.1 // Sb01g049510.1 // Sb10g001960.3 // Sb10g023220.1 // Sb10g022710.1 // Sb10g023610.1 // Sb04g005450.1 // Sb10g001960.2
GO:0009132	P	nucleoside diphosphate metabolic process	9	6158	14	26245	0.02	0.52	// Sb02g040820.1 // Sb04g034900.1 // Sb03g029120.1 // Sb09g022850.1 // Sb01g034030.1 // Sb10g009290.1 // Sb06g000495.1 // Sb08g008400.1 // Sb06g021460.1
GO:0000266	P	mitochondrial fission	9	6158	14	26245	0.02	0.52	// Sb09g018990.1 // Sb01g010240.1 // Sb01g013700.1 // Sb04g028510.1 // Sb01g035030.1 // Sb09g027960.1 // Sb10g008870.1 // Sb03g044010.1 // Sb01g045820.1
GO:0007021	P	tubulin complex assembly	9	6158	14	26245	0.02	0.52	// Sb06g034100.1 // Sb04g004030.1 // Sb02g001450.1 // Sb04g035610.1 // Sb04g004790.1 // Sb10g022220.1 // Sb03g009490.1 // Sb01g012290.1 // Sb01g043220.1
GO:0070584	P	mitochondrion morphogenesis	9	6158	14	26245	0.02	0.52	// Sb09g018990.1 // Sb01g010240.1 // Sb01g013700.1 // Sb04g028510.1 // Sb01g035030.1 // Sb09g027960.1 // Sb10g008870.1 // Sb03g044010.1 // Sb01g045820.1
GO:0009062	P	fatty acid catabolic process	26	6158	66	26245	0.02	0.52	// Sb03g029570.1 // Sb09g017970.1 // Sb01g020150.1 // Sb03g013790.1 // Sb01g029600.1 // Sb09g007410.1 // Sb04g008710.1 // Sb02g003110.2 // Sb03g004100.1 // Sb04g008330.1 // Sb10g007100.1 // Sb07g020640.1 // Sb04g026910.2 // Sb03g047010.1 // Sb10g023130.2 // Sb10g023130.1 // Sb09g004840.1 // Sb10g004260.1 // Sb04g037280.1 // Sb03g044410.1 // Sb03g034770.1 // Sb07g021320.2 // Sb02g031670.1 // Sb08g…
GO:0051646	P	mitochondrion localization	9	6158	14	26245	0.02	0.52	// Sb02g008640.1 // Sb01g011070.1 // Sb02g043680.1 // Sb01g001770.1 // Sb01g003900.2 // Sb06g019110.1 // Sb04g008490.1 // Sb04g037570.1 // Sb03g044010.1
GO:0032989	P	cellular component morphogenesis	207	6158	749	26245	0.02	0.52	// Sb04g038300.1 // Sb09g004420.1 // Sb03g032630.1 // Sb04g002400.1 // Sb03g009760.1 // Sb02g010100.2 // Sb03g006060.1 // Sb06g003290.1 // Sb04g007190.1 // Sb01g013730.1 // Sb01g036250.1 // Sb01g048190.1 // Sb09g016470.1 // Sb03g009850.1 // Sb09g022490.1 // Sb07g004560.1 // Sb01g049880.1 // Sb08g016760.1 // Sb02g029780.1 // Sb01g043590.1 // Sb02g041320.1 // Sb10g010480.1 // Sb04g034030.1 // Sb04g…
GO:0046520	P	sphingoid biosynthetic process	7	6158	9	26245	0.02	0.53	// Sb06g023400.1 // Sb01g040200.1 // Sb03g039930.1 // Sb09g026450.1 // Sb05g018880.1 // Sb03g044700.1 // Sb02g023420.1
GO:0048308	P	organelle inheritance	7	6158	9	26245	0.02	0.53	// Sb02g008640.1 // Sb01g011070.1 // Sb02g043680.1 // Sb06g019110.1 // Sb04g008490.1 // Sb01g001770.1 // Sb03g044010.1
GO:0050690	P	regulation of defense response to virus by virus	7	6158	9	26245	0.02	0.53	// Sb05g007040.1 // Sb02g035880.1 // Sb04g031270.1 // Sb0598s002020.1 // Sb01g049780.1 // Sb08g006500.1 // Sb03g028500.1
GO:0007568	P	aging	88	6158	290	26245	0.021	0.55	// Sb06g017490.1 // Sb04g003965.1 // Sb07g022500.1 // Sb10g003790.1 // Sb07g002090.1 // Sb04g009050.1 // Sb10g030410.1 // Sb05g019540.1 // Sb07g021330.1 // Sb09g011890.1 // Sb10g001740.1 // Sb01g031410.1 // Sb04g003370.1 // Sb04g004490.1 // Sb01g050050.1 // Sb03g040330.1 // Sb06g015420.1 // Sb10g008810.1 // Sb02g038760.1 // Sb01g041330.1 // Sb02g037120.1 // Sb01g042400.1 // Sb06g027670.1 // Sb09g…
GO:0009250	P	glucan biosynthetic process	55	6158	168	26245	0.021	0.55	// Sb06g031050.1 // Sb03g034880.1 // Sb10g000980.1 // Sb06g014920.1 // Sb01g015090.1 // Sb02g006290.1 // Sb04g034070.1 // Sb08g018730.1 // Sb01g010280.1 // Sb03g006060.1 // Sb06g011820.1 // Sb07g018840.1 // Sb05g002760.1 // Sb10g007150.1 // Sb08g017750.1 // Sb04g001320.1 // Sb02g036000.1 // Sb01g042750.1 // Sb02g029780.1 // Sb10g030970.1 // Sb08g001480.1 // Sb02g002660.1 // Sb01g020080.1 // Sb01g…
GO:0019098	P	reproductive behavior	20	6158	47	26245	0.022	0.55	// Sb04g025940.1 // Sb02g019610.1 // Sb02g027580.1 // Sb04g038330.1 // Sb03g011260.1 // Sb01g007390.1 // Sb02g037850.1 // Sb04g033860.1 // Sb07g008100.1 // Sb04g029520.1 // Sb10g024400.1 // Sb02g029780.1 // Sb04g008490.1 // Sb01g039340.1 // Sb02g039630.1 // Sb04g037500.3 // Sb07g024100.1 // Sb10g025990.1 // Sb04g031900.1 // Sb09g001670.1
GO:0033057	P	reproductive behavior in a multicellular organism	20	6158	47	26245	0.022	0.55	// Sb04g025940.1 // Sb02g019610.1 // Sb02g027580.1 // Sb04g038330.1 // Sb03g011260.1 // Sb01g007390.1 // Sb02g037850.1 // Sb04g033860.1 // Sb07g008100.1 // Sb04g029520.1 // Sb10g024400.1 // Sb02g029780.1 // Sb04g008490.1 // Sb01g039340.1 // Sb02g039630.1 // Sb04g037500.3 // Sb07g024100.1 // Sb10g025990.1 // Sb04g031900.1 // Sb09g001670.1
GO:0034599	P	cellular response to oxidative stress	20	6158	47	26245	0.022	0.55	// Sb07g003280.4 // Sb05g001000.1 // Sb08g000980.1 // Sb07g024320.1 // Sb04g001130.1 // Sb01g038760.1 // Sb02g042860.1 // Sb04g030050.1 // Sb10g030840.1 // Sb10g012990.1 // Sb10g021650.1 // Sb04g008590.1 // Sb09g011450.1 // Sb02g011890.1 // Sb02g044060.1 // Sb07g003280.2 // Sb0246s002010.1 // Sb02g042840.1 // Sb01g028230.1 // Sb05g001010.1
GO:0042147	P	retrograde transport, endosome to Golgi	10	6158	17	26245	0.022	0.56	// Sb04g037580.2 // Sb03g003820.1 // Sb03g025490.1 // Sb08g015540.1 // Sb03g032510.1 // Sb04g009820.1 // Sb04g002250.1 // Sb01g004840.1 // Sb06g002040.1 // Sb02g024720.1
GO:0008204	P	ergosterol metabolic process	10	6158	17	26245	0.022	0.56	// Sb08g022820.1 // Sb01g032940.1 // Sb09g029600.1 // Sb09g004860.1 // Sb03g007010.1 // Sb04g035950.1 // Sb04g017400.1 // Sb01g036910.1 // Sb01g033360.2 // Sb08g023050.2
GO:0006696	P	ergosterol biosynthetic process	10	6158	17	26245	0.022	0.56	// Sb08g022820.1 // Sb01g032940.1 // Sb09g029600.1 // Sb09g004860.1 // Sb03g007010.1 // Sb04g035950.1 // Sb04g017400.1 // Sb01g036910.1 // Sb01g033360.2 // Sb08g023050.2
GO:0006086	P	acetyl-CoA biosynthetic process from pyruvate	10	6158	17	26245	0.022	0.56	// Sb08g005050.1 // Sb01g004375.2 // Sb03g013290.1 // Sb04g028450.1 // Sb04g007700.1 // Sb02g029470.1 // Sb09g004610.1 // Sb09g004430.1 // Sb07g025970.2 // Sb07g021070.1
GO:0048599	P	oocyte development	19	6158	44	26245	0.022	0.57	// Sb02g037690.1 // Sb01g035320.1 // Sb01g046840.1 // Sb09g003130.1 // Sb01g020910.1 // Sb01g043590.1 // Sb03g025580.1 // Sb04g003160.1 // Sb10g026000.1 // Sb07g000840.1 // Sb07g026160.1 // Sb01g019610.2 // Sb04g005280.1 // Sb01g019040.1 // Sb01g046430.1 // Sb02g033930.1 // Sb02g043070.1 // Sb01g001100.1 // Sb06g031140.1
GO:0006464	P	protein modification process	662	6158	2593	26245	0.022	0.57	// Sb01g042080.1 // Sb07g003820.1 // Sb04g033400.1 // Sb09g029950.1 // Sb09g021670.1 // Sb01g042750.1 // Sb02g003030.1 // Sb03g036000.2 // Sb04g024790.1 // Sb02g033960.1 // Sb01g043410.1 // Sb03g038870.1 // Sb03g009670.1 // Sb01g004530.3 // Sb04g006540.1 // Sb01g038580.1 // Sb01g032170.1 // Sb02g042260.1 // Sb10g022910.1 // Sb03g030020.1 // Sb04g005450.1 // Sb01g008160.1 // Sb03g009950.1 // Sb06g…
GO:0009451	P	RNA modification	36	6158	101	26245	0.023	0.57	// Sb01g003090.1 // Sb07g001490.1 // Sb01g035410.2 // Sb09g004380.1 // Sb09g028780.1 // Sb02g027340.1 // Sb04g022710.1 // Sb03g009870.1 // Sb01g047070.1 // Sb04g037640.1 // Sb10g010000.1 // Sb04g028350.1 // Sb10g028620.1 // Sb04g032100.1 // Sb04g036220.1 // Sb06g033520.1 // Sb09g000890.1 // Sb06g020610.1 // Sb07g021610.1 // Sb02g001010.1 // Sb10g026400.1 // Sb01g006590.1 // Sb05g021960.1 // Sb02g…
GO:0009617	P	response to bacterium	118	6158	405	26245	0.023	0.58	// Sb10g028780.1 // Sb08g016830.1 // Sb04g026930.1 // Sb08g005080.1 // Sb06g014420.1 // Sb02g036510.1 // Sb01g000700.1 // Sb07g028940.1 // Sb04g026950.1 // Sb08g003690.1 // Sb02g007670.1 // Sb03g041110.1 // Sb01g006060.1 // Sb02g024870.1 // Sb03g033190.1 // Sb04g006260.1 // Sb10g003810.1 // Sb07g028270.1 // Sb02g035640.1 // Sb04g003480.1 // Sb08g005410.1 // Sb01g041140.1 // Sb01g038750.1 // Sb01g…
GO:0009145	P	purine nucleoside triphosphate biosynthetic process	57	6158	176	26245	0.023	0.58	// Sb03g026290.1 // Sb02g010770.1 // Sb01g040970.1 // Sb09g019760.1 // Sb08g017600.1 // Sb01g022190.1 // Sb01g006320.1 // Sb03g011420.1 // Sb09g030840.1 // Sb04g033110.1 // Sb10g022370.1 // Sb04g027810.1 // Sb01g027940.1 // Sb05g002380.1 // Sb03g027470.1 // Sb02g033710.1 // Sb08g016650.2 // Sb04g036610.1 // Sb02g035880.1 // Sb09g026610.1 // Sb10g022500.3 // Sb08g023070.1 // Sb01g042930.1 // Sb10g…
GO:0042742	P	defense response to bacterium	80	6158	261	26245	0.023	0.58	// Sb01g007120.1 // Sb04g035370.1 // Sb10g028780.1 // Sb01g011040.1 // Sb02g022290.1 // Sb03g041110.1 // Sb09g021040.1 // Sb02g031540.1 // Sb04g033850.1 // Sb08g005080.1 // Sb06g014420.1 // Sb02g041780.1 // Sb02g036510.1 // Sb09g030910.1 // Sb01g000700.1 // Sb07g028940.1 // Sb06g014310.1 // Sb08g015280.1 // Sb02g028020.1 // Sb01g041140.1 // Sb03g043970.1 // Sb01g012450.1 // Sb06g027710.1 // Sb10g…
GO:0043122	P	regulation of I-kappaB kinase/NF-kappaB cascade	11	6158	20	26245	0.023	0.58	// Sb01g001610.1 // Sb04g025220.1 // Sb09g006380.1 // Sb06g027460.1 // Sb03g030840.1 // Sb03g040410.1 // Sb02g021080.1 // Sb01g001600.1 // Sb09g022770.2 // Sb09g006420.1 // Sb01g043350.1
GO:0043123	P	positive regulation of I-kappaB kinase/NF-kappaB cascade	11	6158	20	26245	0.023	0.58	// Sb01g001610.1 // Sb04g025220.1 // Sb09g006380.1 // Sb06g027460.1 // Sb03g030840.1 // Sb03g040410.1 // Sb02g021080.1 // Sb01g001600.1 // Sb09g022770.2 // Sb09g006420.1 // Sb01g043350.1
GO:0043484	P	regulation of RNA splicing	31	6158	84	26245	0.023	0.58	// Sb0514s002010.1 // Sb09g028530.1 // Sb01g039540.1 // Sb06g032000.1 // Sb09g004270.1 // Sb07g029000.2 // Sb01g034200.1 // Sb01g019610.2 // Sb08g016670.1 // Sb09g027820.1 // Sb04g030200.1 // Sb04g007950.1 // Sb01g035680.1 // Sb04g001910.1 // Sb03g045340.1 // Sb02g039740.2 // Sb03g029810.1 // Sb09g018110.1 // Sb09g030730.2 // Sb02g041110.1 // Sb07g003620.1 // Sb05g027700.1 // Sb01g038060.1 // Sb0…
GO:0048024	P	regulation of nuclear mRNA splicing, via spliceosome	31	6158	84	26245	0.023	0.58	// Sb0514s002010.1 // Sb09g028530.1 // Sb01g039540.1 // Sb06g032000.1 // Sb09g004270.1 // Sb07g029000.2 // Sb01g034200.1 // Sb01g019610.2 // Sb08g016670.1 // Sb09g027820.1 // Sb04g030200.1 // Sb04g007950.1 // Sb01g035680.1 // Sb04g001910.1 // Sb03g045340.1 // Sb02g039740.2 // Sb03g029810.1 // Sb09g018110.1 // Sb09g030730.2 // Sb02g041110.1 // Sb07g003620.1 // Sb05g027700.1 // Sb01g038060.1 // Sb0…
GO:0008358	P	maternal determination of anterior/posterior axis, embryo	15	6158	32	26245	0.024	0.59	// Sb02g037690.1 // Sb01g035320.1 // Sb01g046840.1 // Sb09g003130.1 // Sb01g020910.1 // Sb01g043590.1 // Sb04g003160.1 // Sb07g000840.1 // Sb01g019040.1 // Sb01g019610.2 // Sb01g046430.1 // Sb02g033930.1 // Sb07g026160.1 // Sb01g001100.1 // Sb06g031140.1
GO:0017148	P	negative regulation of translation	13	6158	26	26245	0.024	0.59	// Sb03g045340.1 // Sb01g044350.1 // Sb04g038330.1 // Sb01g013530.1 // Sb10g009280.1 // Sb09g026450.1 // Sb01g014770.1 // Sb01g046430.1 // Sb04g036790.1 // Sb09g018610.1 // Sb06g029010.1 // Sb08g015410.1 // Sb04g001220.1
GO:0046112	P	nucleobase biosynthetic process	16	6158	35	26245	0.024	0.59	// Sb04g028610.1 // Sb06g032850.1 // Sb09g029130.1 // Sb08g019790.1 // Sb04g025750.1 // Sb03g002690.1 // Sb03g029790.2 // Sb08g017830.1 // Sb09g026980.1 // Sb08g006180.2 // Sb07g008570.1 // Sb08g006180.1 // Sb06g000495.1 // Sb03g045930.1 // Sb03g045940.1 // Sb03g027960.1
GO:0006474	P	N-terminal protein amino acid acetylation	6	6158	7	26245	0.024	0.59	// Sb03g027560.1 // Sb01g011070.1 // Sb01g021950.1 // Sb03g027980.1 // Sb05g019630.1 // Sb06g029930.1
GO:0010387	P	signalosome assembly	6	6158	7	26245	0.024	0.59	// Sb02g033680.3 // Sb02g033680.2 // Sb02g033680.1 // Sb06g016660.1 // Sb07g028380.1 // Sb06g031140.1
GO:0030308	P	negative regulation of cell growth	12	6158	23	26245	0.024	0.59	// Sb06g013250.1 // Sb07g006900.2 // Sb10g001960.2 // Sb10g001960.3 // Sb04g035710.1 // Sb10g022710.1 // Sb07g004030.1 // Sb10g023610.1 // Sb01g036910.1 // Sb01g044350.1 // Sb10g002460.1 // Sb01g017840.1
GO:0000154	P	rRNA modification	13	6158	26	26245	0.024	0.59	// Sb04g037640.1 // Sb10g028620.1 // Sb04g036220.1 // Sb01g003090.1 // Sb05g022540.1 // Sb04g005150.1 // Sb01g035410.2 // Sb10g010000.1 // Sb09g028780.1 // Sb06g029530.1 // Sb04g029160.1 // Sb03g009870.1 // Sb10g008700.1
GO:0043193	P	positive regulation of gene-specific transcription	8	6158	12	26245	0.024	0.59	// Sb01g009790.1 // Sb06g030360.1 // Sb03g014780.1 // Sb01g018110.1 // Sb02g001960.1 // Sb09g020320.1 // Sb04g007170.1 // Sb02g041070.1
GO:0080134	P	regulation of response to stress	59	6158	184	26245	0.024	0.59	// Sb05g005260.1 // Sb04g031270.1 // Sb10g028780.1 // Sb03g034880.1 // Sb02g022290.1 // Sb01g008840.1 // Sb04g033850.1 // Sb08g005080.1 // Sb07g002090.1 // Sb06g014420.1 // Sb03g009170.1 // Sb04g022640.1 // Sb01g012450.1 // Sb08g015280.1 // Sb09g026970.1 // Sb03g028500.1 // Sb01g045670.1 // Sb02g035880.1 // Sb09g003870.1 // Sb06g032130.1 // Sb09g024400.1 // Sb07g026510.1 // Sb02g021080.1 // Sb059…
GO:0007552	P	metamorphosis	22	6158	54	26245	0.023	0.59	// Sb07g004560.1 // Sb04g007180.1 // Sb10g003060.1 // Sb03g009850.1 // Sb04g029700.1 // Sb01g047130.1 // Sb02g037930.1 // Sb10g002580.1 // Sb10g011780.1 // Sb09g026780.1 // Sb04g025940.1 // Sb01g010860.1 // Sb01g012610.1 // Sb03g028150.1 // Sb10g023300.1 // Sb06g023990.1 // Sb03g010440.1 // Sb04g027970.1 // Sb04g014390.1 // Sb05g027171.1 // Sb03g034350.1 // Sb04g018740.1
GO:0001558	P	regulation of cell growth	25	6158	64	26245	0.024	0.59	// Sb02g037530.1 // Sb07g006900.2 // Sb10g001960.2 // Sb10g001960.3 // Sb10g023610.1 // Sb10g002460.1 // Sb09g024180.1 // Sb01g044350.1 // Sb03g039200.1 // Sb09g005900.1 // Sb10g022710.1 // Sb02g041320.1 // Sb02g003530.1 // Sb08g000600.1 // Sb01g033540.1 // Sb05g023230.1 // Sb05g021610.1 // Sb01g036910.1 // Sb01g017840.1 // Sb06g013250.1 // Sb04g003440.1 // Sb03g037460.1 // Sb04g035710.1 // Sb01g…
GO:0007314	P	oocyte anterior/posterior axis specification	15	6158	32	26245	0.024	0.59	// Sb02g037690.1 // Sb01g035320.1 // Sb01g046840.1 // Sb09g003130.1 // Sb01g020910.1 // Sb01g043590.1 // Sb04g003160.1 // Sb07g000840.1 // Sb01g019040.1 // Sb01g019610.2 // Sb01g046430.1 // Sb02g033930.1 // Sb07g026160.1 // Sb01g001100.1 // Sb06g031140.1
GO:0035246	P	peptidyl-arginine N-methylation	6	6158	7	26245	0.024	0.59	// Sb10g002950.1 // Sb04g003160.1 // Sb06g032890.1 // Sb02g022770.1 // Sb02g042540.1 // Sb02g014470.1
GO:0000060	P	protein import into nucleus, translocation	8	6158	12	26245	0.024	0.59	// Sb09g016470.1 // Sb01g038390.1 // Sb01g011530.1 // Sb08g018670.1 // Sb04g018740.1 // Sb04g030200.1 // Sb09g016600.1 // Sb06g034050.1
GO:0045944	P	positive regulation of transcription from RNA polymerase II promoter	22	6158	54	26245	0.023	0.59	// Sb10g025620.1 // Sb03g005050.1 // Sb09g020320.1 // Sb02g023430.1 // Sb03g032430.2 // Sb04g030880.1 // Sb07g003130.1 // Sb08g016670.1 // Sb06g018020.1 // Sb07g021610.1 // Sb04g004540.1 // Sb02g024730.1 // Sb09g019400.1 // Sb02g024860.1 // Sb09g006020.1 // Sb02g039750.1 // Sb10g007370.1 // Sb03g006520.1 // Sb01g011530.1 // Sb10g006840.1 // Sb02g041070.1 // Sb03g031750.1
GO:0007286	P	spermatid development	15	6158	32	26245	0.024	0.59	// Sb03g009850.1 // Sb02g005950.1 // Sb05g000450.1 // Sb04g023350.1 // Sb03g045340.1 // Sb03g036440.1 // Sb04g035610.1 // Sb02g037390.1 // Sb01g046570.1 // Sb05g000445.1 // Sb09g019240.1 // Sb03g003510.1 // Sb09g018610.1 // Sb06g002040.1 // Sb02g003870.1
GO:0019321	P	pentose metabolic process	25	6158	64	26245	0.024	0.59	// Sb07g001320.1 // Sb10g002220.1 // Sb04g025630.1 // Sb08g018730.1 // Sb09g005810.1 // Sb05g002760.1 // Sb03g039180.1 // Sb03g042460.1 // Sb03g012980.1 // Sb01g039350.2 // Sb01g039050.1 // Sb04g025100.3 // Sb02g002660.1 // Sb06g028720.2 // Sb02g042340.2 // Sb03g033250.1 // Sb09g018070.1 // Sb02g029250.1 // Sb08g001540.1 // Sb02g004280.2 // Sb03g003220.1 // Sb06g003160.1 // Sb06g020640.2 // Sb01g…
GO:0032583	P	regulation of gene-specific transcription	8	6158	12	26245	0.024	0.59	// Sb01g009790.1 // Sb06g030360.1 // Sb03g014780.1 // Sb01g018110.1 // Sb02g001960.1 // Sb09g020320.1 // Sb04g007170.1 // Sb02g041070.1
GO:0051647	P	nucleus localization	12	6158	23	26245	0.024	0.59	// Sb03g009850.1 // Sb04g027970.1 // Sb07g008100.1 // Sb02g027920.1 // Sb07g004560.1 // Sb01g033950.1 // Sb03g025580.1 // Sb10g008230.2 // Sb08g018270.1 // Sb10g010480.1 // Sb04g030980.1 // Sb09g003130.1
GO:0046519	P	sphingoid metabolic process	16	6158	35	26245	0.024	0.59	// Sb01g011140.1 // Sb06g023400.1 // Sb06g023990.1 // Sb01g040200.1 // Sb03g039930.1 // Sb03g028400.2 // Sb10g001960.2 // Sb10g001960.3 // Sb09g026450.1 // Sb10g022710.1 // Sb03g009170.1 // Sb10g023610.1 // Sb05g018880.1 // Sb02g023420.1 // Sb03g044700.1 // Sb09g001670.1
GO:0007097	P	nuclear migration	12	6158	23	26245	0.024	0.59	// Sb03g009850.1 // Sb04g027970.1 // Sb07g008100.1 // Sb02g027920.1 // Sb07g004560.1 // Sb01g033950.1 // Sb03g025580.1 // Sb10g008230.2 // Sb08g018270.1 // Sb10g010480.1 // Sb04g030980.1 // Sb09g003130.1
GO:0006546	P	glycine catabolic process	8	6158	12	26245	0.024	0.59	// Sb01g008690.2 // Sb03g013290.1 // Sb08g003440.1 // Sb09g004610.1 // Sb04g004720.1 // Sb08g019520.1 // Sb06g018660.1 // Sb06g029020.1
GO:0040002	P	collagen and cuticulin-based cuticle development	8	6158	12	26245	0.024	0.59	// Sb06g022240.1 // Sb02g035880.1 // Sb05g022540.1 // Sb02g039040.2 // Sb07g008100.1 // Sb01g019790.1 // Sb01g022180.1 // Sb06g013920.1
GO:0051261	P	protein depolymerization	16	6158	35	26245	0.024	0.59	// Sb02g004770.1 // Sb02g038550.1 // Sb04g028280.1 // Sb04g001690.1 // Sb08g016307.1 // Sb01g033950.1 // Sb02g035390.1 // Sb03g045970.1 // Sb01g047340.1 // Sb03g036400.1 // Sb10g026230.1 // Sb03g007500.1 // Sb10g008380.1 // Sb06g021970.1 // Sb04g004320.1 // Sb02g003690.1
GO:0040023	P	establishment of nucleus localization	12	6158	23	26245	0.024	0.59	// Sb03g009850.1 // Sb04g027970.1 // Sb07g008100.1 // Sb02g027920.1 // Sb07g004560.1 // Sb01g033950.1 // Sb03g025580.1 // Sb10g008230.2 // Sb08g018270.1 // Sb10g010480.1 // Sb04g030980.1 // Sb09g003130.1
GO:0044272	P	sulfur compound biosynthetic process	46	6158	137	26245	0.024	0.59	// Sb03g035760.1 // Sb01g046360.1 // Sb09g002840.1 // Sb03g038960.3 // Sb01g029750.2 // Sb01g007370.1 // Sb08g022210.2 // Sb02g026140.1 // Sb01g045920.2 // Sb01g043150.1 // Sb06g032270.1 // Sb01g034130.1 // Sb02g037100.1 // Sb01g040150.1 // Sb08g022280.2 // Sb06g001610.1 // Sb08g020830.1 // Sb10g003480.1 // Sb01g042800.1 // Sb01g021500.1 // Sb10g005100.1 // Sb09g026940.1 // Sb03g009890.1 // Sb03g…
GO:0016570	P	histone modification	54	6158	166	26245	0.024	0.59	// Sb02g037530.1 // Sb10g007470.1 // Sb02g038550.1 // Sb01g000720.1 // Sb10g002950.1 // Sb06g018910.1 // Sb01g021950.1 // Sb02g039570.1 // Sb06g025910.1 // Sb03g030840.1 // Sb09g030910.1 // Sb02g022770.1 // Sb01g013730.1 // Sb01g043410.1 // Sb02g022640.1 // Sb07g003820.1 // Sb08g016307.1 // Sb04g007470.1 // Sb01g009580.1 // Sb01g044710.1 // Sb07g003130.1 // Sb04g023870.1 // Sb06g018020.1 // Sb02g…
GO:0000902	P	cell morphogenesis	193	6158	699	26245	0.025	0.6	// Sb04g038300.1 // Sb09g004420.1 // Sb03g032630.1 // Sb04g002400.1 // Sb03g009760.1 // Sb02g010100.2 // Sb03g006060.1 // Sb06g003290.1 // Sb04g007190.1 // Sb01g013730.1 // Sb01g036250.1 // Sb01g048190.1 // Sb09g016470.1 // Sb03g009850.1 // Sb09g022490.1 // Sb01g049880.1 // Sb08g016760.1 // Sb02g029780.1 // Sb02g041320.1 // Sb04g004320.1 // Sb02g006330.1 // Sb06g024310.1 // Sb07g027490.1 // Sb09g…
GO:0009738	P	abscisic acid mediated signaling pathway	61	6158	192	26245	0.025	0.61	// Sb09g007420.1 // Sb02g036730.1 // Sb02g027300.1 // Sb09g021410.1 // Sb03g041110.1 // Sb03g028340.1 // Sb10g001960.2 // Sb10g023610.1 // Sb09g029950.1 // Sb08g003930.1 // Sb0010s007790.1 // Sb10g003810.1 // Sb10g005630.1 // Sb08g004510.1 // Sb08g005190.1 // Sb04g001690.1 // Sb02g042920.1 // Sb04g028280.1 // Sb05g004610.1 // Sb09g026320.1 // Sb06g016960.1 // Sb04g029080.1 // Sb03g038870.1 // Sb0…
GO:0009206	P	purine ribonucleoside triphosphate biosynthetic process	56	6158	174	26245	0.026	0.63	// Sb03g026290.1 // Sb02g010770.1 // Sb01g040970.1 // Sb09g019760.1 // Sb08g017600.1 // Sb01g022190.1 // Sb01g006320.1 // Sb03g011420.1 // Sb09g030840.1 // Sb04g033110.1 // Sb10g022370.1 // Sb04g027810.1 // Sb01g027940.1 // Sb05g002380.1 // Sb03g027470.1 // Sb02g033710.1 // Sb08g016650.2 // Sb04g036610.1 // Sb02g035880.1 // Sb09g026610.1 // Sb10g022500.3 // Sb08g023070.1 // Sb01g042930.1 // Sb10g…
GO:0009072	P	aromatic amino acid family metabolic process	33	6158	92	26245	0.026	0.63	// Sb04g027880.2 // Sb06g030260.1 // Sb01g040790.1 // Sb01g048790.1 // Sb04g026510.1 // Sb04g026560.1 // Sb02g039660.1 // Sb04g004560.1 // Sb07g007490.1 // Sb02g011470.1 // Sb06g022740.1 // Sb04g027880.1 // Sb01g033590.1 // Sb06g015310.1 // Sb03g035460.1 // Sb04g005480.1 // Sb10g029510.1 // Sb01g038740.1 // Sb10g002230.1 // Sb04g002630.1 // Sb08g006690.1 // Sb10g024680.1 // Sb04g006620.1 // Sb04g…
GO:0009820	P	alkaloid metabolic process	37	6158	106	26245	0.026	0.64	// Sb03g034190.1 // Sb10g002220.1 // Sb09g028640.1 // Sb04g025630.1 // Sb02g031030.1 // Sb08g018730.1 // Sb01g045920.2 // Sb04g023180.1 // Sb09g005810.1 // Sb04g019020.1 // Sb05g002760.1 // Sb02g032270.1 // Sb02g038710.1 // Sb04g025100.3 // Sb02g002820.1 // Sb03g044500.1 // Sb10g001050.1 // Sb10g001050.2 // Sb03g006130.1 // Sb02g042340.2 // Sb06g016780.1 // Sb02g033920.1 // Sb03g008050.1 // Sb03g…
GO:0046051	P	UTP metabolic process	5	6158	5	26245	0.027	0.64	// Sb01g028830.1 // Sb09g030840.1 // Sb04g023350.1 // Sb02g033710.1 // Sb08g017600.1
GO:0051099	P	positive regulation of binding	9	6158	15	26245	0.027	0.64	// Sb10g026400.1 // Sb07g014940.1 // Sb07g001680.1 // Sb02g037850.1 // Sb03g030840.1 // Sb01g011530.1 // Sb02g021080.1 // Sb10g023010.1 // Sb05g017710.1
GO:0006228	P	UTP biosynthetic process	5	6158	5	26245	0.027	0.64	// Sb01g028830.1 // Sb09g030840.1 // Sb04g023350.1 // Sb02g033710.1 // Sb08g017600.1
GO:0018991	P	oviposition	18	6158	42	26245	0.027	0.64	// Sb10g025990.1 // Sb02g027580.1 // Sb04g038330.1 // Sb03g011260.1 // Sb01g007390.1 // Sb02g037850.1 // Sb04g033860.1 // Sb07g008100.1 // Sb04g029520.1 // Sb02g019610.1 // Sb02g029780.1 // Sb04g008490.1 // Sb01g039340.1 // Sb02g039630.1 // Sb04g037500.3 // Sb07g024100.1 // Sb04g031900.1 // Sb04g025940.1
GO:0009952	P	anterior/posterior pattern formation	22	6158	55	26245	0.027	0.65	// Sb01g046840.1 // Sb01g043590.1 // Sb07g026160.1 // Sb01g021950.1 // Sb06g025910.1 // Sb01g046430.1 // Sb01g009760.1 // Sb09g003130.1 // Sb07g000840.1 // Sb01g019610.2 // Sb09g000820.1 // Sb06g031140.1 // Sb01g020910.1 // Sb01g019040.1 // Sb04g003370.1 // Sb10g008840.1 // Sb02g037690.1 // Sb01g035320.1 // Sb04g003160.1 // Sb03g027560.1 // Sb02g033930.1 // Sb01g001100.1
GO:0019953	P	sexual reproduction	157	6158	560	26245	0.027	0.65	// Sb10g008230.2 // Sb02g000210.1 // Sb09g004370.1 // Sb03g036440.1 // Sb03g035910.1 // Sb04g002400.1 // Sb01g003680.1 // Sb01g013730.1 // Sb08g018270.1 // Sb01g046840.1 // Sb03g009850.1 // Sb08g021890.1 // Sb09g023930.1 // Sb06g018750.1 // Sb01g017770.1 // Sb04g035540.1 // Sb02g029670.1 // Sb10g010480.1 // Sb01g001640.1 // Sb01g027830.1 // Sb04g005370.1 // Sb10g005960.1 // Sb02g006770.1 // Sb09g…
GO:0019395	P	fatty acid oxidation	30	6158	82	26245	0.027	0.65	// Sb03g029570.1 // Sb01g000600.1 // Sb03g004100.1 // Sb09g017970.1 // Sb01g028320.1 // Sb01g020150.1 // Sb10g007100.1 // Sb01g029600.1 // Sb09g007410.1 // Sb04g008710.1 // Sb02g003110.2 // Sb09g026450.1 // Sb04g008330.1 // Sb03g013790.1 // Sb04g026910.2 // Sb03g047010.1 // Sb10g023130.2 // Sb10g023130.1 // Sb09g004840.1 // Sb10g004260.1 // Sb04g037280.1 // Sb03g044410.1 // Sb03g034770.1 // Sb07g…
GO:0034440	P	lipid oxidation	30	6158	82	26245	0.027	0.65	// Sb03g029570.1 // Sb01g000600.1 // Sb03g004100.1 // Sb09g017970.1 // Sb01g028320.1 // Sb01g020150.1 // Sb10g007100.1 // Sb01g029600.1 // Sb09g007410.1 // Sb04g008710.1 // Sb02g003110.2 // Sb09g026450.1 // Sb04g008330.1 // Sb03g013790.1 // Sb04g026910.2 // Sb03g047010.1 // Sb10g023130.2 // Sb10g023130.1 // Sb09g004840.1 // Sb10g004260.1 // Sb04g037280.1 // Sb03g044410.1 // Sb03g034770.1 // Sb07g…
GO:0045893	P	positive regulation of transcription, DNA-dependent	38	6158	110	26245	0.028	0.66	// Sb10g025620.1 // Sb03g005050.1 // Sb09g020320.1 // Sb03g043910.1 // Sb02g041010.1 // Sb02g023430.1 // Sb03g032430.2 // Sb04g030880.1 // Sb07g003130.1 // Sb08g016670.1 // Sb06g018020.1 // Sb09g027820.1 // Sb04g003020.1 // Sb10g004030.1 // Sb07g021610.1 // Sb04g004540.1 // Sb02g004290.1 // Sb03g014780.1 // Sb02g024730.1 // Sb09g019400.1 // Sb02g024860.1 // Sb02g029150.1 // Sb09g006020.1 // Sb04g…
GO:0042552	P	myelination	10	6158	18	26245	0.028	0.67	// Sb03g038070.1 // Sb09g022490.1 // Sb01g013530.1 // Sb04g036790.1 // Sb02g006770.1 // Sb04g029520.1 // Sb01g003680.1 // Sb03g042090.1 // Sb01g014140.1 // Sb09g001670.1
GO:0043242	P	negative regulation of protein complex disassembly	10	6158	18	26245	0.028	0.67	// Sb02g038550.1 // Sb02g035390.1 // Sb01g033950.1 // Sb08g016307.1 // Sb03g045970.1 // Sb03g036400.1 // Sb10g026230.1 // Sb06g021970.1 // Sb01g047340.1 // Sb02g003690.1
GO:0006544	P	glycine metabolic process	10	6158	18	26245	0.028	0.67	// Sb01g008690.2 // Sb05g014880.1 // Sb03g013290.1 // Sb08g003440.1 // Sb03g041410.1 // Sb09g004610.1 // Sb04g004720.1 // Sb08g019520.1 // Sb06g018660.1 // Sb06g029020.1
GO:0042744	P	hydrogen peroxide catabolic process	16	6158	36	26245	0.028	0.67	// Sb05g001000.1 // Sb08g000980.1 // Sb07g024320.1 // Sb04g001130.1 // Sb01g038760.1 // Sb02g042860.1 // Sb10g030840.1 // Sb07g003280.4 // Sb10g021650.1 // Sb04g008590.1 // Sb02g011890.1 // Sb02g044060.1 // Sb07g003280.2 // Sb0246s002010.1 // Sb02g042840.1 // Sb05g001010.1
GO:0065002	P	intracellular protein transmembrane transport	16	6158	36	26245	0.028	0.67	// Sb10g026000.1 // Sb09g026970.1 // Sb09g022490.1 // Sb01g043020.2 // Sb07g026010.1 // Sb01g014100.1 // Sb06g023210.1 // Sb03g025540.1 // Sb06g014410.1 // Sb04g005280.1 // Sb01g049670.1 // Sb10g030440.1 // Sb03g035300.1 // Sb08g001560.1 // Sb04g031720.1 // Sb01g002840.1
GO:0070301	P	cellular response to hydrogen peroxide	16	6158	36	26245	0.028	0.67	// Sb05g001000.1 // Sb08g000980.1 // Sb07g024320.1 // Sb04g001130.1 // Sb01g038760.1 // Sb02g042860.1 // Sb10g030840.1 // Sb07g003280.4 // Sb10g021650.1 // Sb04g008590.1 // Sb02g011890.1 // Sb02g044060.1 // Sb07g003280.2 // Sb0246s002010.1 // Sb02g042840.1 // Sb05g001010.1
GO:0006635	P	fatty acid beta-oxidation	24	6158	62	26245	0.028	0.67	// Sb03g029570.1 // Sb09g017970.1 // Sb01g020150.1 // Sb03g013790.1 // Sb01g029600.1 // Sb09g007410.1 // Sb04g008710.1 // Sb02g003110.2 // Sb04g008330.1 // Sb10g007100.1 // Sb04g026910.2 // Sb03g047010.1 // Sb10g023130.2 // Sb10g023130.1 // Sb09g004840.1 // Sb10g004260.1 // Sb04g037280.1 // Sb03g044410.1 // Sb03g034770.1 // Sb07g021320.2 // Sb02g031670.1 // Sb08g022770.1 // Sb04g010370.1 // Sb09g…
GO:0048515	P	spermatid differentiation	15	6158	33	26245	0.029	0.68	// Sb03g009850.1 // Sb02g005950.1 // Sb05g000450.1 // Sb04g023350.1 // Sb03g045340.1 // Sb03g036440.1 // Sb04g035610.1 // Sb02g037390.1 // Sb01g046570.1 // Sb05g000445.1 // Sb09g019240.1 // Sb03g003510.1 // Sb09g018610.1 // Sb06g002040.1 // Sb02g003870.1
GO:0007028	P	cytoplasm organization	15	6158	33	26245	0.029	0.68	// Sb02g037690.1 // Sb01g035320.1 // Sb01g046840.1 // Sb09g003130.1 // Sb01g020910.1 // Sb01g043590.1 // Sb04g003160.1 // Sb07g000840.1 // Sb01g019040.1 // Sb01g019610.2 // Sb01g046430.1 // Sb02g033930.1 // Sb08g022680.2 // Sb07g026160.1 // Sb01g001100.1
GO:0046039	P	GTP metabolic process	7	6158	10	26245	0.029	0.68	// Sb01g028830.1 // Sb08g017600.1 // Sb01g006320.1 // Sb09g030840.1 // Sb04g023350.1 // Sb02g033710.1 // Sb08g016650.2
GO:0006183	P	GTP biosynthetic process	7	6158	10	26245	0.029	0.68	// Sb01g028830.1 // Sb08g017600.1 // Sb01g006320.1 // Sb09g030840.1 // Sb04g023350.1 // Sb02g033710.1 // Sb08g016650.2
GO:0008105	P	asymmetric protein localization	7	6158	10	26245	0.029	0.68	// Sb04g003160.1 // Sb07g000840.1 // Sb07g018430.1 // Sb01g046430.1 // Sb01g015660.1 // Sb08g022680.2 // Sb07g004940.1
GO:0031111	P	negative regulation of microtubule polymerization or depolymerization	7	6158	10	26245	0.029	0.68	// Sb02g038550.1 // Sb06g030360.1 // Sb08g016307.1 // Sb01g018110.1 // Sb03g036400.1 // Sb06g021970.1 // Sb02g003690.1
GO:0048707	P	instar larval or pupal morphogenesis	20	6158	49	26245	0.029	0.68	// Sb03g010440.1 // Sb03g009850.1 // Sb04g029700.1 // Sb04g027970.1 // Sb01g010860.1 // Sb07g004560.1 // Sb01g047130.1 // Sb01g012610.1 // Sb03g028150.1 // Sb02g037930.1 // Sb10g023300.1 // Sb10g002580.1 // Sb10g011780.1 // Sb06g023990.1 // Sb09g026780.1 // Sb10g003060.1 // Sb04g025940.1 // Sb04g007180.1 // Sb04g018740.1 // Sb05g027171.1
GO:0015986	P	ATP synthesis coupled proton transport	35	6158	100	26245	0.029	0.68	// Sb03g026290.1 // Sb02g010770.1 // Sb01g040970.1 // Sb02g035880.1 // Sb01g042930.1 // Sb03g038990.1 // Sb03g011420.1 // Sb04g027810.1 // Sb01g027940.1 // Sb03g027470.1 // Sb09g026610.1 // Sb10g025200.1 // Sb03g026990.1 // Sb07g023320.1 // Sb09g030620.1 // Sb04g030280.1 // Sb02g033950.1 // Sb03g001360.1 // Sb05g004510.1 // Sb04g033110.1 // Sb10g026440.1 // Sb03g027540.1 // Sb10g022500.3 // Sb10g…
GO:0001654	P	eye development	37	6158	107	26245	0.029	0.68	// Sb03g026290.1 // Sb06g031540.1 // Sb01g046840.1 // Sb02g035880.1 // Sb06g019230.1 // Sb03g036440.1 // Sb04g034710.1 // Sb02g037390.1 // Sb02g027160.1 // Sb01g014140.1 // Sb01g012610.1 // Sb05g027171.1 // Sb09g023360.1 // Sb01g020910.1 // Sb10g030410.1 // Sb04g025940.1 // Sb04g003020.1 // Sb09g000820.1 // Sb07g000460.1 // Sb06g031140.1 // Sb03g014780.1 // Sb0019s004400.1 // Sb02g007900.1 // Sb0…
GO:0045935	P	positive regulation of nucleobase, nucleoside, nucleotide and nucleic acid metabolic process	68	6158	220	26245	0.029	0.68	// Sb0012s004780.1 // Sb03g043995.1 // Sb02g022290.1 // Sb10g025620.1 // Sb02g039960.1 // Sb10g030470.1 // Sb01g021950.1 // Sb03g044170.1 // Sb01g035510.1 // Sb09g020320.1 // Sb01g027940.1 // Sb03g003990.1 // Sb01g011550.1 // Sb04g022580.1 // Sb03g043910.1 // Sb02g041010.1 // Sb06g018020.1 // Sb02g023430.1 // Sb01g044640.1 // Sb03g032430.2 // Sb04g030880.1 // Sb07g003130.1 // Sb08g016670.1 // Sb0…
GO:0015985	P	energy coupled proton transport, down electrochemical gradient	35	6158	100	26245	0.029	0.68	// Sb03g026290.1 // Sb02g010770.1 // Sb01g040970.1 // Sb02g035880.1 // Sb01g042930.1 // Sb03g038990.1 // Sb03g011420.1 // Sb04g027810.1 // Sb01g027940.1 // Sb03g027470.1 // Sb09g026610.1 // Sb10g025200.1 // Sb03g026990.1 // Sb07g023320.1 // Sb09g030620.1 // Sb04g030280.1 // Sb02g033950.1 // Sb03g001360.1 // Sb05g004510.1 // Sb04g033110.1 // Sb10g026440.1 // Sb03g027540.1 // Sb10g022500.3 // Sb10g…
GO:0007315	P	pole plasm assembly	14	6158	30	26245	0.029	0.68	// Sb02g037690.1 // Sb01g035320.1 // Sb01g046840.1 // Sb09g003130.1 // Sb01g020910.1 // Sb01g043590.1 // Sb04g003160.1 // Sb07g000840.1 // Sb01g019040.1 // Sb01g019610.2 // Sb01g046430.1 // Sb02g033930.1 // Sb07g026160.1 // Sb01g001100.1
GO:0009311	P	oligosaccharide metabolic process	33	6158	93	26245	0.029	0.68	// Sb01g042380.1 // Sb10g006330.3 // Sb01g028700.1 // Sb01g033800.1 // Sb02g006320.1 // Sb02g033160.1 // Sb01g035890.1 // Sb04g005720.1 // Sb09g001670.1 // Sb06g026860.1 // Sb04g001320.1 // Sb04g020180.1 // Sb01g029590.1 // Sb01g042750.1 // Sb01g047500.1 // Sb09g020080.1 // Sb03g044090.1 // Sb09g025660.1 // Sb01g035370.1 // Sb02g039540.1 // Sb04g036090.1 // Sb04g035560.1 // Sb02g032250.1 // Sb10g…
GO:0051173	P	positive regulation of nitrogen compound metabolic process	68	6158	220	26245	0.029	0.68	// Sb0012s004780.1 // Sb03g043995.1 // Sb02g022290.1 // Sb10g025620.1 // Sb02g039960.1 // Sb10g030470.1 // Sb01g021950.1 // Sb03g044170.1 // Sb01g035510.1 // Sb09g020320.1 // Sb01g027940.1 // Sb03g003990.1 // Sb01g011550.1 // Sb04g022580.1 // Sb03g043910.1 // Sb02g041010.1 // Sb06g018020.1 // Sb02g023430.1 // Sb01g044640.1 // Sb03g032430.2 // Sb04g030880.1 // Sb07g003130.1 // Sb08g016670.1 // Sb0…
GO:0070972	P	protein localization in endoplasmic reticulum	13	6158	27	26245	0.03	0.68	// Sb10g026000.1 // Sb03g042250.1 // Sb06g000840.2 // Sb10g009280.1 // Sb06g029010.1 // Sb04g025110.1 // Sb03g025540.1 // Sb06g018340.1 // Sb04g005280.1 // Sb06g033280.1 // Sb02g032420.1 // Sb03g036030.1 // Sb01g050330.1
GO:0001700	P	embryonic development via the syncytial blastoderm	13	6158	27	26245	0.03	0.68	// Sb01g018450.1 // Sb04g014390.1 // Sb03g043490.1 // Sb03g032540.1 // Sb04g033860.1 // Sb03g013535.1 // Sb04g022640.1 // Sb01g030710.1 // Sb02g037730.1 // Sb01g019160.1 // Sb02g041320.1 // Sb03g034350.1 // Sb04g024980.1
GO:0045047	P	protein targeting to ER	13	6158	27	26245	0.03	0.68	// Sb10g026000.1 // Sb03g042250.1 // Sb06g000840.2 // Sb10g009280.1 // Sb06g029010.1 // Sb04g025110.1 // Sb03g025540.1 // Sb06g018340.1 // Sb04g005280.1 // Sb06g033280.1 // Sb02g032420.1 // Sb03g036030.1 // Sb01g050330.1
GO:0050877	P	neurological system process	73	6158	239	26245	0.03	0.69	// Sb07g026010.1 // Sb10g008230.2 // Sb09g020530.2 // Sb01g013530.1 // Sb07g004910.1 // Sb06g013230.1 // Sb04g002400.1 // Sb03g013830.1 // Sb02g010100.2 // Sb05g019600.1 // Sb01g046430.1 // Sb05g000445.1 // Sb04g030910.1 // Sb01g003680.1 // Sb04g031720.1 // Sb01g014140.1 // Sb06g033950.1 // Sb09g001670.1 // Sb03g009850.1 // Sb09g022490.1 // Sb03g032290.1 // Sb01g041930.1 // Sb02g036370.1 // Sb04g…
GO:0043549	P	regulation of kinase activity	30	6158	83	26245	0.031	0.7	// Sb09g026450.1 // Sb10g001960.2 // Sb10g001960.3 // Sb10g003810.1 // Sb07g002090.1 // Sb10g023610.1 // Sb07g004970.1 // Sb10g025800.1 // Sb01g047130.1 // Sb09g029940.1 // Sb10g019630.1 // Sb10g022710.1 // Sb01g047750.1 // Sb02g041320.1 // Sb03g031520.1 // Sb06g020520.1 // Sb01g048830.1 // Sb05g023230.1 // Sb09g019400.1 // Sb10g023220.1 // Sb04g005450.1 // Sb03g040330.1 // Sb09g027690.1 // Sb01g…
GO:0042401	P	cellular biogenic amine biosynthetic process	25	6158	66	26245	0.031	0.71	// Sb01g048790.1 // Sb07g007490.1 // Sb04g009230.1 // Sb07g002770.1 // Sb04g025720.1 // Sb03g031940.1 // Sb06g021540.1 // Sb10g024680.1 // Sb03g035460.1 // Sb04g005480.1 // Sb04g021790.1 // Sb04g002630.1 // Sb05g001470.1 // Sb02g025680.1 // Sb02g009730.1 // Sb02g025120.1 // Sb01g040180.1 // Sb02g004580.1 // Sb04g029520.1 // Sb06g019160.1 // Sb10g002070.1 // Sb06g000580.1 // Sb07g006380.2 // Sb02g…
GO:0007292	P	female gamete generation	54	6158	169	26245	0.031	0.71	// Sb10g008230.2 // Sb02g000210.1 // Sb06g031140.1 // Sb03g045340.1 // Sb01g043590.1 // Sb03g025580.1 // Sb07g026160.1 // Sb01g006320.1 // Sb04g005280.1 // Sb01g003680.1 // Sb01g046430.1 // Sb08g001880.1 // Sb09g004270.1 // Sb01g013730.1 // Sb09g001670.1 // Sb03g009850.1 // Sb02g005950.1 // Sb04g036440.1 // Sb09g003130.1 // Sb06g031540.1 // Sb07g000840.1 // Sb01g019610.2 // Sb04g035540.1 // Sb10g…
GO:0034220	P	ion transmembrane transport	46	6158	140	26245	0.031	0.72	// Sb03g026290.1 // Sb02g010770.1 // Sb01g040970.1 // Sb02g035880.1 // Sb03g028340.1 // Sb09g029950.1 // Sb03g011420.1 // Sb04g027810.1 // Sb01g027940.1 // Sb03g027470.1 // Sb09g026610.1 // Sb01g048570.1 // Sb10g001780.1 // Sb06g027500.1 // Sb01g042930.1 // Sb10g025200.1 // Sb04g021590.1 // Sb08g022260.1 // Sb03g026990.1 // Sb03g038990.1 // Sb07g023320.1 // Sb09g030620.1 // Sb04g030280.1 // Sb06g…
GO:0032318	P	regulation of Ras GTPase activity	18	6158	43	26245	0.032	0.72	// Sb04g029530.1 // Sb10g023880.1 // Sb09g022880.1 // Sb03g039030.1 // Sb01g000770.1 // Sb03g003900.1 // Sb02g036460.1 // Sb01g017030.1 // Sb06g013260.1 // Sb04g037270.1 // Sb04g030250.1 // Sb01g039320.1 // Sb01g042020.1 // Sb04g005200.1 // Sb04g007320.2 // Sb01g028250.1 // Sb01g004460.1 // Sb02g030630.1
GO:0046890	P	regulation of lipid biosynthetic process	8	6158	13	26245	0.033	0.74	// Sb04g017400.1 // Sb09g026450.1 // Sb06g015240.1 // Sb08g001880.1 // Sb09g030620.1 // Sb03g034680.1 // Sb01g036910.1 // Sb01g003880.1
GO:0008295	P	spermidine biosynthetic process	8	6158	13	26245	0.033	0.74	// Sb04g025720.1 // Sb04g021790.1 // Sb04g009230.1 // Sb06g021540.1 // Sb10g002070.1 // Sb02g009730.1 // Sb02g025120.1 // Sb02g025110.1
GO:0030258	P	lipid modification	35	6158	101	26245	0.032	0.74	// Sb03g029570.1 // Sb01g000600.1 // Sb03g004100.1 // Sb09g017970.1 // Sb01g028320.1 // Sb01g020150.1 // Sb10g007100.1 // Sb01g029600.1 // Sb09g007410.1 // Sb04g008710.1 // Sb02g003110.2 // Sb09g026450.1 // Sb04g008330.1 // Sb03g013790.1 // Sb04g022640.1 // Sb04g026910.2 // Sb02g025070.1 // Sb03g047010.1 // Sb10g023130.2 // Sb10g023130.1 // Sb09g004840.1 // Sb08g016480.1 // Sb10g004260.1 // Sb04g…
GO:0006338	P	chromatin remodeling	24	6158	63	26245	0.032	0.74	// Sb02g037530.1 // Sb02g038550.1 // Sb01g021950.1 // Sb10g005630.1 // Sb01g013730.1 // Sb03g042580.1 // Sb02g041010.1 // Sb03g039200.1 // Sb05g002730.1 // Sb02g031330.1 // Sb10g002570.1 // Sb10g004030.1 // Sb09g000320.1 // Sb02g025360.1 // Sb01g013980.2 // Sb03g014780.1 // Sb09g027180.1 // Sb03g032630.1 // Sb02g039750.1 // Sb01g049880.1 // Sb01g009790.1 // Sb04g022750.1 // Sb02g001960.1 // Sb10g…
GO:0032508	P	DNA duplex unwinding	17	6158	40	26245	0.033	0.74	// Sb08g018160.1 // Sb04g001720.1 // Sb01g002150.2 // Sb09g023360.1 // Sb03g024490.1 // Sb0019s004400.1 // Sb02g037320.1 // Sb07g003610.1 // Sb01g003750.1 // Sb02g004930.1 // Sb09g008010.1 // Sb01g042890.1 // Sb06g022140.1 // Sb01g012300.2 // Sb03g031750.1 // Sb04g036050.1 // Sb08g015580.1
GO:0015988	P	energy coupled proton transport, against electrochemical gradient	8	6158	13	26245	0.033	0.74	// Sb03g026290.1 // Sb02g006170.1 // Sb03g030060.1 // Sb10g001780.1 // Sb06g027500.1 // Sb04g007800.2 // Sb03g027540.1 // Sb10g022500.3
GO:0006833	P	water transport	8	6158	13	26245	0.033	0.74	// Sb04g026650.1 // Sb02g010830.1 // Sb02g010760.1 // Sb02g010780.1 // Sb06g025150.1 // Sb06g022840.1 // Sb04g032430.1 // Sb09g019780.1
GO:0050684	P	regulation of mRNA processing	33	6158	94	26245	0.033	0.74	// Sb0514s002010.1 // Sb09g028530.1 // Sb01g039540.1 // Sb06g032000.1 // Sb03g003990.1 // Sb09g004270.1 // Sb07g029000.2 // Sb01g034200.1 // Sb01g019610.2 // Sb08g016670.1 // Sb09g027820.1 // Sb09g030730.2 // Sb04g007950.1 // Sb01g035680.1 // Sb04g001910.1 // Sb03g045340.1 // Sb02g039740.2 // Sb03g029810.1 // Sb09g018110.1 // Sb04g030200.1 // Sb02g041110.1 // Sb07g003620.1 // Sb05g027700.1 // Sb0…
GO:0006623	P	protein targeting to vacuole	16	6158	37	26245	0.034	0.76	// Sb03g032510.1 // Sb04g024940.1 // Sb03g025490.1 // Sb03g036440.1 // Sb02g039390.1 // Sb03g027900.1 // Sb03g009820.1 // Sb03g006580.1 // Sb01g028220.1 // Sb04g030690.1 // Sb10g025200.1 // Sb03g025460.1 // Sb05g001160.1 // Sb01g036170.1 // Sb04g036550.1 // Sb06g027400.1
GO:0015991	P	ATP hydrolysis coupled proton transport	6	6158	8	26245	0.035	0.78	// Sb02g006170.1 // Sb03g026290.1 // Sb03g030060.1 // Sb10g001780.1 // Sb06g027500.1 // Sb03g027540.1
GO:0009261	P	ribonucleotide catabolic process	9	6158	16	26245	0.035	0.78	// Sb01g039920.1 // Sb05g027180.1 // Sb03g012420.2 // Sb09g022850.1 // Sb01g034030.1 // Sb07g005700.1 // Sb08g018480.1 // Sb09g027790.1 // Sb03g031750.1
GO:0009103	P	lipopolysaccharide biosynthetic process	9	6158	16	26245	0.035	0.78	// Sb04g035950.1 // Sb10g025890.1 // Sb08g006770.2 // Sb01g045200.1 // Sb05g001680.1 // Sb08g001870.1 // Sb07g006390.1 // Sb09g021480.1 // Sb10g002560.1
GO:0045861	P	negative regulation of proteolysis	6	6158	8	26245	0.035	0.78	// Sb01g036110.1 // Sb03g036360.1 // Sb02g008640.1 // Sb06g019110.1 // Sb02g036860.2 // Sb01g001770.1
GO:0009154	P	purine ribonucleotide catabolic process	9	6158	16	26245	0.035	0.78	// Sb01g039920.1 // Sb05g027180.1 // Sb03g012420.2 // Sb09g022850.1 // Sb01g034030.1 // Sb07g005700.1 // Sb08g018480.1 // Sb09g027790.1 // Sb03g031750.1
GO:0000303	P	response to superoxide	6	6158	8	26245	0.035	0.78	// Sb01g013820.1 // Sb04g030050.1 // Sb10g012990.1 // Sb08g021100.1 // Sb09g011450.1 // Sb01g000700.1
GO:0009098	P	leucine biosynthetic process	6	6158	8	26245	0.035	0.78	// Sb04g002120.1 // Sb08g001160.1 // Sb05g002540.1 // Sb03g011050.1 // Sb06g033720.1 // Sb04g033080.1
GO:0000054	P	ribosomal subunit export from nucleus	9	6158	16	26245	0.035	0.78	// Sb10g000870.1 // Sb08g021890.1 // Sb06g025930.2 // Sb01g035280.1 // Sb07g022630.1 // Sb03g036840.1 // Sb01g028310.1 // Sb01g042020.1 // Sb08g012980.1
GO:0008216	P	spermidine metabolic process	9	6158	16	26245	0.035	0.78	// Sb04g025720.1 // Sb04g021790.1 // Sb04g009230.1 // Sb06g021540.1 // Sb01g008630.1 // Sb10g002070.1 // Sb02g009730.1 // Sb02g025120.1 // Sb02g025110.1
GO:0033750	P	ribosome localization	9	6158	16	26245	0.035	0.78	// Sb10g000870.1 // Sb08g021890.1 // Sb06g025930.2 // Sb01g035280.1 // Sb07g022630.1 // Sb03g036840.1 // Sb01g028310.1 // Sb01g042020.1 // Sb08g012980.1
GO:0033753	P	establishment of ribosome localization	9	6158	16	26245	0.035	0.78	// Sb10g000870.1 // Sb08g021890.1 // Sb06g025930.2 // Sb01g035280.1 // Sb07g022630.1 // Sb03g036840.1 // Sb01g028310.1 // Sb01g042020.1 // Sb08g012980.1
GO:0008653	P	lipopolysaccharide metabolic process	9	6158	16	26245	0.035	0.78	// Sb04g035950.1 // Sb10g025890.1 // Sb08g006770.2 // Sb01g045200.1 // Sb05g001680.1 // Sb08g001870.1 // Sb07g006390.1 // Sb09g021480.1 // Sb10g002560.1
GO:0008298	P	intracellular mRNA localization	14	6158	31	26245	0.035	0.78	// Sb02g037690.1 // Sb01g035320.1 // Sb01g046840.1 // Sb09g003130.1 // Sb01g020910.1 // Sb03g025580.1 // Sb04g003160.1 // Sb07g000840.1 // Sb01g019040.1 // Sb01g019610.2 // Sb01g046430.1 // Sb02g033930.1 // Sb07g026160.1 // Sb01g001100.1
GO:0031023	P	microtubule organizing center organization	14	6158	31	26245	0.035	0.78	// Sb03g010440.1 // Sb07g024150.1 // Sb04g002470.1 // Sb09g004420.1 // Sb04g028210.1 // Sb01g038390.1 // Sb08g000250.1 // Sb01g046430.1 // Sb02g026120.1 // Sb06g021710.1 // Sb09g016600.1 // Sb06g021970.1 // Sb03g003510.1 // Sb02g003870.1
GO:0007276	P	gamete generation	96	6158	329	26245	0.035	0.78	// Sb10g008230.2 // Sb02g000210.1 // Sb01g046840.1 // Sb03g036440.1 // Sb04g002400.1 // Sb01g003680.1 // Sb01g013730.1 // Sb03g009850.1 // Sb06g018750.1 // Sb02g036590.1 // Sb04g035540.1 // Sb01g027830.1 // Sb04g005370.1 // Sb10g005960.1 // Sb02g006770.1 // Sb09g030620.1 // Sb01g019040.1 // Sb04g026340.1 // Sb09g019240.1 // Sb01g049880.1 // Sb03g038070.1 // Sb02g031060.1 // Sb01g027720.1 // Sb06g…
GO:0009994	P	oocyte differentiation	19	6158	47	26245	0.035	0.78	// Sb02g037690.1 // Sb01g035320.1 // Sb01g046840.1 // Sb09g003130.1 // Sb01g020910.1 // Sb01g043590.1 // Sb03g025580.1 // Sb04g003160.1 // Sb10g026000.1 // Sb07g000840.1 // Sb07g026160.1 // Sb01g019610.2 // Sb04g005280.1 // Sb01g019040.1 // Sb01g046430.1 // Sb02g033930.1 // Sb02g043070.1 // Sb01g001100.1 // Sb06g031140.1
GO:0045859	P	regulation of protein kinase activity	29	6158	81	26245	0.036	0.79	// Sb09g026450.1 // Sb10g001960.2 // Sb10g001960.3 // Sb10g003810.1 // Sb07g002090.1 // Sb10g023610.1 // Sb07g004970.1 // Sb10g025800.1 // Sb01g047130.1 // Sb09g029940.1 // Sb10g019630.1 // Sb10g022710.1 // Sb01g047750.1 // Sb02g041320.1 // Sb03g031520.1 // Sb06g020520.1 // Sb01g048830.1 // Sb05g023230.1 // Sb09g019400.1 // Sb10g023220.1 // Sb04g005450.1 // Sb03g040330.1 // Sb09g027690.1 // Sb01g…
GO:0032880	P	regulation of protein localization	10	6158	19	26245	0.036	0.79	// Sb01g018450.1 // Sb04g008580.1 // Sb07g025090.1 // Sb03g002380.1 // Sb01g040290.1 // Sb01g047180.1 // Sb02g005790.1 // Sb01g013460.1 // Sb01g050330.1 // Sb10g026400.1
GO:0019228	P	regulation of action potential in neuron	10	6158	19	26245	0.036	0.79	// Sb03g038070.1 // Sb09g022490.1 // Sb01g013530.1 // Sb04g036790.1 // Sb02g006770.1 // Sb04g029520.1 // Sb01g003680.1 // Sb03g042090.1 // Sb01g014140.1 // Sb09g001670.1
GO:0033673	P	negative regulation of kinase activity	13	6158	28	26245	0.036	0.79	// Sb10g025800.1 // Sb03g040330.1 // Sb01g011930.1 // Sb06g020520.1 // Sb01g049510.1 // Sb10g001960.3 // Sb10g023220.1 // Sb07g002090.1 // Sb10g022710.1 // Sb01g047750.1 // Sb10g023610.1 // Sb04g005450.1 // Sb10g001960.2
GO:0007272	P	ensheathment of neurons	10	6158	19	26245	0.036	0.79	// Sb03g038070.1 // Sb09g022490.1 // Sb01g013530.1 // Sb04g036790.1 // Sb02g006770.1 // Sb04g029520.1 // Sb01g003680.1 // Sb03g042090.1 // Sb01g014140.1 // Sb09g001670.1
GO:0006469	P	negative regulation of protein kinase activity	13	6158	28	26245	0.036	0.79	// Sb10g025800.1 // Sb03g040330.1 // Sb01g011930.1 // Sb06g020520.1 // Sb01g049510.1 // Sb10g001960.3 // Sb10g023220.1 // Sb07g002090.1 // Sb10g022710.1 // Sb01g047750.1 // Sb10g023610.1 // Sb04g005450.1 // Sb10g001960.2
GO:0009143	P	nucleoside triphosphate catabolic process	10	6158	19	26245	0.036	0.79	// Sb01g039920.1 // Sb05g027180.1 // Sb03g012420.2 // Sb09g022850.1 // Sb07g005700.1 // Sb01g034030.1 // Sb01g012360.1 // Sb08g018480.1 // Sb09g027790.1 // Sb03g031750.1
GO:0008366	P	axon ensheathment	10	6158	19	26245	0.036	0.79	// Sb03g038070.1 // Sb09g022490.1 // Sb01g013530.1 // Sb04g036790.1 // Sb02g006770.1 // Sb04g029520.1 // Sb01g003680.1 // Sb03g042090.1 // Sb01g014140.1 // Sb09g001670.1
GO:0051348	P	negative regulation of transferase activity	13	6158	28	26245	0.036	0.79	// Sb10g025800.1 // Sb03g040330.1 // Sb01g011930.1 // Sb06g020520.1 // Sb01g049510.1 // Sb10g001960.3 // Sb10g023220.1 // Sb07g002090.1 // Sb10g022710.1 // Sb01g047750.1 // Sb10g023610.1 // Sb04g005450.1 // Sb10g001960.2
GO:0033559	P	unsaturated fatty acid metabolic process	10	6158	19	26245	0.036	0.79	// Sb03g043970.1 // Sb06g023400.1 // Sb03g041700.1 // Sb01g042270.1 // Sb01g003380.1 // Sb10g006430.1 // Sb02g039230.1 // Sb01g033050.1 // Sb01g007000.1 // Sb06g012520.1
GO:0001508	P	regulation of action potential	10	6158	19	26245	0.036	0.79	// Sb03g038070.1 // Sb09g022490.1 // Sb01g013530.1 // Sb04g036790.1 // Sb02g006770.1 // Sb04g029520.1 // Sb01g003680.1 // Sb03g042090.1 // Sb01g014140.1 // Sb09g001670.1
GO:0006954	P	inflammatory response	10	6158	19	26245	0.036	0.79	// Sb01g018460.1 // Sb07g019770.1 // Sb02g004540.1 // Sb01g001060.1 // Sb09g026970.1 // Sb10g021660.1 // Sb02g001920.1 // Sb10g028790.1 // Sb01g020010.1 // Sb08g000670.1
GO:0014070	P	response to organic cyclic substance	12	6158	25	26245	0.036	0.79	// Sb08g001010.1 // Sb09g026970.1 // Sb04g030050.1 // Sb10g009790.2 // Sb10g012990.1 // Sb03g010550.1 // Sb01g001840.1 // Sb02g009800.1 // Sb02g022390.1 // Sb08g016820.1 // Sb02g043070.1 // Sb04g000580.1
GO:0000184	P	nuclear-transcribed mRNA catabolic process, nonsense-mediated decay	11	6158	22	26245	0.036	0.79	// Sb03g002860.1 // Sb08g003510.1 // Sb06g004300.1 // Sb07g000840.1 // Sb03g025240.2 // Sb01g028310.1 // Sb10g028040.1 // Sb01g046430.1 // Sb04g038330.1 // Sb04g026740.1 // Sb02g033940.1
GO:0010311	P	lateral root formation	11	6158	22	26245	0.036	0.79	// Sb03g040150.1 // Sb09g003870.1 // Sb03g040320.1 // Sb06g018910.1 // Sb01g040110.1 // Sb04g033850.1 // Sb06g014420.1 // Sb04g023870.1 // Sb01g026240.1 // Sb01g044720.1 // Sb09g022040.1
GO:0006558	P	L-phenylalanine metabolic process	11	6158	22	26245	0.036	0.79	// Sb04g023210.1 // Sb01g038740.1 // Sb06g022740.1 // Sb08g006690.1 // Sb06g015310.1 // Sb04g026510.1 // Sb04g026560.1 // Sb08g006680.1 // Sb04g004560.1 // Sb02g011470.1 // Sb04g026520.1
GO:0006613	P	cotranslational protein targeting to membrane	11	6158	22	26245	0.036	0.79	// Sb10g026000.1 // Sb03g042250.1 // Sb01g001670.1 // Sb10g009280.1 // Sb06g029010.1 // Sb04g025110.1 // Sb03g025540.1 // Sb06g018340.1 // Sb04g005280.1 // Sb03g036030.1 // Sb01g050330.1
GO:0022414	P	reproductive process	597	6158	2350	26245	0.037	0.8	// Sb09g022770.2 // Sb07g003820.1 // Sb03g036440.1 // Sb01g007390.1 // Sb10g023820.1 // Sb04g001710.1 // Sb01g013700.1 // Sb07g028940.1 // Sb08g018270.1 // Sb09g001410.1 // Sb10g027220.1 // Sb09g000410.1 // Sb04g025770.1 // Sb05g019540.1 // Sb04g036790.1 // Sb05g012740.1 // Sb06g016920.1 // Sb06g032060.1 // Sb02g006780.1 // Sb01g020520.1 // Sb09g000820.1 // Sb01g027830.1 // Sb03g042150.2 // Sb03g…
GO:0010033	P	response to organic substance	540	6158	2117	26245	0.038	0.82	// Sb03g040880.1 // Sb02g036430.1 // Sb07g022500.1 // Sb09g029950.1 // Sb02g040170.1 // Sb08g005080.1 // Sb05g000740.1 // Sb09g000750.1 // Sb01g048570.1 // Sb02g043840.1 // Sb10g027220.1 // Sb03g038870.1 // Sb06g030660.1 // Sb05g019540.1 // Sb01g028750.1 // Sb06g015880.1 // Sb02g025720.1 // Sb05g002860.1 // Sb04g001820.1 // Sb04g005620.1 // Sb02g003530.1 // Sb01g002400.1 // Sb04g036470.1 // Sb02g…
GO:0032392	P	DNA geometric change	17	6158	41	26245	0.038	0.82	// Sb08g018160.1 // Sb04g001720.1 // Sb01g002150.2 // Sb09g023360.1 // Sb03g024490.1 // Sb0019s004400.1 // Sb02g037320.1 // Sb07g003610.1 // Sb01g003750.1 // Sb02g004930.1 // Sb09g008010.1 // Sb01g042890.1 // Sb06g022140.1 // Sb01g012300.2 // Sb03g031750.1 // Sb04g036050.1 // Sb08g015580.1
GO:0016358	P	dendrite development	20	6158	51	26245	0.039	0.84	// Sb04g027970.1 // Sb07g004560.1 // Sb07g014940.1 // Sb03g014780.1 // Sb02g029520.1 // Sb06g015420.1 // Sb03g009760.1 // Sb01g009080.1 // Sb10g005630.1 // Sb09g027820.1 // Sb0010s021250.1 // Sb10g003610.1 // Sb02g041010.1 // Sb03g013550.1 // Sb01g013730.1 // Sb10g023010.1 // Sb01g049880.1 // Sb10g008840.1 // Sb0111s002010.1 // Sb10g022820.1
GO:0007626	P	locomotory behavior	25	6158	68	26245	0.04	0.85	// Sb09g026970.1 // Sb01g001060.1 // Sb03g013830.1 // Sb03g009170.1 // Sb02g021080.1 // Sb01g020010.1 // Sb09g001670.1 // Sb08g001340.1 // Sb06g003053.1 // Sb07g000840.1 // Sb01g020290.1 // Sb08g003660.1 // Sb07g028000.1 // Sb06g024310.1 // Sb03g034380.1 // Sb05g023230.1 // Sb07g005930.1 // Sb01g042020.1 // Sb01g018110.1 // Sb02g019610.1 // Sb03g030840.1 // Sb03g013535.1 // Sb06g028440.1 // Sb03g…
GO:0046383	P	dTDP-rhamnose metabolic process	7	6158	11	26245	0.04	0.85	// Sb03g039180.1 // Sb03g012980.1 // Sb01g039350.2 // Sb01g039050.1 // Sb01g039340.1 // Sb09g018070.1 // Sb04g031900.1
GO:0048869	P	cellular developmental process	424	6158	1644	26245	0.04	0.85	// Sb03g046040.1 // Sb03g036440.1 // Sb09g004420.1 // Sb01g013700.1 // Sb01g048190.1 // Sb02g043840.1 // Sb05g019540.1 // Sb04g036790.1 // Sb07g021610.1 // Sb06g018860.1 // Sb06g024310.1 // Sb04g023350.1 // Sb02g024730.1 // Sb09g030620.1 // Sb01g019790.1 // Sb04g033585.1 // Sb09g019240.1 // Sb01g041430.1 // Sb01g050330.1 // Sb02g004770.1 // Sb05g002590.2 // Sb02g029520.1 // Sb03g041410.1 // Sb06g…
GO:0006465	P	signal peptide processing	7	6158	11	26245	0.04	0.85	// Sb03g035340.1 // Sb09g022490.1 // Sb09g018810.1 // Sb06g018000.1 // Sb08g004270.1 // Sb01g012940.1 // Sb02g032420.1
GO:0043408	P	regulation of MAPKKK cascade	7	6158	11	26245	0.04	0.85	// Sb10g011780.1 // Sb04g029700.1 // Sb06g020520.1 // Sb04g035710.1 // Sb07g002090.1 // Sb04g022640.1 // Sb01g017840.1
GO:0019299	P	rhamnose metabolic process	7	6158	11	26245	0.04	0.85	// Sb03g039180.1 // Sb03g012980.1 // Sb01g039350.2 // Sb01g039050.1 // Sb01g039340.1 // Sb09g018070.1 // Sb04g031900.1
GO:0009948	P	anterior/posterior axis specification	16	6158	38	26245	0.04	0.85	// Sb02g037690.1 // Sb01g035320.1 // Sb01g046840.1 // Sb09g003130.1 // Sb01g020910.1 // Sb01g043590.1 // Sb04g003160.1 // Sb07g000840.1 // Sb01g019040.1 // Sb01g019610.2 // Sb01g046430.1 // Sb02g033930.1 // Sb10g008840.1 // Sb07g026160.1 // Sb01g001100.1 // Sb06g031140.1
GO:0042257	P	ribosomal subunit assembly	16	6158	38	26245	0.04	0.85	// Sb04g037640.1 // Sb06g019800.1 // Sb10g002530.1 // Sb01g028310.1 // Sb09g024910.1 // Sb02g009590.1 // Sb04g030890.1 // Sb09g026330.1 // Sb04g024510.1 // Sb01g009400.1 // Sb06g018900.1 // Sb03g033790.1 // Sb03g005040.1 // Sb04g024500.1 // Sb09g030800.1 // Sb07g019190.1
GO:0018409	P	peptide or protein amino-terminal blocking	7	6158	11	26245	0.04	0.85	// Sb03g027560.1 // Sb01g011070.1 // Sb03g032540.1 // Sb01g021950.1 // Sb03g027980.1 // Sb05g019630.1 // Sb06g029930.1
GO:0051291	P	protein heterooligomerization	7	6158	11	26245	0.04	0.85	// Sb01g036110.1 // Sb03g036360.1 // Sb01g000600.1 // Sb10g027240.1 // Sb09g026450.1 // Sb06g014920.1 // Sb02g036860.2
GO:0019300	P	rhamnose biosynthetic process	7	6158	11	26245	0.04	0.85	// Sb03g039180.1 // Sb03g012980.1 // Sb01g039350.2 // Sb01g039050.1 // Sb01g039340.1 // Sb09g018070.1 // Sb04g031900.1
GO:0019305	P	dTDP-rhamnose biosynthetic process	7	6158	11	26245	0.04	0.85	// Sb03g039180.1 // Sb03g012980.1 // Sb01g039350.2 // Sb01g039050.1 // Sb01g039340.1 // Sb09g018070.1 // Sb04g031900.1
GO:0007309	P	oocyte axis specification	16	6158	38	26245	0.04	0.85	// Sb02g037690.1 // Sb01g035320.1 // Sb01g046840.1 // Sb09g003130.1 // Sb01g020910.1 // Sb01g043590.1 // Sb03g025580.1 // Sb04g003160.1 // Sb07g000840.1 // Sb01g019040.1 // Sb01g019610.2 // Sb01g046430.1 // Sb02g033930.1 // Sb07g026160.1 // Sb01g001100.1 // Sb06g031140.1
GO:0045014	P	negative regulation of transcription by glucose	5	6158	6	26245	0.041	0.86	// Sb06g014420.1 // Sb10g025200.1 // Sb04g033850.1 // Sb01g044720.1 // Sb09g003870.1
GO:0045013	P	negative regulation of transcription by carbon catabolites	5	6158	6	26245	0.041	0.86	// Sb06g014420.1 // Sb10g025200.1 // Sb04g033850.1 // Sb01g044720.1 // Sb09g003870.1
GO:0043558	P	regulation of translational initiation in response to stress	5	6158	6	26245	0.041	0.86	// Sb04g036790.1 // Sb01g038230.1 // Sb01g014770.1 // Sb08g015410.1 // Sb01g013530.1
GO:0042759	P	long-chain fatty acid biosynthetic process	5	6158	6	26245	0.041	0.86	// Sb03g042090.1 // Sb01g003680.1 // Sb02g006770.1 // Sb03g038070.1 // Sb04g029520.1
GO:0007338	P	single fertilization	19	6158	48	26245	0.041	0.86	// Sb01g047920.1 // Sb07g004560.1 // Sb04g027970.1 // Sb07g008100.1 // Sb03g009850.1 // Sb02g027920.1 // Sb01g033950.1 // Sb08g001260.1 // Sb08g018270.1 // Sb10g008230.2 // Sb04g030980.1 // Sb04g028210.1 // Sb02g029670.1 // Sb10g010480.1 // Sb01g043620.1 // Sb04g005130.1 // Sb05g002380.1 // Sb08g019740.2 // Sb09g001670.1
GO:0019919	P	peptidyl-arginine methylation, to asymmetrical-dimethyl arginine	5	6158	6	26245	0.041	0.86	// Sb06g032890.1 // Sb02g022770.1 // Sb02g042540.1 // Sb02g014470.1 // Sb10g002950.1
GO:0043650	P	dicarboxylic acid biosynthetic process	5	6158	6	26245	0.041	0.86	// Sb07g029080.1 // Sb02g031240.1 // Sb10g002230.1 // Sb02g039660.1 // Sb01g033590.1
GO:0045990	P	regulation of transcription by carbon catabolites	5	6158	6	26245	0.041	0.86	// Sb06g014420.1 // Sb10g025200.1 // Sb04g033850.1 // Sb01g044720.1 // Sb09g003870.1
GO:0000463	P	maturation of LSU-rRNA from tricistronic rRNA transcript (SSU-rRNA, 5.8S rRNA, LSU-rRNA)	5	6158	6	26245	0.041	0.86	// Sb01g037170.1 // Sb07g022630.1 // Sb09g024910.1 // Sb02g042600.1 // Sb10g002530.1
GO:0046015	P	regulation of transcription by glucose	5	6158	6	26245	0.041	0.86	// Sb06g014420.1 // Sb10g025200.1 // Sb04g033850.1 // Sb01g044720.1 // Sb09g003870.1
GO:0042743	P	hydrogen peroxide metabolic process	19	6158	48	26245	0.041	0.86	// Sb05g001000.1 // Sb08g000980.1 // Sb07g024320.1 // Sb04g001130.1 // Sb01g038760.1 // Sb02g042860.1 // Sb02g011890.1 // Sb10g030840.1 // Sb07g003280.4 // Sb10g021650.1 // Sb04g008590.1 // Sb02g044060.1 // Sb01g035060.1 // Sb01g013820.1 // Sb08g021100.1 // Sb07g003280.2 // Sb0246s002010.1 // Sb02g042840.1 // Sb05g001010.1
GO:0009423	P	chorismate biosynthetic process	5	6158	6	26245	0.041	0.86	// Sb07g029080.1 // Sb02g031240.1 // Sb10g002230.1 // Sb02g039660.1 // Sb01g033590.1
GO:0000470	P	maturation of LSU-rRNA	5	6158	6	26245	0.041	0.86	// Sb01g037170.1 // Sb07g022630.1 // Sb09g024910.1 // Sb02g042600.1 // Sb10g002530.1
GO:0035247	P	peptidyl-arginine omega-N-methylation	5	6158	6	26245	0.041	0.86	// Sb06g032890.1 // Sb02g022770.1 // Sb02g042540.1 // Sb02g014470.1 // Sb10g002950.1
GO:0031670	P	cellular response to nutrient	5	6158	6	26245	0.041	0.86	// Sb06g014420.1 // Sb10g025200.1 // Sb04g033850.1 // Sb01g044720.1 // Sb09g003870.1
GO:0051648	P	vesicle localization	15	6158	35	26245	0.041	0.86	// Sb03g011460.1 // Sb03g003820.1 // Sb03g002780.1 // Sb01g012510.1 // Sb01g029300.1 // Sb01g027720.1 // Sb0199s002020.1 // Sb08g006370.1 // Sb04g007340.1 // Sb06g028230.1 // Sb01g041860.1 // Sb02g005920.1 // Sb02g027160.1 // Sb01g014140.1 // Sb01g010390.1
GO:0006549	P	isoleucine metabolic process	5	6158	6	26245	0.041	0.86	// Sb03g013290.1 // Sb07g020640.1 // Sb01g010250.1 // Sb09g004610.1 // Sb07g024070.1
GO:0042325	P	regulation of phosphorylation	34	6158	100	26245	0.042	0.86	// Sb10g019630.1 // Sb10g001960.2 // Sb10g001960.3 // Sb10g003810.1 // Sb07g002090.1 // Sb10g023610.1 // Sb02g037780.1 // Sb07g004970.1 // Sb10g025800.1 // Sb01g047130.1 // Sb09g029940.1 // Sb09g026450.1 // Sb10g022710.1 // Sb01g047750.1 // Sb04g005450.1 // Sb03g031520.1 // Sb05g023230.1 // Sb06g020520.1 // Sb01g048830.1 // Sb01g047180.1 // Sb09g019400.1 // Sb10g023220.1 // Sb02g041320.1 // Sb03g…
GO:0007409	P	axonogenesis	26	6158	72	26245	0.042	0.87	// Sb05g025180.1 // Sb07g004560.1 // Sb01g006320.1 // Sb03g013830.1 // Sb02g010100.2 // Sb07g018020.1 // Sb01g036250.1 // Sb02g043080.1 // Sb09g022490.1 // Sb10g030410.1 // Sb02g021080.1 // Sb01g041060.1 // Sb01g036910.1 // Sb06g031140.1 // Sb06g024310.1 // Sb01g014140.1 // Sb01g027590.1 // Sb04g004790.1 // Sb01g050330.1 // Sb01g047340.1 // Sb04g000390.1 // Sb04g027970.1 // Sb01g011930.1 // Sb03g…
GO:0032886	P	regulation of microtubule-based process	14	6158	32	26245	0.042	0.87	// Sb03g031480.1 // Sb02g038550.1 // Sb09g020180.1 // Sb08g016307.1 // Sb01g018110.1 // Sb04g002470.1 // Sb01g038390.1 // Sb03g036400.1 // Sb10g011790.1 // Sb01g009980.1 // Sb06g030360.1 // Sb09g016600.1 // Sb06g021970.1 // Sb02g003690.1
GO:0048813	P	dendrite morphogenesis	18	6158	45	26245	0.043	0.88	// Sb04g027970.1 // Sb07g004560.1 // Sb07g014940.1 // Sb03g014780.1 // Sb02g029520.1 // Sb06g015420.1 // Sb03g009760.1 // Sb10g005630.1 // Sb09g027820.1 // Sb0010s021250.1 // Sb10g023010.1 // Sb02g041010.1 // Sb03g013550.1 // Sb01g013730.1 // Sb01g049880.1 // Sb10g008840.1 // Sb0111s002010.1 // Sb10g022820.1
GO:0006561	P	proline biosynthetic process	8	6158	14	26245	0.043	0.88	// Sb09g022290.2 // Sb03g039820.1 // Sb06g015240.1 // Sb04g032930.1 // Sb06g024550.1 // Sb01g013600.1 // Sb01g003880.1 // Sb03g045690.1
GO:0043388	P	positive regulation of DNA binding	8	6158	14	26245	0.043	0.88	// Sb07g014940.1 // Sb07g001680.1 // Sb02g037850.1 // Sb03g030840.1 // Sb01g011530.1 // Sb02g021080.1 // Sb10g023010.1 // Sb05g017710.1
GO:0000911	P	cytokinesis by cell plate formation	18	6158	45	26245	0.043	0.88	// Sb01g010240.1 // Sb03g031480.1 // Sb09g020180.1 // Sb01g012510.1 // Sb01g029300.1 // Sb01g040290.1 // Sb10g011790.1 // Sb07g001670.1 // Sb02g037080.1 // Sb02g010100.2 // Sb04g028510.1 // Sb01g009980.1 // Sb01g015490.1 // Sb09g027960.1 // Sb10g008870.1 // Sb06g004750.1 // Sb01g043090.1 // Sb09g004420.1
GO:0019471	P	4-hydroxyproline metabolic process	8	6158	14	26245	0.043	0.88	// Sb06g016990.1 // Sb02g005750.1 // Sb01g022150.1 // Sb09g023860.1 // Sb04g000230.1 // Sb01g004670.1 // Sb01g018200.1 // Sb04g038020.1
GO:0018401	P	peptidyl-proline hydroxylation to 4-hydroxy-L-proline	8	6158	14	26245	0.043	0.88	// Sb06g016990.1 // Sb02g005750.1 // Sb01g022150.1 // Sb09g023860.1 // Sb04g000230.1 // Sb01g004670.1 // Sb01g018200.1 // Sb04g038020.1
GO:0019511	P	peptidyl-proline hydroxylation	8	6158	14	26245	0.043	0.88	// Sb06g016990.1 // Sb02g005750.1 // Sb01g022150.1 // Sb09g023860.1 // Sb04g000230.1 // Sb01g004670.1 // Sb01g018200.1 // Sb04g038020.1
GO:0018208	P	peptidyl-proline modification	8	6158	14	26245	0.043	0.88	// Sb06g016990.1 // Sb02g005750.1 // Sb01g022150.1 // Sb09g023860.1 // Sb04g000230.1 // Sb01g004670.1 // Sb01g018200.1 // Sb04g038020.1
GO:0042044	P	fluid transport	8	6158	14	26245	0.043	0.88	// Sb04g026650.1 // Sb02g010830.1 // Sb02g010760.1 // Sb02g010780.1 // Sb06g025150.1 // Sb06g022840.1 // Sb04g032430.1 // Sb09g019780.1
GO:0050688	P	regulation of defense response to virus	8	6158	14	26245	0.043	0.88	// Sb05g007040.1 // Sb04g005520.1 // Sb02g035880.1 // Sb04g031270.1 // Sb0598s002020.1 // Sb01g049780.1 // Sb08g006500.1 // Sb03g028500.1
GO:0009071	P	serine family amino acid catabolic process	8	6158	14	26245	0.043	0.88	// Sb01g008690.2 // Sb03g013290.1 // Sb08g003440.1 // Sb09g004610.1 // Sb04g004720.1 // Sb08g019520.1 // Sb06g018660.1 // Sb06g029020.1
GO:0007033	P	vacuole organization	13	6158	29	26245	0.043	0.88	// Sb09g000340.1 // Sb03g009000.1 // Sb05g000450.1 // Sb01g041930.1 // Sb06g011800.1 // Sb03g009820.1 // Sb03g006580.1 // Sb01g028220.1 // Sb04g030690.1 // Sb03g025460.1 // Sb10g008770.1 // Sb01g014140.1 // Sb09g001670.1
GO:0016226	P	iron-sulfur cluster assembly	13	6158	29	26245	0.043	0.88	// Sb04g026980.1 // Sb07g014910.1 // Sb04g025110.1 // Sb09g004310.1 // Sb03g038740.1 // Sb03g030300.1 // Sb03g007140.1 // Sb07g028000.1 // Sb01g040640.1 // Sb05g005270.1 // Sb01g036355.1 // Sb10g003200.1 // Sb05g001270.1
GO:0006694	P	steroid biosynthetic process	35	6158	104	26245	0.043	0.88	// Sb01g032940.1 // Sb08g023050.2 // Sb01g040900.1 // Sb04g017400.1 // Sb01g033360.2 // Sb02g030270.1 // Sb01g048370.1 // Sb09g027190.1 // Sb04g001220.1 // Sb01g049310.1 // Sb09g026450.1 // Sb07g004260.1 // Sb08g002250.1 // Sb02g029890.1 // Sb02g028630.1 // Sb10g031090.1 // Sb01g004550.1 // Sb08g022820.1 // Sb03g007010.1 // Sb09g029600.1 // Sb01g030160.1 // Sb03g008980.1 // Sb01g036910.1 // Sb09g…
GO:0007316	P	pole plasm RNA localization	13	6158	29	26245	0.043	0.88	// Sb02g037690.1 // Sb01g035320.1 // Sb01g046840.1 // Sb09g003130.1 // Sb01g020910.1 // Sb01g043590.1 // Sb07g026160.1 // Sb07g000840.1 // Sb01g019040.1 // Sb01g019610.2 // Sb01g046430.1 // Sb02g033930.1 // Sb01g001100.1
GO:0031163	P	metallo-sulfur cluster assembly	13	6158	29	26245	0.043	0.88	// Sb04g026980.1 // Sb07g014910.1 // Sb04g025110.1 // Sb09g004310.1 // Sb03g038740.1 // Sb03g030300.1 // Sb03g007140.1 // Sb07g028000.1 // Sb01g040640.1 // Sb05g005270.1 // Sb01g036355.1 // Sb10g003200.1 // Sb05g001270.1
GO:0030154	P	cell differentiation	324	6158	1241	26245	0.044	0.88	// Sb06g019230.1 // Sb02g038550.1 // Sb04g038300.1 // Sb01g046840.1 // Sb05g014880.1 // Sb01g013530.1 // Sb03g036440.1 // Sb10g019630.1 // Sb10g001960.2 // Sb03g032630.1 // Sb06g018770.1 // Sb03g009760.1 // Sb02g039570.1 // Sb02g010100.2 // Sb02g041010.1 // Sb01g002170.1 // Sb06g003290.1 // Sb10g008840.1 // Sb01g003680.1 // Sb01g013730.1 // Sb03g013120.1 // Sb01g019610.2 // Sb02g043680.1 // Sb03g…
GO:0007417	P	central nervous system development	33	6158	97	26245	0.044	0.89	// Sb01g013530.1 // Sb07g006040.1 // Sb03g039390.1 // Sb01g041430.1 // Sb02g037780.1 // Sb02g033960.1 // Sb01g014140.1 // Sb07g014940.1 // Sb04g007470.1 // Sb04g036790.1 // Sb09g022570.1 // Sb07g003130.1 // Sb08g002980.1 // Sb08g003660.1 // Sb06g024080.2 // Sb08g015410.1 // Sb10g022820.1 // Sb02g024870.1 // Sb08g010860.1 // Sb03g014780.1 // Sb01g014770.1 // Sb07g018430.1 // Sb09g002540.1 // Sb10g…
GO:0045792	P	negative regulation of cell size	12	6158	26	26245	0.044	0.89	// Sb06g013250.1 // Sb07g006900.2 // Sb10g001960.2 // Sb10g001960.3 // Sb04g035710.1 // Sb10g022710.1 // Sb07g004030.1 // Sb10g023610.1 // Sb01g036910.1 // Sb01g044350.1 // Sb10g002460.1 // Sb01g017840.1
GO:0042063	P	gliogenesis	12	6158	26	26245	0.044	0.89	// Sb02g000365.1 // Sb01g014140.1 // Sb01g013530.1 // Sb04g007470.1 // Sb03g031225.1 // Sb01g014770.1 // Sb06g015420.1 // Sb01g019790.1 // Sb04g036790.1 // Sb10g022820.1 // Sb08g015410.1 // Sb06g031140.1
GO:0010001	P	glial cell differentiation	9	6158	17	26245	0.045	0.9	// Sb01g013530.1 // Sb04g007470.1 // Sb04g036790.1 // Sb01g014770.1 // Sb06g015420.1 // Sb01g019790.1 // Sb01g014140.1 // Sb08g015410.1 // Sb10g022820.1
GO:0030111	P	regulation of Wnt receptor signaling pathway	9	6158	17	26245	0.045	0.9	// Sb02g037530.1 // Sb03g039200.1 // Sb10g001960.2 // Sb10g001960.3 // Sb10g022710.1 // Sb01g028740.1 // Sb10g023610.1 // Sb06g024080.2 // Sb02g033960.1
GO:0030433	P	ER-associated protein catabolic process	11	6158	23	26245	0.045	0.9	// Sb03g044480.1 // Sb05g003390.1 // Sb01g046840.1 // Sb01g020910.1 // Sb09g005900.1 // Sb09g006500.1 // Sb03g036080.1 // Sb01g000910.1 // Sb02g007513.2 // Sb10g006220.1 // Sb06g027810.1
GO:0060284	P	regulation of cell development	22	6158	59	26245	0.046	0.92	// Sb01g046840.1 // Sb07g026160.1 // Sb03g037600.1 // Sb03g009760.1 // Sb01g046430.1 // Sb07g018020.1 // Sb09g003130.1 // Sb04g007470.1 // Sb07g000840.1 // Sb01g019610.2 // Sb10g022820.1 // Sb01g020910.1 // Sb01g019040.1 // Sb01g019790.1 // Sb01g035320.1 // Sb0010s021250.1 // Sb01g011930.1 // Sb06g015420.1 // Sb01g043220.1 // Sb03g013550.1 // Sb01g001100.1 // Sb0111s002010.1
GO:0009112	P	nucleobase metabolic process	22	6158	59	26245	0.046	0.92	// Sb04g025750.1 // Sb01g031520.2 // Sb04g028610.1 // Sb03g029120.1 // Sb06g032850.1 // Sb09g029130.1 // Sb02g005200.1 // Sb09g022320.1 // Sb03g045930.1 // Sb03g027960.1 // Sb01g033540.1 // Sb03g029790.2 // Sb08g017830.1 // Sb06g000495.1 // Sb03g040810.2 // Sb03g045940.1 // Sb08g019790.1 // Sb03g002690.1 // Sb09g026980.1 // Sb08g006180.2 // Sb07g008570.1 // Sb08g006180.1
GO:0006081	P	cellular aldehyde metabolic process	19	6158	49	26245	0.047	0.94	// Sb06g022050.1 // Sb06g003070.1 // Sb03g026570.1 // Sb02g009510.1 // Sb03g029840.1 // Sb04g025290.1 // Sb03g030620.1 // Sb01g047850.1 // Sb04g008330.1 // Sb03g039770.1 // Sb05g005470.1 // Sb08g022770.1 // Sb02g025790.1 // Sb09g029110.1 // Sb04g037050.1 // Sb07g005390.1 // Sb03g042160.1 // Sb02g029900.1 // Sb01g036340.1
GO:0010557	P	positive regulation of macromolecule biosynthetic process	64	6158	212	26245	0.047	0.94	// Sb0012s004780.1 // Sb03g043995.1 // Sb02g022290.1 // Sb10g025620.1 // Sb02g039960.1 // Sb10g030470.1 // Sb01g021950.1 // Sb03g044170.1 // Sb09g020320.1 // Sb01g027940.1 // Sb01g011550.1 // Sb03g043910.1 // Sb02g041010.1 // Sb06g018020.1 // Sb02g023430.1 // Sb01g044640.1 // Sb04g036790.1 // Sb03g032430.2 // Sb04g030880.1 // Sb07g003130.1 // Sb01g043590.1 // Sb08g016670.1 // Sb07g014940.1 // Sb0…
GO:0048585	P	negative regulation of response to stimulus	49	6158	156	26245	0.047	0.94	// Sb09g007420.1 // Sb05g005260.1 // Sb02g027300.1 // Sb06g014420.1 // Sb09g003870.1 // Sb04g033850.1 // Sb01g008840.1 // Sb10g005630.1 // Sb07g006195.1 // Sb03g006060.1 // Sb02g042920.1 // Sb04g009050.1 // Sb01g012450.1 // Sb01g005920.1 // Sb04g030040.1 // Sb07g004070.1 // Sb03g029470.1 // Sb02g029780.1 // Sb06g030660.1 // Sb04g022640.1 // Sb01g039840.1 // Sb09g030580.1 // Sb01g044720.1 // Sb06g…
GO:0006563	P	L-serine metabolic process	15	6158	36	26245	0.048	0.96	// Sb01g046580.1 // Sb01g008690.2 // Sb05g025180.1 // Sb06g001610.1 // Sb08g022280.2 // Sb05g014880.1 // Sb10g003480.1 // Sb03g041410.1 // Sb09g004610.1 // Sb03g013290.1 // Sb01g042800.1 // Sb08g019520.1 // Sb06g030920.1 // Sb03g009260.1 // Sb07g021980.1
GO:0046489	P	phosphoinositide biosynthetic process	15	6158	36	26245	0.048	0.96	// Sb01g048510.1 // Sb03g003490.1 // Sb09g028160.1 // Sb06g014820.1 // Sb03g043190.1 // Sb04g006960.1 // Sb01g015510.1 // Sb08g020180.1 // Sb04g031420.1 // Sb10g026840.1 // Sb06g033020.1 // Sb03g002210.1 // Sb02g011300.1 // Sb01g038850.1 // Sb01g002910.1
GO:0006564	P	L-serine biosynthetic process	6	6158	9	26245	0.049	0.97	// Sb01g046580.1 // Sb05g025180.1 // Sb07g021980.1 // Sb03g013290.1 // Sb09g004610.1 // Sb06g030920.1
GO:0040031	P	snRNA modification	6	6158	9	26245	0.049	0.97	// Sb05g022540.1 // Sb10g010000.1 // Sb06g029530.1 // Sb09g025030.1 // Sb03g009870.1 // Sb04g029160.1
GO:0010246	P	rhamnogalacturonan I biosynthetic process	6	6158	9	26245	0.049	0.97	// Sb02g021780.1 // Sb01g035380.1 // Sb02g002660.1 // Sb01g037860.1 // Sb07g018840.1 // Sb06g028720.2
GO:0009200	P	deoxyribonucleoside triphosphate metabolic process	6	6158	9	26245	0.049	0.97	// Sb02g040820.1 // Sb10g009290.1 // Sb10g004780.1 // Sb01g012360.1 // Sb03g041350.1 // Sb06g021460.1
GO:0018195	P	peptidyl-arginine modification	6	6158	9	26245	0.049	0.97	// Sb10g002950.1 // Sb04g003160.1 // Sb06g032890.1 // Sb02g022770.1 // Sb02g042540.1 // Sb02g014470.1
GO:0018216	P	peptidyl-arginine methylation	6	6158	9	26245	0.049	0.97	// Sb10g002950.1 // Sb04g003160.1 // Sb06g032890.1 // Sb02g022770.1 // Sb02g042540.1 // Sb02g014470.1
GO:0042732	P	D-xylose metabolic process	6	6158	9	26245	0.049	0.97	// Sb03g039180.1 // Sb02g042340.2 // Sb03g012980.1 // Sb01g039350.2 // Sb01g039050.1 // Sb09g018070.1
GO:0051239	P	regulation of multicellular organismal process	177	6158	654	26245	0.05	0.98	// Sb06g017490.1 // Sb02g036430.1 // Sb02g038550.1 // Sb01g046840.1 // Sb07g003820.1 // Sb03g003650.1 // Sb10g003790.1 // Sb10g024430.1 // Sb03g009760.1 // Sb02g010100.2 // Sb07g028940.1 // Sb10g001560.1 // Sb03g009170.1 // Sb01g013730.1 // Sb03g045910.1 // Sb01g049020.1 // Sb09g022490.1 // Sb09g025920.1 // Sb02g037850.1 // Sb05g019540.1 // Sb01g005650.1 // Sb07g003130.1 // Sb03g029470.1 // Sb02g…
GO:0051650	P	establishment of vesicle localization	14	6158	33	26245	0.05	0.99	// Sb03g011460.1 // Sb03g003820.1 // Sb03g002780.1 // Sb01g012510.1 // Sb01g029300.1 // Sb01g027720.1 // Sb0199s002020.1 // Sb08g006370.1 // Sb04g007340.1 // Sb06g028230.1 // Sb01g041860.1 // Sb02g005920.1 // Sb02g027160.1 // Sb01g010390.1
GO:0043434	P	response to peptide hormone stimulus	14	6158	33	26245	0.05	0.99	// Sb01g013530.1 // Sb01g041930.1 // Sb04g036790.1 // Sb08g001480.1 // Sb01g014770.1 // Sb03g003510.1 // Sb02g000980.1 // Sb01g038990.1 // Sb02g030270.1 // Sb09g001850.1 // Sb02g043070.1 // Sb09g025680.1 // Sb08g015410.1 // Sb02g003870.1
GO:0006903	P	vesicle targeting	14	6158	33	26245	0.05	0.99	// Sb03g011460.1 // Sb03g003820.1 // Sb03g002780.1 // Sb01g012510.1 // Sb01g029300.1 // Sb01g027720.1 // Sb0199s002020.1 // Sb08g006370.1 // Sb04g007340.1 // Sb06g028230.1 // Sb01g041860.1 // Sb02g005920.1 // Sb02g027160.1 // Sb01g010390.1
GO:0006633	P	fatty acid biosynthetic process	75	6158	255	26245	0.051	0.99	// Sb06g010860.1 // Sb03g042440.1 // Sb01g011040.1 // Sb01g033050.1 // Sb02g029190.1 // Sb07g022500.1 // Sb10g023190.1 // Sb07g016760.2 // Sb09g005810.1 // Sb02g031030.1 // Sb03g012910.1 // Sb01g020150.1 // Sb10g002990.1 // Sb04g007190.1 // Sb01g003680.1 // Sb09g021480.1 // Sb08g022360.1 // Sb03g043970.1 // Sb01g012240.1 // Sb02g003510.1 // Sb02g004550.1 // Sb05g001740.3 // Sb03g029880.1 // Sb01g…
GO:0044247	P	cellular polysaccharide catabolic process	6	6158	49	26245	0.96	1	// Sb01g028700.1 // Sb10g027110.1 // Sb01g035370.1 // Sb01g047500.1 // Sb02g012320.1 // Sb01g022290.1
GO:0051651	P	maintenance of location in cell	11	6158	29	26245	0.12	1	// Sb04g000390.1 // Sb03g006580.1 // Sb07g025090.1 // Sb07g024960.1 // Sb03g006280.1 // Sb02g039390.1 // Sb08g015540.1 // Sb02g031010.1 // Sb09g026380.1 // Sb05g013420.1 // Sb03g047385.1
GO:0051495	P	positive regulation of cytoskeleton organization	7	6158	23	26245	0.34	1	// Sb03g031480.1 // Sb05g023230.1 // Sb09g020180.1 // Sb10g011790.1 // Sb03g036400.1 // Sb01g009980.1 // Sb04g024980.1
GO:0030855	P	epithelial cell differentiation	7	6158	19	26245	0.21	1	// Sb02g039270.1 // Sb01g005650.1 // Sb05g027730.1 // Sb07g014940.1 // Sb01g031520.2 // Sb10g023010.1 // Sb02g035260.1
GO:0046504	P	glycerol ether biosynthetic process	5	6158	17	26245	0.41	1	// Sb04g030010.1 // Sb09g006110.1 // Sb04g008710.1 // Sb02g026010.1 // Sb02g035260.1
GO:0007088	P	regulation of mitosis	16	6158	48	26245	0.14	1	// Sb07g020280.1 // Sb01g047130.1 // Sb01g049010.1 // Sb09g004420.1 // Sb04g003160.1 // Sb10g002920.1 // Sb05g001750.1 // Sb07g004890.2 // Sb02g026120.1 // Sb01g009600.1 // Sb04g028210.1 // Sb06g020680.1 // Sb03g028970.1 // Sb04g006370.1 // Sb06g001060.1 // Sb01g030580.1
GO:0006284	P	base-excision repair	10	6158	53	26245	0.78	1	// Sb04g005370.1 // Sb04g036440.1 // Sb10g009520.1 // Sb07g028890.1 // Sb09g029530.1 // Sb05g005680.1 // Sb09g026950.1 // Sb03g003510.1 // Sb02g024340.3 // Sb02g003870.1
GO:0006283	P	transcription-coupled nucleotide-excision repair	5	6158	14	26245	0.29	1	// Sb08g018130.1 // Sb06g001670.1 // Sb03g031750.1 // Sb03g003990.1 // Sb02g041110.1
GO:0006281	P	DNA repair	82	6158	347	26245	0.5	1	// Sb03g042890.1 // Sb02g037530.1 // Sb06g025740.1 // Sb01g046840.1 // Sb04g030370.1 // Sb07g000880.1 // Sb03g024040.1 // Sb03g003510.1 // Sb04g034710.1 // Sb04g011270.1 // Sb09g000940.1 // Sb10g009290.1 // Sb07g003540.1 // Sb03g003990.1 // Sb09g030730.2 // Sb01g013730.1 // Sb03g042580.1 // Sb07g004320.1 // Sb06g021460.1 // Sb02g001920.1 // Sb04g002200.1 // Sb04g036440.1 // Sb06g001670.1 // Sb09g…
GO:0015849	P	organic acid transport	29	6158	171	26245	0.96	1	// Sb10g019640.1 // Sb10g024790.1 // Sb04g028930.1 // Sb01g040130.1 // Sb03g040320.1 // Sb08g014900.1 // Sb03g045570.1 // Sb04g036060.1 // Sb01g028320.1 // Sb01g047080.5 // Sb02g006930.1 // Sb06g002240.1 // Sb02g027290.1 // Sb08g014340.1 // Sb03g047010.1 // Sb04g000290.1 // Sb08g010860.1 // Sb01g038400.1 // Sb07g004285.1 // Sb06g033230.1 // Sb01g026240.1 // Sb07g023340.1 // Sb07g029170.1 // Sb07g…
GO:0031109	P	microtubule polymerization or depolymerization	11	6158	28	26245	0.11	1	// Sb03g031480.1 // Sb02g038550.1 // Sb09g020180.1 // Sb08g016307.1 // Sb01g018110.1 // Sb10g011790.1 // Sb03g036400.1 // Sb01g009980.1 // Sb06g030360.1 // Sb06g021970.1 // Sb02g003690.1
GO:0006289	P	nucleotide-excision repair	27	6158	98	26245	0.26	1	// Sb06g025740.1 // Sb08g018130.1 // Sb04g034710.1 // Sb04g038190.1 // Sb09g000940.1 // Sb07g003540.1 // Sb03g003990.1 // Sb07g004320.1 // Sb04g036440.1 // Sb06g001670.1 // Sb02g030140.1 // Sb05g005680.1 // Sb10g009520.1 // Sb06g033130.1 // Sb06g014590.1 // Sb02g041110.1 // Sb09g030580.1 // Sb04g005370.1 // Sb01g005600.1 // Sb09g019400.1 // Sb10g008840.1 // Sb01g018700.1 // Sb02g024340.3 // Sb04g…
GO:0050832	P	defense response to fungus	53	6158	215	26245	0.4	1	// Sb05g005260.1 // Sb01g010240.1 // Sb06g014420.1 // Sb01g012370.1 // Sb09g003870.1 // Sb02g003700.1 // Sb09g021040.1 // Sb04g033850.1 // Sb08g005080.1 // Sb09g002390.1 // Sb04g021850.1 // Sb03g038360.1 // Sb09g027960.1 // Sb10g008870.1 // Sb01g012450.1 // Sb08g015280.1 // Sb10g004790.1 // Sb01g004860.1 // Sb01g038410.1 // Sb03g010740.1 // Sb3219s002010.1 // Sb03g029880.1 // Sb09g001210.1 // Sb0…
GO:0006570	P	tyrosine metabolic process	6	6158	17	26245	0.26	1	// Sb04g023210.1 // Sb08g006690.1 // Sb08g006680.1 // Sb04g006620.1 // Sb04g004560.1 // Sb10g029510.1
GO:0006572	P	tyrosine catabolic process	5	6158	8	26245	0.083	1	// Sb08g006690.1 // Sb08g006680.1 // Sb04g023210.1 // Sb04g006620.1 // Sb04g004560.1
GO:0006575	P	cellular amino acid derivative metabolic process	137	6158	645	26245	0.87	1	// Sb10g024430.1 // Sb10g024510.1 // Sb04g009230.1 // Sb06g034170.1 // Sb06g016990.1 // Sb07g007640.1 // Sb06g018750.1 // Sb02g005750.1 // Sb07g021330.1 // Sb01g027830.1 // Sb01g028230.1 // Sb03g039520.1 // Sb08g010860.1 // Sb04g011550.1 // Sb09g030620.1 // Sb01g031410.1 // Sb07g005930.1 // Sb10g024680.1 // Sb04g005950.1 // Sb05g020230.1 // Sb02g009730.1 // Sb09g000490.1 // Sb01g048200.1 // Sb03g…
GO:0034285	P	response to disaccharide stimulus	18	6158	80	26245	0.6	1	// Sb03g037940.1 // Sb09g002510.1 // Sb09g002690.1 // Sb02g033940.1 // Sb02g006680.1 // Sb04g033870.1 // Sb07g002220.3 // Sb01g003710.1 // Sb07g002220.1 // Sb10g029870.1 // Sb07g002220.4 // Sb05g005450.1 // Sb08g001480.1 // Sb01g041330.1 // Sb09g030070.1 // Sb04g002700.1 // Sb04g025120.1 // Sb01g042200.1
GO:0034284	P	response to monosaccharide stimulus	22	6158	64	26245	0.081	1	// Sb10g005010.1 // Sb04g036320.1 // Sb01g013530.1 // Sb03g045420.1 // Sb04g036790.1 // Sb09g006110.1 // Sb02g043070.1 // Sb04g000580.1 // Sb06g030660.1 // Sb07g022965.1 // Sb01g027600.1 // Sb08g015410.1 // Sb09g030070.1 // Sb09g026080.1 // Sb01g014770.1 // Sb09g005840.1 // Sb01g045320.1 // Sb10g022500.3 // Sb06g001620.1 // Sb03g000710.1 // Sb03g034230.1 // Sb04g007800.2
GO:0051783	P	regulation of nuclear division	16	6158	48	26245	0.14	1	// Sb07g020280.1 // Sb01g047130.1 // Sb01g049010.1 // Sb09g004420.1 // Sb04g003160.1 // Sb10g002920.1 // Sb05g001750.1 // Sb07g004890.2 // Sb02g026120.1 // Sb01g009600.1 // Sb04g028210.1 // Sb06g020680.1 // Sb03g028970.1 // Sb04g006370.1 // Sb06g001060.1 // Sb01g030580.1
GO:0051784	P	negative regulation of nuclear division	7	6158	16	26245	0.13	1	// Sb10g002920.1 // Sb05g001750.1 // Sb07g004890.2 // Sb02g026120.1 // Sb06g020680.1 // Sb03g028970.1 // Sb04g006370.1
GO:0006379	P	mRNA cleavage	9	6158	29	26245	0.29	1	// Sb09g013160.1 // Sb01g035510.1 // Sb01g019110.1 // Sb06g033360.1 // Sb01g001930.1 // Sb07g019380.1 // Sb06g003570.1 // Sb01g000850.1 // Sb08g000900.1
GO:0048569	P	post-embryonic organ development	65	6158	308	26245	0.8	1	// Sb10g008230.2 // Sb02g005713.1 // Sb10g028780.1 // Sb07g004560.1 // Sb06g017490.1 // Sb09g028500.1 // Sb01g024160.1 // Sb04g018740.1 // Sb03g044170.1 // Sb10g003810.1 // Sb10g005630.1 // Sb01g030580.1 // Sb01g009600.1 // Sb01g004710.1 // Sb04g006110.1 // Sb01g020520.1 // Sb04g007180.1 // Sb03g032990.1 // Sb03g009850.1 // Sb04g029700.1 // Sb01g045010.1 // Sb05g027171.1 // Sb01g047130.1 // Sb02g…
GO:0006591	P	ornithine metabolic process	5	6158	8	26245	0.083	1	// Sb01g037570.1 // Sb06g024550.1 // Sb09g002480.1 // Sb01g013600.1 // Sb04g032930.1
GO:0006596	P	polyamine biosynthetic process	9	6158	20	26245	0.084	1	// Sb04g025720.1 // Sb04g021790.1 // Sb04g009230.1 // Sb06g021540.1 // Sb10g002070.1 // Sb06g000580.1 // Sb02g009730.1 // Sb02g025120.1 // Sb02g025110.1
GO:0006595	P	polyamine metabolic process	10	6158	24	26245	0.096	1	// Sb04g025720.1 // Sb04g021790.1 // Sb04g009230.1 // Sb06g021540.1 // Sb01g008630.1 // Sb10g002070.1 // Sb06g000580.1 // Sb02g009730.1 // Sb02g025120.1 // Sb02g025110.1
GO:0015994	P	chlorophyll metabolic process	17	6158	73	26245	0.55	1	// Sb06g002880.1 // Sb01g017860.1 // Sb04g004630.1 // Sb02g035700.1 // Sb01g000280.1 // Sb10g029270.1 // Sb06g014590.1 // Sb09g016840.1 // Sb0073s002030.1 // Sb08g004300.1 // Sb09g020370.1 // Sb02g000720.1 // Sb03g010340.1 // Sb01g036030.1 // Sb07g026290.1 // Sb08g018480.1 // Sb05g027180.1
GO:0015995	P	chlorophyll biosynthetic process	14	6158	52	26245	0.37	1	// Sb04g004630.1 // Sb01g017860.1 // Sb08g004300.1 // Sb02g035700.1 // Sb01g000280.1 // Sb09g020370.1 // Sb09g016840.1 // Sb0073s002030.1 // Sb10g029270.1 // Sb06g014590.1 // Sb03g010340.1 // Sb01g036030.1 // Sb08g018480.1 // Sb05g027180.1
GO:0009863	P	salicylic acid mediated signaling pathway	23	6158	96	26245	0.5	1	// Sb04g035370.1 // Sb03g034880.1 // Sb09g028500.1 // Sb02g003700.1 // Sb03g006790.1 // Sb01g008840.1 // Sb09g006180.1 // Sb01g030680.1 // Sb01g012450.1 // Sb06g033570.1 // Sb01g038010.1 // Sb01g018550.1 // Sb01g037050.4 // Sb03g002970.1 // Sb04g025290.1 // Sb03g035720.1 // Sb03g034680.1 // Sb08g005080.1 // Sb01g005900.1 // Sb03g030680.1 // Sb01g019720.1 // Sb01g013820.1 // Sb08g021100.1
GO:0009862	P	systemic acquired resistance, salicylic acid mediated signaling pathway	11	6158	49	26245	0.6	1	// Sb04g035370.1 // Sb03g006790.1 // Sb03g035720.1 // Sb08g005080.1 // Sb01g013820.1 // Sb01g037050.4 // Sb08g021100.1 // Sb01g030680.1 // Sb01g012450.1 // Sb04g025290.1 // Sb01g038010.1
GO:0009861	P	jasmonic acid and ethylene-dependent systemic resistance	8	6158	25	26245	0.28	1	// Sb03g040150.1 // Sb04g007470.1 // Sb07g027310.1 // Sb01g040110.1 // Sb09g022040.1 // Sb01g030680.1 // Sb07g018230.1 // Sb10g022820.1
GO:0009860	P	pollen tube growth	11	6158	71	26245	0.93	1	// Sb04g021290.1 // Sb04g028280.1 // Sb01g032420.1 // Sb03g043840.1 // Sb04g030700.1 // Sb07g005930.1 // Sb06g028440.1 // Sb04g001690.1 // Sb10g008380.1 // Sb04g004320.1 // Sb01g022290.1
GO:0042558	P	pteridine and derivative metabolic process	11	6158	24	26245	0.055	1	// Sb06g031680.1 // Sb03g009960.1 // Sb02g026140.1 // Sb04g003220.1 // Sb02g037480.1 // Sb06g031800.1 // Sb04g020560.1 // Sb04g022920.1 // Sb03g000450.1 // Sb03g030360.1 // Sb09g025680.1
GO:0042559	P	pteridine and derivative biosynthetic process	9	6158	19	26245	0.069	1	// Sb06g031680.1 // Sb03g009960.1 // Sb02g026140.1 // Sb04g003220.1 // Sb06g031800.1 // Sb04g020560.1 // Sb04g022920.1 // Sb03g000450.1 // Sb03g030360.1
GO:0006112	P	energy reserve metabolic process	14	6158	48	26245	0.28	1	// Sb06g031050.1 // Sb06g011820.1 // Sb10g027110.1 // Sb05g002140.1 // Sb08g001480.1 // Sb06g014920.1 // Sb03g026410.1 // Sb04g019560.1 // Sb10g004490.1 // Sb09g004260.1 // Sb07g012320.2 // Sb02g032250.1 // Sb04g001320.1 // Sb01g039930.1
GO:0007623	P	circadian rhythm	24	6158	108	26245	0.63	1	// Sb03g043830.1 // Sb10g028780.1 // Sb03g003650.1 // Sb10g028340.1 // Sb04g003480.1 // Sb04g038320.1 // Sb06g022560.1 // Sb06g022560.2 // Sb01g002150.2 // Sb08g001140.1 // Sb02g033960.1 // Sb03g046040.1 // Sb01g037340.1 // Sb06g024080.2 // Sb01g012300.2 // Sb02g037070.1 // Sb04g001730.1 // Sb04g003660.1 // Sb01g028740.1 // Sb06g032600.1 // Sb05g002590.2 // Sb02g004930.1 // Sb01g032750.1 // Sb08g…
GO:0006629	P	lipid metabolic process	328	6158	1351	26245	0.29	1	// Sb03g029570.1 // Sb03g042440.1 // Sb01g000600.1 // Sb01g033050.1 // Sb10g027240.1 // Sb03g004100.1 // Sb10g001960.2 // Sb03g007010.1 // Sb02g037870.1 // Sb08g002800.1 // Sb08g020180.1 // Sb03g028400.2 // Sb01g033360.2 // Sb10g027150.1 // Sb03g003630.1 // Sb03g009170.1 // Sb03g037040.1 // Sb01g003680.1 // Sb07g004260.1 // Sb06g018040.1 // Sb09g006590.1 // Sb06g034170.1 // Sb01g002910.1 // Sb01g…
GO:0019852	P	L-ascorbic acid metabolic process	14	6158	36	26245	0.079	1	// Sb03g039740.1 // Sb10g025890.1 // Sb06g000840.2 // Sb08g005410.1 // Sb01g021890.1 // Sb08g014630.1 // Sb03g039770.1 // Sb01g039900.2 // Sb06g033280.1 // Sb05g022890.2 // Sb10g022160.2 // Sb01g015510.1 // Sb09g002800.5 // Sb05g002630.1
GO:0006625	P	protein targeting to peroxisome	8	6158	23	26245	0.22	1	// Sb09g007410.1 // Sb04g008710.1 // Sb02g003110.2 // Sb09g029470.1 // Sb04g001930.1 // Sb04g032760.1 // Sb09g000250.2 // Sb04g026910.2
GO:0048709	P	oligodendrocyte differentiation	7	6158	13	26245	0.069	1	// Sb01g013530.1 // Sb04g007470.1 // Sb04g036790.1 // Sb01g014770.1 // Sb06g015420.1 // Sb08g015410.1 // Sb10g022820.1
GO:0052018	P	modulation by symbiont of RNA levels in host	7	6158	37	26245	0.76	1	// Sb06g025560.1 // Sb09g013160.1 // Sb01g046430.1 // Sb09g030910.1 // Sb04g038420.1 // Sb08g006220.1 // Sb09g000530.1
GO:0009263	P	deoxyribonucleotide biosynthetic process	5	6158	7	26245	0.06	1	// Sb02g040820.1 // Sb10g004780.1 // Sb10g009290.1 // Sb10g006520.1 // Sb06g021460.1
GO:0009262	P	deoxyribonucleotide metabolic process	7	6158	17	26245	0.16	1	// Sb02g040820.1 // Sb10g009290.1 // Sb10g004780.1 // Sb10g006520.1 // Sb01g012360.1 // Sb03g041350.1 // Sb06g021460.1
GO:0042439	P	ethanolamine and derivative metabolic process	13	6158	40	26245	0.19	1	// Sb03g031940.1 // Sb05g027210.1 // Sb03g003630.1 // Sb03g004390.2 // Sb01g027830.1 // Sb04g002750.1 // Sb05g001470.1 // Sb02g031540.1 // Sb04g004880.1 // Sb02g025680.1 // Sb07g006380.2 // Sb10g023630.1 // Sb03g031950.1
GO:0009267	P	cellular response to starvation	32	6158	111	26245	0.18	1	// Sb01g000600.1 // Sb04g026930.1 // Sb05g024260.1 // Sb03g007490.1 // Sb09g007960.1 // Sb02g040170.1 // Sb01g040150.1 // Sb04g026950.1 // Sb04g001320.1 // Sb06g018750.1 // Sb02g034500.1 // Sb07g021330.1 // Sb03g042630.1 // Sb10g030840.1 // Sb01g017770.1 // Sb07g005440.1 // Sb01g007380.1 // Sb02g025070.1 // Sb02g005080.1 // Sb01g005280.1 // Sb10g028050.1 // Sb06g029030.2 // Sb01g038460.1 // Sb08g…
GO:0009269	P	response to desiccation	21	6158	71	26245	0.21	1	// Sb01g031870.1 // Sb01g016600.1 // Sb10g009140.1 // Sb01g049140.1 // Sb04g028730.1 // Sb03g039820.1 // Sb09g029860.1 // Sb05g005470.1 // Sb01g042500.1 // Sb01g001660.3 // Sb02g000490.1 // Sb01g028620.1 // Sb10g027490.1 // Sb02g025790.1 // Sb09g025520.1 // Sb09g004650.1 // Sb01g030530.1 // Sb09g024580.1 // Sb04g017830.1 // Sb01g028230.1 // Sb09g022290.2
GO:0009268	P	response to pH	8	6158	19	26245	0.12	1	// Sb06g022060.1 // Sb03g041170.2 // Sb04g005040.1 // Sb02g042910.1 // Sb07g023540.1 // Sb04g023670.1 // Sb10g026250.1 // Sb10g026440.1
GO:0042430	P	indole and derivative metabolic process	17	6158	64	26245	0.37	1	// Sb04g026950.1 // Sb01g048790.1 // Sb08g000600.1 // Sb02g004580.1 // Sb09g002470.1 // Sb01g010650.1 // Sb07g007490.1 // Sb04g002630.1 // Sb06g019160.1 // Sb04g026930.1 // Sb03g035460.1 // Sb10g024680.1 // Sb04g005480.1 // Sb02g003530.1 // Sb01g040180.1 // Sb05g021610.1 // Sb07g002770.1
GO:0019856	P	pyrimidine base biosynthetic process	11	6158	24	26245	0.055	1	// Sb04g028610.1 // Sb06g032850.1 // Sb09g029130.1 // Sb04g025750.1 // Sb03g029790.2 // Sb08g017830.1 // Sb06g000495.1 // Sb07g008570.1 // Sb03g045930.1 // Sb03g045940.1 // Sb03g027960.1
GO:0048367	P	shoot development	132	6158	519	26245	0.22	1	// Sb07g001990.1 // Sb04g038300.1 // Sb01g049280.1 // Sb09g004420.1 // Sb10g003790.1 // Sb06g003290.1 // Sb01g013730.1 // Sb04g038420.1 // Sb02g043840.1 // Sb10g027220.1 // Sb08g017750.1 // Sb02g006780.1 // Sb01g047750.1 // Sb09g000530.1 // Sb01g043540.1 // Sb07g027490.1 // Sb05g002890.1 // Sb02g020768.1 // Sb03g006590.1 // Sb04g033585.1 // Sb03g032630.1 // Sb04g029510.1 // Sb07g028270.1 // Sb01g…
GO:0048366	P	leaf development	98	6158	350	26245	0.069	1	// Sb04g038300.1 // Sb09g004420.1 // Sb06g003290.1 // Sb01g013730.1 // Sb04g038420.1 // Sb02g043840.1 // Sb10g027220.1 // Sb01g013710.1 // Sb09g000530.1 // Sb05g002890.1 // Sb03g006590.1 // Sb04g033585.1 // Sb03g032630.1 // Sb04g029510.1 // Sb07g028270.1 // Sb01g047340.1 // Sb02g004770.1 // Sb04g003440.1 // Sb06g020470.1 // Sb03g031860.1 // Sb01g041330.1 // Sb02g028050.1 // Sb02g032860.1 // Sb01g…
GO:0006022	P	aminoglycan metabolic process	12	6158	61	26245	0.76	1	// Sb09g019660.1 // Sb07g027310.1 // Sb03g001710.1 // Sb09g003040.1 // Sb07g006040.1 // Sb01g043150.1 // Sb01g007580.3 // Sb02g028770.1 // Sb3219s002010.1 // Sb09g001210.1 // Sb09g026940.1 // Sb09g001670.1
GO:0006023	P	aminoglycan biosynthetic process	5	6158	17	26245	0.41	1	// Sb01g043150.1 // Sb01g007580.3 // Sb07g006040.1 // Sb09g026940.1 // Sb03g001710.1
GO:0006020	P	inositol metabolic process	7	6158	21	26245	0.27	1	// Sb01g028980.1 // Sb01g028090.1 // Sb01g015510.1 // Sb04g021290.1 // Sb10g022160.2 // Sb03g034070.1 // Sb01g044290.1
GO:0006026	P	aminoglycan catabolic process	6	6158	39	26245	0.88	1	// Sb09g019660.1 // Sb07g027310.1 // Sb09g003040.1 // Sb02g028770.1 // Sb3219s002010.1 // Sb09g001210.1
GO:0048638	P	regulation of developmental growth	11	6158	68	26245	0.91	1	// Sb08g021350.1 // Sb03g038080.1 // Sb08g000760.1 // Sb10g030240.1 // Sb10g008290.1 // Sb01g013710.1 // Sb03g006050.1 // Sb02g033130.4 // Sb02g041320.1 // Sb02g043070.1 // Sb07g028940.1
GO:0009394	P	2'-deoxyribonucleotide metabolic process	5	6158	13	26245	0.25	1	// Sb02g040820.1 // Sb01g012360.1 // Sb03g041350.1 // Sb10g006520.1 // Sb10g004780.1
GO:0042723	P	thiamin and derivative metabolic process	5	6158	30	26245	0.82	1	// Sb10g020910.1 // Sb10g030060.2 // Sb01g045920.2 // Sb03g009890.1 // Sb02g042560.1
GO:0009396	P	folic acid and derivative biosynthetic process	8	6158	24	26245	0.25	1	// Sb09g003920.1 // Sb02g026140.1 // Sb01g017810.1 // Sb02g037480.1 // Sb06g031800.1 // Sb04g001700.1 // Sb02g022160.1 // Sb03g000450.1
GO:0000288	P	nuclear-transcribed mRNA catabolic process, deadenylation-dependent decay	10	6158	25	26245	0.11	1	// Sb06g021850.1 // Sb10g007620.1 // Sb06g017930.1 // Sb04g033130.1 // Sb02g017910.1 // Sb01g017770.1 // Sb03g003990.1 // Sb06g019180.1 // Sb01g017760.1 // Sb04g033140.1
GO:0000289	P	nuclear-transcribed mRNA poly(A) tail shortening	5	6158	16	26245	0.37	1	// Sb02g017910.1 // Sb06g021850.1 // Sb10g007620.1 // Sb03g003990.1 // Sb06g019180.1
GO:0030703	P	eggshell formation	6	6158	19	26245	0.33	1	// Sb04g036440.1 // Sb01g043590.1 // Sb08g018670.1 // Sb01g046430.1 // Sb01g013730.1 // Sb09g016470.1
GO:0060281	P	regulation of oocyte development	10	6158	21	26245	0.056	1	// Sb01g035320.1 // Sb01g046840.1 // Sb09g003130.1 // Sb01g020910.1 // Sb07g026160.1 // Sb07g000840.1 // Sb01g019040.1 // Sb01g019610.2 // Sb01g046430.1 // Sb01g001100.1
GO:0030707	P	ovarian follicle cell development	7	6158	29	26245	0.54	1	// Sb04g036440.1 // Sb01g043590.1 // Sb09g002540.1 // Sb08g018670.1 // Sb01g046430.1 // Sb01g013730.1 // Sb09g016470.1
GO:0030705	P	cytoskeleton-dependent intracellular transport	7	6158	40	26245	0.82	1	// Sb06g024310.1 // Sb04g037210.1 // Sb09g004670.1 // Sb01g003900.2 // Sb01g018770.1 // Sb01g039920.1 // Sb04g031190.1
GO:0008284	P	positive regulation of cell proliferation	19	6158	54	26245	0.087	1	// Sb01g008630.1 // Sb03g038080.1 // Sb04g027970.1 // Sb07g002300.1 // Sb07g004560.1 // Sb02g033540.1 // Sb07g027490.1 // Sb02g030140.1 // Sb01g000910.1 // Sb07g025410.1 // Sb02g007630.1 // Sb01g009600.1 // Sb09g005900.1 // Sb04g001920.1 // Sb03g012920.1 // Sb02g043070.1 // Sb02g037780.1 // Sb07g004320.1 // Sb04g029465.1
GO:0055001	P	muscle cell development	7	6158	24	26245	0.37	1	// Sb08g001340.1 // Sb06g031680.1 // Sb09g022490.1 // Sb04g014390.1 // Sb07g021780.1 // Sb10g010480.1 // Sb03g034350.1
GO:0055002	P	striated muscle cell development	7	6158	22	26245	0.31	1	// Sb08g001340.1 // Sb06g031680.1 // Sb09g022490.1 // Sb04g014390.1 // Sb07g021780.1 // Sb10g010480.1 // Sb03g034350.1
GO:0090068	P	positive regulation of cell cycle process	7	6158	23	26245	0.34	1	// Sb04g021130.1 // Sb01g047130.1 // Sb01g038390.1 // Sb02g043990.1 // Sb07g025410.1 // Sb09g016600.1 // Sb06g033210.2
GO:0006974	P	response to DNA damage stimulus	93	6158	402	26245	0.57	1	// Sb03g042890.1 // Sb02g040820.1 // Sb01g046840.1 // Sb04g024660.1 // Sb04g034710.1 // Sb04g011270.1 // Sb10g031080.1 // Sb01g013730.1 // Sb03g039200.1 // Sb09g029530.1 // Sb06g033130.1 // Sb04g005370.1 // Sb03g032560.1 // Sb10g008840.1 // Sb02g042540.1 // Sb07g009570.1 // Sb02g041110.1 // Sb01g041330.1 // Sb06g022140.1 // Sb03g008660.1 // Sb02g037530.1 // Sb01g018450.1 // Sb06g025740.1 // Sb07g…
GO:0001655	P	urogenital system development	5	6158	12	26245	0.21	1	// Sb01g009790.1 // Sb02g001960.1 // Sb10g009290.1 // Sb04g010250.1 // Sb06g021460.1
GO:0009648	P	photoperiodism	18	6158	59	26245	0.2	1	// Sb03g006930.1 // Sb02g005690.1 // Sb03g003650.1 // Sb09g007360.1 // Sb10g028340.1 // Sb04g003660.1 // Sb04g003020.1 // Sb03g030670.1 // Sb03g045770.1 // Sb04g001730.1 // Sb01g028740.1 // Sb09g028530.1 // Sb09g018860.1 // Sb02g043140.1 // Sb06g024080.2 // Sb01g049880.1 // Sb01g032750.1 // Sb02g033960.1
GO:0009646	P	response to absence of light	9	6158	23	26245	0.14	1	// Sb02g036870.1 // Sb03g006930.1 // Sb07g006120.1 // Sb09g007360.1 // Sb01g038460.1 // Sb03g045770.1 // Sb10g009590.1 // Sb09g018860.1 // Sb02g043140.1
GO:0009644	P	response to high light intensity	24	6158	121	26245	0.8	1	// Sb01g001660.3 // Sb01g039530.1 // Sb06g032180.1 // Sb10g007590.1 // Sb03g006900.1 // Sb01g035250.2 // Sb01g003220.1 // Sb01g031920.1 // Sb06g014400.1 // Sb09g029860.1 // Sb10g007580.1 // Sb02g041980.1 // Sb03g025820.1 // Sb01g000730.1 // Sb10g030260.1 // Sb04g033510.1 // Sb04g038150.1 // Sb03g039360.1 // Sb03g026070.1 // Sb08g018750.1 // Sb09g022580.1 // Sb04g027330.1 // Sb09g030600.1 // Sb01g…
GO:0009640	P	photomorphogenesis	29	6158	130	26245	0.63	1	// Sb10g024430.1 // Sb09g020320.1 // Sb06g016660.1 // Sb02g030690.1 // Sb07g028940.1 // Sb07g028380.1 // Sb03g011260.1 // Sb03g006280.1 // Sb02g033680.3 // Sb02g033680.2 // Sb02g033680.1 // Sb07g002000.1 // Sb06g018860.1 // Sb08g016560.1 // Sb09g020850.1 // Sb09g030580.1 // Sb04g033440.1 // Sb06g031140.1 // Sb06g030350.1 // Sb02g035680.1 // Sb01g044280.1 // Sb01g005920.1 // Sb01g043970.1 // Sb04g…
GO:0018108	P	peptidyl-tyrosine phosphorylation	6	6158	20	26245	0.37	1	// Sb10g001960.2 // Sb10g001960.3 // Sb10g022710.1 // Sb03g006050.1 // Sb10g023610.1 // Sb03g039230.2
GO:0022406	P	membrane docking	12	6158	39	26245	0.25	1	// Sb07g019770.1 // Sb03g038570.1 // Sb03g044110.1 // Sb06g033600.1 // Sb04g038560.1 // Sb02g042200.1 // Sb0012s004900.1 // Sb03g013830.1 // Sb09g023210.1 // Sb03g025460.1 // Sb06g023420.1 // Sb08g008650.1
GO:0045449	P	regulation of transcription	595	6158	2738	26245	0.97	1	// Sb02g036430.1 // Sb04g025750.1 // Sb08g005080.1 // Sb06g014420.1 // Sb10g027220.1 // Sb03g012890.1 // Sb05g019540.1 // Sb09g023630.1 // Sb02g006780.1 // Sb04g001820.1 // Sb08g004910.1 // Sb04g005620.1 // Sb09g000820.1 // Sb01g008160.1 // Sb04g033440.1 // Sb07g005060.1 // Sb04g036470.1 // Sb09g020380.1 // Sb06g020520.1 // Sb01g010660.1 // Sb03g030910.1 // Sb04g023730.1 // Sb01g040940.1 // Sb03g…
GO:0043631	P	RNA polyadenylation	7	6158	30	26245	0.57	1	// Sb06g021850.1 // Sb04g027340.1 // Sb02g017910.1 // Sb01g001930.1 // Sb10g000500.1 // Sb06g003570.1 // Sb01g000850.1
GO:0051303	P	establishment of chromosome localization	5	6158	10	26245	0.14	1	// Sb01g017240.1 // Sb02g028860.1 // Sb05g020940.1 // Sb09g020160.1 // Sb10g008840.1
GO:0051302	P	regulation of cell division	9	6158	58	26245	0.91	1	// Sb10g007470.1 // Sb0012s004780.1 // Sb01g008820.1 // Sb01g044760.1 // Sb01g044710.1 // Sb02g039570.1 // Sb01g044640.1 // Sb03g006050.1 // Sb10g000500.1
GO:0009737	P	response to abscisic acid stimulus	163	6158	664	26245	0.31	1	// Sb02g036730.1 // Sb02g036430.1 // Sb03g041110.1 // Sb10g001960.2 // Sb10g001960.3 // Sb09g029950.1 // Sb10g024430.1 // Sb10g003810.1 // Sb03g006060.1 // Sb04g001690.1 // Sb02g023910.1 // Sb08g000900.1 // Sb10g028600.1 // Sb03g038870.1 // Sb08g005200.1 // Sb07g014940.1 // Sb01g028750.1 // Sb03g039820.1 // Sb03g029470.1 // Sb02g029780.1 // Sb03g032530.1 // Sb10g024950.1 // Sb01g028230.1 // Sb03g…
GO:0009736	P	cytokinin mediated signaling pathway	11	6158	47	26245	0.56	1	// Sb04g005580.1 // Sb03g046040.1 // Sb04g038320.1 // Sb07g024310.1 // Sb02g030560.1 // Sb09g002520.1 // Sb01g042400.1 // Sb08g001140.1 // Sb05g002590.2 // Sb06g032600.1 // Sb02g011910.1
GO:0009735	P	response to cytokinin stimulus	37	6158	156	26245	0.51	1	// Sb09g028500.1 // Sb07g027310.1 // Sb01g019110.1 // Sb04g038320.1 // Sb01g042260.1 // Sb01g042400.1 // Sb08g001140.1 // Sb03g011860.1 // Sb06g003090.1 // Sb03g046040.1 // Sb08g000900.1 // Sb03g012890.1 // Sb07g024310.1 // Sb06g018860.1 // Sb09g002520.1 // Sb04g005620.1 // Sb07g019380.1 // Sb01g002270.1 // Sb05g002590.2 // Sb01g003670.1 // Sb01g009450.1 // Sb07g006120.1 // Sb06g030350.1 // Sb10g…
GO:0009734	P	auxin mediated signaling pathway	39	6158	122	26245	0.059	1	// Sb10g028780.1 // Sb08g017600.1 // Sb01g008480.1 // Sb10g029130.1 // Sb03g003940.1 // Sb04g003480.1 // Sb04g001690.1 // Sb01g026240.1 // Sb09g023800.1 // Sb10g001900.1 // Sb03g011860.1 // Sb04g030650.1 // Sb02g040210.1 // Sb10g027220.1 // Sb05g019540.1 // Sb08g016760.1 // Sb01g003290.1 // Sb03g040320.1 // Sb02g033230.1 // Sb06g018860.1 // Sb07g023970.1 // Sb08g020580.1 // Sb04g010180.1 // Sb06g…
GO:0009739	P	response to gibberellin stimulus	44	6158	276	26245	0.99	1	// Sb10g024430.1 // Sb10g012980.1 // Sb09g022060.1 // Sb03g006930.1 // Sb01g028870.1 // Sb09g020320.1 // Sb10g005630.1 // Sb02g038110.1 // Sb09g018860.1 // Sb06g022660.1 // Sb04g009050.1 // Sb10g031100.1 // Sb06g027670.1 // Sb04g030040.1 // Sb07g004070.1 // Sb01g046700.1 // Sb09g007360.1 // Sb03g029470.1 // Sb01g039840.1 // Sb03g032530.1 // Sb10g024950.1 // Sb03g040160.1 // Sb03g045770.1 // Sb02g…
GO:0009314	P	response to radiation	217	6158	988	26245	0.83	1	// Sb03g040880.1 // Sb10g024430.1 // Sb02g032760.1 // Sb03g003650.1 // Sb01g009930.1 // Sb09g022450.1 // Sb04g001730.1 // Sb04g001690.1 // Sb09g000750.1 // Sb07g028940.1 // Sb04g038420.1 // Sb01g020010.1 // Sb02g033960.1 // Sb09g024180.1 // Sb01g002170.1 // Sb02g036870.1 // Sb10g008580.1 // Sb07g004560.1 // Sb01g049880.1 // Sb02g000720.1 // Sb06g025380.1 // Sb03g029470.1 // Sb02g033680.3 // Sb02g…
GO:0019566	P	arabinose metabolic process	5	6158	14	26245	0.29	1	// Sb02g002660.1 // Sb05g001900.2 // Sb08g001540.1 // Sb06g028720.2 // Sb01g037860.1
GO:0009636	P	response to toxin	17	6158	105	26245	0.94	1	// Sb04g020680.1 // Sb02g033840.1 // Sb04g026950.1 // Sb06g001610.1 // Sb08g000600.1 // Sb02g009510.1 // Sb04g026930.1 // Sb10g002230.1 // Sb10g023620.1 // Sb01g038505.1 // Sb01g004860.1 // Sb05g021610.1 // Sb02g004850.1 // Sb06g030600.1 // Sb02g043070.1 // Sb09g024960.1 // Sb03g031750.1
GO:0019740	P	nitrogen utilization	8	6158	32	26245	0.5	1	// Sb08g016170.2 // Sb01g010660.1 // Sb03g029470.1 // Sb10g029830.1 // Sb01g003100.2 // Sb09g002690.1 // Sb01g003100.1 // Sb03g008760.1
GO:0019747	P	regulation of isoprenoid metabolic process	5	6158	9	26245	0.11	1	// Sb03g034680.1 // Sb06g015240.1 // Sb08g001880.1 // Sb09g030620.1 // Sb01g003880.1
GO:0019217	P	regulation of fatty acid metabolic process	11	6158	28	26245	0.11	1	// Sb03g029570.1 // Sb08g001010.1 // Sb07g027110.1 // Sb01g000600.1 // Sb05g001740.3 // Sb09g026450.1 // Sb01g028320.1 // Sb08g004330.2 // Sb08g022770.1 // Sb09g029240.1 // Sb07g021320.2
GO:0019219	P	regulation of nucleobase, nucleoside, nucleotide and nucleic acid metabolic process	648	6158	2930	26245	0.93	1	// Sb02g036430.1 // Sb07g003820.1 // Sb04g025750.1 // Sb08g005080.1 // Sb06g014420.1 // Sb10g031080.1 // Sb10g027220.1 // Sb03g012890.1 // Sb05g019540.1 // Sb09g023630.1 // Sb02g006780.1 // Sb04g001820.1 // Sb08g004910.1 // Sb04g005620.1 // Sb09g000820.1 // Sb01g008160.1 // Sb04g033440.1 // Sb07g005060.1 // Sb04g036470.1 // Sb09g020380.1 // Sb06g020520.1 // Sb02g024730.1 // Sb03g030910.1 // Sb04g…
GO:0019748	P	secondary metabolic process	159	6158	826	26245	0.99	1	// Sb03g034190.1 // Sb10g024430.1 // Sb04g026930.1 // Sb03g038960.3 // Sb03g008050.1 // Sb08g018730.1 // Sb10g024510.1 // Sb04g023180.1 // Sb02g025010.1 // Sb04g026950.1 // Sb07g007640.1 // Sb09g022460.1 // Sb01g041930.1 // Sb02g038710.1 // Sb07g021330.1 // Sb02g037510.1 // Sb01g028230.1 // Sb03g039520.1 // Sb04g011550.1 // Sb09g030620.1 // Sb01g031410.1 // Sb08g002620.2 // Sb04g005950.1 // Sb05g…
GO:0044003	P	modification by symbiont of host morphology or physiology	7	6158	39	26245	0.8	1	// Sb06g025560.1 // Sb09g013160.1 // Sb01g046430.1 // Sb09g030910.1 // Sb04g038420.1 // Sb08g006220.1 // Sb09g000530.1
GO:0051273	P	beta-glucan metabolic process	6	6158	18	26245	0.3	1	// Sb03g034880.1 // Sb04g001320.1 // Sb10g030970.1 // Sb02g029780.1 // Sb03g006060.1 // Sb02g032250.1
GO:0051270	P	regulation of cellular component movement	6	6158	17	26245	0.26	1	// Sb02g033540.1 // Sb10g006410.1 // Sb01g032280.2 // Sb07g025000.1 // Sb02g000980.1 // Sb02g043070.1
GO:0051274	P	beta-glucan biosynthetic process	6	6158	18	26245	0.3	1	// Sb03g034880.1 // Sb04g001320.1 // Sb10g030970.1 // Sb02g029780.1 // Sb03g006060.1 // Sb02g032250.1
GO:0050000	P	chromosome localization	5	6158	10	26245	0.14	1	// Sb01g017240.1 // Sb02g028860.1 // Sb05g020940.1 // Sb09g020160.1 // Sb10g008840.1
GO:0019363	P	pyridine nucleotide biosynthetic process	7	6158	19	26245	0.21	1	// Sb02g032270.1 // Sb06g016780.1 // Sb04g025100.3 // Sb04g025370.1 // Sb06g020640.2 // Sb02g033920.1 // Sb01g017790.1
GO:0033044	P	regulation of chromosome organization	11	6158	43	26245	0.45	1	// Sb04g004060.1 // Sb04g001250.1 // Sb03g003450.1 // Sb06g018910.1 // Sb03g030840.1 // Sb06g018020.1 // Sb04g023870.1 // Sb02g021080.1 // Sb10g003170.1 // Sb02g033130.4 // Sb02g003690.1
GO:0043449	P	cellular alkene metabolic process	8	6158	25	26245	0.28	1	// Sb03g026000.1 // Sb03g013170.2 // Sb01g009450.1 // Sb05g022780.1 // Sb09g002840.1 // Sb01g003380.1 // Sb02g004360.1 // Sb03g003070.1
GO:0007163	P	establishment or maintenance of cell polarity	16	6158	41	26245	0.062	1	// Sb07g000460.1 // Sb04g038300.1 // Sb09g019760.1 // Sb04g003160.1 // Sb02g007900.1 // Sb01g019930.1 // Sb01g035760.1 // Sb01g009760.1 // Sb03g006060.1 // Sb08g016180.1 // Sb02g041320.1 // Sb04g024980.1 // Sb04g011200.1 // Sb09g025880.1 // Sb04g018740.1 // Sb02g026120.1
GO:0007164	P	establishment of tissue polarity	7	6158	23	26245	0.34	1	// Sb01g012510.1 // Sb03g040320.1 // Sb01g029300.1 // Sb02g007900.1 // Sb01g026240.1 // Sb07g000460.1 // Sb04g018740.1
GO:0007165	P	signal transduction	551	6158	2211	26245	0.098	1	// Sb03g046040.1 // Sb09g022770.2 // Sb01g007390.1 // Sb09g029950.1 // Sb02g040170.1 // Sb08g005080.1 // Sb06g014420.1 // Sb02g003030.1 // Sb02g033960.1 // Sb10g027220.1 // Sb03g038870.1 // Sb06g030660.1 // Sb05g019540.1 // Sb01g028750.1 // Sb03g030020.1 // Sb09g028400.1 // Sb04g005450.1 // Sb07g021610.1 // Sb03g047270.1 // Sb04g036470.1 // Sb06g020520.1 // Sb01g010660.1 // Sb10g021750.1 // Sb04g…
GO:0007166	P	cell surface receptor linked signaling pathway	110	6158	488	26245	0.67	1	// Sb09g022770.2 // Sb08g022780.1 // Sb04g033400.1 // Sb10g001960.3 // Sb10g003810.1 // Sb03g046520.1 // Sb02g022770.1 // Sb02g033960.1 // Sb01g012610.1 // Sb10g022710.1 // Sb01g041930.1 // Sb09g030630.1 // Sb09g016460.1 // Sb01g045320.1 // Sb02g029780.1 // Sb01g036470.1 // Sb04g005450.1 // Sb04g010250.1 // Sb10g001960.2 // Sb03g040330.1 // Sb09g027690.1 // Sb04g005115.1 // Sb01g038310.2 // Sb07g…
GO:0007167	P	enzyme linked receptor protein signaling pathway	48	6158	297	26245	1	1	// Sb10g022910.1 // Sb01g030380.1 // Sb08g022780.1 // Sb10g022890.1 // Sb01g040010.1 // Sb03g037600.1 // Sb04g033400.1 // Sb01g043150.1 // Sb01g007580.3 // Sb04g006110.1 // Sb04g007180.1 // Sb03g032990.1 // Sb09g005100.1 // Sb01g045010.1 // Sb01g027530.1 // Sb01g036930.1 // Sb01g041930.1 // Sb07g028670.1 // Sb03g038110.1 // Sb09g016460.1 // Sb02g029780.1 // Sb02g003860.1 // Sb02g002820.1 // Sb01g…
GO:0007169	P	transmembrane receptor protein tyrosine kinase signaling pathway	43	6158	286	26245	1	1	// Sb10g022910.1 // Sb08g022780.1 // Sb10g022890.1 // Sb01g040010.1 // Sb03g037600.1 // Sb04g033400.1 // Sb01g043150.1 // Sb01g007580.3 // Sb04g006110.1 // Sb03g032990.1 // Sb09g005100.1 // Sb01g045010.1 // Sb01g027530.1 // Sb01g036930.1 // Sb01g041930.1 // Sb07g028670.1 // Sb03g038110.1 // Sb09g016460.1 // Sb02g003860.1 // Sb02g002820.1 // Sb01g036470.1 // Sb09g030730.2 // Sb01g038310.2 // Sb01g…
GO:0007367	P	segment polarity determination	5	6158	14	26245	0.29	1	// Sb01g043150.1 // Sb01g007580.3 // Sb07g000460.1 // Sb04g025940.1 // Sb02g007900.1
GO:0007365	P	periodic partitioning	5	6158	14	26245	0.29	1	// Sb01g043150.1 // Sb01g007580.3 // Sb07g000460.1 // Sb04g025940.1 // Sb02g007900.1
GO:0045664	P	regulation of neuron differentiation	7	6158	30	26245	0.57	1	// Sb0010s021250.1 // Sb01g011930.1 // Sb03g009760.1 // Sb01g019790.1 // Sb03g013550.1 // Sb07g018020.1 // Sb0111s002010.1
GO:0006278	P	RNA-dependent DNA replication	17	6158	242	26245	1	1	// Sb09g004060.1 // Sb04g004060.1 // Sb03g009870.1 // Sb10g025430.1 // Sb06g019440.2 // Sb10g000940.1 // Sb08g016940.1 // Sb01g027640.1 // Sb06g021740.1 // Sb02g032720.1 // Sb10g003170.1 // Sb03g009890.1 // Sb01g009600.1 // Sb01g042890.1 // Sb06g027200.1 // Sb02g042540.1 // Sb10g031080.1
[truncated: 2,190 more rows]
