# Supplementary material for: De novo assembly and characterization of root transcriptome in two distinct morphotypes of vetiver, Chrysopogon zizaniodes (L.) Roberty
Source: Sci Rep. 2015 Dec 18;5:18630. doi: 10.1038/srep18630 (PMC4683516; doi:10.1038/srep18630)
Supplement: Supplementary Table S4B [file srep18630-s5.xls]

## Sheet: Sheet1
Table S4 B | Gene ontology analysis of Sample Busing AgriGO tool
GO_acc	term_type	Term	queryitem	querytotal	bgitem	bgtotal	pvalue	FDR	entries
GO:0009791	P	post-embryonic development	576	5065	1644	26245	2e-34	3e-30	// Sb03g040880.1 // Sb02g036430.1 // Sb09g022770.2 // Sb03g036440.1 // Sb09g004420.1 // Sb01g015470.1 // Sb07g005380.1 // Sb06g014420.1 // Sb09g000750.1 // Sb06g013920.1 // Sb02g033960.1 // Sb10g027220.1 // Sb02g037850.1 // Sb05g019540.1 // Sb05g012740.1 // Sb04g024940.1 // Sb02g006780.1 // Sb01g020520.1 // Sb06g029950.1 // Sb03g040550.2 // Sb06g018860.1 // Sb10g023820.1 // Sb01g010660.1 // Sb09g…
GO:0034641	P	cellular nitrogen compound metabolic process	321	5065	718	26245	2.7e-33	2.1e-29	// Sb03g034190.1 // Sb03g001240.1 // Sb06g030260.1 // Sb01g023750.3 // Sb04g026930.1 // Sb01g005370.2 // Sb08g017230.2 // Sb04g038440.1 // Sb06g021340.1 // Sb04g025750.1 // Sb06g031800.1 // Sb09g029170.1 // Sb10g024680.1 // Sb03g033250.1 // Sb03g031310.1 // Sb03g009170.1 // Sb03g013170.2 // Sb02g005410.1 // Sb04g028610.1 // Sb03g025720.1 // Sb01g038010.1 // Sb05g025240.1 // Sb03g009850.1 // Sb01g…
GO:0044085	P	cellular component biogenesis	476	5065	1307	26245	1.9e-31	9.7e-28	// Sb01g003780.1 // Sb09g004420.1 // Sb06g013920.1 // Sb04g028530.1 // Sb03g033090.1 // Sb01g003800.1 // Sb06g015880.1 // Sb01g006310.1 // Sb02g009590.1 // Sb08g004910.1 // Sb03g044520.1 // Sb01g039240.1 // Sb03g011510.2 // Sb04g003370.1 // Sb03g032630.1 // Sb01g041430.1 // Sb04g037570.1 // Sb10g028550.1 // Sb10g031070.1 // Sb01g035580.1 // Sb04g001250.1 // Sb02g029400.1 // Sb01g032480.1 // Sb03g…
GO:0006412	P	translation	353	5065	861	26245	9e-31	3.4e-27	// Sb01g003780.1 // Sb01g044040.1 // Sb03g044290.1 // Sb01g015470.1 // Sb01g004250.1 // Sb10g002240.1 // Sb04g028530.1 // Sb07g003350.1 // Sb01g017770.1 // Sb08g001870.1 // Sb03g040550.2 // Sb01g005360.1 // Sb09g022590.2 // Sb10g023820.1 // Sb06g025790.1 // Sb02g004020.1 // Sb01g038230.1 // Sb03g034200.1 // Sb04g006766.1 // Sb03g028260.1 // Sb04g008790.1 // Sb01g035580.1 // Sb02g038990.1 // Sb09g…
GO:0033036	P	macromolecule localization	354	5065	898	26245	2.5e-28	7.6e-25	// Sb03g036440.1 // Sb01g008840.1 // Sb07g000290.1 // Sb01g003800.1 // Sb01g017770.1 // Sb02g006780.1 // Sb03g030020.1 // Sb03g043730.1 // Sb02g007513.2 // Sb04g021420.1 // Sb01g038240.1 // Sb10g030120.1 // Sb01g050050.1 // Sb01g050330.1 // Sb04g018940.1 // Sb04g038560.1 // Sb01g011530.1 // Sb01g041460.1 // Sb09g026380.1 // Sb04g008580.1 // Sb09g025790.1 // Sb03g047385.1 // Sb09g004010.1 // Sb01g…
GO:0006950	P	response to stress	992	5065	3705	26245	2.1e-22	5.3e-19	// Sb03g040880.1 // Sb03g042500.1 // Sb04g036730.1 // Sb06g032880.1 // Sb02g034490.2 // Sb03g040150.1 // Sb10g003790.1 // Sb02g040170.1 // Sb08g005080.1 // Sb06g014420.1 // Sb10g028010.1 // Sb04g023180.1 // Sb09g000750.1 // Sb07g000290.1 // Sb09g000960.1 // Sb02g043840.1 // Sb09g004470.1 // Sb02g020340.1 // Sb10g008580.1 // Sb05g000940.1 // Sb03g012890.1 // Sb01g028750.1 // Sb05g008470.1 // Sb06g…
GO:0065003	P	macromolecular complex assembly	251	5065	612	26245	3.9e-22	8.4e-19	// Sb02g000210.1 // Sb03g001240.1 // Sb01g000600.1 // Sb08g016830.1 // Sb09g004420.1 // Sb10g001960.2 // Sb10g001960.3 // Sb03g011460.1 // Sb04g001690.1 // Sb01g041430.1 // Sb01g013730.1 // Sb09g027370.1 // Sb10g002030.1 // Sb01g020010.1 // Sb0514s002010.1 // Sb04g024510.1 // Sb07g025100.1 // Sb01g033550.1 // Sb09g023930.1 // Sb01g003800.1 // Sb07g001330.1 // Sb04g003160.1 // Sb03g003900.1 // Sb0…
GO:0009792	P	embryonic development ending in birth or egg hatching	296	5065	777	26245	5e-22	9.5e-19	// Sb10g008230.2 // Sb04g035230.1 // Sb06g031140.1 // Sb01g048520.1 // Sb03g036440.1 // Sb01g015470.1 // Sb07g005380.1 // Sb04g002400.1 // Sb01g034760.1 // Sb09g022450.1 // Sb02g000210.1 // Sb06g030400.1 // Sb02g033180.1 // Sb02g022770.1 // Sb06g013920.1 // Sb03g013120.1 // Sb02g030650.1 // Sb08g018270.1 // Sb02g043840.1 // Sb03g009850.1 // Sb01g038510.1 // Sb01g033550.1 // Sb09g023930.1 // Sb09g…
GO:0043933	P	macromolecular complex subunit organization	271	5065	698	26245	3.8e-21	6e-18	// Sb02g000210.1 // Sb03g001240.1 // Sb01g000600.1 // Sb08g016830.1 // Sb09g004420.1 // Sb10g001960.2 // Sb10g001960.3 // Sb03g011460.1 // Sb07g004890.2 // Sb04g001690.1 // Sb01g041430.1 // Sb01g013730.1 // Sb09g027370.1 // Sb10g002030.1 // Sb01g020010.1 // Sb0514s002010.1 // Sb04g024510.1 // Sb07g025100.1 // Sb01g033550.1 // Sb09g023930.1 // Sb01g003800.1 // Sb03g039200.1 // Sb07g001330.1 // Sb0…
GO:0015031	P	protein transport	274	5065	710	26245	4.4e-21	6e-18	// Sb09g020530.1 // Sb09g020530.2 // Sb07g026110.1 // Sb04g033160.1 // Sb03g025490.1 // Sb03g036440.1 // Sb10g030240.1 // Sb01g011530.1 // Sb05g001160.1 // Sb06g003320.1 // Sb03g032510.1 // Sb04g002400.1 // Sb01g008840.1 // Sb07g004890.2 // Sb10g031240.1 // Sb03g000910.1 // Sb02g038750.1 // Sb04g001690.1 // Sb07g000290.1 // Sb04g031720.1 // Sb01g046840.1 // Sb09g022490.1 // Sb01g003800.1 // Sb01g…
GO:0045184	P	establishment of protein localization	275	5065	714	26245	4.6e-21	6e-18	// Sb09g020530.1 // Sb09g020530.2 // Sb07g026110.1 // Sb04g033160.1 // Sb03g025490.1 // Sb03g036440.1 // Sb10g030240.1 // Sb01g011530.1 // Sb05g001160.1 // Sb06g003320.1 // Sb03g032510.1 // Sb04g002400.1 // Sb01g008840.1 // Sb07g004890.2 // Sb10g031240.1 // Sb03g000910.1 // Sb02g038750.1 // Sb04g001690.1 // Sb07g000290.1 // Sb04g031720.1 // Sb01g046840.1 // Sb09g022490.1 // Sb01g003800.1 // Sb01g…
GO:0022607	P	cellular component assembly	300	5065	807	26245	4.7e-21	6e-18	// Sb02g000210.1 // Sb03g001240.1 // Sb01g000600.1 // Sb08g016830.1 // Sb09g004420.1 // Sb10g001960.2 // Sb10g001960.3 // Sb03g011460.1 // Sb02g010100.2 // Sb03g009170.1 // Sb01g041430.1 // Sb01g013730.1 // Sb09g027370.1 // Sb10g002030.1 // Sb01g020010.1 // Sb0514s002010.1 // Sb04g024510.1 // Sb03g009850.1 // Sb01g033550.1 // Sb09g022490.1 // Sb01g003800.1 // Sb07g001330.1 // Sb04g004520.1 // Sb0…
GO:0070727	P	cellular macromolecule localization	248	5065	623	26245	1.5e-20	1.8e-17	// Sb09g020530.1 // Sb09g020530.2 // Sb07g026110.1 // Sb04g033160.1 // Sb03g025490.1 // Sb03g036440.1 // Sb10g005060.1 // Sb01g011530.1 // Sb05g001160.1 // Sb03g032510.1 // Sb04g002400.1 // Sb01g008840.1 // Sb07g004890.2 // Sb10g031240.1 // Sb03g000910.1 // Sb02g038750.1 // Sb07g000290.1 // Sb04g031720.1 // Sb01g046840.1 // Sb09g022490.1 // Sb01g003800.1 // Sb01g041930.1 // Sb03g027900.1 // Sb09g…
GO:0002164	P	larval development	226	5065	547	26245	2.4e-20	2.6e-17	// Sb10g008230.2 // Sb04g035230.1 // Sb09g022770.2 // Sb01g048520.1 // Sb03g036440.1 // Sb01g015470.1 // Sb07g005380.1 // Sb08g004270.1 // Sb03g002420.1 // Sb02g000210.1 // Sb06g030400.1 // Sb02g033180.1 // Sb06g013920.1 // Sb03g013120.1 // Sb03g009850.1 // Sb01g038510.1 // Sb01g033550.1 // Sb09g023930.1 // Sb09g025920.1 // Sb02g037850.1 // Sb01g041930.1 // Sb01g049880.1 // Sb03g027900.1 // Sb04g…
GO:0002119	P	nematode larval development	214	5065	507	26245	3.5e-20	3.6e-17	// Sb10g008230.2 // Sb04g035230.1 // Sb09g022770.2 // Sb01g048520.1 // Sb03g036440.1 // Sb01g015470.1 // Sb07g005380.1 // Sb08g004270.1 // Sb03g002420.1 // Sb02g000210.1 // Sb06g030400.1 // Sb02g033180.1 // Sb06g013920.1 // Sb03g013120.1 // Sb03g009850.1 // Sb01g038510.1 // Sb01g033550.1 // Sb09g023930.1 // Sb09g025920.1 // Sb02g037850.1 // Sb01g041930.1 // Sb01g049880.1 // Sb03g027900.1 // Sb04g…
GO:0048609	P	reproductive process in a multicellular organism	99	5065	148	26245	1.8e-19	1.7e-16	// Sb10g008230.2 // Sb02g000210.1 // Sb01g046840.1 // Sb06g017490.1 // Sb03g036440.1 // Sb04g002400.1 // Sb01g013730.1 // Sb03g009850.1 // Sb03g039200.1 // Sb05g019540.1 // Sb01g005650.1 // Sb02g029780.1 // Sb04g025940.1 // Sb01g027830.1 // Sb04g005370.1 // Sb10g005960.1 // Sb01g045030.1 // Sb06g029650.1 // Sb09g030620.1 // Sb01g019040.1 // Sb01g039340.1 // Sb01g049880.1 // Sb04g031900.1 // Sb01g…
GO:0008104	P	protein localization	293	5065	807	26245	2e-19	1.8e-16	// Sb09g020530.1 // Sb09g020530.2 // Sb07g026110.1 // Sb04g033160.1 // Sb03g025490.1 // Sb03g036440.1 // Sb10g030240.1 // Sb01g011530.1 // Sb05g001160.1 // Sb06g003320.1 // Sb03g032510.1 // Sb04g002400.1 // Sb01g008840.1 // Sb07g004890.2 // Sb10g031240.1 // Sb03g000910.1 // Sb02g038750.1 // Sb04g001690.1 // Sb07g000290.1 // Sb04g031720.1 // Sb01g046840.1 // Sb09g022490.1 // Sb01g003800.1 // Sb01g…
GO:0006886	P	intracellular protein transport	233	5065	586	26245	2.5e-19	2.1e-16	// Sb09g020530.1 // Sb09g020530.2 // Sb07g026110.1 // Sb04g033160.1 // Sb03g025490.1 // Sb03g036440.1 // Sb10g005060.1 // Sb01g011530.1 // Sb05g001160.1 // Sb03g032510.1 // Sb04g002400.1 // Sb01g008840.1 // Sb07g004890.2 // Sb10g031240.1 // Sb03g000910.1 // Sb02g038750.1 // Sb07g000290.1 // Sb04g031720.1 // Sb01g046840.1 // Sb09g022490.1 // Sb01g003800.1 // Sb01g041930.1 // Sb03g027900.1 // Sb09g…
GO:0034613	P	cellular protein localization	237	5065	601	26245	2.7e-19	2.2e-16	// Sb09g020530.1 // Sb09g020530.2 // Sb07g026110.1 // Sb04g033160.1 // Sb03g025490.1 // Sb03g036440.1 // Sb10g005060.1 // Sb01g011530.1 // Sb05g001160.1 // Sb03g032510.1 // Sb04g002400.1 // Sb01g008840.1 // Sb07g004890.2 // Sb10g031240.1 // Sb03g000910.1 // Sb02g038750.1 // Sb07g000290.1 // Sb04g031720.1 // Sb01g046840.1 // Sb09g022490.1 // Sb01g003800.1 // Sb01g041930.1 // Sb03g027900.1 // Sb09g…
GO:0044248	P	cellular catabolic process	429	5065	1352	26245	4.9e-19	3.7e-16	// Sb06g001280.1 // Sb03g036440.1 // Sb06g021340.1 // Sb06g014420.1 // Sb04g023180.1 // Sb06g013920.1 // Sb05g008760.1 // Sb02g043840.1 // Sb01g004530.3 // Sb05g012740.1 // Sb01g017770.1 // Sb03g003140.1 // Sb06g029950.1 // Sb06g024310.1 // Sb01g046910.1 // Sb04g011560.1 // Sb04g002390.1 // Sb02g042850.1 // Sb03g034770.1 // Sb04g029510.1 // Sb09g006030.1 // Sb05g027180.1 // Sb06g017930.1 // Sb04g…
GO:0051641	P	cellular localization	385	5065	1175	26245	5.6e-19	4e-16	// Sb03g036440.1 // Sb09g004420.1 // Sb01g008840.1 // Sb07g000290.1 // Sb08g018270.1 // Sb01g003800.1 // Sb02g006780.1 // Sb03g030020.1 // Sb03g043730.1 // Sb06g024310.1 // Sb02g007513.2 // Sb01g038240.1 // Sb10g030120.1 // Sb04g037570.1 // Sb01g050330.1 // Sb07g023340.1 // Sb06g028740.1 // Sb04g038560.1 // Sb01g011530.1 // Sb01g041460.1 // Sb09g026380.1 // Sb04g008580.1 // Sb09g025790.1 // Sb03g…
GO:0006414	P	translational elongation	112	5065	189	26245	6.8e-19	4.7e-16	// Sb10g027330.1 // Sb10g023820.1 // Sb01g004250.1 // Sb02g039166.1 // Sb03g025910.2 // Sb03g030600.1 // Sb10g002240.1 // Sb04g028530.1 // Sb06g016800.1 // Sb04g024850.1 // Sb08g001870.1 // Sb03g046750.1 // Sb01g005360.1 // Sb09g016170.1 // Sb02g004020.1 // Sb07g025000.1 // Sb04g008130.1 // Sb02g009810.1 // Sb02g038990.1 // Sb09g017140.1 // Sb03g033230.1 // Sb02g031930.1 // Sb01g046070.1 // Sb01g…
GO:0032504	P	multicellular organism reproduction	101	5065	158	26245	7.8e-19	5.1e-16	// Sb10g008230.2 // Sb02g000210.1 // Sb01g046840.1 // Sb06g017490.1 // Sb03g036440.1 // Sb04g002400.1 // Sb01g013730.1 // Sb03g009850.1 // Sb03g039200.1 // Sb05g019540.1 // Sb01g005650.1 // Sb02g029780.1 // Sb04g025940.1 // Sb01g027830.1 // Sb04g005370.1 // Sb10g005960.1 // Sb01g045030.1 // Sb06g029650.1 // Sb09g030620.1 // Sb01g019040.1 // Sb01g039340.1 // Sb01g049880.1 // Sb04g031900.1 // Sb01g…
GO:0031399	P	regulation of protein modification process	65	5065	67	26245	1e-18	6.5e-16	// Sb10g005010.1 // Sb04g035230.1 // Sb04g036320.1 // Sb02g040990.1 // Sb06g018910.1 // Sb10g001960.2 // Sb10g001960.3 // Sb07g024800.1 // Sb07g002090.1 // Sb06g027940.1 // Sb02g033130.4 // Sb06g020620.1 // Sb01g001050.1 // Sb07g026360.1 // Sb01g043050.1 // Sb02g037780.1 // Sb04g005590.1 // Sb02g035840.1 // Sb02g043840.1 // Sb04g025090.1 // Sb04g002770.1 // Sb04g003410.1 // Sb10g022710.1 // Sb05g…
GO:0046907	P	intracellular transport	324	5065	953	26245	6.1e-18	3.3e-15	// Sb09g020530.1 // Sb09g020530.2 // Sb07g026110.1 // Sb04g033160.1 // Sb03g025490.1 // Sb03g036440.1 // Sb02g037930.1 // Sb01g011530.1 // Sb05g001160.1 // Sb06g003320.1 // Sb03g032510.1 // Sb04g002400.1 // Sb01g008840.1 // Sb03g027820.1 // Sb07g004890.2 // Sb10g031240.1 // Sb09g030000.1 // Sb02g038750.1 // Sb10g023470.1 // Sb07g000290.1 // Sb04g031720.1 // Sb01g046840.1 // Sb08g021890.1 // Sb09g…
GO:0032269	P	negative regulation of cellular protein metabolic process	69	5065	80	26245	6e-18	3.3e-15	// Sb02g008640.1 // Sb10g005010.1 // Sb04g035230.1 // Sb04g036320.1 // Sb03g045340.1 // Sb02g040990.1 // Sb09g026450.1 // Sb10g001960.2 // Sb10g001960.3 // Sb07g024800.1 // Sb06g027940.1 // Sb04g025090.1 // Sb06g020620.1 // Sb01g001050.1 // Sb07g026360.1 // Sb01g043050.1 // Sb04g005590.1 // Sb04g001220.1 // Sb02g038250.1 // Sb04g002770.1 // Sb04g003410.1 // Sb06g018020.1 // Sb05g024560.1 // Sb01g…
GO:0044237	P	cellular metabolic process	2711	5065	12323	26245	6.1e-18	3.3e-15	// Sb02g036430.1 // Sb01g014940.1 // Sb03g036440.1 // Sb07g001140.1 // Sb01g015470.1 // Sb08g005080.1 // Sb06g014420.1 // Sb06g001280.1 // Sb04g023180.1 // Sb02g025010.1 // Sb03g006680.1 // Sb10g006260.1 // Sb09g004960.1 // Sb10g028920.1 // Sb01g038580.1 // Sb01g011050.1 // Sb03g030020.1 // Sb08g004910.1 // Sb09g000820.1 // Sb01g030570.1 // Sb09g022590.2 // Sb06g020520.1 // Sb04g011560.1 // Sb05g…
27010.1 // Sb04g037200.1 // Sb10g021290.1 // Sb04g035040.1 // Sb04g009260.1 // Sb02g043440.1 // Sb04g006730.1 // Sb01g041060.1 // Sb02g040010.1 // Sb03g008560.1 // Sb02g007810.1 // Sb06g026735.1 // Sb02g007250.2 // Sb02g024860.1 // Sb02g030330.1 // Sb06g026100.2 // Sb03g001310.1 // Sb01g032280.2 // Sb10g003710.1 // Sb01g028740.1 // Sb04g007170.1 // Sb05g014470.1 // Sb02g042840.1 // Sb06g021790.1 …
GO:0051248	P	negative regulation of protein metabolic process	69	5065	80	26245	6e-18	3.3e-15	// Sb02g008640.1 // Sb10g005010.1 // Sb04g035230.1 // Sb04g036320.1 // Sb03g045340.1 // Sb02g040990.1 // Sb09g026450.1 // Sb10g001960.2 // Sb10g001960.3 // Sb07g024800.1 // Sb06g027940.1 // Sb04g025090.1 // Sb06g020620.1 // Sb01g001050.1 // Sb07g026360.1 // Sb01g043050.1 // Sb04g005590.1 // Sb04g001220.1 // Sb02g038250.1 // Sb04g002770.1 // Sb04g003410.1 // Sb06g018020.1 // Sb05g024560.1 // Sb01g…
GO:0048518	P	positive regulation of biological process	405	5065	1287	26245	1.6e-17	8.3e-15	// Sb02g036430.1 // Sb04g006620.1 // Sb03g036440.1 // Sb01g033940.1 // Sb01g015470.1 // Sb07g005380.1 // Sb08g005080.1 // Sb03g012920.1 // Sb06g013920.1 // Sb02g025010.1 // Sb08g018270.1 // Sb02g033960.1 // Sb02g037850.1 // Sb05g019540.1 // Sb01g017770.1 // Sb03g030020.1 // Sb07g021610.1 // Sb03g040550.2 // Sb01g046910.1 // Sb02g024730.1 // Sb09g030620.1 // Sb04g003370.1 // Sb01g019790.1 // Sb01g…
GO:0051246	P	regulation of protein metabolic process	149	5065	318	26245	2e-17	9.6e-15	// Sb04g035230.1 // Sb10g001960.2 // Sb10g001960.3 // Sb03g030430.1 // Sb03g007490.1 // Sb07g002090.1 // Sb04g011270.1 // Sb09g022600.2 // Sb01g001050.1 // Sb02g043840.1 // Sb02g038250.1 // Sb01g020460.1 // Sb04g025410.1 // Sb06g018020.1 // Sb01g017770.1 // Sb10g003770.1 // Sb02g029840.1 // Sb01g005360.1 // Sb03g037640.1 // Sb07g024900.1 // Sb06g020520.1 // Sb10g021600.1 // Sb09g023560.1 // Sb01g…
GO:0009987	P	cellular process	3455	5065	16277	26245	1.9e-17	9.6e-15	// Sb02g036430.1 // Sb01g014940.1 // Sb03g036440.1 // Sb01g015535.1 // Sb09g018070.1 // Sb01g015470.1 // Sb08g005080.1 // Sb06g014420.1 // Sb06g001280.1 // Sb04g023180.1 // Sb02g025010.1 // Sb03g006680.1 // Sb10g006260.1 // Sb09g004960.1 // Sb01g028750.1 // Sb10g028920.1 // Sb01g006310.1 // Sb01g011050.1 // Sb03g030020.1 // Sb08g004910.1 // Sb09g000820.1 // Sb03g038150.1 // Sb09g022590.2 // Sb06g…
2850.1 // Sb01g032730.1 // Sb02g007630.1 // Sb03g003460.1 // Sb04g030000.1 // Sb03g044700.1 // Sb01g011140.1 // Sb07g001630.1 // Sb10g001050.2 // Sb01g013980.2 // Sb01g020910.1 // Sb09g022600.2 // Sb02g004620.1 // Sb06g023510.1 // Sb07g007750.1 // Sb02g033130.4 // Sb07g001570.1 // Sb01g007580.3 // Sb04g026150.1 // Sb01g044350.1 // Sb09g024210.1 // Sb01g045540.1 // Sb07g002810.1 // Sb01g038560.3 /…
GO:0044106	P	cellular amine metabolic process	234	5065	621	26245	3.3e-17	1.6e-14	// Sb03g001240.1 // Sb06g030260.1 // Sb01g023750.3 // Sb01g005370.2 // Sb04g038440.1 // Sb06g021340.1 // Sb09g029170.1 // Sb03g031310.1 // Sb03g009170.1 // Sb06g030920.1 // Sb03g025720.1 // Sb01g038010.1 // Sb05g025240.1 // Sb07g025100.1 // Sb01g038510.1 // Sb06g021540.1 // Sb07g024340.1 // Sb05g014880.1 // Sb07g003350.1 // Sb08g003440.1 // Sb03g027900.1 // Sb01g015160.1 // Sb10g024680.1 // Sb03g…
GO:0051649	P	establishment of localization in cell	358	5065	1122	26245	2.6e-16	1.2e-13	// Sb03g036440.1 // Sb03g009000.1 // Sb01g008840.1 // Sb07g000290.1 // Sb08g018270.1 // Sb01g003800.1 // Sb02g006780.1 // Sb03g030020.1 // Sb03g043730.1 // Sb06g024310.1 // Sb02g007513.2 // Sb01g038240.1 // Sb10g030120.1 // Sb01g050330.1 // Sb07g023340.1 // Sb06g028740.1 // Sb04g038560.1 // Sb01g011530.1 // Sb01g041460.1 // Sb09g026380.1 // Sb04g008580.1 // Sb09g025790.1 // Sb09g006380.1 // Sb09g…
GO:0044267	P	cellular protein metabolic process	1055	5065	4223	26245	4.4e-16	1.9e-13	// Sb03g042500.1 // Sb01g014940.1 // Sb01g003780.1 // Sb01g044040.1 // Sb03g036440.1 // Sb01g015535.1 // Sb09g030690.1 // Sb01g015470.1 // Sb09g021670.1 // Sb01g004250.1 // Sb01g007120.1 // Sb06g014420.1 // Sb02g003030.1 // Sb0507s002020.1 // Sb03g025700.1 // Sb01g046910.1 // Sb03g036000.2 // Sb08g018270.1 // Sb02g033960.1 // Sb01g043410.1 // Sb04g028530.1 // Sb03g038870.1 // Sb10g008580.1 // Sb0…
GO:0022613	P	ribonucleoprotein complex biogenesis	187	5065	466	26245	4.5e-16	2e-13	// Sb10g027330.1 // Sb03g032750.1 // Sb01g003780.1 // Sb09g001910.1 // Sb01g042020.1 // Sb07g004890.2 // Sb07g005510.1 // Sb06g013920.1 // Sb03g030600.1 // Sb02g028880.1 // Sb04g028530.1 // Sb03g031320.1 // Sb04g025410.1 // Sb07g001330.1 // Sb03g045340.1 // Sb02g009590.1 // Sb10g010000.1 // Sb07g020280.1 // Sb01g009400.1 // Sb04g024500.1 // Sb01g041060.1 // Sb03g002160.1 // Sb06g029070.1 // Sb10g…
GO:0044262	P	cellular carbohydrate metabolic process	277	5065	809	26245	8.5e-16	3.6e-13	// Sb03g034190.1 // Sb03g029570.1 // Sb04g026930.1 // Sb03g044520.1 // Sb06g030600.1 // Sb05g018010.1 // Sb02g029470.1 // Sb03g011040.1 // Sb01g010280.1 // Sb04g023180.1 // Sb06g001120.1 // Sb05g008760.1 // Sb01g020460.1 // Sb08g017750.1 // Sb09g025920.1 // Sb03g029840.1 // Sb03g012980.1 // Sb06g015880.1 // Sb01g038580.1 // Sb04g038510.1 // Sb02g029780.1 // Sb04g019560.1 // Sb03g026410.1 // Sb06g…
GO:0006082	P	organic acid metabolic process	397	5065	1302	26245	1.9e-15	7.8e-13	// Sb01g033050.1 // Sb07g022500.1 // Sb06g021340.1 // Sb03g031310.1 // Sb04g023180.1 // Sb03g037040.1 // Sb07g024340.1 // Sb07g003350.1 // Sb05g008470.1 // Sb01g011050.1 // Sb02g003530.1 // Sb06g017700.1 // Sb09g022590.2 // Sb02g022420.1 // Sb04g025560.1 // Sb06g031800.1 // Sb03g034770.1 // Sb04g008790.1 // Sb04g018940.1 // Sb02g018530.1 // Sb04g004750.1 // Sb03g041410.1 // Sb06g020720.1 // Sb10g…
GO:0043436	P	oxoacid metabolic process	396	5065	1301	26245	2.6e-15	1e-12	// Sb01g033050.1 // Sb07g022500.1 // Sb06g021340.1 // Sb03g031310.1 // Sb04g023180.1 // Sb03g037040.1 // Sb07g024340.1 // Sb07g003350.1 // Sb05g008470.1 // Sb01g011050.1 // Sb02g003530.1 // Sb06g017700.1 // Sb09g022590.2 // Sb02g022420.1 // Sb04g025560.1 // Sb06g031800.1 // Sb03g034770.1 // Sb04g008790.1 // Sb04g018940.1 // Sb02g018530.1 // Sb04g004750.1 // Sb03g041410.1 // Sb06g020720.1 // Sb10g…
GO:0019752	P	carboxylic acid metabolic process	396	5065	1301	26245	2.6e-15	1e-12	// Sb01g033050.1 // Sb07g022500.1 // Sb06g021340.1 // Sb03g031310.1 // Sb04g023180.1 // Sb03g037040.1 // Sb07g024340.1 // Sb07g003350.1 // Sb05g008470.1 // Sb01g011050.1 // Sb02g003530.1 // Sb06g017700.1 // Sb09g022590.2 // Sb02g022420.1 // Sb04g025560.1 // Sb06g031800.1 // Sb03g034770.1 // Sb04g008790.1 // Sb04g018940.1 // Sb02g018530.1 // Sb04g004750.1 // Sb03g041410.1 // Sb06g020720.1 // Sb10g…
GO:0009058	P	biosynthetic process	1602	5065	6890	26245	4.1e-15	1.6e-12	// Sb02g036430.1 // Sb01g014940.1 // Sb01g015470.1 // Sb08g005080.1 // Sb06g014420.1 // Sb02g025010.1 // Sb10g006260.1 // Sb10g028920.1 // Sb01g038580.1 // Sb01g011050.1 // Sb08g004910.1 // Sb09g000820.1 // Sb06g017700.1 // Sb09g022590.2 // Sb06g020520.1 // Sb07g023320.1 // Sb01g031410.1 // Sb01g019790.1 // Sb01g032570.1 // Sb02g038990.1 // Sb03g031860.1 // Sb03g033230.1 // Sb10g006280.1 // Sb09g…
GO:0040007	P	growth	429	5065	1449	26245	6.1e-15	2.3e-12	// Sb04g006620.1 // Sb03g036440.1 // Sb09g004420.1 // Sb01g015470.1 // Sb07g005380.1 // Sb06g014420.1 // Sb06g013920.1 // Sb01g048190.1 // Sb08g018270.1 // Sb02g043840.1 // Sb03g045940.1 // Sb02g037850.1 // Sb03g030020.1 // Sb06g029950.1 // Sb02g003530.1 // Sb03g040550.2 // Sb06g018860.1 // Sb01g037220.1 // Sb09g030620.1 // Sb04g003370.1 // Sb01g039340.1 // Sb01g019790.1 // Sb03g032630.1 // Sb09g…
GO:0019538	P	protein metabolic process	1210	5065	5015	26245	1e-14	3.8e-12	// Sb03g042500.1 // Sb01g014940.1 // Sb01g003780.1 // Sb01g044040.1 // Sb03g036440.1 // Sb02g034490.2 // Sb09g030690.1 // Sb01g015470.1 // Sb09g021670.1 // Sb01g004250.1 // Sb01g007120.1 // Sb06g014420.1 // Sb02g003030.1 // Sb10g028010.1 // Sb03g025700.1 // Sb09g000960.1 // Sb01g046910.1 // Sb03g036000.2 // Sb08g018270.1 // Sb02g033960.1 // Sb01g043410.1 // Sb04g028530.1 // Sb03g038870.1 // Sb10g…
GO:0042180	P	cellular ketone metabolic process	396	5065	1318	26245	1.3e-14	4.5e-12	// Sb01g033050.1 // Sb07g022500.1 // Sb06g021340.1 // Sb03g031310.1 // Sb04g023180.1 // Sb03g037040.1 // Sb07g024340.1 // Sb07g003350.1 // Sb05g008470.1 // Sb01g011050.1 // Sb02g003530.1 // Sb06g017700.1 // Sb09g022590.2 // Sb02g022420.1 // Sb04g025560.1 // Sb06g031800.1 // Sb03g034770.1 // Sb04g008790.1 // Sb04g018940.1 // Sb02g018530.1 // Sb04g004750.1 // Sb03g041410.1 // Sb06g020720.1 // Sb10g…
GO:0009790	P	embryonic development	483	5065	1689	26245	1.4e-14	4.7e-12	// Sb09g022770.2 // Sb03g036440.1 // Sb01g015470.1 // Sb07g005380.1 // Sb06g013920.1 // Sb08g018270.1 // Sb02g043840.1 // Sb10g027220.1 // Sb02g037850.1 // Sb05g012740.1 // Sb02g006780.1 // Sb08g004910.1 // Sb06g029950.1 // Sb03g040550.2 // Sb01g027720.1 // Sb10g023820.1 // Sb09g030620.1 // Sb04g025750.1 // Sb01g038240.1 // Sb04g003370.1 // Sb03g034200.1 // Sb01g019790.1 // Sb09g027840.1 // Sb01g…
GO:0070271	P	protein complex biogenesis	146	5065	342	26245	1.7e-14	5.5e-12	// Sb02g000210.1 // Sb03g001240.1 // Sb01g000600.1 // Sb09g004420.1 // Sb10g001960.2 // Sb10g001960.3 // Sb09g022450.1 // Sb04g001690.1 // Sb04g038300.1 // Sb09g027370.1 // Sb01g020010.1 // Sb09g016470.1 // Sb07g025100.1 // Sb09g022490.1 // Sb01g003800.1 // Sb08g004310.1 // Sb01g006310.1 // Sb02g033680.2 // Sb09g025080.1 // Sb08g004910.1 // Sb02g031020.1 // Sb01g012740.1 // Sb09g000610.1 // Sb03g…
GO:0006461	P	protein complex assembly	146	5065	342	26245	1.7e-14	5.5e-12	// Sb02g000210.1 // Sb03g001240.1 // Sb01g000600.1 // Sb09g004420.1 // Sb10g001960.2 // Sb10g001960.3 // Sb09g022450.1 // Sb04g001690.1 // Sb04g038300.1 // Sb09g027370.1 // Sb01g020010.1 // Sb09g016470.1 // Sb07g025100.1 // Sb09g022490.1 // Sb01g003800.1 // Sb08g004310.1 // Sb01g006310.1 // Sb02g033680.2 // Sb09g025080.1 // Sb08g004910.1 // Sb02g031020.1 // Sb01g012740.1 // Sb09g000610.1 // Sb03g…
GO:0040010	P	positive regulation of growth rate	173	5065	438	26245	1.8e-14	5.7e-12	// Sb10g008230.2 // Sb02g000210.1 // Sb03g036440.1 // Sb01g015470.1 // Sb07g005380.1 // Sb04g002400.1 // Sb03g002420.1 // Sb01g041430.1 // Sb02g022770.1 // Sb06g013920.1 // Sb10g001000.1 // Sb02g030650.1 // Sb08g018270.1 // Sb01g037220.1 // Sb01g038510.1 // Sb01g033550.1 // Sb09g023930.1 // Sb02g037850.1 // Sb03g027900.1 // Sb07g023720.1 // Sb10g010000.1 // Sb04g008540.1 // Sb03g030020.1 // Sb03g…
GO:0045927	P	positive regulation of growth	185	5065	483	26245	2.2e-14	6.8e-12	// Sb10g008230.2 // Sb02g000210.1 // Sb03g036440.1 // Sb01g015470.1 // Sb07g005380.1 // Sb04g002400.1 // Sb03g002420.1 // Sb01g041430.1 // Sb02g022770.1 // Sb06g013920.1 // Sb10g001000.1 // Sb02g030650.1 // Sb08g018270.1 // Sb01g037220.1 // Sb01g038510.1 // Sb01g033550.1 // Sb09g023930.1 // Sb01g037170.1 // Sb02g037850.1 // Sb03g027900.1 // Sb07g023720.1 // Sb10g010000.1 // Sb04g008540.1 // Sb03g…
GO:0044249	P	cellular biosynthetic process	1528	5065	6576	26245	3.5e-14	1.1e-11	// Sb02g036430.1 // Sb01g014940.1 // Sb01g015470.1 // Sb08g005080.1 // Sb06g014420.1 // Sb02g025010.1 // Sb10g006260.1 // Sb10g028920.1 // Sb01g038580.1 // Sb01g011050.1 // Sb08g004910.1 // Sb09g000820.1 // Sb06g017700.1 // Sb09g022590.2 // Sb06g020520.1 // Sb07g023320.1 // Sb01g031410.1 // Sb01g032570.1 // Sb02g038990.1 // Sb03g031860.1 // Sb03g033230.1 // Sb10g006280.1 // Sb05g008680.1 // Sb01g…
GO:0032268	P	regulation of cellular protein metabolic process	118	5065	252	26245	4.3e-14	1.3e-11	// Sb04g035230.1 // Sb10g001960.2 // Sb10g001960.3 // Sb03g030430.1 // Sb07g002090.1 // Sb01g001050.1 // Sb02g043840.1 // Sb02g038250.1 // Sb04g025410.1 // Sb06g018020.1 // Sb01g017770.1 // Sb10g003770.1 // Sb02g029840.1 // Sb01g005360.1 // Sb03g037640.1 // Sb07g024900.1 // Sb06g020520.1 // Sb10g021600.1 // Sb01g038230.1 // Sb06g011300.1 // Sb04g001250.1 // Sb01g045210.1 // Sb07g025410.1 // Sb03g…
GO:0040008	P	regulation of growth	225	5065	641	26245	6e-14	1.8e-11	// Sb10g008230.2 // Sb02g000210.1 // Sb03g036440.1 // Sb07g006900.2 // Sb10g001960.2 // Sb10g001960.3 // Sb01g015470.1 // Sb07g005380.1 // Sb04g002400.1 // Sb03g002420.1 // Sb01g041430.1 // Sb02g022770.1 // Sb06g013920.1 // Sb10g001000.1 // Sb02g030650.1 // Sb08g018270.1 // Sb09g024180.1 // Sb01g037220.1 // Sb01g038510.1 // Sb01g033550.1 // Sb09g023930.1 // Sb09g025920.1 // Sb01g037170.1 // Sb03g…
GO:0040009	P	regulation of growth rate	173	5065	446	26245	6.3e-14	1.8e-11	// Sb10g008230.2 // Sb02g000210.1 // Sb03g036440.1 // Sb01g015470.1 // Sb07g005380.1 // Sb04g002400.1 // Sb03g002420.1 // Sb01g041430.1 // Sb02g022770.1 // Sb06g013920.1 // Sb10g001000.1 // Sb02g030650.1 // Sb08g018270.1 // Sb01g037220.1 // Sb01g038510.1 // Sb01g033550.1 // Sb09g023930.1 // Sb02g037850.1 // Sb03g027900.1 // Sb07g023720.1 // Sb10g010000.1 // Sb04g008540.1 // Sb03g030020.1 // Sb03g…
GO:0032501	P	multicellular organismal process	1160	5065	4820	26245	8.9e-14	2.5e-11	// Sb03g040880.1 // Sb02g036430.1 // Sb02g036000.1 // Sb09g022770.2 // Sb03g036440.1 // Sb09g004420.1 // Sb04g025660.1 // Sb03g040150.1 // Sb01g015470.1 // Sb07g005380.1 // Sb09g016140.1 // Sb06g014420.1 // Sb04g037720.1 // Sb09g000750.1 // Sb06g013920.1 // Sb03g032510.1 // Sb10g030150.1 // Sb08g018270.1 // Sb02g033960.1 // Sb10g027220.1 // Sb10g008580.1 // Sb06g024540.1 // Sb10g030410.1 // Sb05g…
GO:0051247	P	positive regulation of protein metabolic process	46	5065	47	26245	9.1e-14	2.6e-11	// Sb10g005010.1 // Sb04g035230.1 // Sb04g036320.1 // Sb01g043590.1 // Sb07g024800.1 // Sb06g027940.1 // Sb04g025090.1 // Sb06g020620.1 // Sb01g001050.1 // Sb07g026360.1 // Sb01g043050.1 // Sb04g005590.1 // Sb02g043840.1 // Sb04g002770.1 // Sb04g003410.1 // Sb05g024560.1 // Sb07g006370.1 // Sb02g040990.1 // Sb02g021080.1 // Sb08g020840.1 // Sb02g029840.1 // Sb10g002700.1 // Sb01g027860.2 // Sb03g…
GO:0044265	P	cellular macromolecule catabolic process	283	5065	878	26245	1.6e-13	4.3e-11	// Sb03g034190.1 // Sb03g029570.1 // Sb04g035230.1 // Sb01g046840.1 // Sb03g036440.1 // Sb07g006900.2 // Sb07g001140.1 // Sb10g003790.1 // Sb02g029470.1 // Sb06g023430.1 // Sb06g027830.1 // Sb06g014420.1 // Sb05g013830.1 // Sb03g011130.1 // Sb03g033250.1 // Sb04g023180.1 // Sb01g001050.1 // Sb06g013920.1 // Sb06g001120.1 // Sb10g025670.1 // Sb01g027860.2 // Sb05g008760.1 // Sb02g043840.1 // Sb10g…
GO:0010035	P	response to inorganic substance	141	5065	338	26245	1.9e-13	5.1e-11	// Sb10g028780.1 // Sb09g022060.1 // Sb03g003650.1 // Sb01g009930.1 // Sb03g039220.1 // Sb10g003810.1 // Sb05g026820.1 // Sb10g030840.1 // Sb07g003690.1 // Sb01g000700.1 // Sb10g021630.1 // Sb03g041170.2 // Sb07g022880.1 // Sb01g028750.1 // Sb04g026480.1 // Sb10g021650.1 // Sb05g002860.1 // Sb03g032530.1 // Sb01g008420.1 // Sb06g028140.1 // Sb05g001010.1 // Sb02g024870.1 // Sb03g033190.1 // Sb01g…
GO:0044238	P	primary metabolic process	2771	5065	12901	26245	2.5e-13	6.7e-11	// Sb02g036430.1 // Sb01g014940.1 // Sb03g036440.1 // Sb07g001140.1 // Sb01g015470.1 // Sb08g005080.1 // Sb06g014420.1 // Sb04g023180.1 // Sb09g005270.1 // Sb02g025010.1 // Sb06g016860.1 // Sb10g006260.1 // Sb09g004960.1 // Sb10g028920.1 // Sb01g038580.1 // Sb01g011050.1 // Sb03g030020.1 // Sb08g004910.1 // Sb09g000820.1 // Sb06g017700.1 // Sb09g022590.2 // Sb06g020520.1 // Sb04g011560.1 // Sb05g…
g006590.1 // Sb02g025530.2 // Sb09g022460.1 // Sb01g015160.1 // Sb01g048750.1 // Sb04g011200.1 // Sb01g028830.1 // Sb06g023430.1 // Sb03g006180.1 // Sb10g007900.1 // Sb02g032860.1 // Sb05g007540.1 // Sb03g031760.1 // Sb04g038310.1 // Sb04g020680.1 // Sb03g032750.1 // Sb01g035320.1 // Sb04g031780.2 // Sb04g003160.1 // Sb01g030450.1 // Sb06g001100.1 // Sb01g011260.1 // Sb04g020170.1 // Sb01g018200.…
GO:0050896	P	response to stimulus	1446	5065	6230	26245	3.7e-13	9.7e-11	// Sb02g036430.1 // Sb04g033920.1 // Sb03g005150.1 // Sb08g005080.1 // Sb06g014420.1 // Sb04g023180.1 // Sb04g022580.1 // Sb01g028750.1 // Sb06g025380.1 // Sb09g017500.1 // Sb09g000820.1 // Sb04g026670.1 // Sb04g026650.1 // Sb06g020520.1 // Sb05g002890.1 // Sb08g005570.1 // Sb02g002150.1 // Sb05g002410.1 // Sb01g026300.1 // Sb02g024210.1 // Sb02g030380.1 // Sb01g004160.1 // Sb03g031860.1 // Sb10g…
GO:0044271	P	cellular nitrogen compound biosynthetic process	186	5065	513	26245	9.7e-13	2.5e-10	// Sb06g030260.1 // Sb04g026930.1 // Sb03g025720.1 // Sb04g038440.1 // Sb04g025750.1 // Sb06g031800.1 // Sb09g029170.1 // Sb03g031310.1 // Sb02g005410.1 // Sb04g028610.1 // Sb01g038010.1 // Sb05g025240.1 // Sb03g009850.1 // Sb07g024340.1 // Sb08g019790.1 // Sb03g039820.1 // Sb02g020320.1 // Sb10g024680.1 // Sb01g029420.1 // Sb03g029720.1 // Sb03g035220.1 // Sb10g005100.1 // Sb01g037570.1 // Sb09g…
GO:0009308	P	amine metabolic process	266	5065	827	26245	1e-12	2.6e-10	// Sb03g001240.1 // Sb06g030260.1 // Sb01g023750.3 // Sb01g005370.2 // Sb02g009380.1 // Sb04g038440.1 // Sb06g021340.1 // Sb09g029170.1 // Sb10g024680.1 // Sb03g031310.1 // Sb03g009170.1 // Sb06g030920.1 // Sb03g025720.1 // Sb01g038010.1 // Sb05g025240.1 // Sb07g025100.1 // Sb02g037280.1 // Sb06g021540.1 // Sb07g024340.1 // Sb05g014880.1 // Sb07g003350.1 // Sb08g003440.1 // Sb03g027900.1 // Sb01g…
GO:0016043	P	cellular component organization	805	5065	3205	26245	1.5e-12	3.6e-10	// Sb03g040880.1 // Sb02g036430.1 // Sb09g019760.1 // Sb03g036440.1 // Sb09g004420.1 // Sb01g008840.1 // Sb07g023490.1 // Sb09g000750.1 // Sb07g000290.1 // Sb01g048190.1 // Sb02g043840.1 // Sb01g043410.1 // Sb03g033090.1 // Sb01g003800.1 // Sb05g012740.1 // Sb01g006310.1 // Sb02g009590.1 // Sb08g001870.1 // Sb04g001820.1 // Sb08g004910.1 // Sb03g040550.2 // Sb02g024870.1 // Sb06g024310.1 // Sb04g…
GO:0034622	P	cellular macromolecular complex assembly	181	5065	499	26245	1.9e-12	4.7e-10	// Sb04g038300.1 // Sb08g016830.1 // Sb09g004420.1 // Sb09g001910.1 // Sb10g028120.2 // Sb09g022450.1 // Sb04g001690.1 // Sb01g041430.1 // Sb01g013730.1 // Sb09g027370.1 // Sb01g020010.1 // Sb0514s002010.1 // Sb04g024510.1 // Sb01g033550.1 // Sb09g023930.1 // Sb04g025410.1 // Sb07g001330.1 // Sb03g003900.1 // Sb01g006310.1 // Sb02g009590.1 // Sb07g020280.1 // Sb01g009400.1 // Sb04g024500.1 // Sb0…
GO:0008152	P	metabolic process	3136	5065	14876	26245	2.4e-12	5.7e-10	// Sb02g036430.1 // Sb01g014940.1 // Sb03g036440.1 // Sb09g018070.1 // Sb01g015470.1 // Sb08g005080.1 // Sb06g014420.1 // Sb06g001280.1 // Sb04g023180.1 // Sb09g005270.1 // Sb02g025010.1 // Sb03g006680.1 // Sb06g016860.1 // Sb10g006260.1 // Sb09g004960.1 // Sb10g028920.1 // Sb01g038580.1 // Sb01g011050.1 // Sb03g030020.1 // Sb08g004910.1 // Sb09g000820.1 // Sb01g030570.1 // Sb09g022590.2 // Sb06g…
19440.2 // Sb0019s004400.1 // Sb03g009270.1 // Sb09g026730.1 // Sb04g024950.1 // Sb07g002770.1 // Sb10g000940.1 // Sb07g005780.1 // Sb01g039890.1 // Sb03g026000.1 // Sb03g001930.1 // Sb08g020580.1 // Sb06g030360.1 // Sb04g003440.1 // Sb01g045500.1 // Sb08g005410.1 // Sb01g043910.1 // Sb04g003073.1 // Sb02g031240.1 // Sb03g009810.1 // Sb06g018330.1 // Sb01g036740.1 // Sb06g030600.1 // Sb03g000570.…
GO:0006520	P	cellular amino acid metabolic process	212	5065	621	26245	2.7e-12	6.5e-10	// Sb03g001240.1 // Sb06g030260.1 // Sb01g023750.3 // Sb01g005370.2 // Sb04g038440.1 // Sb06g021340.1 // Sb09g029170.1 // Sb03g031310.1 // Sb03g009170.1 // Sb06g030920.1 // Sb01g038010.1 // Sb05g025240.1 // Sb07g025100.1 // Sb01g038510.1 // Sb07g024340.1 // Sb05g014880.1 // Sb07g003350.1 // Sb08g003440.1 // Sb03g027900.1 // Sb01g015160.1 // Sb10g024680.1 // Sb03g026410.1 // Sb03g029720.1 // Sb03g…
GO:0007275	P	multicellular organismal development	1080	5065	4512	26245	3e-12	7e-10	// Sb03g040880.1 // Sb02g036430.1 // Sb02g036000.1 // Sb09g022770.2 // Sb03g036440.1 // Sb09g004420.1 // Sb01g015470.1 // Sb07g005380.1 // Sb06g014420.1 // Sb04g037720.1 // Sb09g000750.1 // Sb06g013920.1 // Sb10g030150.1 // Sb08g018270.1 // Sb02g033960.1 // Sb10g027220.1 // Sb06g024540.1 // Sb10g030410.1 // Sb05g019540.1 // Sb03g040410.1 // Sb05g012740.1 // Sb04g024940.1 // Sb02g025680.1 // Sb07g…
GO:0034621	P	cellular macromolecular complex subunit organization	202	5065	586	26245	4.5e-12	1e-09	// Sb04g038300.1 // Sb08g016830.1 // Sb09g004420.1 // Sb09g001910.1 // Sb10g028120.2 // Sb09g022450.1 // Sb07g004890.2 // Sb04g001690.1 // Sb01g041430.1 // Sb01g013730.1 // Sb09g027370.1 // Sb01g020010.1 // Sb0514s002010.1 // Sb04g024510.1 // Sb01g033550.1 // Sb09g023930.1 // Sb04g025410.1 // Sb03g039200.1 // Sb07g001330.1 // Sb03g003900.1 // Sb01g037170.1 // Sb01g006310.1 // Sb02g009590.1 // Sb0…
GO:0009309	P	amine biosynthetic process	121	5065	288	26245	6.6e-12	1.5e-09	// Sb06g030260.1 // Sb03g025720.1 // Sb04g038440.1 // Sb09g029170.1 // Sb03g031310.1 // Sb06g030920.1 // Sb01g038010.1 // Sb05g025240.1 // Sb07g024340.1 // Sb04g027880.1 // Sb10g024680.1 // Sb03g029720.1 // Sb10g005100.1 // Sb01g037570.1 // Sb09g022290.2 // Sb01g038460.1 // Sb04g025560.1 // Sb07g002770.1 // Sb02g009730.1 // Sb01g003880.1 // Sb01g034820.1 // Sb01g012960.3 // Sb04g004750.1 // Sb02g…
GO:0051179	P	localization	901	5065	3700	26245	1.7e-11	3.7e-09	// Sb10g024790.1 // Sb08g016180.1 // Sb03g036440.1 // Sb09g004420.1 // Sb10g003790.1 // Sb01g008840.1 // Sb02g003030.1 // Sb02g033180.1 // Sb07g000290.1 // Sb08g018270.1 // Sb01g011910.1 // Sb03g033090.1 // Sb03g010320.1 // Sb01g003800.1 // Sb01g048570.1 // Sb01g004530.3 // Sb10g028920.1 // Sb01g003230.1 // Sb01g017770.1 // Sb06g031220.1 // Sb02g006780.1 // Sb03g030020.1 // Sb03g043730.1 // Sb08g…
GO:0070647	P	protein modification by small protein conjugation or removal	124	5065	308	26245	3.3e-11	7.3e-09	// Sb04g035230.1 // Sb01g046840.1 // Sb10g003790.1 // Sb09g021670.1 // Sb10g000280.1 // Sb04g011270.1 // Sb09g022600.2 // Sb01g001050.1 // Sb10g025670.1 // Sb02g043840.1 // Sb10g003590.1 // Sb01g020460.1 // Sb02g037850.1 // Sb02g033680.2 // Sb02g024880.1 // Sb10g003770.1 // Sb02g029840.1 // Sb06g019180.1 // Sb03g037640.1 // Sb07g024900.1 // Sb06g024310.1 // Sb01g046910.1 // Sb04g011560.1 // Sb10g…
GO:0000398	P	nuclear mRNA splicing, via spliceosome	123	5065	306	26245	4.3e-11	9.4e-09	// Sb02g000210.1 // Sb09g001910.1 // Sb10g023820.1 // Sb04g037690.1 // Sb03g027820.1 // Sb06g013920.1 // Sb04g009940.1 // Sb01g003800.1 // Sb07g001330.1 // Sb07g020280.1 // Sb08g004910.1 // Sb08g018130.1 // Sb06g029950.1 // Sb10g005960.1 // Sb03g001950.1 // Sb05g002720.1 // Sb04g003370.1 // Sb01g041430.1 // Sb03g010420.1 // Sb02g041110.1 // Sb03g027560.1 // Sb06g017930.1 // Sb04g001250.1 // Sb09g…
GO:0042254	P	ribosome biogenesis	143	5065	379	26245	4.5e-11	9.6e-09	// Sb10g027330.1 // Sb01g003780.1 // Sb01g042020.1 // Sb07g004890.2 // Sb07g005510.1 // Sb06g013920.1 // Sb03g030600.1 // Sb04g024510.1 // Sb04g028530.1 // Sb04g025410.1 // Sb08g004310.1 // Sb02g009590.1 // Sb10g010000.1 // Sb01g009400.1 // Sb04g024500.1 // Sb03g002160.1 // Sb10g021600.1 // Sb03g003790.1 // Sb04g005150.1 // Sb01g000780.1 // Sb08g017070.1 // Sb01g002970.1 // Sb04g008130.1 // Sb04g…
GO:0006006	P	glucose metabolic process	96	5065	213	26245	5e-11	1.1e-08	// Sb03g034190.1 // Sb03g029570.1 // Sb02g029470.1 // Sb01g010280.1 // Sb04g023180.1 // Sb06g001120.1 // Sb05g008760.1 // Sb01g020460.1 // Sb04g004690.2 // Sb03g003140.1 // Sb09g026080.1 // Sb09g026150.1 // Sb01g039930.1 // Sb03g008050.1 // Sb09g006030.1 // Sb07g021320.2 // Sb08g006500.1 // Sb04g004750.1 // Sb02g002390.1 // Sb09g004610.1 // Sb02g030620.1 // Sb09g004260.1 // Sb03g034230.1 // Sb08g…
GO:0000278	P	mitotic cell cycle	186	5065	548	26245	8.8e-11	1.8e-08	// Sb01g032730.1 // Sb04g035230.1 // Sb10g002920.1 // Sb10g003810.1 // Sb07g004890.2 // Sb01g001050.1 // Sb07g001980.1 // Sb04g009940.1 // Sb02g043840.1 // Sb03g039200.1 // Sb05g012740.1 // Sb07g020280.1 // Sb10g013950.1 // Sb10g003770.1 // Sb09g004420.1 // Sb03g007840.1 // Sb03g040550.2 // Sb01g027860.2 // Sb03g037640.1 // Sb07g024900.1 // Sb10g026400.1 // Sb01g046910.1 // Sb07g027490.1 // Sb10g…
GO:0008652	P	cellular amino acid biosynthetic process	105	5065	247	26245	9.3e-11	1.9e-08	// Sb06g030260.1 // Sb03g025720.1 // Sb04g038440.1 // Sb09g029170.1 // Sb03g031310.1 // Sb06g030920.1 // Sb01g038010.1 // Sb05g025240.1 // Sb07g024340.1 // Sb04g027880.1 // Sb10g024680.1 // Sb03g029720.1 // Sb10g005100.1 // Sb01g037570.1 // Sb09g022290.2 // Sb01g038460.1 // Sb04g025560.1 // Sb07g002770.1 // Sb01g003880.1 // Sb01g012960.3 // Sb04g004750.1 // Sb02g031240.1 // Sb09g004610.1 // Sb02g…
GO:0019318	P	hexose metabolic process	122	5065	309	26245	1.3e-10	2.6e-08	// Sb03g034190.1 // Sb03g029570.1 // Sb02g029470.1 // Sb01g010280.1 // Sb04g023180.1 // Sb06g001120.1 // Sb05g008760.1 // Sb01g020460.1 // Sb03g012980.1 // Sb03g026410.1 // Sb03g003140.1 // Sb09g026080.1 // Sb09g026150.1 // Sb01g039930.1 // Sb01g002480.1 // Sb01g035380.1 // Sb03g006670.1 // Sb01g039340.1 // Sb03g008050.1 // Sb09g006030.1 // Sb04g031900.1 // Sb07g021320.2 // Sb08g006500.1 // Sb04g…
GO:0006397	P	mRNA processing	157	5065	439	26245	1.3e-10	2.6e-08	// Sb02g000210.1 // Sb09g001910.1 // Sb10g023820.1 // Sb04g037690.1 // Sb03g027820.1 // Sb06g013920.1 // Sb04g009940.1 // Sb04g007250.1 // Sb01g003800.1 // Sb07g001330.1 // Sb07g020280.1 // Sb05g004860.1 // Sb08g004910.1 // Sb08g018130.1 // Sb06g029950.1 // Sb06g019180.1 // Sb10g005960.1 // Sb03g027560.1 // Sb03g001950.1 // Sb05g002720.1 // Sb04g003370.1 // Sb01g041430.1 // Sb03g010420.1 // Sb02g…
GO:0000377	P	RNA splicing, via transesterification reactions with bulged adenosine as nucleophile	123	5065	313	26245	1.3e-10	2.7e-08	// Sb02g000210.1 // Sb09g001910.1 // Sb10g023820.1 // Sb04g037690.1 // Sb03g027820.1 // Sb06g013920.1 // Sb04g009940.1 // Sb01g003800.1 // Sb07g001330.1 // Sb07g020280.1 // Sb08g004910.1 // Sb08g018130.1 // Sb06g029950.1 // Sb10g005960.1 // Sb03g001950.1 // Sb05g002720.1 // Sb04g003370.1 // Sb01g041430.1 // Sb03g010420.1 // Sb02g041110.1 // Sb03g027560.1 // Sb06g017930.1 // Sb04g001250.1 // Sb09g…
GO:0040011	P	locomotion	147	5065	403	26245	1.6e-10	3.2e-08	// Sb10g008230.2 // Sb03g046480.1 // Sb03g036440.1 // Sb07g005380.1 // Sb04g002400.1 // Sb03g009170.1 // Sb02g033180.1 // Sb02g022770.1 // Sb06g013920.1 // Sb03g013120.1 // Sb02g030650.1 // Sb01g020010.1 // Sb03g009850.1 // Sb09g023930.1 // Sb09g025920.1 // Sb02g037850.1 // Sb03g027900.1 // Sb04g024940.1 // Sb02g029780.1 // Sb06g032800.1 // Sb01g022180.1 // Sb01g010390.1 // Sb02g006330.1 // Sb01g…
GO:0010467	P	gene expression	1121	5065	4800	26245	1.8e-10	3.4e-08	// Sb02g036430.1 // Sb01g003780.1 // Sb01g044040.1 // Sb01g015535.1 // Sb01g015470.1 // Sb04g025750.1 // Sb01g004250.1 // Sb08g005080.1 // Sb06g014420.1 // Sb06g013920.1 // Sb04g022580.1 // Sb02g036590.1 // Sb10g002240.1 // Sb10g027220.1 // Sb06g024540.1 // Sb01g003800.1 // Sb10g006260.1 // Sb07g003350.1 // Sb01g004530.3 // Sb03g040410.1 // Sb09g023630.1 // Sb09g029400.1 // Sb02g009590.1 // Sb01g…
GO:0051603	P	proteolysis involved in cellular protein catabolic process	156	5065	438	26245	1.9e-10	3.5e-08	// Sb04g035230.1 // Sb01g046840.1 // Sb03g036440.1 // Sb07g006900.2 // Sb10g003790.1 // Sb06g027830.1 // Sb06g014420.1 // Sb05g013830.1 // Sb09g022600.2 // Sb01g001050.1 // Sb01g022460.1 // Sb10g025670.1 // Sb02g043840.1 // Sb10g003590.1 // Sb01g020460.1 // Sb10g009520.1 // Sb01g004530.3 // Sb05g012740.1 // Sb02g024880.1 // Sb10g003770.1 // Sb02g029840.1 // Sb01g027860.2 // Sb04g005370.1 // Sb07g…
GO:0000375	P	RNA splicing, via transesterification reactions	124	5065	319	26245	2e-10	3.7e-08	// Sb02g000210.1 // Sb09g001910.1 // Sb10g023820.1 // Sb04g037690.1 // Sb03g027820.1 // Sb06g013920.1 // Sb04g009940.1 // Sb01g003800.1 // Sb07g001330.1 // Sb07g020280.1 // Sb08g004910.1 // Sb08g018130.1 // Sb06g029950.1 // Sb10g005960.1 // Sb03g001950.1 // Sb05g002720.1 // Sb04g003370.1 // Sb01g041430.1 // Sb03g010420.1 // Sb02g041110.1 // Sb03g027560.1 // Sb06g017930.1 // Sb04g001250.1 // Sb09g…
GO:0043161	P	proteasomal ubiquitin-dependent protein catabolic process	72	5065	141	26245	2e-10	3.7e-08	// Sb03g044480.1 // Sb04g035230.1 // Sb04g036320.1 // Sb01g046840.1 // Sb09g003870.1 // Sb02g040990.1 // Sb01g046020.1 // Sb07g006120.1 // Sb07g024800.1 // Sb06g014420.1 // Sb04g025090.1 // Sb06g020620.1 // Sb01g001050.1 // Sb07g026360.1 // Sb01g043050.1 // Sb01g046910.1 // Sb04g005590.1 // Sb02g001920.1 // Sb02g043840.1 // Sb10g005010.1 // Sb04g002770.1 // Sb01g047130.1 // Sb10g009520.1 // Sb01g…
GO:0042221	P	response to chemical stimulus	793	5065	3244	26245	2.1e-10	3.8e-08	// Sb03g040880.1 // Sb02g036430.1 // Sb06g032880.1 // Sb07g022500.1 // Sb04g034390.1 // Sb10g003790.1 // Sb03g042500.1 // Sb02g040170.1 // Sb08g005080.1 // Sb06g014420.1 // Sb10g028010.1 // Sb04g023180.1 // Sb09g000750.1 // Sb01g048570.1 // Sb02g043840.1 // Sb10g027220.1 // Sb03g038870.1 // Sb05g000940.1 // Sb06g030660.1 // Sb05g019540.1 // Sb01g028750.1 // Sb06g015880.1 // Sb02g025720.1 // Sb05g…
GO:0010498	P	proteasomal protein catabolic process	72	5065	142	26245	2.5e-10	4.6e-08	// Sb03g044480.1 // Sb04g035230.1 // Sb04g036320.1 // Sb01g046840.1 // Sb09g003870.1 // Sb02g040990.1 // Sb01g046020.1 // Sb07g006120.1 // Sb07g024800.1 // Sb06g014420.1 // Sb04g025090.1 // Sb06g020620.1 // Sb01g001050.1 // Sb07g026360.1 // Sb01g043050.1 // Sb01g046910.1 // Sb04g005590.1 // Sb02g001920.1 // Sb02g043840.1 // Sb10g005010.1 // Sb04g002770.1 // Sb01g047130.1 // Sb10g009520.1 // Sb01g…
GO:0016192	P	vesicle-mediated transport	206	5065	639	26245	3.3e-10	5.9e-08	// Sb10g008230.2 // Sb09g020530.2 // Sb04g024940.1 // Sb04g033160.1 // Sb03g025490.1 // Sb04g002400.1 // Sb01g008840.1 // Sb02g010100.2 // Sb10g031240.1 // Sb03g000910.1 // Sb04g008330.1 // Sb02g033180.1 // Sb07g000290.1 // Sb09g027370.1 // Sb01g046840.1 // Sb01g041930.1 // Sb09g024810.1 // Sb03g027900.1 // Sb03g026410.1 // Sb03g043730.1 // Sb02g041110.1 // Sb01g010390.1 // Sb01g038550.2 // Sb03g…
GO:0019941	P	modification-dependent protein catabolic process	151	5065	424	26245	3.6e-10	6.4e-08	// Sb04g035230.1 // Sb01g046840.1 // Sb03g036440.1 // Sb07g006900.2 // Sb10g003790.1 // Sb06g027830.1 // Sb06g014420.1 // Sb05g013830.1 // Sb09g022600.2 // Sb01g001050.1 // Sb01g022460.1 // Sb10g025670.1 // Sb02g043840.1 // Sb10g003590.1 // Sb01g020460.1 // Sb10g009520.1 // Sb01g004530.3 // Sb05g012740.1 // Sb02g024880.1 // Sb10g003770.1 // Sb02g029840.1 // Sb01g027860.2 // Sb04g005370.1 // Sb07g…
GO:0016071	P	mRNA metabolic process	174	5065	513	26245	3.7e-10	6.5e-08	// Sb02g000210.1 // Sb09g001910.1 // Sb10g023820.1 // Sb04g037690.1 // Sb03g027820.1 // Sb06g013920.1 // Sb04g009940.1 // Sb10g028040.1 // Sb04g032100.1 // Sb07g020280.1 // Sb01g003800.1 // Sb06g004300.1 // Sb07g001330.1 // Sb01g017770.1 // Sb05g004860.1 // Sb08g004910.1 // Sb08g018130.1 // Sb06g029950.1 // Sb06g019180.1 // Sb10g005960.1 // Sb03g027560.1 // Sb03g001950.1 // Sb04g002860.1 // Sb05g…
GO:0051234	P	establishment of localization	841	5065	3488	26245	5e-10	8.7e-08	// Sb10g024790.1 // Sb08g016180.1 // Sb03g036440.1 // Sb01g038550.2 // Sb10g003790.1 // Sb01g008840.1 // Sb02g003030.1 // Sb02g033180.1 // Sb07g000290.1 // Sb08g018270.1 // Sb01g011910.1 // Sb03g033090.1 // Sb03g010320.1 // Sb01g003800.1 // Sb01g048570.1 // Sb01g004530.3 // Sb10g028920.1 // Sb01g003230.1 // Sb01g017770.1 // Sb06g031220.1 // Sb02g006780.1 // Sb03g030020.1 // Sb03g043730.1 // Sb08g…
GO:0006511	P	ubiquitin-dependent protein catabolic process	150	5065	423	26245	5.3e-10	9e-08	// Sb04g035230.1 // Sb01g046840.1 // Sb03g036440.1 // Sb07g006900.2 // Sb10g003790.1 // Sb06g027830.1 // Sb06g014420.1 // Sb05g013830.1 // Sb09g022600.2 // Sb01g001050.1 // Sb01g022460.1 // Sb10g025670.1 // Sb02g043840.1 // Sb10g003590.1 // Sb01g020460.1 // Sb10g009520.1 // Sb01g004530.3 // Sb05g012740.1 // Sb02g024880.1 // Sb10g003770.1 // Sb02g029840.1 // Sb01g027860.2 // Sb04g005370.1 // Sb07g…
GO:0008380	P	RNA splicing	142	5065	393	26245	5.6e-10	9.4e-08	// Sb02g000210.1 // Sb09g001910.1 // Sb10g001960.3 // Sb10g023820.1 // Sb04g037690.1 // Sb03g027820.1 // Sb06g013920.1 // Sb04g009940.1 // Sb04g007250.1 // Sb01g003800.1 // Sb07g001330.1 // Sb07g020280.1 // Sb02g036950.1 // Sb08g004910.1 // Sb08g018130.1 // Sb06g029950.1 // Sb01g011910.1 // Sb10g001960.2 // Sb10g005960.1 // Sb03g027560.1 // Sb03g001950.1 // Sb05g002720.1 // Sb04g003370.1 // Sb01g…
GO:0044257	P	cellular protein catabolic process	156	5065	448	26245	6.8e-10	1.1e-07	// Sb04g035230.1 // Sb01g046840.1 // Sb03g036440.1 // Sb07g006900.2 // Sb10g003790.1 // Sb06g027830.1 // Sb06g014420.1 // Sb05g013830.1 // Sb09g022600.2 // Sb01g001050.1 // Sb01g022460.1 // Sb10g025670.1 // Sb02g043840.1 // Sb10g003590.1 // Sb01g020460.1 // Sb10g009520.1 // Sb01g004530.3 // Sb05g012740.1 // Sb02g024880.1 // Sb10g003770.1 // Sb02g029840.1 // Sb01g027860.2 // Sb04g005370.1 // Sb07g…
GO:0032446	P	protein modification by small protein conjugation	109	5065	273	26245	7.3e-10	1.2e-07	// Sb04g035230.1 // Sb01g046840.1 // Sb10g003790.1 // Sb09g021670.1 // Sb10g000280.1 // Sb04g011270.1 // Sb09g022600.2 // Sb01g001050.1 // Sb02g043840.1 // Sb10g003590.1 // Sb01g020460.1 // Sb02g037850.1 // Sb02g024880.1 // Sb10g003770.1 // Sb02g029840.1 // Sb06g019180.1 // Sb03g037640.1 // Sb07g024900.1 // Sb01g046910.1 // Sb04g011560.1 // Sb10g025190.1 // Sb03g013260.1 // Sb04g002390.1 // Sb01g…
GO:0043632	P	modification-dependent macromolecule catabolic process	151	5065	430	26245	8e-10	1.3e-07	// Sb04g035230.1 // Sb01g046840.1 // Sb03g036440.1 // Sb07g006900.2 // Sb10g003790.1 // Sb06g027830.1 // Sb06g014420.1 // Sb05g013830.1 // Sb09g022600.2 // Sb01g001050.1 // Sb01g022460.1 // Sb10g025670.1 // Sb02g043840.1 // Sb10g003590.1 // Sb01g020460.1 // Sb10g009520.1 // Sb01g004530.3 // Sb05g012740.1 // Sb02g024880.1 // Sb10g003770.1 // Sb02g029840.1 // Sb01g027860.2 // Sb04g005370.1 // Sb07g…
GO:0006810	P	transport	826	5065	3430	26245	9.1e-10	1.5e-07	// Sb10g024790.1 // Sb08g016180.1 // Sb03g036440.1 // Sb01g038550.2 // Sb10g003790.1 // Sb01g008840.1 // Sb02g003030.1 // Sb02g033180.1 // Sb07g000290.1 // Sb01g011910.1 // Sb03g033090.1 // Sb03g010320.1 // Sb01g003800.1 // Sb01g048570.1 // Sb01g004530.3 // Sb10g028920.1 // Sb01g003230.1 // Sb01g017770.1 // Sb06g031220.1 // Sb02g006780.1 // Sb03g030020.1 // Sb03g043730.1 // Sb08g012560.1 // Sb10g…
GO:0006996	P	organelle organization	494	5065	1895	26245	9.6e-10	1.5e-07	// Sb03g040880.1 // Sb09g019760.1 // Sb03g036440.1 // Sb09g004420.1 // Sb09g000750.1 // Sb07g000290.1 // Sb02g043840.1 // Sb01g043410.1 // Sb03g033090.1 // Sb05g012740.1 // Sb01g038580.1 // Sb02g009590.1 // Sb08g001870.1 // Sb04g001820.1 // Sb01g020520.1 // Sb03g040550.2 // Sb02g024870.1 // Sb01g039240.1 // Sb02g000560.1 // Sb03g032630.1 // Sb01g041430.1 // Sb04g037570.1 // Sb02g042540.1 // Sb03g…
GO:0016567	P	protein ubiquitination	101	5065	248	26245	1.3e-09	2.1e-07	// Sb04g035230.1 // Sb01g046840.1 // Sb10g003790.1 // Sb09g021670.1 // Sb10g000280.1 // Sb04g011270.1 // Sb09g022600.2 // Sb01g001050.1 // Sb02g043840.1 // Sb10g003590.1 // Sb01g020460.1 // Sb10g003770.1 // Sb02g029840.1 // Sb06g019180.1 // Sb03g037640.1 // Sb07g024900.1 // Sb01g046910.1 // Sb04g011560.1 // Sb10g025190.1 // Sb08g018765.1 // Sb04g002390.1 // Sb01g019790.1 // Sb10g008840.1 // Sb02g…
GO:0031324	P	negative regulation of cellular metabolic process	167	5065	497	26245	1.4e-09	2.3e-07	// Sb06g017490.1 // Sb04g035230.1 // Sb02g031190.1 // Sb10g001960.2 // Sb10g001960.3 // Sb09g026730.1 // Sb07g002090.1 // Sb06g014420.1 // Sb09g022600.2 // Sb01g001050.1 // Sb01g013730.1 // Sb02g043840.1 // Sb02g038250.1 // Sb03g009850.1 // Sb01g020460.1 // Sb08g005200.1 // Sb06g018020.1 // Sb05g019540.1 // Sb06g028430.1 // Sb05g012740.1 // Sb04g023870.1 // Sb04g001820.1 // Sb10g003770.1 // Sb06g…
GO:0006979	P	response to oxidative stress	194	5065	605	26245	1.5e-09	2.4e-07	// Sb03g042500.1 // Sb04g003965.1 // Sb10g028780.1 // Sb09g004370.1 // Sb02g040740.1 // Sb01g034750.1 // Sb03g008050.1 // Sb10g003810.1 // Sb04g003480.1 // Sb10g030840.1 // Sb04g023180.1 // Sb01g000700.1 // Sb08g007270.1 // Sb01g041550.1 // Sb02g036870.1 // Sb07g007640.1 // Sb10g011530.1 // Sb01g004530.3 // Sb02g000720.1 // Sb02g004850.1 // Sb09g025620.1 // Sb06g033870.1 // Sb10g021650.1 // Sb02g…
GO:0044260	P	cellular macromolecule metabolic process	1942	5065	8922	26245	1.8e-09	2.8e-07	// Sb02g036430.1 // Sb01g014940.1 // Sb03g036440.1 // Sb07g001140.1 // Sb01g015470.1 // Sb08g005080.1 // Sb06g014420.1 // Sb04g023180.1 // Sb10g006260.1 // Sb09g004960.1 // Sb06g025380.1 // Sb01g038580.1 // Sb08g001870.1 // Sb03g030020.1 // Sb08g004910.1 // Sb09g000820.1 // Sb03g038150.1 // Sb09g022590.2 // Sb06g020520.1 // Sb04g011560.1 // Sb05g002890.1 // Sb01g023130.1 // Sb01g019790.1 // Sb03g…
70.3 // Sb03g042860.1 // Sb09g004430.1 // Sb05g026570.1 // Sb09g027440.1 // Sb01g006480.2 // Sb01g038260.2 // Sb06g031700.1 // Sb05g004040.1 // Sb05g000520.1 // Sb04g029160.1 // Sb04g029490.3 // Sb03g040150.1 // Sb02g036020.1 // Sb01g042050.1 // Sb04g032590.1 // Sb01g003750.1
GO:0048523	P	negative regulation of cellular process	264	5065	898	26245	2.2e-09	3.3e-07	// Sb06g017490.1 // Sb04g035230.1 // Sb02g031190.1 // Sb10g001960.2 // Sb10g001960.3 // Sb09g026730.1 // Sb01g008840.1 // Sb07g002090.1 // Sb06g014420.1 // Sb03g009170.1 // Sb01g001050.1 // Sb04g009050.1 // Sb01g013730.1 // Sb10g001000.1 // Sb10g030240.1 // Sb04g036050.1 // Sb02g043840.1 // Sb02g038250.1 // Sb03g009850.1 // Sb05g020860.1 // Sb08g005200.1 // Sb06g018020.1 // Sb05g019540.1 // Sb06g…
GO:0046394	P	carboxylic acid biosynthetic process	201	5065	637	26245	2.2e-09	3.3e-07	// Sb03g042440.1 // Sb06g030260.1 // Sb01g033050.1 // Sb07g022500.1 // Sb03g025720.1 // Sb04g038440.1 // Sb04g007290.1 // Sb09g029170.1 // Sb03g031310.1 // Sb04g007190.1 // Sb06g030920.1 // Sb01g038010.1 // Sb05g025240.1 // Sb10g022160.2 // Sb07g024340.1 // Sb01g005650.1 // Sb03g039820.1 // Sb10g024680.1 // Sb04g026930.1 // Sb01g011050.1 // Sb03g029720.1 // Sb10g005100.1 // Sb01g037570.1 // Sb06g…
GO:0016053	P	organic acid biosynthetic process	201	5065	637	26245	2.2e-09	3.3e-07	// Sb03g042440.1 // Sb06g030260.1 // Sb01g033050.1 // Sb07g022500.1 // Sb03g025720.1 // Sb04g038440.1 // Sb04g007290.1 // Sb09g029170.1 // Sb03g031310.1 // Sb04g007190.1 // Sb06g030920.1 // Sb01g038010.1 // Sb05g025240.1 // Sb10g022160.2 // Sb07g024340.1 // Sb01g005650.1 // Sb03g039820.1 // Sb10g024680.1 // Sb04g026930.1 // Sb01g011050.1 // Sb03g029720.1 // Sb10g005100.1 // Sb01g037570.1 // Sb06g…
GO:0050789	P	regulation of biological process	1455	5065	6509	26245	3.4e-09	5e-07	// Sb02g036430.1 // Sb01g014940.1 // Sb03g036440.1 // Sb01g015470.1 // Sb07g005380.1 // Sb08g005080.1 // Sb06g014420.1 // Sb02g025010.1 // Sb10g006260.1 // Sb04g001740.1 // Sb01g028750.1 // Sb06g025380.1 // Sb03g030020.1 // Sb08g004910.1 // Sb09g000820.1 // Sb01g003900.2 // Sb05g022850.1 // Sb06g020520.1 // Sb01g019790.1 // Sb02g030380.1 // Sb10g028930.1 // Sb02g031050.1 // Sb03g031860.1 // Sb01g…
GO:0007051	P	spindle organization	86	5065	201	26245	3.5e-09	5.1e-07	// Sb01g032730.1 // Sb09g004420.1 // Sb07g001980.1 // Sb04g009940.1 // Sb02g043840.1 // Sb07g020280.1 // Sb03g040550.2 // Sb07g028330.1 // Sb01g041430.1 // Sb02g009810.1 // Sb03g042710.1 // Sb07g025410.1 // Sb03g031320.1 // Sb10g006840.1 // Sb09g016600.1 // Sb06g021970.1 // Sb03g044240.1 // Sb01g040250.1 // Sb09g028530.1 // Sb09g001270.1 // Sb09g027060.2 // Sb01g039540.1 // Sb06g016660.1 // Sb02g…
GO:0006066	P	alcohol metabolic process	193	5065	611	26245	4.4e-09	6.3e-07	// Sb03g034190.1 // Sb03g029570.1 // Sb01g033360.2 // Sb03g007010.1 // Sb02g029470.1 // Sb01g010280.1 // Sb04g023180.1 // Sb06g001120.1 // Sb06g034170.1 // Sb05g008760.1 // Sb01g049310.1 // Sb01g020460.1 // Sb03g012980.1 // Sb03g026410.1 // Sb08g002250.1 // Sb03g003140.1 // Sb09g026080.1 // Sb04g037050.1 // Sb01g027830.1 // Sb01g039930.1 // Sb01g002480.1 // Sb02g005380.1 // Sb09g029600.1 // Sb01g…
GO:0007052	P	mitotic spindle organization	77	5065	172	26245	4.9e-09	7e-07	// Sb01g047680.1 // Sb01g032730.1 // Sb03g001570.1 // Sb03g044240.1 // Sb01g018110.1 // Sb07g003680.1 // Sb04g012700.1 // Sb06g022770.1 // Sb10g006840.1 // Sb09g027060.2 // Sb07g028330.1 // Sb02g003850.1 // Sb01g039540.1 // Sb06g016660.1 // Sb09g028530.1 // Sb01g041430.1 // Sb03g009490.1 // Sb02g039000.1 // Sb01g036250.1 // Sb01g001040.1 // Sb01g049370.1 // Sb04g009940.1 // Sb02g043840.1 // Sb07g…
GO:0006091	P	generation of precursor metabolites and energy	188	5065	592	26245	5e-09	7.1e-07	// Sb03g029570.1 // Sb03g020210.1 // Sb06g001280.1 // Sb02g029470.1 // Sb04g033650.1 // Sb02g021090.1 // Sb04g008330.1 // Sb06g001120.1 // Sb05g008760.1 // Sb04g008720.1 // Sb01g037220.1 // Sb06g020150.1 // Sb03g033090.1 // Sb03g029840.1 // Sb01g039890.1 // Sb02g037410.1 // Sb04g019560.1 // Sb03g026410.1 // Sb03g003140.1 // Sb09g026080.1 // Sb09g026150.1 // Sb10g000420.1 // Sb01g039930.1 // Sb02g…
GO:0006519	P	cellular amino acid and derivative metabolic process	328	5065	1185	26245	5.8e-09	8.1e-07	// Sb02g014910.1 // Sb10g024430.1 // Sb03g001240.1 // Sb06g030260.1 // Sb01g023750.3 // Sb03g004600.1 // Sb01g005370.2 // Sb04g038440.1 // Sb06g021340.1 // Sb02g040170.1 // Sb05g001215.1 // Sb09g029170.1 // Sb03g031310.1 // Sb03g009170.1 // Sb03g031940.1 // Sb06g030920.1 // Sb02g025010.1 // Sb06g034170.1 // Sb01g038010.1 // Sb05g025240.1 // Sb08g002620.2 // Sb01g038510.1 // Sb06g021540.1 // Sb07g…
GO:0007017	P	microtubule-based process	144	5065	419	26245	6e-09	8.4e-07	// Sb01g032730.1 // Sb09g019760.1 // Sb09g004420.1 // Sb04g001690.1 // Sb07g001980.1 // Sb04g009940.1 // Sb02g043840.1 // Sb03g009850.1 // Sb04g037170.1 // Sb04g004520.1 // Sb01g006310.1 // Sb07g020280.1 // Sb01g015490.1 // Sb03g040550.2 // Sb06g024310.1 // Sb02g000560.1 // Sb01g012740.1 // Sb03g011510.2 // Sb01g041430.1 // Sb04g037570.1 // Sb02g009810.1 // Sb03g025960.1 // Sb06g030360.1 // Sb02g…
GO:0006913	P	nucleocytoplasmic transport	90	5065	219	26245	7.2e-09	9.9e-07	// Sb04g033160.1 // Sb03g027820.1 // Sb07g004890.2 // Sb08g021890.1 // Sb01g003800.1 // Sb09g022670.1 // Sb01g043360.1 // Sb02g006780.1 // Sb03g025350.1 // Sb09g025400.1 // Sb03g029530.3 // Sb03g029530.2 // Sb01g042020.1 // Sb06g034200.1 // Sb03g040330.1 // Sb01g011530.1 // Sb09g016600.1 // Sb04g008580.1 // Sb09g025790.1 // Sb01g010190.1 // Sb09g006380.1 // Sb09g004010.1 // Sb01g035410.2 // Sb01g…
GO:0050790	P	regulation of catalytic activity	121	5065	333	26245	7.9e-09	1.1e-06	// Sb09g020530.1 // Sb09g020530.2 // Sb04g035230.1 // Sb01g000600.1 // Sb02g040870.1 // Sb02g034490.2 // Sb10g001960.2 // Sb10g001960.3 // Sb10g003810.1 // Sb07g002090.1 // Sb01g010680.1 // Sb01g001050.1 // Sb02g043840.1 // Sb06g025110.1 // Sb09g020540.1 // Sb10g003770.1 // Sb02g029840.1 // Sb04g005450.1 // Sb01g027860.2 // Sb03g037640.1 // Sb07g024900.1 // Sb02g025810.1 // Sb06g020520.1 // Sb10g…
GO:0051169	P	nuclear transport	90	5065	220	26245	8.5e-09	1.2e-06	// Sb04g033160.1 // Sb03g027820.1 // Sb07g004890.2 // Sb08g021890.1 // Sb01g003800.1 // Sb09g022670.1 // Sb01g043360.1 // Sb02g006780.1 // Sb03g025350.1 // Sb09g025400.1 // Sb03g029530.3 // Sb03g029530.2 // Sb01g042020.1 // Sb06g034200.1 // Sb03g040330.1 // Sb01g011530.1 // Sb09g016600.1 // Sb04g008580.1 // Sb09g025790.1 // Sb01g010190.1 // Sb09g006380.1 // Sb09g004010.1 // Sb01g035410.2 // Sb01g…
GO:0065009	P	regulation of molecular function	138	5065	402	26245	1.3e-08	1.8e-06	// Sb09g020530.1 // Sb09g020530.2 // Sb04g035230.1 // Sb01g000600.1 // Sb02g040870.1 // Sb02g034490.2 // Sb10g001960.2 // Sb10g001960.3 // Sb09g029950.1 // Sb10g003810.1 // Sb07g002090.1 // Sb01g010680.1 // Sb01g001050.1 // Sb02g022770.1 // Sb02g043840.1 // Sb01g048570.1 // Sb06g025110.1 // Sb09g020540.1 // Sb10g003770.1 // Sb02g029840.1 // Sb04g005450.1 // Sb01g027860.2 // Sb01g028230.1 // Sb03g…
GO:0009628	P	response to abiotic stimulus	598	5065	2423	26245	1.7e-08	2.2e-06	// Sb03g040880.1 // Sb06g024400.1 // Sb10g003790.1 // Sb05g026820.1 // Sb10g028010.1 // Sb09g000750.1 // Sb07g000290.1 // Sb09g000960.1 // Sb03g032510.1 // Sb02g043840.1 // Sb09g004470.1 // Sb03g038870.1 // Sb10g008580.1 // Sb01g028750.1 // Sb06g025380.1 // Sb09g028400.1 // Sb04g005620.1 // Sb04g005450.1 // Sb01g012300.2 // Sb01g002400.1 // Sb03g047270.1 // Sb04g026650.1 // Sb01g010660.1 // Sb03g…
GO:0031145	P	anaphase-promoting complex-dependent proteasomal ubiquitin-dependent protein catabolic process	45	5065	76	26245	1.8e-08	2.4e-06	// Sb10g005010.1 // Sb04g035230.1 // Sb04g036320.1 // Sb02g040990.1 // Sb07g024800.1 // Sb06g027940.1 // Sb04g025090.1 // Sb06g020620.1 // Sb01g001050.1 // Sb07g026360.1 // Sb01g043050.1 // Sb04g005590.1 // Sb02g043840.1 // Sb04g002770.1 // Sb04g003410.1 // Sb05g024560.1 // Sb10g002920.1 // Sb07g006370.1 // Sb08g020840.1 // Sb02g029840.1 // Sb10g002700.1 // Sb01g027860.2 // Sb03g037640.1 // Sb07g…
GO:0051351	P	positive regulation of ligase activity	46	5065	79	26245	1.9e-08	2.4e-06	// Sb10g005010.1 // Sb04g035230.1 // Sb04g036320.1 // Sb02g040990.1 // Sb07g024800.1 // Sb06g027940.1 // Sb04g025090.1 // Sb06g020620.1 // Sb01g001050.1 // Sb07g026360.1 // Sb01g043050.1 // Sb04g005590.1 // Sb02g043840.1 // Sb04g002770.1 // Sb04g003410.1 // Sb05g024560.1 // Sb07g006370.1 // Sb02g021080.1 // Sb08g020840.1 // Sb02g029840.1 // Sb03g038230.1 // Sb10g002700.1 // Sb01g027860.2 // Sb03g…
GO:0043086	P	negative regulation of catalytic activity	75	5065	173	26245	2.2e-08	2.9e-06	// Sb10g005010.1 // Sb09g021400.1 // Sb04g035230.1 // Sb04g036320.1 // Sb02g040990.1 // Sb10g001960.2 // Sb10g001960.3 // Sb07g006120.1 // Sb10g031090.1 // Sb07g024800.1 // Sb07g002090.1 // Sb06g027940.1 // Sb04g025090.1 // Sb06g020620.1 // Sb01g001050.1 // Sb07g026360.1 // Sb01g043050.1 // Sb02g009600.1 // Sb04g005590.1 // Sb02g043840.1 // Sb02g005470.1 // Sb04g002770.1 // Sb04g003410.1 // Sb06g…
GO:0051443	P	positive regulation of ubiquitin-protein ligase activity	45	5065	77	26245	2.4e-08	3.1e-06	// Sb10g005010.1 // Sb04g035230.1 // Sb04g036320.1 // Sb02g040990.1 // Sb07g024800.1 // Sb06g027940.1 // Sb04g025090.1 // Sb06g020620.1 // Sb01g001050.1 // Sb07g026360.1 // Sb01g043050.1 // Sb04g005590.1 // Sb02g043840.1 // Sb04g002770.1 // Sb04g003410.1 // Sb05g024560.1 // Sb07g006370.1 // Sb02g021080.1 // Sb08g020840.1 // Sb02g029840.1 // Sb10g002700.1 // Sb01g027860.2 // Sb03g037640.1 // Sb07g…
GO:0005996	P	monosaccharide metabolic process	135	5065	397	26245	3e-08	3.8e-06	// Sb03g034190.1 // Sb03g029570.1 // Sb02g029470.1 // Sb01g010280.1 // Sb04g023180.1 // Sb06g001120.1 // Sb05g008760.1 // Sb01g020460.1 // Sb03g012980.1 // Sb03g026410.1 // Sb03g003140.1 // Sb09g026080.1 // Sb09g026150.1 // Sb01g039930.1 // Sb01g002480.1 // Sb02g005380.1 // Sb01g035380.1 // Sb03g039770.1 // Sb02g002660.1 // Sb01g039340.1 // Sb03g008050.1 // Sb09g006030.1 // Sb04g031900.1 // Sb07g…
GO:0022618	P	ribonucleoprotein complex assembly	66	5065	144	26245	3e-08	3.8e-06	// Sb01g032730.1 // Sb03g045340.1 // Sb0514s002010.1 // Sb01g040250.1 // Sb03g030230.1 // Sb01g035280.1 // Sb09g001910.1 // Sb09g024910.1 // Sb05g027730.1 // Sb02g003850.1 // Sb04g025800.1 // Sb09g001920.1 // Sb09g004270.1 // Sb02g039000.1 // Sb03g009550.1 // Sb03g005040.1 // Sb06g019630.2 // Sb03g031320.1 // Sb02g039270.1 // Sb04g025410.1 // Sb07g020280.1 // Sb07g001330.1 // Sb09g021560.1 // Sb0…
GO:0000226	P	microtubule cytoskeleton organization	111	5065	305	26245	3e-08	3.8e-06	// Sb01g032730.1 // Sb09g019760.1 // Sb09g004420.1 // Sb04g001690.1 // Sb07g001980.1 // Sb04g009940.1 // Sb02g043840.1 // Sb04g037170.1 // Sb07g020280.1 // Sb03g040550.2 // Sb02g000560.1 // Sb01g041430.1 // Sb04g037570.1 // Sb02g009810.1 // Sb03g025960.1 // Sb06g030360.1 // Sb07g025410.1 // Sb03g031320.1 // Sb10g006840.1 // Sb09g016600.1 // Sb06g021970.1 // Sb03g044240.1 // Sb01g040250.1 // Sb09g…
GO:0051436	P	negative regulation of ubiquitin-protein ligase activity during mitotic cell cycle	45	5065	78	26245	3.3e-08	4e-06	// Sb10g005010.1 // Sb04g035230.1 // Sb04g036320.1 // Sb02g040990.1 // Sb07g024800.1 // Sb06g027940.1 // Sb04g025090.1 // Sb06g020620.1 // Sb01g001050.1 // Sb07g026360.1 // Sb01g043050.1 // Sb04g005590.1 // Sb02g043840.1 // Sb04g002770.1 // Sb04g003410.1 // Sb05g024560.1 // Sb10g002920.1 // Sb07g006370.1 // Sb08g020840.1 // Sb02g029840.1 // Sb10g002700.1 // Sb01g027860.2 // Sb03g037640.1 // Sb07g…
GO:0051444	P	negative regulation of ubiquitin-protein ligase activity	45	5065	79	26245	4.3e-08	5.1e-06	// Sb10g005010.1 // Sb04g035230.1 // Sb04g036320.1 // Sb02g040990.1 // Sb07g024800.1 // Sb06g027940.1 // Sb04g025090.1 // Sb06g020620.1 // Sb01g001050.1 // Sb07g026360.1 // Sb01g043050.1 // Sb04g005590.1 // Sb02g043840.1 // Sb04g002770.1 // Sb04g003410.1 // Sb05g024560.1 // Sb10g002920.1 // Sb07g006370.1 // Sb08g020840.1 // Sb02g029840.1 // Sb10g002700.1 // Sb01g027860.2 // Sb03g037640.1 // Sb07g…
GO:0051437	P	positive regulation of ubiquitin-protein ligase activity during mitotic cell cycle	43	5065	73	26245	4.2e-08	5.1e-06	// Sb10g005010.1 // Sb04g035230.1 // Sb04g036320.1 // Sb02g040990.1 // Sb07g024800.1 // Sb06g027940.1 // Sb04g025090.1 // Sb06g020620.1 // Sb01g001050.1 // Sb07g026360.1 // Sb01g043050.1 // Sb07g006370.1 // Sb02g043840.1 // Sb04g002770.1 // Sb04g003410.1 // Sb05g024560.1 // Sb04g005590.1 // Sb08g020840.1 // Sb02g029840.1 // Sb10g002700.1 // Sb01g027860.2 // Sb03g037640.1 // Sb07g024900.1 // Sb07g…
GO:0065007	P	biological regulation	1616	5065	7386	26245	4.2e-08	5.1e-06	// Sb02g036430.1 // Sb01g014940.1 // Sb03g036440.1 // Sb01g015470.1 // Sb07g005380.1 // Sb08g005080.1 // Sb06g014420.1 // Sb02g025010.1 // Sb03g045940.1 // Sb10g006260.1 // Sb04g001740.1 // Sb01g028750.1 // Sb06g025380.1 // Sb01g038580.1 // Sb08g001870.1 // Sb03g030020.1 // Sb08g004910.1 // Sb09g000820.1 // Sb05g022850.1 // Sb06g020520.1 // Sb01g019790.1 // Sb06g020636.1 // Sb02g030380.1 // Sb10g…
GO:0051352	P	negative regulation of ligase activity	45	5065	79	26245	4.3e-08	5.1e-06	// Sb10g005010.1 // Sb04g035230.1 // Sb04g036320.1 // Sb02g040990.1 // Sb07g024800.1 // Sb06g027940.1 // Sb04g025090.1 // Sb06g020620.1 // Sb01g001050.1 // Sb07g026360.1 // Sb01g043050.1 // Sb04g005590.1 // Sb02g043840.1 // Sb04g002770.1 // Sb04g003410.1 // Sb05g024560.1 // Sb10g002920.1 // Sb07g006370.1 // Sb08g020840.1 // Sb02g029840.1 // Sb10g002700.1 // Sb01g027860.2 // Sb03g037640.1 // Sb07g…
GO:0051340	P	regulation of ligase activity	49	5065	91	26245	4.2e-08	5.1e-06	// Sb10g005010.1 // Sb04g035230.1 // Sb04g036320.1 // Sb02g040990.1 // Sb02g035840.1 // Sb07g024800.1 // Sb06g027940.1 // Sb04g025090.1 // Sb06g020620.1 // Sb01g001050.1 // Sb07g026360.1 // Sb01g043050.1 // Sb04g005590.1 // Sb02g043840.1 // Sb04g002770.1 // Sb04g003410.1 // Sb05g024560.1 // Sb10g002920.1 // Sb07g006370.1 // Sb02g021080.1 // Sb08g020840.1 // Sb02g029840.1 // Sb03g038230.1 // Sb10g…
GO:0034637	P	cellular carbohydrate biosynthetic process	126	5065	365	26245	4.3e-08	5.1e-06	// Sb03g044520.1 // Sb03g038960.3 // Sb01g010280.1 // Sb01g020460.1 // Sb08g017750.1 // Sb03g012980.1 // Sb02g029780.1 // Sb08g001870.1 // Sb03g044530.1 // Sb02g006330.1 // Sb09g027450.1 // Sb01g035380.1 // Sb07g028620.1 // Sb01g048390.1 // Sb01g039340.1 // Sb04g031900.1 // Sb01g032570.1 // Sb09g027440.1 // Sb06g021440.1 // Sb09g002210.3 // Sb01g037870.1 // Sb01g044290.1 // Sb09g025790.1 // Sb01g…
GO:0006605	P	protein targeting	109	5065	301	26245	4.9e-08	5.8e-06	// Sb04g024940.1 // Sb03g025490.1 // Sb03g036440.1 // Sb01g008840.1 // Sb07g004890.2 // Sb02g038750.1 // Sb02g032420.1 // Sb09g022490.1 // Sb02g003110.2 // Sb03g027900.1 // Sb06g033280.1 // Sb02g006780.1 // Sb01g001670.1 // Sb03g029530.3 // Sb03g029530.2 // Sb01g044800.2 // Sb01g043060.1 // Sb01g050330.1 // Sb03g032670.1 // Sb01g011530.1 // Sb01g041460.1 // Sb04g005930.1 // Sb09g016600.1 // Sb04g…
GO:0044093	P	positive regulation of molecular function	72	5065	167	26245	5e-08	5.8e-06	// Sb10g005010.1 // Sb04g035230.1 // Sb04g036320.1 // Sb01g046840.1 // Sb02g040870.1 // Sb02g040990.1 // Sb07g006370.1 // Sb07g024800.1 // Sb06g027940.1 // Sb04g025090.1 // Sb06g020620.1 // Sb01g009760.1 // Sb01g001050.1 // Sb07g026360.1 // Sb01g043050.1 // Sb04g005590.1 // Sb02g043840.1 // Sb03g043250.1 // Sb04g002770.1 // Sb04g003410.1 // Sb02g037850.1 // Sb05g024560.1 // Sb01g046910.1 // Sb09g…
GO:0005975	P	carbohydrate metabolic process	381	5065	1452	26245	5.1e-08	5.9e-06	// Sb07g001140.1 // Sb03g011040.1 // Sb04g023180.1 // Sb01g008030.5 // Sb05g008760.1 // Sb06g015880.1 // Sb01g038580.1 // Sb08g001870.1 // Sb02g035160.1 // Sb07g021610.1 // Sb04g035020.1 // Sb02g024730.1 // Sb10g010600.1 // Sb08g004410.1 // Sb01g039340.1 // Sb03g011180.1 // Sb09g006030.1 // Sb10g028550.1 // Sb01g032570.1 // Sb04g004750.1 // Sb06g020720.1 // Sb07g025970.2 // Sb09g029240.1 // Sb01g…
GO:0051438	P	regulation of ubiquitin-protein ligase activity	48	5065	89	26245	5.6e-08	6.4e-06	// Sb10g005010.1 // Sb04g035230.1 // Sb04g036320.1 // Sb02g040990.1 // Sb02g035840.1 // Sb07g024800.1 // Sb06g027940.1 // Sb04g025090.1 // Sb06g020620.1 // Sb01g001050.1 // Sb07g026360.1 // Sb01g043050.1 // Sb04g005590.1 // Sb02g043840.1 // Sb04g002770.1 // Sb04g003410.1 // Sb05g024560.1 // Sb10g002920.1 // Sb07g006370.1 // Sb02g021080.1 // Sb08g020840.1 // Sb02g029840.1 // Sb10g002700.1 // Sb01g…
GO:0045333	P	cellular respiration	64	5065	141	26245	6.3e-08	7.2e-06	// Sb03g029570.1 // Sb01g010010.1 // Sb03g020210.1 // Sb06g001280.1 // Sb04g008720.1 // Sb08g003963.1 // Sb05g020380.1 // Sb03g047310.1 // Sb06g022050.1 // Sb02g021090.1 // Sb06g020150.2 // Sb03g029840.1 // Sb02g037780.1 // Sb09g026320.1 // Sb03g014430.1 // Sb06g020150.1 // Sb03g033090.1 // Sb01g035950.2 // Sb02g006530.1 // Sb06g013940.1 // Sb04g008330.1 // Sb01g043660.1 // Sb02g002570.1 // Sb07g…
GO:0032502	P	developmental process	1184	5065	5263	26245	6.8e-08	7.7e-06	// Sb03g040880.1 // Sb02g036430.1 // Sb02g036000.1 // Sb09g022770.2 // Sb03g036440.1 // Sb09g004420.1 // Sb04g025660.1 // Sb01g015470.1 // Sb07g005380.1 // Sb06g014420.1 // Sb04g037720.1 // Sb09g000750.1 // Sb06g013920.1 // Sb01g048190.1 // Sb08g018270.1 // Sb02g033960.1 // Sb10g027220.1 // Sb06g024540.1 // Sb10g030410.1 // Sb05g019540.1 // Sb03g040410.1 // Sb05g012740.1 // Sb04g024940.1 // Sb02g…
GO:0048522	P	positive regulation of cellular process	181	5065	590	26245	7.1e-08	8e-06	// Sb10g024430.1 // Sb04g035230.1 // Sb09g022770.2 // Sb01g011530.1 // Sb10g001960.2 // Sb10g001960.3 // Sb02g010100.2 // Sb01g001050.1 // Sb02g025010.1 // Sb02g033960.1 // Sb03g009850.1 // Sb06g018020.1 // Sb01g049880.1 // Sb10g003770.1 // Sb02g029840.1 // Sb07g021610.1 // Sb01g027860.2 // Sb01g028230.1 // Sb03g037640.1 // Sb07g024900.1 // Sb01g046910.1 // Sb07g027490.1 // Sb02g024730.1 // Sb03g…
GO:0051439	P	regulation of ubiquitin-protein ligase activity during mitotic cell cycle	46	5065	84	26245	7.4e-08	8.3e-06	// Sb10g005010.1 // Sb04g035230.1 // Sb04g036320.1 // Sb02g040990.1 // Sb02g035840.1 // Sb07g024800.1 // Sb06g027940.1 // Sb04g025090.1 // Sb06g020620.1 // Sb01g001050.1 // Sb07g026360.1 // Sb01g043050.1 // Sb04g005590.1 // Sb02g043840.1 // Sb04g002770.1 // Sb04g003410.1 // Sb05g024560.1 // Sb10g002920.1 // Sb07g006370.1 // Sb08g020840.1 // Sb02g029840.1 // Sb10g002700.1 // Sb01g027860.2 // Sb03g…
GO:0007264	P	small GTPase mediated signal transduction	81	5065	202	26245	9.1e-08	1e-05	// Sb09g007420.1 // Sb09g020530.1 // Sb09g020530.2 // Sb04g033160.1 // Sb09g000540.1 // Sb09g020540.1 // Sb10g021730.1 // Sb02g036460.1 // Sb01g027720.1 // Sb04g002400.1 // Sb03g009760.1 // Sb01g003770.1 // Sb01g046830.1 // Sb0012s021070.1 // Sb01g012480.1 // Sb02g006540.1 // Sb04g001690.1 // Sb09g028560.1 // Sb04g030910.1 // Sb07g026600.1 // Sb01g028250.1 // Sb02g007030.2 // Sb07g008560.1 // Sb0…
GO:0007242	P	intracellular signaling cascade	373	5065	1430	26245	1.2e-07	1.3e-05	// Sb09g022770.2 // Sb09g029950.1 // Sb08g005080.1 // Sb06g014420.1 // Sb02g033960.1 // Sb10g027220.1 // Sb03g038870.1 // Sb03g012890.1 // Sb05g019540.1 // Sb01g028750.1 // Sb09g028400.1 // Sb04g005450.1 // Sb03g047270.1 // Sb06g020520.1 // Sb01g010660.1 // Sb10g021750.1 // Sb01g008840.1 // Sb04g008790.1 // Sb02g042540.1 // Sb03g009760.1 // Sb01g004150.1 // Sb01g038750.1 // Sb01g011530.1 // Sb06g…
GO:0009409	P	response to cold	188	5065	625	26245	1.2e-07	1.4e-05	// Sb03g029570.1 // Sb02g014910.1 // Sb10g028780.1 // Sb04g004520.1 // Sb03g003650.1 // Sb04g011100.1 // Sb02g012080.1 // Sb07g000400.2 // Sb10g003810.1 // Sb04g005510.1 // Sb10g009140.1 // Sb01g010280.1 // Sb02g030380.1 // Sb09g004470.1 // Sb08g005200.1 // Sb10g011530.1 // Sb01g028750.1 // Sb06g015880.1 // Sb04g004690.2 // Sb03g035220.1 // Sb01g012300.2 // Sb04g005370.1 // Sb05g002450.1 // Sb03g…
GO:0070887	P	cellular response to chemical stimulus	262	5065	941	26245	1.4e-07	1.5e-05	// Sb02g037350.1 // Sb02g036730.1 // Sb10g024430.1 // Sb10g028780.1 // Sb01g046840.1 // Sb10g001960.2 // Sb10g001960.3 // Sb09g029950.1 // Sb10g021750.1 // Sb08g005080.1 // Sb06g014420.1 // Sb04g001690.1 // Sb09g005430.1 // Sb01g000700.1 // Sb03g037580.1 // Sb01g038010.1 // Sb05g001840.1 // Sb10g027220.1 // Sb09g030050.1 // Sb06g031060.1 // Sb08g005200.1 // Sb01g010930.1 // Sb01g048570.1 // Sb01g…
GO:0022402	P	cell cycle process	221	5065	765	26245	1.4e-07	1.5e-05	// Sb01g032730.1 // Sb04g035230.1 // Sb10g002920.1 // Sb10g003810.1 // Sb07g004890.2 // Sb01g001050.1 // Sb07g001980.1 // Sb04g009940.1 // Sb02g043840.1 // Sb04g032100.1 // Sb02g035840.1 // Sb03g039200.1 // Sb06g028430.1 // Sb01g043360.1 // Sb01g017770.1 // Sb10g003770.1 // Sb04g026160.1 // Sb09g000820.1 // Sb03g040550.2 // Sb01g027860.2 // Sb03g037640.1 // Sb07g024900.1 // Sb10g026400.1 // Sb10g…
GO:0043085	P	positive regulation of catalytic activity	67	5065	156	26245	1.6e-07	1.7e-05	// Sb10g005010.1 // Sb04g035230.1 // Sb04g036320.1 // Sb01g046840.1 // Sb02g040870.1 // Sb02g040990.1 // Sb07g006370.1 // Sb07g024800.1 // Sb06g027940.1 // Sb04g025090.1 // Sb06g020620.1 // Sb01g009760.1 // Sb01g001050.1 // Sb07g026360.1 // Sb01g043050.1 // Sb04g005590.1 // Sb02g043840.1 // Sb03g043250.1 // Sb04g002770.1 // Sb04g003410.1 // Sb05g024560.1 // Sb01g046910.1 // Sb09g026450.1 // Sb06g…
GO:0048519	P	negative regulation of biological process	314	5065	1175	26245	2e-07	2.2e-05	// Sb06g017490.1 // Sb04g035230.1 // Sb03g045340.1 // Sb02g031190.1 // Sb10g001960.2 // Sb10g001960.3 // Sb09g026730.1 // Sb01g008840.1 // Sb07g002090.1 // Sb06g014420.1 // Sb03g009170.1 // Sb01g001050.1 // Sb04g009050.1 // Sb01g013730.1 // Sb10g001000.1 // Sb10g030240.1 // Sb04g038420.1 // Sb04g036050.1 // Sb02g043840.1 // Sb02g038250.1 // Sb03g009850.1 // Sb09g030050.1 // Sb09g025920.1 // Sb06g…
GO:0006732	P	coenzyme metabolic process	110	5065	316	26245	2.1e-07	2.3e-05	// Sb03g034190.1 // Sb03g029570.1 // Sb06g025070.1 // Sb06g001280.1 // Sb01g017810.1 // Sb02g029470.1 // Sb04g008330.1 // Sb04g023180.1 // Sb05g016730.1 // Sb01g049310.1 // Sb06g020150.2 // Sb06g020150.1 // Sb03g029840.1 // Sb02g000720.1 // Sb04g025100.3 // Sb07g004260.1 // Sb07g004820.1 // Sb10g000420.1 // Sb08g010860.1 // Sb09g002470.1 // Sb02g037480.1 // Sb06g023310.1 // Sb06g031800.1 // Sb02g…
GO:0006007	P	glucose catabolic process	78	5065	197	26245	2.3e-07	2.4e-05	// Sb03g034190.1 // Sb03g029570.1 // Sb03g011130.1 // Sb08g017020.1 // Sb10g008850.1 // Sb10g002220.1 // Sb08g021770.1 // Sb10g001050.2 // Sb02g029470.1 // Sb02g031030.1 // Sb03g045420.1 // Sb04g019020.1 // Sb03g039480.1 // Sb01g045920.2 // Sb09g004610.1 // Sb04g023180.1 // Sb09g005810.1 // Sb05g002900.1 // Sb06g001120.1 // Sb10g026710.3 // Sb05g002760.1 // Sb10g002460.1 // Sb05g008760.1 // Sb01g…
GO:0019320	P	hexose catabolic process	78	5065	197	26245	2.3e-07	2.4e-05	// Sb03g034190.1 // Sb03g029570.1 // Sb03g011130.1 // Sb08g017020.1 // Sb10g008850.1 // Sb10g002220.1 // Sb08g021770.1 // Sb10g001050.2 // Sb02g029470.1 // Sb02g031030.1 // Sb03g045420.1 // Sb04g019020.1 // Sb03g039480.1 // Sb01g045920.2 // Sb09g004610.1 // Sb04g023180.1 // Sb09g005810.1 // Sb05g002900.1 // Sb06g001120.1 // Sb10g026710.3 // Sb05g002760.1 // Sb10g002460.1 // Sb05g008760.1 // Sb01g…
GO:0015980	P	energy derivation by oxidation of organic compounds	76	5065	190	26245	2.4e-07	2.5e-05	// Sb03g029570.1 // Sb08g003963.1 // Sb03g020210.1 // Sb06g001280.1 // Sb06g031050.1 // Sb03g012420.2 // Sb05g020380.1 // Sb03g047310.1 // Sb10g004490.1 // Sb02g021090.1 // Sb04g026360.1 // Sb06g011820.1 // Sb02g037780.1 // Sb09g026320.1 // Sb04g008720.1 // Sb03g014430.1 // Sb06g020150.1 // Sb03g033090.1 // Sb01g035950.2 // Sb04g001320.1 // Sb04g019560.1 // Sb02g006530.1 // Sb06g013940.1 // Sb07g…
GO:0018130	P	heterocycle biosynthetic process	66	5065	155	26245	2.5e-07	2.6e-05	// Sb06g014590.1 // Sb01g005150.1 // Sb01g006120.2 // Sb01g037480.2 // Sb03g039820.1 // Sb01g013600.1 // Sb09g020370.1 // Sb06g031800.1 // Sb01g048790.1 // Sb10g023510.1 // Sb02g028140.1 // Sb02g026140.1 // Sb01g045920.2 // Sb04g026360.1 // Sb09g024120.1 // Sb02g005410.1 // Sb02g035700.1 // Sb09g001550.1 // Sb03g029120.1 // Sb10g020910.1 // Sb08g019790.1 // Sb01g041930.1 // Sb03g011110.1 // Sb06g…
GO:0006413	P	translational initiation	51	5065	105	26245	2.7e-07	2.8e-05	// Sb02g028310.1 // Sb02g017910.1 // Sb09g030590.1 // Sb10g028940.1 // Sb02g004110.1 // Sb03g007840.1 // Sb0014s003010.1 // Sb02g043080.1 // Sb01g036250.1 // Sb04g003390.1 // Sb01g049700.1 // Sb06g021850.1 // Sb07g001980.1 // Sb01g019730.1 // Sb02g006500.1 // Sb09g028700.1 // Sb03g030430.1 // Sb04g012700.1 // Sb09g026780.1 // Sb02g031020.1 // Sb08g015410.1 // Sb03g036990.1 // Sb09g024530.1 // Sb0…
GO:0016051	P	carbohydrate biosynthetic process	149	5065	473	26245	2.8e-07	2.8e-05	// Sb03g044520.1 // Sb03g038960.3 // Sb01g010280.1 // Sb02g033160.1 // Sb01g020460.1 // Sb08g017750.1 // Sb03g012980.1 // Sb02g029780.1 // Sb08g001870.1 // Sb04g036540.1 // Sb03g044530.1 // Sb03g020182.1 // Sb02g006330.1 // Sb08g001480.1 // Sb01g035380.1 // Sb07g028620.1 // Sb01g048390.1 // Sb01g039340.1 // Sb04g031900.1 // Sb01g032570.1 // Sb09g027440.1 // Sb06g022680.1 // Sb06g021440.1 // Sb09g…
GO:0043170	P	macromolecule metabolic process	2168	5065	10245	26245	3.1e-07	3.1e-05	// Sb02g036430.1 // Sb01g014940.1 // Sb03g036440.1 // Sb07g001140.1 // Sb01g015470.1 // Sb08g005080.1 // Sb06g014420.1 // Sb04g023180.1 // Sb10g006260.1 // Sb09g004960.1 // Sb06g025380.1 // Sb01g038580.1 // Sb08g001870.1 // Sb03g030020.1 // Sb08g004910.1 // Sb09g000820.1 // Sb03g038150.1 // Sb09g022590.2 // Sb06g020520.1 // Sb04g011560.1 // Sb05g002890.1 // Sb01g023130.1 // Sb01g019790.1 // Sb03g…
// Sb0012s019770.1 // Sb03g011300.1 // Sb03g034230.1 // Sb04g029010.1 // Sb01g046070.1 // Sb03g008660.1 // Sb01g010240.1 // Sb02g037560.1 // Sb01g046020.1 // Sb09g000940.1 // Sb01g040610.1 // Sb02g014260.1 // Sb09g028690.1 // Sb04g025120.1 // Sb02g039390.1 // Sb03g041360.1 // Sb04g025650.1 // Sb02g037670.1 // Sb04g025100.3 // Sb02g002660.1 // Sb08g006500.1 // Sb10g011130.1 // Sb09g004740.1 // Sb0…
GO:0044092	P	negative regulation of molecular function	76	5065	192	26245	3.3e-07	3.3e-05	// Sb10g005010.1 // Sb09g021400.1 // Sb04g035230.1 // Sb04g036320.1 // Sb02g040990.1 // Sb10g001960.2 // Sb10g001960.3 // Sb07g006120.1 // Sb10g031090.1 // Sb07g024800.1 // Sb07g002090.1 // Sb06g027940.1 // Sb04g025090.1 // Sb06g020620.1 // Sb01g001050.1 // Sb07g026360.1 // Sb01g043050.1 // Sb02g009600.1 // Sb04g005590.1 // Sb02g043840.1 // Sb02g005470.1 // Sb04g002770.1 // Sb04g003410.1 // Sb06g…
GO:0006396	P	RNA processing	252	5065	912	26245	3.9e-07	3.9e-05	// Sb02g000210.1 // Sb03g032750.1 // Sb10g001960.2 // Sb10g001960.3 // Sb10g023820.1 // Sb08g002960.1 // Sb04g037690.1 // Sb03g027820.1 // Sb05g013830.1 // Sb07g005510.1 // Sb06g013920.1 // Sb07g025380.1 // Sb04g009940.1 // Sb01g038190.1 // Sb04g007250.1 // Sb01g003800.1 // Sb07g001330.1 // Sb01g037170.1 // Sb02g009590.1 // Sb10g010000.1 // Sb01g017770.1 // Sb01g009400.1 // Sb05g004860.1 // Sb08g…
GO:0010605	P	negative regulation of macromolecule metabolic process	172	5065	572	26245	4.3e-07	4.2e-05	// Sb06g017490.1 // Sb04g035230.1 // Sb02g031190.1 // Sb10g001960.2 // Sb10g001960.3 // Sb09g026730.1 // Sb07g002090.1 // Sb06g014420.1 // Sb09g022600.2 // Sb01g001050.1 // Sb01g013730.1 // Sb04g038420.1 // Sb02g043840.1 // Sb02g038250.1 // Sb10g028040.1 // Sb08g005200.1 // Sb06g018020.1 // Sb05g019540.1 // Sb06g028430.1 // Sb05g012740.1 // Sb04g001820.1 // Sb10g003770.1 // Sb06g018910.1 // Sb09g…
GO:0006457	P	protein folding	117	5065	349	26245	4.3e-07	4.2e-05	// Sb03g042500.1 // Sb09g004370.1 // Sb02g035620.1 // Sb02g040870.1 // Sb09g027210.2 // Sb09g022450.1 // Sb0507s002020.1 // Sb07g027320.1 // Sb01g020010.1 // Sb10g008580.1 // Sb01g003800.1 // Sb06g018020.1 // Sb04g001740.1 // Sb07g028270.1 // Sb04g006540.1 // Sb06g025380.1 // Sb04g000370.2 // Sb05g002890.1 // Sb02g024520.1 // Sb02g012590.1 // Sb04g008790.1 // Sb06g031895.1 // Sb01g017050.1 // Sb0…
GO:0009266	P	response to temperature stimulus	249	5065	902	26245	4.8e-07	4.7e-05	// Sb03g029570.1 // Sb02g014910.1 // Sb10g028780.1 // Sb04g004520.1 // Sb02g040870.1 // Sb03g003650.1 // Sb04g011100.1 // Sb02g012080.1 // Sb07g000400.2 // Sb10g003810.1 // Sb04g005510.1 // Sb10g009140.1 // Sb01g010280.1 // Sb04g030820.1 // Sb01g049020.1 // Sb01g020010.1 // Sb02g043840.1 // Sb09g004470.1 // Sb01g020460.1 // Sb10g008580.1 // Sb08g005200.1 // Sb10g009520.1 // Sb01g028750.1 // Sb06g…
GO:0009611	P	response to wounding	107	5065	312	26245	5.6e-07	5.4e-05	// Sb03g040880.1 // Sb04g003965.1 // Sb08g016830.1 // Sb02g034490.2 // Sb06g014420.1 // Sb09g000750.1 // Sb01g020010.1 // Sb04g002002.1 // Sb01g002170.1 // Sb02g036870.1 // Sb09g001010.1 // Sb06g029870.1 // Sb07g021330.1 // Sb10g016920.1 // Sb09g017500.1 // Sb06g029880.1 // Sb07g018230.1 // Sb01g028230.1 // Sb03g033190.1 // Sb08g000600.1 // Sb05g002890.1 // Sb02g040180.1 // Sb09g001060.1 // Sb08g…
GO:0051186	P	cofactor metabolic process	142	5065	452	26245	6e-07	5.8e-05	// Sb03g034190.1 // Sb03g029570.1 // Sb06g025070.1 // Sb06g001280.1 // Sb02g035700.1 // Sb01g017810.1 // Sb02g029470.1 // Sb04g008330.1 // Sb04g023180.1 // Sb02g005410.1 // Sb01g049310.1 // Sb06g020150.2 // Sb06g020150.1 // Sb03g029840.1 // Sb02g000720.1 // Sb07g002070.1 // Sb07g004260.1 // Sb07g004820.1 // Sb04g037050.1 // Sb10g000420.1 // Sb06g028140.1 // Sb08g010860.1 // Sb09g002470.1 // Sb02g…
GO:0006970	P	response to osmotic stress	185	5065	631	26245	6.4e-07	6.1e-05	// Sb02g036730.1 // Sb10g024430.1 // Sb10g028780.1 // Sb09g022060.1 // Sb01g030530.1 // Sb09g026730.1 // Sb10g003810.1 // Sb05g026820.1 // Sb10g001660.1 // Sb01g000700.1 // Sb10g025280.1 // Sb03g038870.1 // Sb08g005200.1 // Sb03g032290.1 // Sb01g028750.1 // Sb02g000720.1 // Sb04g026480.1 // Sb03g032530.1 // Sb04g001820.1 // Sb04g005450.1 // Sb01g050620.1 // Sb04g018940.1 // Sb08g015580.1 // Sb03g…
GO:0006084	P	acetyl-CoA metabolic process	45	5065	90	26245	7.2e-07	6.8e-05	// Sb03g029570.1 // Sb06g001280.1 // Sb04g008720.1 // Sb03g012420.2 // Sb04g007700.1 // Sb02g029470.1 // Sb06g022050.1 // Sb04g026360.1 // Sb02g030270.1 // Sb08g005050.1 // Sb06g020150.2 // Sb06g020150.1 // Sb03g029840.1 // Sb06g013940.1 // Sb01g043660.1 // Sb02g002570.1 // Sb07g002070.2 // Sb07g002070.1 // Sb03g011050.1 // Sb07g021070.1 // Sb09g004430.1 // Sb09g029110.1 // Sb08g018480.1 // Sb10g…
GO:0009605	P	response to external stimulus	242	5065	881	26245	9.6e-07	9e-05	// Sb03g040880.1 // Sb04g003965.1 // Sb01g000600.1 // Sb08g016830.1 // Sb03g025490.1 // Sb04g026930.1 // Sb02g034490.2 // Sb01g009930.1 // Sb03g007490.1 // Sb09g022450.1 // Sb06g014420.1 // Sb01g010280.1 // Sb04g008330.1 // Sb03g009170.1 // Sb09g000750.1 // Sb03g013120.1 // Sb02g042930.1 // Sb01g020010.1 // Sb02g043840.1 // Sb04g002002.1 // Sb01g002170.1 // Sb02g036870.1 // Sb09g001010.1 // Sb09g…
GO:0006897	P	endocytosis	79	5065	210	26245	9.9e-07	9.3e-05	// Sb04g012700.1 // Sb03g044480.1 // Sb03g000640.1 // Sb02g035880.1 // Sb01g010240.1 // Sb01g010190.1 // Sb01g035280.1 // Sb01g006320.1 // Sb04g002400.1 // Sb10g005060.1 // Sb01g028320.1 // Sb05g007040.1 // Sb01g012480.1 // Sb01g009760.1 // Sb07g000290.1 // Sb09g027960.1 // Sb03g012910.1 // Sb04g030910.1 // Sb01g014140.1 // Sb09g015030.1 // Sb03g028500.1 // Sb04g033230.1 // Sb07g024530.1 // Sb10g…
GO:0048193	P	Golgi vesicle transport	79	5065	211	26245	1.2e-06	0.00011	// Sb04g037580.2 // Sb03g032510.1 // Sb10g022370.1 // Sb04g033160.1 // Sb03g025490.1 // Sb10g029440.1 // Sb01g013020.1 // Sb04g002400.1 // Sb03g009760.1 // Sb05g016000.1 // Sb04g031020.4 // Sb04g036416.1 // Sb07g000290.1 // Sb04g030910.1 // Sb10g008870.1 // Sb02g043460.1 // Sb02g027160.1 // Sb07g026600.1 // Sb04g030690.1 // Sb01g046840.1 // Sb07g008560.1 // Sb01g014140.1 // Sb10g003610.1 // Sb03g…
GO:0010324	P	membrane invagination	79	5065	211	26245	1.2e-06	0.00011	// Sb04g012700.1 // Sb03g044480.1 // Sb03g000640.1 // Sb02g035880.1 // Sb01g010240.1 // Sb01g010190.1 // Sb01g035280.1 // Sb01g006320.1 // Sb04g002400.1 // Sb10g005060.1 // Sb01g028320.1 // Sb05g007040.1 // Sb01g012480.1 // Sb01g009760.1 // Sb07g000290.1 // Sb09g027960.1 // Sb03g012910.1 // Sb04g030910.1 // Sb01g014140.1 // Sb09g015030.1 // Sb03g028500.1 // Sb04g033230.1 // Sb07g024530.1 // Sb10g…
GO:0007049	P	cell cycle	284	5065	1072	26245	1.4e-06	0.00013	// Sb10g008230.2 // Sb02g029140.1 // Sb04g035230.1 // Sb01g046840.1 // Sb10g002920.1 // Sb04g025750.1 // Sb10g003810.1 // Sb07g004890.2 // Sb01g001050.1 // Sb07g001980.1 // Sb10g030150.1 // Sb04g009940.1 // Sb02g043840.1 // Sb09g024180.1 // Sb01g010820.2 // Sb04g032100.1 // Sb03g034880.1 // Sb02g035840.1 // Sb06g018020.1 // Sb06g028430.1 // Sb01g043360.1 // Sb06g025380.1 // Sb01g031820.1 // Sb03g…
GO:0010033	P	response to organic substance	512	5065	2117	26245	1.5e-06	0.00014	// Sb03g040880.1 // Sb02g036430.1 // Sb07g022500.1 // Sb04g034390.1 // Sb09g029950.1 // Sb02g040170.1 // Sb08g005080.1 // Sb06g014420.1 // Sb09g000750.1 // Sb02g043840.1 // Sb10g027220.1 // Sb03g038870.1 // Sb01g048570.1 // Sb05g019540.1 // Sb01g028750.1 // Sb06g015880.1 // Sb02g025720.1 // Sb05g002860.1 // Sb04g001820.1 // Sb04g005620.1 // Sb02g003530.1 // Sb01g002400.1 // Sb06g017700.1 // Sb08g…
GO:0009059	P	macromolecule biosynthetic process	1054	5065	4721	26245	1.6e-06	0.00014	// Sb02g036430.1 // Sb01g014940.1 // Sb01g003780.1 // Sb01g044040.1 // Sb03g044290.1 // Sb01g015470.1 // Sb04g025750.1 // Sb01g004250.1 // Sb08g005080.1 // Sb06g014420.1 // Sb04g022580.1 // Sb02g036590.1 // Sb10g002240.1 // Sb10g027220.1 // Sb06g024540.1 // Sb10g006260.1 // Sb07g003350.1 // Sb03g040410.1 // Sb09g023630.1 // Sb01g038580.1 // Sb01g017770.1 // Sb08g001870.1 // Sb02g006780.1 // Sb04g…
GO:0006417	P	regulation of translation	50	5065	110	26245	1.6e-06	0.00014	// Sb01g008480.1 // Sb01g043590.1 // Sb02g037930.1 // Sb09g030590.1 // Sb10g028940.1 // Sb02g004110.1 // Sb01g046430.1 // Sb0014s003010.1 // Sb07g005390.1 // Sb01g045090.1 // Sb03g030995.1 // Sb04g001220.1 // Sb02g038250.1 // Sb02g033940.1 // Sb04g025410.1 // Sb01g019730.1 // Sb02g006500.1 // Sb09g028700.1 // Sb03g030430.1 // Sb09g026450.1 // Sb01g013180.1 // Sb04g003390.1 // Sb01g017770.1 // Sb0…
GO:0009892	P	negative regulation of metabolic process	180	5065	622	26245	1.8e-06	0.00016	// Sb06g017490.1 // Sb04g035230.1 // Sb02g031190.1 // Sb10g001960.2 // Sb10g001960.3 // Sb09g026730.1 // Sb07g002090.1 // Sb06g014420.1 // Sb09g022600.2 // Sb01g001050.1 // Sb01g013730.1 // Sb04g038420.1 // Sb02g043840.1 // Sb02g038250.1 // Sb03g009850.1 // Sb10g028040.1 // Sb08g005200.1 // Sb06g018020.1 // Sb05g019540.1 // Sb06g028430.1 // Sb05g012740.1 // Sb04g023870.1 // Sb04g001820.1 // Sb10g…
GO:0007010	P	cytoskeleton organization	160	5065	540	26245	2.2e-06	0.00019	// Sb03g040880.1 // Sb04g038300.1 // Sb09g019760.1 // Sb03g036440.1 // Sb09g004420.1 // Sb04g001690.1 // Sb09g000750.1 // Sb07g001980.1 // Sb04g031190.1 // Sb04g009940.1 // Sb02g043840.1 // Sb03g009850.1 // Sb04g037170.1 // Sb07g020280.1 // Sb10g009020.1 // Sb01g015490.1 // Sb03g040550.2 // Sb09g016470.1 // Sb02g000560.1 // Sb01g018110.1 // Sb01g041430.1 // Sb04g037570.1 // Sb02g009810.1 // Sb03g…
GO:0034645	P	cellular macromolecule biosynthetic process	1041	5065	4668	26245	2.2e-06	0.00019	// Sb02g036430.1 // Sb01g014940.1 // Sb01g003780.1 // Sb01g044040.1 // Sb03g044290.1 // Sb01g015470.1 // Sb04g025750.1 // Sb01g004250.1 // Sb08g005080.1 // Sb06g014420.1 // Sb04g022580.1 // Sb02g036590.1 // Sb10g002240.1 // Sb10g027220.1 // Sb06g024540.1 // Sb10g006260.1 // Sb07g003350.1 // Sb03g040410.1 // Sb09g023630.1 // Sb01g038580.1 // Sb01g017770.1 // Sb08g001870.1 // Sb02g006780.1 // Sb04g…
GO:0006096	P	glycolysis	59	5065	143	26245	2.3e-06	0.00021	// Sb03g029570.1 // Sb03g011130.1 // Sb10g008850.1 // Sb08g021770.1 // Sb02g029470.1 // Sb02g031030.1 // Sb03g045420.1 // Sb04g019020.1 // Sb03g039480.1 // Sb09g004610.1 // Sb08g017020.1 // Sb05g002900.1 // Sb06g001120.1 // Sb10g026710.3 // Sb10g002460.1 // Sb05g008760.1 // Sb01g028470.1 // Sb04g025120.1 // Sb02g004550.1 // Sb08g002890.1 // Sb08g002890.2 // Sb04g004690.2 // Sb03g003140.1 // Sb09g…
GO:0040035	P	hermaphrodite genitalia development	64	5065	161	26245	2.4e-06	0.00021	// Sb10g008230.2 // Sb05g002600.1 // Sb07g008100.1 // Sb01g049070.1 // Sb06g020760.1 // Sb04g002400.1 // Sb01g027720.1 // Sb02g043990.1 // Sb01g039540.1 // Sb02g000210.1 // Sb01g015410.1 // Sb04g030910.1 // Sb02g041010.1 // Sb10g005960.1 // Sb03g009850.1 // Sb01g035220.1 // Sb03g004040.1 // Sb03g037480.1 // Sb01g049880.1 // Sb03g003450.1 // Sb02g029780.1 // Sb04g008540.1 // Sb03g040410.1 // Sb03g…
GO:0006911	P	phagocytosis, engulfment	41	5065	83	26245	2.8e-06	0.00024	// Sb01g010190.1 // Sb01g035280.1 // Sb01g006320.1 // Sb01g028320.1 // Sb07g000290.1 // Sb06g016660.1 // Sb02g033180.1 // Sb03g012910.1 // Sb01g014140.1 // Sb07g024530.1 // Sb02g002640.1 // Sb03g011260.1 // Sb02g006500.1 // Sb10g005060.1 // Sb01g007040.1 // Sb08g006370.1 // Sb04g012700.1 // Sb01g013020.1 // Sb01g010390.1 // Sb03g011460.1 // Sb03g003820.1 // Sb03g002780.1 // Sb09g029940.1 // Sb04g…
GO:0007548	P	sex differentiation	81	5065	225	26245	2.9e-06	0.00025	// Sb10g008230.2 // Sb02g037850.1 // Sb05g002600.1 // Sb07g008100.1 // Sb01g049070.1 // Sb06g020760.1 // Sb04g002400.1 // Sb01g027720.1 // Sb09g022450.1 // Sb04g005280.1 // Sb01g039540.1 // Sb02g000210.1 // Sb01g015410.1 // Sb04g030910.1 // Sb10g007100.1 // Sb02g041010.1 // Sb10g005960.1 // Sb03g009850.1 // Sb01g035220.1 // Sb04g019590.1 // Sb03g004040.1 // Sb09g026950.1 // Sb02g031670.1 // Sb01g…
GO:0009651	P	response to salt stress	158	5065	536	26245	3.2e-06	0.00027	// Sb02g036730.1 // Sb10g024430.1 // Sb10g028780.1 // Sb09g022060.1 // Sb01g030530.1 // Sb09g026730.1 // Sb10g003810.1 // Sb05g026820.1 // Sb10g001660.1 // Sb01g000700.1 // Sb10g025280.1 // Sb03g038870.1 // Sb08g005200.1 // Sb10g011530.1 // Sb01g028750.1 // Sb02g000720.1 // Sb04g026480.1 // Sb03g032530.1 // Sb04g001820.1 // Sb01g050620.1 // Sb04g018940.1 // Sb03g033190.1 // Sb08g000600.1 // Sb08g…
GO:0016044	P	cellular membrane organization	135	5065	441	26245	3.4e-06	0.00029	// Sb01g046840.1 // Sb03g025490.1 // Sb04g002400.1 // Sb01g008840.1 // Sb07g004890.2 // Sb01g007040.1 // Sb07g000290.1 // Sb04g031720.1 // Sb09g027370.1 // Sb01g041930.1 // Sb09g024810.1 // Sb03g026410.1 // Sb01g019420.1 // Sb01g010390.1 // Sb02g007513.2 // Sb01g000780.1 // Sb04g036240.1 // Sb01g050050.1 // Sb06g034200.1 // Sb02g010100.2 // Sb03g025850.1 // Sb01g027720.1 // Sb04g038560.1 // Sb06g…
GO:0009886	P	post-embryonic morphogenesis	52	5065	122	26245	4.4e-06	0.00037	// Sb02g005713.1 // Sb02g029630.1 // Sb07g004560.1 // Sb05g007290.1 // Sb06g020750.1 // Sb09g004420.1 // Sb05g009500.1 // Sb06g014420.1 // Sb09g003870.1 // Sb06g017240.1 // Sb02g009600.1 // Sb03g030995.1 // Sb03g032990.1 // Sb03g009850.1 // Sb09g007890.1 // Sb01g047130.1 // Sb02g029020.1 // Sb01g008480.1 // Sb02g037930.1 // Sb04g023870.1 // Sb07g026630.1 // Sb10g011780.1 // Sb09g028500.1 // Sb02g…
GO:0055086	P	nucleobase, nucleoside and nucleotide metabolic process	143	5065	477	26245	4.4e-06	0.00038	// Sb03g034190.1 // Sb09g019760.1 // Sb03g025720.1 // Sb04g025750.1 // Sb03g008050.1 // Sb06g030400.1 // Sb04g023180.1 // Sb04g028610.1 // Sb08g016650.2 // Sb10g002220.1 // Sb08g019790.1 // Sb03g033270.1 // Sb10g028920.1 // Sb03g026410.1 // Sb07g004820.1 // Sb10g000960.2 // Sb01g050620.1 // Sb08g010860.1 // Sb07g023320.1 // Sb09g030620.1 // Sb09g000490.1 // Sb05g027180.1 // Sb07g019110.1 // Sb04g…
GO:0006508	P	proteolysis	311	5065	1213	26245	4.6e-06	0.00039	// Sb04g028600.1 // Sb01g034440.1 // Sb04g035230.1 // Sb09g000960.1 // Sb01g049280.1 // Sb06g023820.1 // Sb03g036440.1 // Sb02g034490.2 // Sb10g003790.1 // Sb07g011900.1 // Sb10g011210.1 // Sb08g004270.1 // Sb06g027830.1 // Sb06g014420.1 // Sb05g013830.1 // Sb03g028480.1 // Sb10g028010.1 // Sb02g010510.1 // Sb09g022600.2 // Sb01g001050.1 // Sb01g022460.1 // Sb01g046910.1 // Sb09g030670.1 // Sb03g…
GO:0006888	P	ER to Golgi vesicle-mediated transport	43	5065	92	26245	4.8e-06	0.0004	// Sb04g037580.2 // Sb04g033160.1 // Sb04g002400.1 // Sb03g009760.1 // Sb07g000290.1 // Sb04g030910.1 // Sb05g016000.1 // Sb02g043460.1 // Sb01g014140.1 // Sb01g046840.1 // Sb07g008560.1 // Sb03g001760.1 // Sb03g025850.1 // Sb10g005060.1 // Sb06g033280.1 // Sb10g023020.1 // Sb01g038550.2 // Sb02g007513.2 // Sb01g010390.1 // Sb10g003610.1 // Sb03g025350.1 // Sb02g005080.1 // Sb03g002780.1 // Sb01g…
GO:0046395	P	carboxylic acid catabolic process	69	5065	184	26245	5.1e-06	0.00042	// Sb03g029570.1 // Sb06g022620.1 // Sb02g003970.1 // Sb03g044410.1 // Sb01g023750.3 // Sb01g013600.1 // Sb03g035220.1 // Sb04g036060.1 // Sb06g021340.1 // Sb10g023130.1 // Sb10g009590.1 // Sb04g026510.1 // Sb09g004840.1 // Sb04g008330.1 // Sb04g023180.1 // Sb02g000780.1 // Sb01g029660.1 // Sb10g007100.1 // Sb05g007005.1 // Sb01g029600.1 // Sb09g007410.1 // Sb04g008710.1 // Sb02g003110.2 // Sb03g…
GO:0016054	P	organic acid catabolic process	69	5065	184	26245	5.1e-06	0.00042	// Sb03g029570.1 // Sb06g022620.1 // Sb02g003970.1 // Sb03g044410.1 // Sb01g023750.3 // Sb01g013600.1 // Sb03g035220.1 // Sb04g036060.1 // Sb06g021340.1 // Sb10g023130.1 // Sb10g009590.1 // Sb04g026510.1 // Sb09g004840.1 // Sb04g008330.1 // Sb04g023180.1 // Sb02g000780.1 // Sb01g029660.1 // Sb10g007100.1 // Sb05g007005.1 // Sb01g029600.1 // Sb09g007410.1 // Sb04g008710.1 // Sb02g003110.2 // Sb03g…
GO:0048731	P	system development	542	5065	2289	26245	5.8e-06	0.00048	// Sb03g040880.1 // Sb02g036000.1 // Sb03g036440.1 // Sb09g004420.1 // Sb10g003790.1 // Sb06g014420.1 // Sb09g000750.1 // Sb08g018270.1 // Sb02g033960.1 // Sb10g027220.1 // Sb03g009670.1 // Sb05g019540.1 // Sb07g022500.1 // Sb02g006780.1 // Sb07g018020.1 // Sb09g000820.1 // Sb02g003530.1 // Sb01g027830.1 // Sb10g003610.1 // Sb02g024870.1 // Sb01g027720.1 // Sb06g024310.1 // Sb02g004800.1 // Sb05g…
GO:0048806	P	genitalia development	65	5065	171	26245	6.6e-06	0.00054	// Sb10g008230.2 // Sb05g002600.1 // Sb07g008100.1 // Sb01g049070.1 // Sb06g020760.1 // Sb04g002400.1 // Sb01g027720.1 // Sb02g043990.1 // Sb01g039540.1 // Sb02g000210.1 // Sb01g015410.1 // Sb04g030910.1 // Sb02g041010.1 // Sb10g005960.1 // Sb03g009850.1 // Sb01g035220.1 // Sb03g004040.1 // Sb03g037480.1 // Sb01g049880.1 // Sb03g003450.1 // Sb02g029780.1 // Sb04g008540.1 // Sb03g040410.1 // Sb03g…
GO:0009753	P	response to jasmonic acid stimulus	114	5065	362	26245	6.7e-06	0.00055	// Sb04g003965.1 // Sb10g028780.1 // Sb09g022060.1 // Sb08g005080.1 // Sb06g014420.1 // Sb01g000700.1 // Sb03g004600.1 // Sb09g030050.1 // Sb06g031060.1 // Sb07g021330.1 // Sb04g026480.1 // Sb02g025720.1 // Sb03g032530.1 // Sb10g024950.1 // Sb02g003530.1 // Sb01g028230.1 // Sb03g033190.1 // Sb08g000600.1 // Sb02g040180.1 // Sb01g029020.1 // Sb06g018040.1 // Sb07g003690.1 // Sb10g003810.1 // Sb03g…
GO:0008283	P	cell proliferation	100	5065	307	26245	7.8e-06	0.00063	// Sb10g008230.2 // Sb06g017490.1 // Sb06g034230.1 // Sb09g020710.1 // Sb01g013730.1 // Sb01g020010.1 // Sb02g043840.1 // Sb03g039200.1 // Sb05g019540.1 // Sb03g030020.1 // Sb07g021610.1 // Sb03g034800.1 // Sb06g024310.1 // Sb07g027490.1 // Sb02g024730.1 // Sb01g019790.1 // Sb01g049280.1 // Sb01g023190.1 // Sb03g040330.1 // Sb06g030360.1 // Sb01g007950.1 // Sb02g033540.1 // Sb08g020510.3 // Sb06g…
GO:0010604	P	positive regulation of macromolecule metabolic process	88	5065	261	26245	9.1e-06	0.00074	// Sb04g035230.1 // Sb09g006020.1 // Sb01g001050.1 // Sb02g043840.1 // Sb03g039200.1 // Sb10g003770.1 // Sb02g029840.1 // Sb07g021610.1 // Sb01g027860.2 // Sb01g028230.1 // Sb03g037640.1 // Sb07g024900.1 // Sb01g046910.1 // Sb02g024730.1 // Sb03g013260.1 // Sb01g049880.1 // Sb06g030360.1 // Sb01g035510.1 // Sb01g011530.1 // Sb07g025410.1 // Sb01g041330.1 // Sb10g006840.1 // Sb02g022290.1 // Sb07g…
GO:0032787	P	monocarboxylic acid metabolic process	184	5065	661	26245	9.8e-06	0.00079	// Sb03g029570.1 // Sb03g042440.1 // Sb01g000600.1 // Sb01g033050.1 // Sb07g022500.1 // Sb10g023190.1 // Sb06g018040.1 // Sb01g017810.1 // Sb02g029470.1 // Sb04g007290.1 // Sb08g005050.1 // Sb03g037040.1 // Sb02g005410.1 // Sb04g018940.1 // Sb06g016990.1 // Sb04g008710.1 // Sb02g003110.2 // Sb03g029840.1 // Sb01g005650.1 // Sb05g008470.1 // Sb04g026930.1 // Sb01g011050.1 // Sb07g021320.2 // Sb10g…
GO:0009063	P	cellular amino acid catabolic process	48	5065	113	26245	1.1e-05	0.00085	// Sb06g022620.1 // Sb02g003970.1 // Sb01g023750.3 // Sb03g035220.1 // Sb04g036060.1 // Sb06g021340.1 // Sb08g005180.1 // Sb10g009590.1 // Sb04g026510.1 // Sb04g026560.1 // Sb04g023180.1 // Sb04g004720.1 // Sb01g029660.1 // Sb05g007005.1 // Sb01g029600.1 // Sb04g026550.1 // Sb03g013290.1 // Sb08g003440.1 // Sb02g005200.1 // Sb01g043660.1 // Sb07g020640.1 // Sb10g023130.2 // Sb10g023130.1 // Sb02g…
GO:0000279	P	M phase	145	5065	496	26245	1.1e-05	0.0009	// Sb01g032730.1 // Sb09g004420.1 // Sb10g003810.1 // Sb07g004890.2 // Sb10g008840.1 // Sb07g001980.1 // Sb04g009940.1 // Sb02g043840.1 // Sb04g032100.1 // Sb03g039200.1 // Sb05g012740.1 // Sb07g020280.1 // Sb09g000820.1 // Sb03g040550.2 // Sb01g027860.2 // Sb02g000560.1 // Sb07g027490.1 // Sb04g000330.1 // Sb01g041430.1 // Sb03g028430.1 // Sb03g027560.1 // Sb02g009810.1 // Sb03g025960.1 // Sb02g…
GO:0006753	P	nucleoside phosphate metabolic process	128	5065	425	26245	1.1e-05	0.0009	// Sb03g034190.1 // Sb09g019760.1 // Sb03g025720.1 // Sb03g008050.1 // Sb06g030400.1 // Sb04g023180.1 // Sb04g028610.1 // Sb08g016650.2 // Sb10g002220.1 // Sb02g025940.1 // Sb03g033270.1 // Sb10g028920.1 // Sb03g026410.1 // Sb07g004820.1 // Sb01g050620.1 // Sb08g010860.1 // Sb07g023320.1 // Sb09g030620.1 // Sb05g027180.1 // Sb07g019110.1 // Sb10g025200.1 // Sb03g002690.1 // Sb07g005700.1 // Sb06g…
GO:0009117	P	nucleotide metabolic process	128	5065	425	26245	1.1e-05	0.0009	// Sb03g034190.1 // Sb09g019760.1 // Sb03g025720.1 // Sb03g008050.1 // Sb06g030400.1 // Sb04g023180.1 // Sb04g028610.1 // Sb08g016650.2 // Sb10g002220.1 // Sb02g025940.1 // Sb03g033270.1 // Sb10g028920.1 // Sb03g026410.1 // Sb07g004820.1 // Sb01g050620.1 // Sb08g010860.1 // Sb07g023320.1 // Sb09g030620.1 // Sb05g027180.1 // Sb07g019110.1 // Sb10g025200.1 // Sb03g002690.1 // Sb07g005700.1 // Sb06g…
GO:0044275	P	cellular carbohydrate catabolic process	89	5065	267	26245	1.2e-05	0.00091	// Sb03g034190.1 // Sb03g029570.1 // Sb04g026930.1 // Sb06g030600.1 // Sb02g029470.1 // Sb04g023180.1 // Sb06g001120.1 // Sb05g008760.1 // Sb04g004690.2 // Sb03g003140.1 // Sb09g026080.1 // Sb09g026150.1 // Sb03g008050.1 // Sb09g006030.1 // Sb07g021320.2 // Sb08g006500.1 // Sb04g004750.1 // Sb02g002390.1 // Sb09g004610.1 // Sb02g030620.1 // Sb03g034230.1 // Sb08g022770.1 // Sb07g025970.2 // Sb09g…
GO:0022403	P	cell cycle phase	166	5065	588	26245	1.4e-05	0.0011	// Sb01g032730.1 // Sb09g004420.1 // Sb10g003810.1 // Sb07g004890.2 // Sb10g008840.1 // Sb07g001980.1 // Sb04g009940.1 // Sb02g043840.1 // Sb04g032100.1 // Sb03g039200.1 // Sb05g012740.1 // Sb07g020280.1 // Sb09g000820.1 // Sb03g040550.2 // Sb01g027860.2 // Sb10g026400.1 // Sb07g027490.1 // Sb0019s004400.1 // Sb01g032810.1 // Sb04g000330.1 // Sb01g041430.1 // Sb03g028430.1 // Sb03g027560.1 // Sb0…
GO:0010941	P	regulation of cell death	81	5065	238	26245	1.5e-05	0.0012	// Sb09g003820.1 // Sb01g009280.2 // Sb05g020380.1 // Sb04g030880.1 // Sb01g046840.1 // Sb07g004560.1 // Sb02g040870.1 // Sb02g034490.2 // Sb07g020760.1 // Sb10g001960.3 // Sb06g003070.1 // Sb01g008840.1 // Sb01g010680.1 // Sb02g000980.1 // Sb06g015420.1 // Sb02g024090.1 // Sb09g027870.1 // Sb10g001000.1 // Sb10g030240.1 // Sb06g021460.1 // Sb09g026320.1 // Sb03g014430.1 // Sb01g044350.1 // Sb04g…
GO:0043067	P	regulation of programmed cell death	81	5065	238	26245	1.5e-05	0.0012	// Sb09g003820.1 // Sb01g009280.2 // Sb05g020380.1 // Sb04g030880.1 // Sb01g046840.1 // Sb07g004560.1 // Sb02g040870.1 // Sb02g034490.2 // Sb07g020760.1 // Sb10g001960.3 // Sb06g003070.1 // Sb01g008840.1 // Sb01g010680.1 // Sb02g000980.1 // Sb06g015420.1 // Sb02g024090.1 // Sb09g027870.1 // Sb10g001000.1 // Sb10g030240.1 // Sb06g021460.1 // Sb09g026320.1 // Sb03g014430.1 // Sb01g044350.1 // Sb04g…
GO:0048513	P	organ development	501	5065	2122	26245	1.7e-05	0.0013	// Sb03g040880.1 // Sb02g036000.1 // Sb03g036440.1 // Sb09g004420.1 // Sb10g003790.1 // Sb06g014420.1 // Sb09g000750.1 // Sb08g018270.1 // Sb02g033960.1 // Sb10g027220.1 // Sb03g009670.1 // Sb05g019540.1 // Sb07g022500.1 // Sb02g006780.1 // Sb01g020520.1 // Sb09g000820.1 // Sb02g003530.1 // Sb01g027830.1 // Sb02g024870.1 // Sb02g004800.1 // Sb05g002890.1 // Sb01g031410.1 // Sb04g003370.1 // Sb03g…
GO:0051716	P	cellular response to stimulus	388	5065	1595	26245	2e-05	0.0015	// Sb06g024400.1 // Sb09g029950.1 // Sb08g005080.1 // Sb06g014420.1 // Sb10g027220.1 // Sb03g038870.1 // Sb01g048570.1 // Sb05g019540.1 // Sb01g028750.1 // Sb01g017770.1 // Sb09g028400.1 // Sb04g005450.1 // Sb02g003530.1 // Sb01g005280.1 // Sb06g020520.1 // Sb02g007513.2 // Sb01g010660.1 // Sb10g021750.1 // Sb01g038230.1 // Sb02g042850.1 // Sb02g024210.1 // Sb01g008840.1 // Sb02g042540.1 // Sb02g…
GO:0006909	P	phagocytosis	47	5065	113	26245	2e-05	0.0015	// Sb01g010190.1 // Sb01g035280.1 // Sb01g006320.1 // Sb01g028320.1 // Sb07g000290.1 // Sb06g016660.1 // Sb02g033180.1 // Sb03g012910.1 // Sb01g014140.1 // Sb07g024530.1 // Sb02g002640.1 // Sb03g011260.1 // Sb02g006500.1 // Sb10g005060.1 // Sb04g008330.1 // Sb01g007040.1 // Sb08g006370.1 // Sb04g012700.1 // Sb03g026410.1 // Sb01g013020.1 // Sb01g010390.1 // Sb03g011460.1 // Sb03g003820.1 // Sb03g…
GO:0009310	P	amine catabolic process	48	5065	117	26245	2.2e-05	0.0016	// Sb06g022620.1 // Sb02g003970.1 // Sb01g023750.3 // Sb03g035220.1 // Sb04g036060.1 // Sb06g021340.1 // Sb08g005180.1 // Sb10g009590.1 // Sb04g026510.1 // Sb04g026560.1 // Sb04g023180.1 // Sb04g004720.1 // Sb01g029660.1 // Sb05g007005.1 // Sb01g029600.1 // Sb04g026550.1 // Sb03g013290.1 // Sb08g003440.1 // Sb02g005200.1 // Sb01g043660.1 // Sb07g020640.1 // Sb10g023130.2 // Sb10g023130.1 // Sb02g…
GO:0046165	P	alcohol biosynthetic process	48	5065	117	26245	2.2e-05	0.0016	// Sb01g039350.2 // Sb02g031030.1 // Sb03g039480.1 // Sb07g018840.1 // Sb09g027190.1 // Sb03g032280.1 // Sb01g020460.1 // Sb03g031940.1 // Sb03g012980.1 // Sb09g026450.1 // Sb06g033280.1 // Sb10g025890.1 // Sb04g025100.3 // Sb04g025120.1 // Sb08g001480.1 // Sb02g002660.1 // Sb01g020080.1 // Sb10g002560.1 // Sb06g028720.2 // Sb06g023400.1 // Sb03g039740.1 // Sb03g006130.1 // Sb08g006770.2 // Sb01g…
GO:0042742	P	defense response to bacterium	86	5065	261	26245	2.3e-05	0.0017	// Sb10g028780.1 // Sb08g005080.1 // Sb06g014420.1 // Sb01g000700.1 // Sb09g030050.1 // Sb05g008470.1 // Sb02g024760.1 // Sb01g006060.1 // Sb03g033190.1 // Sb10g003810.1 // Sb07g028270.1 // Sb04g003480.1 // Sb08g005410.1 // Sb01g041140.1 // Sb01g038750.1 // Sb02g028050.1 // Sb06g016960.1 // Sb04g022410.1 // Sb01g011040.1 // Sb02g022290.1 // Sb08g019700.1 // Sb08g015280.1 // Sb02g028020.1 // Sb06g…
GO:0000003	P	reproduction	630	5065	2747	26245	2.5e-05	0.0019	// Sb08g016180.1 // Sb03g036440.1 // Sb01g015470.1 // Sb08g018270.1 // Sb02g043840.1 // Sb10g027220.1 // Sb02g037850.1 // Sb05g019540.1 // Sb05g012740.1 // Sb01g017770.1 // Sb02g006780.1 // Sb01g020520.1 // Sb09g000820.1 // Sb01g006320.1 // Sb03g040550.2 // Sb01g027830.1 // Sb10g023820.1 // Sb09g030620.1 // Sb01g038240.1 // Sb04g003370.1 // Sb03g034200.1 // Sb01g019790.1 // Sb03g032630.1 // Sb01g…
GO:0009719	P	response to endogenous stimulus	421	5065	1755	26245	2.6e-05	0.0019	// Sb03g040880.1 // Sb02g036430.1 // Sb04g034390.1 // Sb09g029950.1 // Sb08g005080.1 // Sb06g014420.1 // Sb09g000750.1 // Sb10g027220.1 // Sb03g038870.1 // Sb01g048570.1 // Sb05g019540.1 // Sb01g028750.1 // Sb06g015880.1 // Sb02g025720.1 // Sb05g002860.1 // Sb04g001820.1 // Sb04g005620.1 // Sb02g003530.1 // Sb01g002400.1 // Sb06g025560.1 // Sb08g023150.1 // Sb01g010660.1 // Sb10g021750.1 // Sb03g…
GO:0009617	P	response to bacterium	121	5065	405	26245	2.6e-05	0.0019	// Sb10g028780.1 // Sb08g016830.1 // Sb04g026930.1 // Sb08g005080.1 // Sb06g014420.1 // Sb01g000700.1 // Sb09g030050.1 // Sb08g003690.1 // Sb05g008470.1 // Sb02g024760.1 // Sb01g006060.1 // Sb08g003710.1 // Sb02g024870.1 // Sb07g029080.1 // Sb03g033190.1 // Sb04g006260.1 // Sb02g024210.1 // Sb10g003810.1 // Sb07g028270.1 // Sb02g035640.1 // Sb04g003480.1 // Sb08g005410.1 // Sb07g006230.1 // Sb01g…
GO:0003006	P	reproductive developmental process	408	5065	1695	26245	2.7e-05	0.002	// Sb08g016180.1 // Sb03g036440.1 // Sb10g023820.1 // Sb08g018270.1 // Sb02g033960.1 // Sb10g027220.1 // Sb02g037850.1 // Sb05g019540.1 // Sb05g012740.1 // Sb02g006780.1 // Sb01g020520.1 // Sb09g000820.1 // Sb01g027830.1 // Sb01g038240.1 // Sb04g003370.1 // Sb03g034200.1 // Sb01g019790.1 // Sb03g032630.1 // Sb02g030380.1 // Sb04g008790.1 // Sb02g031050.1 // Sb01g038750.1 // Sb03g031860.1 // Sb02g…
GO:0046164	P	alcohol catabolic process	83	5065	251	26245	2.8e-05	0.0021	// Sb03g034190.1 // Sb03g029570.1 // Sb03g011130.1 // Sb08g017020.1 // Sb10g008850.1 // Sb10g002220.1 // Sb08g021770.1 // Sb10g001050.2 // Sb02g029470.1 // Sb02g031030.1 // Sb03g045420.1 // Sb04g019020.1 // Sb03g039480.1 // Sb01g045920.2 // Sb09g004610.1 // Sb04g023180.1 // Sb09g005810.1 // Sb05g002900.1 // Sb06g001120.1 // Sb10g026710.3 // Sb05g002760.1 // Sb10g002460.1 // Sb05g008760.1 // Sb01g…
GO:0033365	P	protein localization in organelle	62	5065	170	26245	2.9e-05	0.0021	// Sb04g005280.1 // Sb01g047680.1 // Sb03g006580.1 // Sb03g032670.1 // Sb09g016470.1 // Sb01g010190.1 // Sb04g025110.1 // Sb09g004010.1 // Sb01g035410.2 // Sb01g050330.1 // Sb07g004890.2 // Sb01g049670.1 // Sb01g030580.1 // Sb02g032420.1 // Sb01g043260.1 // Sb04g031720.1 // Sb09g022490.1 // Sb07g023490.1 // Sb01g003800.1 // Sb02g038200.1 // Sb03g006280.1 // Sb02g039390.1 // Sb09g026970.1 // Sb03g…
GO:0009060	P	aerobic respiration	38	5065	84	26245	2.9e-05	0.0021	// Sb03g029570.1 // Sb05g020380.1 // Sb06g001280.1 // Sb04g008720.1 // Sb03g012420.2 // Sb06g020150.2 // Sb09g026320.1 // Sb03g014430.1 // Sb06g020150.1 // Sb03g029840.1 // Sb06g013940.1 // Sb04g008330.1 // Sb01g043660.1 // Sb02g002570.1 // Sb07g002070.2 // Sb07g002070.1 // Sb03g011050.1 // Sb09g029110.1 // Sb10g000420.1 // Sb08g017240.1 // Sb06g020720.1 // Sb06g022050.1 // Sb01g010010.1 // Sb02g…
GO:0000245	P	spliceosome assembly	30	5065	58	26245	3e-05	0.0021	// Sb01g032730.1 // Sb0514s002010.1 // Sb01g040250.1 // Sb09g001910.1 // Sb09g001270.1 // Sb09g001920.1 // Sb09g004270.1 // Sb02g039000.1 // Sb06g019630.2 // Sb07g029000.2 // Sb07g001330.1 // Sb09g021560.1 // Sb06g022770.1 // Sb07g020280.1 // Sb09g030730.2 // Sb01g035680.1 // Sb03g045340.1 // Sb03g001950.1 // Sb02g039740.2 // Sb09g018110.1 // Sb04g003370.1 // Sb03g005500.1 // Sb09g018610.1 // Sb0…
GO:0045454	P	cell redox homeostasis	58	5065	156	26245	3.3e-05	0.0024	// Sb04g000240.3 // Sb03g030950.1 // Sb09g004370.1 // Sb09g028500.1 // Sb04g030050.1 // Sb02g026300.1 // Sb04g021990.1 // Sb10g012990.1 // Sb10g004440.1 // Sb03g013630.1 // Sb04g004150.1 // Sb04g033430.1 // Sb04g006270.1 // Sb01g035310.1 // Sb09g006140.1 // Sb01g048860.1 // Sb09g022970.1 // Sb01g004860.1 // Sb06g016990.1 // Sb06g032830.1 // Sb01g004420.1 // Sb03g013290.1 // Sb04g027510.1 // Sb01g…
GO:0009064	P	glutamine family amino acid metabolic process	43	5065	102	26245	3.4e-05	0.0025	// Sb01g038460.1 // Sb03g039820.1 // Sb03g025720.1 // Sb04g036060.1 // Sb03g031310.1 // Sb01g029660.1 // Sb04g030600.1 // Sb01g013600.1 // Sb01g010270.1 // Sb04g028690.1 // Sb09g026810.1 // Sb06g015240.1 // Sb01g042450.1 // Sb03g026410.1 // Sb03g011050.1 // Sb08g001480.1 // Sb03g027960.1 // Sb09g022290.2 // Sb01g010140.1 // Sb01g009880.1 // Sb04g032930.1 // Sb04g005360.1 // Sb04g030390.1 // Sb08g…
GO:0042546	P	cell wall biogenesis	70	5065	203	26245	4e-05	0.0028	// Sb01g010240.1 // Sb09g025790.1 // Sb10g000980.1 // Sb01g015090.1 // Sb09g027960.1 // Sb02g006290.1 // Sb04g034070.1 // Sb07g018840.1 // Sb03g044520.1 // Sb07g004110.1 // Sb03g030990.1 // Sb01g032480.1 // Sb03g044510.1 // Sb10g008870.1 // Sb06g014730.1 // Sb10g007150.1 // Sb01g037860.1 // Sb02g036990.1 // Sb08g017750.1 // Sb10g028580.1 // Sb02g036020.1 // Sb03g039570.1 // Sb02g036000.1 // Sb06g…
GO:0000302	P	response to reactive oxygen species	70	5065	203	26245	4e-05	0.0028	// Sb02g034760.1 // Sb03g009860.1 // Sb09g026970.1 // Sb10g028780.1 // Sb04g003480.1 // Sb03g003650.1 // Sb03g006930.1 // Sb01g034750.1 // Sb10g003810.1 // Sb10g012990.1 // Sb01g038760.1 // Sb01g039530.1 // Sb09g018860.1 // Sb02g011890.1 // Sb01g000700.1 // Sb03g046810.1 // Sb01g000730.1 // Sb04g025120.1 // Sb0246s002010.1 // Sb06g022060.1 // Sb08g000980.1 // Sb10g021650.1 // Sb01g004530.3 // Sb0…
GO:0051231	P	spindle elongation	33	5065	69	26245	4.1e-05	0.0029	// Sb01g047680.1 // Sb03g044240.1 // Sb04g012700.1 // Sb09g027060.2 // Sb07g001980.1 // Sb01g030580.1 // Sb01g036250.1 // Sb02g043840.1 // Sb07g026620.1 // Sb02g043080.1 // Sb04g003410.1 // Sb03g007840.1 // Sb04g036360.1 // Sb03g025960.1 // Sb03g040550.2 // Sb07g006120.1 // Sb02g000560.1 // Sb03g001290.1 // Sb04g030890.1 // Sb04g026920.1 // Sb06g031700.1 // Sb08g015270.1 // Sb04g003890.1 // Sb03g…
GO:0018988	P	molting cycle, protein-based cuticle	41	5065	96	26245	4.1e-05	0.0029	// Sb08g001880.1 // Sb02g035880.1 // Sb03g045910.1 // Sb03g009760.1 // Sb04g005280.1 // Sb04g025090.1 // Sb06g020620.1 // Sb02g033180.1 // Sb02g032420.1 // Sb08g015280.1 // Sb03g001760.1 // Sb05g000300.1 // Sb03g027900.1 // Sb08g006370.1 // Sb04g031270.1 // Sb09g018810.1 // Sb08g022680.2 // Sb03g003900.1 // Sb10g031230.1 // Sb01g003410.1 // Sb02g007513.2 // Sb09g030620.1 // Sb03g029810.1 // Sb02g…
GO:0006512	P	ubiquitin cycle	50	5065	128	26245	4.1e-05	0.0029	// Sb03g000740.1 // Sb03g046730.1 // Sb02g034080.2 // Sb02g019480.1 // Sb05g002720.1 // Sb04g029610.1 // Sb01g030580.1 // Sb08g022990.1 // Sb07g014850.1 // Sb03g038830.1 // Sb02g001920.1 // Sb06g032120.1 // Sb09g007410.1 // Sb10g009520.1 // Sb01g037440.1 // Sb07g005440.1 // Sb04g006730.1 // Sb04g026910.2 // Sb01g011940.1 // Sb10g001600.1 // Sb03g043180.1 // Sb04g005370.1 // Sb03g010860.1 // Sb04g…
GO:0000022	P	mitotic spindle elongation	32	5065	66	26245	4.3e-05	0.003	// Sb01g047680.1 // Sb03g044240.1 // Sb04g012700.1 // Sb09g027060.2 // Sb07g001980.1 // Sb01g030580.1 // Sb01g036250.1 // Sb02g043840.1 // Sb07g026620.1 // Sb02g043080.1 // Sb04g003410.1 // Sb03g007840.1 // Sb04g036360.1 // Sb03g025960.1 // Sb03g040550.2 // Sb07g006120.1 // Sb02g000560.1 // Sb03g001290.1 // Sb04g030890.1 // Sb04g026920.1 // Sb06g031700.1 // Sb08g015270.1 // Sb04g003890.1 // Sb03g…
GO:0000904	P	cell morphogenesis involved in differentiation	71	5065	208	26245	4.6e-05	0.0032	// Sb01g010240.1 // Sb04g038300.1 // Sb02g043680.1 // Sb07g004560.1 // Sb03g028350.1 // Sb01g032420.1 // Sb09g027960.1 // Sb01g006320.1 // Sb07g001670.1 // Sb03g009760.1 // Sb03g013830.1 // Sb10g005630.1 // Sb04g003090.1 // Sb03g030840.1 // Sb04g001690.1 // Sb01g013730.1 // Sb10g008870.1 // Sb04g028280.1 // Sb07g018020.1 // Sb01g036250.1 // Sb02g041010.1 // Sb07g014940.1 // Sb01g014140.1 // Sb09g…
GO:0050794	P	regulation of cellular process	1220	5065	5663	26245	4.9e-05	0.0033	// Sb03g030950.1 // Sb02g036430.1 // Sb01g014940.1 // Sb03g046830.1 // Sb08g016180.1 // Sb04g003480.1 // Sb07g023803.1 // Sb02g034490.2 // Sb04g025660.1 // Sb03g040150.1 // Sb09g029950.1 // Sb04g025750.1 // Sb02g040170.1 // Sb08g005080.1 // Sb06g014420.1 // Sb02g003030.1 // Sb03g012920.1 // Sb01g046910.1 // Sb09g029720.1 // Sb02g025010.1 // Sb02g033960.1 // Sb10g027220.1 // Sb03g038870.1 // Sb06g…
GO:0043648	P	dicarboxylic acid metabolic process	48	5065	122	26245	5.1e-05	0.0035	// Sb03g029570.1 // Sb01g005150.1 // Sb06g030260.1 // Sb04g027880.1 // Sb03g035220.1 // Sb04g036060.1 // Sb01g048790.1 // Sb07g007490.1 // Sb02g039660.1 // Sb09g005810.1 // Sb04g023180.1 // Sb02g011470.1 // Sb01g038010.1 // Sb02g002570.1 // Sb07g024340.1 // Sb01g040790.1 // Sb01g033590.1 // Sb06g015310.1 // Sb07g002070.2 // Sb07g002070.1 // Sb03g035460.1 // Sb04g005480.1 // Sb10g029510.1 // Sb06g…
GO:0031325	P	positive regulation of cellular metabolic process	97	5065	313	26245	5.2e-05	0.0035	// Sb10g024430.1 // Sb04g035230.1 // Sb10g030470.1 // Sb01g001050.1 // Sb02g025010.1 // Sb02g043840.1 // Sb03g039200.1 // Sb10g003770.1 // Sb02g029840.1 // Sb07g021610.1 // Sb01g027860.2 // Sb01g028230.1 // Sb03g037640.1 // Sb07g024900.1 // Sb01g046910.1 // Sb02g024730.1 // Sb03g013260.1 // Sb01g049880.1 // Sb06g030360.1 // Sb03g004290.1 // Sb01g035510.1 // Sb01g011530.1 // Sb07g025410.1 // Sb01g…
GO:0009259	P	ribonucleotide metabolic process	84	5065	261	26245	5.6e-05	0.0038	// Sb03g026290.1 // Sb01g028830.1 // Sb10g022370.1 // Sb04g007800.2 // Sb09g019760.1 // Sb02g035880.1 // Sb03g012420.2 // Sb02g010770.1 // Sb03g025720.1 // Sb03g038990.1 // Sb09g030840.1 // Sb04g033110.1 // Sb02g043940.1 // Sb08g010860.1 // Sb01g027940.1 // Sb08g001880.1 // Sb03g027470.1 // Sb02g033710.1 // Sb06g021460.1 // Sb01g008610.1 // Sb06g030400.1 // Sb03g029120.1 // Sb06g032850.1 // Sb09g…
GO:0048583	P	regulation of response to stimulus	106	5065	351	26245	5.7e-05	0.0038	// Sb10g024430.1 // Sb10g028780.1 // Sb03g003650.1 // Sb10g001960.2 // Sb10g001960.3 // Sb08g005080.1 // Sb07g002090.1 // Sb06g014420.1 // Sb03g009170.1 // Sb04g009050.1 // Sb09g030050.1 // Sb02g029780.1 // Sb02g024760.1 // Sb03g033190.1 // Sb09g025400.1 // Sb06g020520.1 // Sb01g010660.1 // Sb10g003810.1 // Sb01g039890.1 // Sb06g001740.1 // Sb04g006870.1 // Sb03g004290.1 // Sb05g017130.1 // Sb01g…
GO:0046365	P	monosaccharide catabolic process	78	5065	238	26245	6.2e-05	0.0041	// Sb03g034190.1 // Sb03g029570.1 // Sb03g011130.1 // Sb08g017020.1 // Sb10g008850.1 // Sb10g002220.1 // Sb08g021770.1 // Sb10g001050.2 // Sb02g029470.1 // Sb02g031030.1 // Sb03g045420.1 // Sb04g019020.1 // Sb03g039480.1 // Sb01g045920.2 // Sb09g004610.1 // Sb04g023180.1 // Sb09g005810.1 // Sb05g002900.1 // Sb06g001120.1 // Sb10g026710.3 // Sb05g002760.1 // Sb10g002460.1 // Sb05g008760.1 // Sb01g…
GO:0060548	P	negative regulation of cell death	42	5065	102	26245	6.4e-05	0.0043	// Sb05g020380.1 // Sb10g030240.1 // Sb07g020760.1 // Sb01g046020.1 // Sb06g003070.1 // Sb01g008840.1 // Sb01g010680.1 // Sb02g024090.1 // Sb09g027870.1 // Sb10g001000.1 // Sb06g020625.1 // Sb09g026320.1 // Sb03g014430.1 // Sb04g007470.1 // Sb01g004530.3 // Sb09g026970.1 // Sb09g026450.1 // Sb10g022710.1 // Sb04g025100.3 // Sb04g036050.1 // Sb07g018230.1 // Sb08g017240.1 // Sb10g022820.1 // Sb10g…
GO:0043069	P	negative regulation of programmed cell death	42	5065	102	26245	6.4e-05	0.0043	// Sb05g020380.1 // Sb10g030240.1 // Sb07g020760.1 // Sb01g046020.1 // Sb06g003070.1 // Sb01g008840.1 // Sb01g010680.1 // Sb02g024090.1 // Sb09g027870.1 // Sb10g001000.1 // Sb06g020625.1 // Sb09g026320.1 // Sb03g014430.1 // Sb04g007470.1 // Sb01g004530.3 // Sb09g026970.1 // Sb09g026450.1 // Sb10g022710.1 // Sb04g025100.3 // Sb04g036050.1 // Sb07g018230.1 // Sb08g017240.1 // Sb10g022820.1 // Sb10g…
GO:0009893	P	positive regulation of metabolic process	97	5065	316	26245	6.9e-05	0.0046	// Sb10g024430.1 // Sb04g035230.1 // Sb10g030470.1 // Sb01g001050.1 // Sb02g025010.1 // Sb02g043840.1 // Sb03g039200.1 // Sb10g003770.1 // Sb02g029840.1 // Sb07g021610.1 // Sb01g027860.2 // Sb01g028230.1 // Sb03g037640.1 // Sb07g024900.1 // Sb01g046910.1 // Sb02g024730.1 // Sb03g013260.1 // Sb01g049880.1 // Sb06g030360.1 // Sb03g004290.1 // Sb01g035510.1 // Sb01g011530.1 // Sb07g025410.1 // Sb01g…
GO:0009867	P	jasmonic acid mediated signaling pathway	42	5065	103	26245	7.7e-05	0.005	// Sb09g003820.1 // Sb10g028780.1 // Sb06g031050.1 // Sb01g012370.1 // Sb09g003870.1 // Sb09g028500.1 // Sb02g003700.1 // Sb10g003810.1 // Sb06g014420.1 // Sb02g040170.1 // Sb01g000700.1 // Sb01g030680.1 // Sb09g006140.1 // Sb09g030050.1 // Sb06g031060.1 // Sb07g021330.1 // Sb09g024400.1 // Sb01g028230.1 // Sb01g033020.1 // Sb03g033190.1 // Sb01g005900.1 // Sb02g040180.1 // Sb03g034680.1 // Sb03g…
GO:0016052	P	carbohydrate catabolic process	110	5065	371	26245	7.7e-05	0.005	// Sb03g034190.1 // Sb03g029570.1 // Sb04g026930.1 // Sb02g009380.1 // Sb06g030600.1 // Sb02g029470.1 // Sb04g023180.1 // Sb06g001120.1 // Sb05g008760.1 // Sb02g037280.1 // Sb02g004650.1 // Sb06g021250.1 // Sb04g004690.2 // Sb03g003140.1 // Sb09g026080.1 // Sb09g026150.1 // Sb03g039770.1 // Sb03g008050.1 // Sb09g006030.1 // Sb07g021320.2 // Sb08g006500.1 // Sb04g004750.1 // Sb02g002390.1 // Sb09g…
GO:0046364	P	monosaccharide biosynthetic process	38	5065	89	26245	7.7e-05	0.0051	// Sb01g039350.2 // Sb02g031030.1 // Sb03g039480.1 // Sb07g018840.1 // Sb04g025120.1 // Sb01g020460.1 // Sb03g012980.1 // Sb09g026450.1 // Sb06g033280.1 // Sb10g025890.1 // Sb04g025100.3 // Sb08g001480.1 // Sb02g002660.1 // Sb01g020080.1 // Sb10g002560.1 // Sb06g028720.2 // Sb03g039740.1 // Sb03g006130.1 // Sb08g006770.2 // Sb01g006480.2 // Sb01g037860.1 // Sb01g035380.1 // Sb02g027000.1 // Sb03g…
GO:0046356	P	acetyl-CoA catabolic process	29	5065	59	26245	8e-05	0.0052	// Sb03g029570.1 // Sb06g001280.1 // Sb04g008720.1 // Sb03g012420.2 // Sb01g043660.1 // Sb06g020150.2 // Sb06g020150.1 // Sb01g035950.2 // Sb03g029840.1 // Sb06g013940.1 // Sb04g008330.1 // Sb02g002570.1 // Sb07g002070.2 // Sb07g002070.1 // Sb03g011050.1 // Sb09g029110.1 // Sb10g000420.1 // Sb06g022050.1 // Sb02g037420.1 // Sb02g021090.1 // Sb07g021320.2 // Sb07g019110.1 // Sb06g020720.1 // Sb08g…
GO:0009832	P	plant-type cell wall biogenesis	60	5065	170	26245	8.2e-05	0.0053	// Sb01g010240.1 // Sb09g025790.1 // Sb10g000980.1 // Sb01g015090.1 // Sb09g027960.1 // Sb02g006290.1 // Sb04g034070.1 // Sb07g018840.1 // Sb03g044520.1 // Sb07g004110.1 // Sb03g030990.1 // Sb01g032480.1 // Sb03g044510.1 // Sb10g008870.1 // Sb06g014730.1 // Sb10g007150.1 // Sb01g037860.1 // Sb02g036990.1 // Sb08g017750.1 // Sb10g028580.1 // Sb02g036020.1 // Sb03g039570.1 // Sb02g036000.1 // Sb06g…
GO:0000271	P	polysaccharide biosynthetic process	86	5065	273	26245	8.4e-05	0.0054	// Sb03g044520.1 // Sb01g010280.1 // Sb08g017750.1 // Sb02g029780.1 // Sb08g001870.1 // Sb03g044530.1 // Sb02g006330.1 // Sb01g035380.1 // Sb01g032570.1 // Sb10g002560.1 // Sb06g021440.1 // Sb01g037870.1 // Sb08g001860.2 // Sb01g011560.1 // Sb03g044510.1 // Sb07g018840.1 // Sb05g002760.1 // Sb02g036000.1 // Sb01g042750.1 // Sb09g027450.1 // Sb02g002660.1 // Sb01g020080.1 // Sb02g025020.1 // Sb02g…
GO:0006090	P	pyruvate metabolic process	30	5065	63	26245	9.5e-05	0.0061	// Sb10g029870.1 // Sb04g007700.1 // Sb02g029470.1 // Sb02g031030.1 // Sb09g004610.1 // Sb02g005410.1 // Sb04g025120.1 // Sb08g005050.1 // Sb01g020460.1 // Sb03g013290.1 // Sb09g026450.1 // Sb07g021070.1 // Sb09g004430.1 // Sb04g025290.1 // Sb03g006130.1 // Sb02g005380.1 // Sb01g004375.2 // Sb04g028450.1 // Sb01g006480.2 // Sb07g025970.2 // Sb02g027000.1 // Sb04g031830.1 // Sb01g047040.1 // Sb02g…
GO:0006119	P	oxidative phosphorylation	58	5065	164	26245	0.0001	0.0065	// Sb03g026290.1 // Sb08g003963.1 // Sb03g020210.1 // Sb01g040970.1 // Sb07g024370.1 // Sb02g035880.1 // Sb02g010770.1 // Sb01g042930.1 // Sb03g038990.1 // Sb07g028610.1 // Sb04g033110.1 // Sb01g027940.1 // Sb08g001880.1 // Sb03g027470.1 // Sb02g037780.1 // Sb03g033090.1 // Sb09g026610.1 // Sb02g006530.1 // Sb01g010210.1 // Sb06g030400.1 // Sb02g002570.1 // Sb07g002070.2 // Sb07g002070.1 // Sb03g…
GO:0000387	P	spliceosomal snRNP assembly	17	5065	24	26245	0.0001	0.0066	// Sb06g019630.2 // Sb07g003620.1 // Sb03g003900.1 // Sb03g001950.1 // Sb04g003160.1 // Sb09g001270.1 // Sb06g022770.1 // Sb01g035510.1 // Sb02g003850.1 // Sb06g024840.1 // Sb04g025800.1 // Sb01g041060.1 // Sb01g041430.1 // Sb04g005200.1 // Sb02g039000.1 // Sb04g024330.1 // Sb01g032730.1
GO:0042981	P	regulation of apoptosis	68	5065	203	26245	0.0001	0.0066	// Sb09g003820.1 // Sb01g009280.2 // Sb06g003070.1 // Sb04g030880.1 // Sb01g046840.1 // Sb07g004560.1 // Sb02g040870.1 // Sb02g034490.2 // Sb07g020760.1 // Sb10g001960.3 // Sb01g010680.1 // Sb02g000980.1 // Sb02g024090.1 // Sb09g027870.1 // Sb10g001000.1 // Sb10g030240.1 // Sb06g021460.1 // Sb04g036050.1 // Sb03g009850.1 // Sb01g044350.1 // Sb04g007470.1 // Sb01g004530.3 // Sb09g024370.1 // Sb09g…
GO:0009991	P	response to extracellular stimulus	81	5065	255	26245	0.00011	0.0067	// Sb03g009860.1 // Sb05g017130.1 // Sb01g000600.1 // Sb07g025000.1 // Sb09g003870.1 // Sb04g026930.1 // Sb02g003970.1 // Sb10g022236.1 // Sb03g007490.1 // Sb10g028050.1 // Sb06g014420.1 // Sb02g040170.1 // Sb07g005440.1 // Sb10g030840.1 // Sb03g009170.1 // Sb02g005080.1 // Sb10g009590.1 // Sb10g001000.1 // Sb03g033120.1 // Sb01g006960.1 // Sb02g043840.1 // Sb06g022060.1 // Sb09g027080.2 // Sb08g…
GO:0006099	P	tricarboxylic acid cycle	28	5065	57	26245	0.00011	0.0067	// Sb03g029570.1 // Sb06g001280.1 // Sb04g008720.1 // Sb03g012420.2 // Sb04g026360.1 // Sb01g043660.1 // Sb06g020150.2 // Sb06g020150.1 // Sb03g029840.1 // Sb04g008330.1 // Sb02g002570.1 // Sb07g002070.2 // Sb07g002070.1 // Sb03g011050.1 // Sb09g029110.1 // Sb10g000420.1 // Sb06g022050.1 // Sb02g037420.1 // Sb02g021090.1 // Sb07g021320.2 // Sb04g006440.1 // Sb06g020720.1 // Sb08g022770.1 // Sb09g…
GO:0016197	P	endosome transport	31	5065	67	26245	0.00011	0.0069	// Sb04g037580.2 // Sb03g006580.1 // Sb04g024940.1 // Sb03g025490.1 // Sb03g009000.1 // Sb04g002400.1 // Sb02g010100.2 // Sb04g036300.1 // Sb07g000290.1 // Sb04g030910.1 // Sb03g032510.1 // Sb01g004840.1 // Sb04g030690.1 // Sb02g039390.1 // Sb03g027900.1 // Sb10g005060.1 // Sb03g043730.1 // Sb10g025200.1 // Sb09g000340.1 // Sb03g003820.1 // Sb03g009820.1 // Sb02g041270.1 // Sb01g046830.1 // Sb04g…
GO:0018996	P	molting cycle, collagen and cuticulin-based cuticle	33	5065	74	26245	0.00012	0.0073	// Sb08g001880.1 // Sb02g035880.1 // Sb03g045910.1 // Sb08g004270.1 // Sb04g005280.1 // Sb04g025090.1 // Sb06g020620.1 // Sb02g033180.1 // Sb02g032420.1 // Sb08g015280.1 // Sb03g027900.1 // Sb08g006370.1 // Sb04g031270.1 // Sb08g022680.2 // Sb03g003900.1 // Sb10g031230.1 // Sb01g003410.1 // Sb09g018810.1 // Sb09g030620.1 // Sb03g029810.1 // Sb07g018430.1 // Sb04g037500.3 // Sb01g050050.1 // Sb04g…
GO:0033692	P	cellular polysaccharide biosynthetic process	81	5065	256	26245	0.00012	0.0073	// Sb01g047280.1 // Sb06g031050.1 // Sb08g001860.2 // Sb02g036640.1 // Sb10g000980.1 // Sb01g011560.1 // Sb09g027440.1 // Sb02g006290.1 // Sb04g034070.1 // Sb01g007580.3 // Sb01g043150.1 // Sb03g044520.1 // Sb07g004110.1 // Sb03g030990.1 // Sb10g030970.1 // Sb06g011820.1 // Sb03g044510.1 // Sb07g018840.1 // Sb09g021480.1 // Sb05g002760.1 // Sb06g014730.1 // Sb01g038640.1 // Sb06g030810.1 // Sb08g…
GO:0006952	P	defense response	246	5065	977	26245	0.00012	0.0073	// Sb02g037350.1 // Sb01g007120.1 // Sb10g028780.1 // Sb06g024400.1 // Sb03g009350.2 // Sb03g038960.3 // Sb03g039220.1 // Sb08g005080.1 // Sb06g014420.1 // Sb01g018490.1 // Sb01g042350.1 // Sb01g000700.1 // Sb04g038420.1 // Sb01g020010.1 // Sb01g038010.1 // Sb02g038250.1 // Sb09g030050.1 // Sb08g003690.1 // Sb03g034880.1 // Sb06g026400.1 // Sb02g004650.1 // Sb05g008470.1 // Sb06g030100.1 // Sb02g…
GO:0043623	P	cellular protein complex assembly	76	5065	236	26245	0.00012	0.0074	// Sb09g003820.1 // Sb04g004520.1 // Sb04g038300.1 // Sb02g043680.1 // Sb01g010190.1 // Sb10g027010.1 // Sb10g011790.1 // Sb07g026560.3 // Sb03g031930.1 // Sb01g039590.1 // Sb04g025090.1 // Sb02g037260.2 // Sb01g006650.1 // Sb06g016660.1 // Sb04g004150.1 // Sb03g036030.1 // Sb03g009490.1 // Sb09g027370.1 // Sb02g037780.1 // Sb07g028380.1 // Sb03g011510.2 // Sb01g020010.1 // Sb09g016470.1 // Sb01g…
GO:0009966	P	regulation of signal transduction	94	5065	311	26245	0.00014	0.0086	// Sb01g028740.1 // Sb10g001960.2 // Sb10g001960.3 // Sb10g003810.1 // Sb07g002090.1 // Sb04g009050.1 // Sb02g033960.1 // Sb08g005200.1 // Sb03g039200.1 // Sb01g004530.3 // Sb02g029780.1 // Sb04g005450.1 // Sb05g002450.1 // Sb09g025400.1 // Sb06g020520.1 // Sb01g010660.1 // Sb04g030250.1 // Sb01g042020.1 // Sb01g039890.1 // Sb03g040330.1 // Sb06g001740.1 // Sb04g006870.1 // Sb01g041140.1 // Sb01g…
GO:0009109	P	coenzyme catabolic process	29	5065	62	26245	0.00016	0.0096	// Sb03g029570.1 // Sb06g001280.1 // Sb04g008720.1 // Sb03g012420.2 // Sb01g043660.1 // Sb06g020150.2 // Sb06g020150.1 // Sb01g035950.2 // Sb03g029840.1 // Sb06g013940.1 // Sb04g008330.1 // Sb02g002570.1 // Sb07g002070.2 // Sb07g002070.1 // Sb03g011050.1 // Sb09g029110.1 // Sb10g000420.1 // Sb06g022050.1 // Sb02g037420.1 // Sb02g021090.1 // Sb07g021320.2 // Sb07g019110.1 // Sb06g020720.1 // Sb08g…
GO:0010171	P	body morphogenesis	50	5065	137	26245	0.00016	0.0098	// Sb02g008640.1 // Sb01g049070.1 // Sb04g031270.1 // Sb01g006720.1 // Sb02g043990.1 // Sb06g013920.1 // Sb09g023400.1 // Sb02g041010.1 // Sb03g009850.1 // Sb01g038510.1 // Sb01g033550.1 // Sb09g023930.1 // Sb01g003630.1 // Sb01g041930.1 // Sb02g039390.1 // Sb03g027900.1 // Sb07g000840.1 // Sb04g023645.1 // Sb01g028310.1 // Sb03g011050.1 // Sb01g015530.1 // Sb02g029780.1 // Sb09g030730.2 // Sb04g…
GO:0043094	P	cellular metabolic compound salvage	39	5065	97	26245	0.00017	0.01	// Sb07g021080.1 // Sb04g034900.1 // Sb01g046360.1 // Sb01g023750.3 // Sb01g010210.1 // Sb03g011540.1 // Sb04g004720.1 // Sb02g032740.1 // Sb01g037220.1 // Sb03g029120.1 // Sb08g019790.1 // Sb04g020630.1 // Sb09g022320.1 // Sb02g041030.1 // Sb01g021500.1 // Sb03g020182.1 // Sb05g027910.1 // Sb03g036890.1 // Sb05g003480.1 // Sb01g008690.2 // Sb02g029240.1 // Sb10g030030.1 // Sb04g025370.1 // Sb08g…
GO:0009067	P	aspartate family amino acid biosynthetic process	27	5065	56	26245	0.00018	0.011	// Sb01g046360.1 // Sb03g035220.1 // Sb04g036060.1 // Sb09g027430.1 // Sb08g022210.2 // Sb01g007370.1 // Sb01g034130.1 // Sb08g001720.1 // Sb01g038010.1 // Sb04g038440.1 // Sb07g024340.1 // Sb08g020830.1 // Sb01g021500.1 // Sb10g005100.1 // Sb03g031880.1 // Sb02g026140.1 // Sb05g008680.1 // Sb01g038460.1 // Sb10g009590.1 // Sb01g012960.3 // Sb0019s004510.1 // Sb04g008560.1 // Sb08g003330.1 // Sb1…
GO:0055114	P	oxidation reduction	103	5065	352	26245	0.00019	0.011	// Sb03g020210.1 // Sb01g005370.2 // Sb06g001120.1 // Sb01g037220.1 // Sb07g024340.1 // Sb08g007270.1 // Sb09g022460.1 // Sb01g005650.1 // Sb03g025720.1 // Sb04g037050.1 // Sb03g039520.1 // Sb01g004390.1 // Sb03g009270.1 // Sb03g039770.1 // Sb06g018120.1 // Sb06g018120.2 // Sb01g043060.1 // Sb02g024210.1 // Sb01g039890.1 // Sb01g048410.1 // Sb02g023150.1 // Sb03g032670.1 // Sb01g050560.1 // Sb03g…
GO:0044264	P	cellular polysaccharide metabolic process	104	5065	357	26245	0.0002	0.012	// Sb03g044520.1 // Sb01g010280.1 // Sb08g017750.1 // Sb06g015880.1 // Sb02g029780.1 // Sb03g026410.1 // Sb02g035160.1 // Sb03g044530.1 // Sb01g039930.1 // Sb02g006330.1 // Sb08g001480.1 // Sb01g035380.1 // Sb06g015940.1 // Sb10g028550.1 // Sb01g032570.1 // Sb09g027440.1 // Sb06g022680.1 // Sb09g004260.1 // Sb06g021440.1 // Sb01g037870.1 // Sb08g001860.2 // Sb01g011560.1 // Sb03g044510.1 // Sb07g…
GO:0006366	P	transcription from RNA polymerase II promoter	99	5065	336	26245	0.0002	0.012	// Sb02g029140.1 // Sb02g000210.1 // Sb09g006020.1 // Sb04g025750.1 // Sb10g008840.1 // Sb01g013730.1 // Sb02g030650.1 // Sb03g039200.1 // Sb08g004310.1 // Sb09g025080.1 // Sb04g001820.1 // Sb08g004910.1 // Sb07g021610.1 // Sb06g019180.1 // Sb01g028230.1 // Sb09g000610.1 // Sb01g019040.1 // Sb01g032810.1 // Sb06g028040.1 // Sb06g028320.1 // Sb05g020860.1 // Sb01g001470.1 // Sb0012s019770.1 // Sb0…
GO:0009081	P	branched chain family amino acid metabolic process	26	5065	54	26245	0.00024	0.014	// Sb02g003970.1 // Sb10g023130.1 // Sb09g029170.1 // Sb01g050250.2 // Sb09g004610.1 // Sb04g023180.1 // Sb01g010250.1 // Sb08g001720.1 // Sb01g029600.1 // Sb04g002120.1 // Sb03g013290.1 // Sb02g005200.1 // Sb07g020640.1 // Sb03g011050.1 // Sb03g029720.1 // Sb04g033080.1 // Sb10g023130.2 // Sb08g005180.1 // Sb04g025560.1 // Sb05g002540.1 // Sb03g034770.1 // Sb06g033720.1 // Sb06g002880.1 // Sb07g…
GO:0042592	P	homeostatic process	157	5065	589	26245	0.00024	0.014	// Sb03g030950.1 // Sb09g004370.1 // Sb03g036440.1 // Sb03g039220.1 // Sb06g029490.1 // Sb06g030400.1 // Sb02g025010.1 // Sb09g030050.1 // Sb09g022490.1 // Sb10g022710.1 // Sb01g028750.1 // Sb01g038580.1 // Sb01g004420.1 // Sb04g022420.1 // Sb02g035000.1 // Sb08g018130.1 // Sb03g001720.1 // Sb06g019180.1 // Sb01g011070.1 // Sb01g039930.1 // Sb01g005280.1 // Sb06g019440.2 // Sb03g000220.1 // Sb08g…
GO:0042542	P	response to hydrogen peroxide	57	5065	167	26245	0.00024	0.014	// Sb02g034760.1 // Sb09g026970.1 // Sb10g028780.1 // Sb04g003480.1 // Sb03g003650.1 // Sb03g006930.1 // Sb10g003810.1 // Sb01g038760.1 // Sb01g039530.1 // Sb09g018860.1 // Sb02g011890.1 // Sb01g000700.1 // Sb01g000730.1 // Sb04g025120.1 // Sb0246s002010.1 // Sb06g022060.1 // Sb08g000980.1 // Sb10g022710.1 // Sb01g004530.3 // Sb09g007360.1 // Sb10g030840.1 // Sb10g021650.1 // Sb05g000530.1 // Sb0…
GO:0000097	P	sulfur amino acid biosynthetic process	24	5065	48	26245	0.00026	0.016	// Sb06g001610.1 // Sb09g002840.1 // Sb04g038440.1 // Sb08g022210.2 // Sb01g007370.1 // Sb01g046360.1 // Sb03g033120.1 // Sb08g001720.1 // Sb05g025240.1 // Sb08g022280.2 // Sb01g034130.1 // Sb08g020830.1 // Sb01g021500.1 // Sb10g005100.1 // Sb03g013170.2 // Sb02g026140.1 // Sb05g008680.1 // Sb10g003480.1 // Sb03g009260.1 // Sb01g012960.3 // Sb0019s004510.1 // Sb02g034370.1 // Sb01g003700.1 // Sb0…
GO:0046483	P	heterocycle metabolic process	190	5065	739	26245	0.00028	0.017	// Sb02g035700.1 // Sb04g026930.1 // Sb03g025720.1 // Sb01g017810.1 // Sb04g025750.1 // Sb06g031800.1 // Sb06g030400.1 // Sb02g005410.1 // Sb04g028610.1 // Sb02g005380.1 // Sb08g016650.2 // Sb06g016990.1 // Sb08g019790.1 // Sb01g041930.1 // Sb02g005750.1 // Sb02g000720.1 // Sb10g028920.1 // Sb02g020320.1 // Sb10g022500.3 // Sb03g026410.1 // Sb01g029420.1 // Sb06g033160.1 // Sb01g050620.1 // Sb02g…
GO:0080134	P	regulation of response to stress	61	5065	184	26245	0.00029	0.017	// Sb09g026970.1 // Sb10g028780.1 // Sb05g001200.1 // Sb09g003870.1 // Sb01g008840.1 // Sb10g003810.1 // Sb07g002090.1 // Sb06g014420.1 // Sb03g009170.1 // Sb01g012450.1 // Sb08g015280.1 // Sb03g028500.1 // Sb01g045670.1 // Sb09g030050.1 // Sb02g035880.1 // Sb02g024760.1 // Sb07g026510.1 // Sb06g024400.1 // Sb01g005900.1 // Sb09g024400.1 // Sb02g021080.1 // Sb03g035720.1 // Sb04g031270.1 // Sb10g…
GO:0000578	P	embryonic axis specification	21	5065	39	26245	0.00029	0.017	// Sb02g037690.1 // Sb10g027220.1 // Sb01g001100.1 // Sb01g046840.1 // Sb09g003130.1 // Sb01g020910.1 // Sb01g043590.1 // Sb01g029300.1 // Sb07g026160.1 // Sb01g049010.1 // Sb10g008290.1 // Sb01g019040.1 // Sb01g019610.2 // Sb07g000840.1 // Sb01g046430.1 // Sb01g030580.1 // Sb10g008840.1 // Sb02g033930.1 // Sb01g035320.1 // Sb04g003160.1 // Sb06g031140.1
GO:0019319	P	hexose biosynthetic process	31	5065	72	26245	0.0003	0.017	// Sb01g039350.2 // Sb07g002220.3 // Sb02g031030.1 // Sb10g025890.1 // Sb07g018840.1 // Sb04g025120.1 // Sb01g020460.1 // Sb03g012980.1 // Sb09g026450.1 // Sb06g033280.1 // Sb01g020080.1 // Sb10g002560.1 // Sb03g039740.1 // Sb03g006130.1 // Sb01g006480.2 // Sb01g035380.1 // Sb02g027000.1 // Sb01g047040.1 // Sb01g039340.1 // Sb09g018070.1 // Sb01g047280.1 // Sb04g031900.1 // Sb01g040720.2 // Sb02g…
GO:0044036	P	cell wall macromolecule metabolic process	45	5065	123	26245	0.00032	0.018	// Sb09g001743.1 // Sb07g027310.1 // Sb03g044520.1 // Sb03g030990.1 // Sb06g021250.1 // Sb03g044510.1 // Sb06g023450.1 // Sb3219s002010.1 // Sb06g014730.1 // Sb01g038640.1 // Sb03g036500.1 // Sb06g030810.1 // Sb02g004650.1 // Sb09g019660.1 // Sb03g036510.1 // Sb05g008550.1 // Sb10g027110.1 // Sb09g027450.1 // Sb01g031120.1 // Sb09g027440.1 // Sb02g025020.1 // Sb10g031130.1 // Sb03g039740.1 // Sb0…
GO:0006790	P	sulfur metabolic process	72	5065	229	26245	0.00032	0.018	// Sb09g002470.1 // Sb06g003070.1 // Sb04g036870.2 // Sb06g001610.1 // Sb09g002840.1 // Sb07g024410.1 // Sb04g038440.1 // Sb09g024840.1 // Sb08g022210.2 // Sb08g010860.1 // Sb01g045920.2 // Sb01g007580.3 // Sb01g007370.1 // Sb01g046360.1 // Sb02g005410.1 // Sb02g034370.1 // Sb01g034130.1 // Sb09g028620.1 // Sb08g001720.1 // Sb05g025240.1 // Sb01g004860.1 // Sb08g005200.1 // Sb03g033120.1 // Sb08g…
GO:0009725	P	response to hormone stimulus	375	5065	1601	26245	0.00034	0.019	// Sb03g040880.1 // Sb02g036430.1 // Sb04g034390.1 // Sb09g029950.1 // Sb06g014420.1 // Sb09g000750.1 // Sb10g027220.1 // Sb03g038870.1 // Sb01g048570.1 // Sb05g019540.1 // Sb01g028750.1 // Sb06g015880.1 // Sb05g002860.1 // Sb04g001820.1 // Sb04g005620.1 // Sb01g002400.1 // Sb06g025560.1 // Sb08g023150.1 // Sb01g010660.1 // Sb10g021750.1 // Sb03g034770.1 // Sb10g028550.1 // Sb05g026820.1 // Sb01g…
GO:0010608	P	posttranscriptional regulation of gene expression	82	5065	271	26245	0.00035	0.02	// Sb10g028040.1 // Sb09g030590.1 // Sb03g045340.1 // Sb01g008480.1 // Sb01g043590.1 // Sb02g037930.1 // Sb01g044760.1 // Sb04g001140.1 // Sb02g004110.1 // Sb06g025560.1 // Sb04g021850.1 // Sb01g046430.1 // Sb0014s003010.1 // Sb09g030910.1 // Sb02g027900.1 // Sb07g005390.1 // Sb01g045090.1 // Sb04g030690.1 // Sb03g030995.1 // Sb02g028020.1 // Sb04g001220.1 // Sb06g021850.1 // Sb10g028940.1 // Sb0…
GO:0042775	P	mitochondrial ATP synthesis coupled electron transport	23	5065	46	26245	0.00035	0.02	// Sb08g003963.1 // Sb03g020210.1 // Sb01g010210.1 // Sb05g002090.1 // Sb02g037780.1 // Sb03g033090.1 // Sb02g006530.1 // Sb02g002570.1 // Sb07g002070.2 // Sb07g002070.1 // Sb05g003875.1 // Sb02g041180.1 // Sb07g028610.1 // Sb01g004390.1 // Sb09g005180.1 // Sb01g038290.1 // Sb01g043060.1 // Sb09g025020.1 // Sb01g048410.1 // Sb04g022156.1 // Sb03g032670.1 // Sb01g006640.2 // Sb01g045820.1
GO:0002682	P	regulation of immune system process	44	5065	120	26245	0.00035	0.02	// Sb10g028780.1 // Sb02g035880.1 // Sb06g017480.1 // Sb10g003810.1 // Sb04g003480.1 // Sb01g030580.1 // Sb08g015280.1 // Sb03g028500.1 // Sb01g045670.1 // Sb09g030050.1 // Sb03g034880.1 // Sb02g024760.1 // Sb04g031270.1 // Sb06g024400.1 // Sb01g005900.1 // Sb02g040460.1 // Sb09g024400.1 // Sb02g021080.1 // Sb10g025600.1 // Sb08g006500.1 // Sb04g005520.1 // Sb03g033190.1 // Sb07g026510.1 // Sb08g…
GO:0000910	P	cytokinesis	68	5065	214	26245	0.00036	0.02	// Sb01g010240.1 // Sb10g008230.2 // Sb02g029140.1 // Sb07g008100.1 // Sb06g031140.1 // Sb04g033456.1 // Sb09g004420.1 // Sb09g019760.1 // Sb10g011790.1 // Sb10g023820.1 // Sb07g001670.1 // Sb02g010100.2 // Sb10g004490.1 // Sb09g027960.1 // Sb10g008870.1 // Sb01g013730.1 // Sb09g015030.1 // Sb06g004750.1 // Sb02g043840.1 // Sb06g003090.1 // Sb04g001920.1 // Sb03g043460.1 // Sb01g047130.1 // Sb03g…
GO:0010646	P	regulation of cell communication	95	5065	326	26245	0.00037	0.021	// Sb01g028740.1 // Sb10g001960.2 // Sb10g001960.3 // Sb10g003810.1 // Sb07g002090.1 // Sb02g010100.2 // Sb04g009050.1 // Sb02g033960.1 // Sb08g005200.1 // Sb03g039200.1 // Sb01g004530.3 // Sb02g029780.1 // Sb04g005450.1 // Sb05g002450.1 // Sb09g025400.1 // Sb06g020520.1 // Sb01g010660.1 // Sb04g030250.1 // Sb01g042020.1 // Sb01g039890.1 // Sb03g040330.1 // Sb06g001740.1 // Sb04g006870.1 // Sb01g…
GO:0009733	P	response to auxin stimulus	138	5065	512	26245	0.00038	0.021	// Sb03g040880.1 // Sb02g029630.1 // Sb09g022060.1 // Sb06g017490.1 // Sb07g028850.1 // Sb04g034390.1 // Sb06g014420.1 // Sb04g001690.1 // Sb09g000750.1 // Sb10g028780.1 // Sb04g038420.1 // Sb03g004600.1 // Sb01g002170.1 // Sb10g027220.1 // Sb09g030050.1 // Sb05g019540.1 // Sb08g016760.1 // Sb06g015880.1 // Sb07g026630.1 // Sb04g026480.1 // Sb02g027810.1 // Sb05g002860.1 // Sb03g032530.1 // Sb01g…
GO:0042773	P	ATP synthesis coupled electron transport	25	5065	53	26245	0.00039	0.022	// Sb08g003963.1 // Sb03g020210.1 // Sb01g010210.1 // Sb05g002090.1 // Sb02g037780.1 // Sb03g033090.1 // Sb02g006530.1 // Sb02g002570.1 // Sb07g002070.2 // Sb07g002070.1 // Sb05g003875.1 // Sb02g041180.1 // Sb07g028610.1 // Sb01g004390.1 // Sb09g005180.1 // Sb01g038290.1 // Sb01g043060.1 // Sb09g025020.1 // Sb01g048410.1 // Sb03g020225.1 // Sb04g022156.1 // Sb03g032670.1 // Sb01g006640.2 // Sb09g…
GO:0042303	P	molting cycle	43	5065	117	26245	0.00039	0.022	// Sb01g032940.1 // Sb02g035880.1 // Sb03g045910.1 // Sb03g009760.1 // Sb04g005280.1 // Sb04g025090.1 // Sb06g020620.1 // Sb02g033180.1 // Sb08g001880.1 // Sb02g032420.1 // Sb08g015280.1 // Sb03g001760.1 // Sb05g000300.1 // Sb03g027900.1 // Sb08g006370.1 // Sb04g031270.1 // Sb09g018810.1 // Sb02g029890.1 // Sb08g022680.2 // Sb03g003900.1 // Sb10g031230.1 // Sb01g003410.1 // Sb02g007513.2 // Sb09g…
GO:0016070	P	RNA metabolic process	661	5065	2983	26245	0.00039	0.022	// Sb02g036430.1 // Sb10g023820.1 // Sb04g025750.1 // Sb06g014420.1 // Sb06g013920.1 // Sb10g027220.1 // Sb06g024540.1 // Sb01g003800.1 // Sb10g006260.1 // Sb07g003350.1 // Sb09g023630.1 // Sb02g009590.1 // Sb01g017770.1 // Sb02g006780.1 // Sb04g001820.1 // Sb08g004910.1 // Sb04g005620.1 // Sb09g000820.1 // Sb03g040550.2 // Sb07g028810.1 // Sb09g022590.2 // Sb01g010660.1 // Sb04g003370.1 // Sb01g…
GO:0050776	P	regulation of immune response	40	5065	106	26245	0.0004	0.022	// Sb10g028780.1 // Sb02g035880.1 // Sb10g003810.1 // Sb04g003480.1 // Sb08g015280.1 // Sb03g028500.1 // Sb01g045670.1 // Sb09g030050.1 // Sb03g034880.1 // Sb02g024760.1 // Sb04g031270.1 // Sb06g024400.1 // Sb01g005900.1 // Sb09g024400.1 // Sb02g021080.1 // Sb10g025600.1 // Sb08g006500.1 // Sb04g005520.1 // Sb03g033190.1 // Sb07g026510.1 // Sb08g005080.1 // Sb0598s002020.1 // Sb03g010330.1 // Sb0…
GO:0009414	P	response to water deprivation	106	5065	374	26245	0.00041	0.022	// Sb09g000960.1 // Sb10g003790.1 // Sb09g026730.1 // Sb05g026820.1 // Sb10g028010.1 // Sb06g025150.1 // Sb10g025280.1 // Sb03g039000.1 // Sb07g014940.1 // Sb02g029780.1 // Sb09g028400.1 // Sb01g002400.1 // Sb01g028230.1 // Sb04g026650.1 // Sb0139s002010.1 // Sb09g022290.2 // Sb04g036230.1 // Sb06g018040.1 // Sb07g003690.1 // Sb01g039890.1 // Sb01g003880.1 // Sb08g022980.2 // Sb09g019200.1 // Sb1…
GO:0022904	P	respiratory electron transport chain	27	5065	60	26245	0.00042	0.023	// Sb08g003963.1 // Sb03g020210.1 // Sb01g010210.1 // Sb05g002090.1 // Sb03g047310.1 // Sb02g037780.1 // Sb01g037220.1 // Sb03g033090.1 // Sb02g006530.1 // Sb02g002570.1 // Sb07g002070.2 // Sb07g002070.1 // Sb05g003875.1 // Sb02g041180.1 // Sb07g028610.1 // Sb01g004390.1 // Sb09g005180.1 // Sb01g038290.1 // Sb01g043060.1 // Sb09g025020.1 // Sb01g048410.1 // Sb03g020225.1 // Sb04g022156.1 // Sb03g…
GO:0009260	P	ribonucleotide biosynthetic process	74	5065	240	26245	0.00042	0.023	// Sb03g026290.1 // Sb01g028830.1 // Sb10g022370.1 // Sb04g007800.2 // Sb09g019760.1 // Sb02g035880.1 // Sb02g010770.1 // Sb03g025720.1 // Sb03g038990.1 // Sb09g030840.1 // Sb04g033110.1 // Sb02g043940.1 // Sb01g040970.1 // Sb01g027940.1 // Sb08g001880.1 // Sb03g027470.1 // Sb02g033710.1 // Sb08g016650.2 // Sb01g008610.1 // Sb06g030400.1 // Sb03g029120.1 // Sb06g032850.1 // Sb09g027790.1 // Sb09g…
GO:0007034	P	vacuolar transport	33	5065	81	26245	0.00043	0.023	// Sb03g006580.1 // Sb04g024940.1 // Sb03g025490.1 // Sb03g036440.1 // Sb03g032510.1 // Sb07g000290.1 // Sb04g036300.1 // Sb10g008870.1 // Sb01g004840.1 // Sb01g036170.1 // Sb01g041930.1 // Sb02g039390.1 // Sb03g027900.1 // Sb10g005060.1 // Sb09g016140.1 // Sb04g009820.1 // Sb03g032290.1 // Sb10g025200.1 // Sb09g000340.1 // Sb03g009000.1 // Sb03g009820.1 // Sb04g030690.1 // Sb04g028510.1 // Sb05g…
GO:0009415	P	response to water	110	5065	393	26245	0.00047	0.025	// Sb09g000960.1 // Sb10g003790.1 // Sb09g026730.1 // Sb05g026820.1 // Sb10g028010.1 // Sb06g025150.1 // Sb10g025280.1 // Sb03g039000.1 // Sb07g014940.1 // Sb02g029780.1 // Sb09g028400.1 // Sb01g002400.1 // Sb01g028230.1 // Sb04g026650.1 // Sb0139s002010.1 // Sb09g022290.2 // Sb03g000220.1 // Sb04g036230.1 // Sb06g018040.1 // Sb07g003690.1 // Sb01g039890.1 // Sb01g003880.1 // Sb08g022980.2 // Sb0…
GO:0006800	P	oxygen and reactive oxygen species metabolic process	44	5065	122	26245	0.00047	0.025	// Sb05g020380.1 // Sb01g012370.1 // Sb01g010210.1 // Sb02g042170.1 // Sb09g021040.1 // Sb10g021630.1 // Sb07g023950.1 // Sb10g012990.1 // Sb01g038760.1 // Sb02g011890.1 // Sb04g006270.1 // Sb02g037780.1 // Sb09g019360.1 // Sb09g026320.1 // Sb0246s002010.1 // Sb03g014430.1 // Sb01g035350.1 // Sb08g000980.1 // Sb09g026810.1 // Sb05g008470.1 // Sb10g030840.1 // Sb10g021650.1 // Sb09g011450.1 // Sb0…
GO:0009066	P	aspartate family amino acid metabolic process	37	5065	96	26245	0.00047	0.025	// Sb06g022620.1 // Sb01g046360.1 // Sb09g002840.1 // Sb03g035220.1 // Sb04g038440.1 // Sb09g027430.1 // Sb08g022210.2 // Sb01g007370.1 // Sb01g010250.1 // Sb01g034130.1 // Sb08g001720.1 // Sb01g038010.1 // Sb03g026000.1 // Sb07g024340.1 // Sb01g043660.1 // Sb08g020830.1 // Sb07g020640.1 // Sb01g021500.1 // Sb10g005100.1 // Sb03g031880.1 // Sb03g013170.2 // Sb02g026140.1 // Sb05g022780.1 // Sb05g…
GO:0009086	P	methionine biosynthetic process	15	5065	23	26245	0.00049	0.026	// Sb01g012960.3 // Sb0019s004510.1 // Sb02g026140.1 // Sb01g046360.1 // Sb05g008680.1 // Sb04g038440.1 // Sb08g020830.1 // Sb08g022210.2 // Sb01g021500.1 // Sb01g007370.1 // Sb10g005100.1 // Sb01g034130.1 // Sb01g003700.1 // Sb08g001720.1 // Sb02g019450.1
GO:0051128	P	regulation of cellular component organization	83	5065	279	26245	0.0005	0.026	// Sb02g037530.1 // Sb01g035320.1 // Sb06g021970.1 // Sb04g038300.1 // Sb02g043680.1 // Sb03g031480.1 // Sb01g006720.1 // Sb09g004420.1 // Sb07g020760.1 // Sb10g011790.1 // Sb04g002400.1 // Sb03g009760.1 // Sb07g004890.2 // Sb01g012480.1 // Sb01g030580.1 // Sb03g009170.1 // Sb03g013550.1 // Sb01g010860.1 // Sb07g026160.1 // Sb01g038390.1 // Sb07g018020.1 // Sb04g030910.1 // Sb09g016470.1 // Sb03g…
GO:0009165	P	nucleotide biosynthetic process	86	5065	293	26245	0.00056	0.03	// Sb03g025720.1 // Sb06g030400.1 // Sb04g028610.1 // Sb08g016650.2 // Sb03g033270.1 // Sb10g028920.1 // Sb01g050620.1 // Sb07g023320.1 // Sb09g030620.1 // Sb03g002690.1 // Sb06g028370.1 // Sb03g031320.1 // Sb02g010770.1 // Sb06g028410.1 // Sb09g030840.1 // Sb01g027940.1 // Sb02g033710.1 // Sb03g029120.1 // Sb09g026610.1 // Sb09g006040.1 // Sb04g025100.3 // Sb08g023070.1 // Sb03g026990.1 // Sb01g…
GO:0031667	P	response to nutrient levels	69	5065	223	26245	0.0006	0.032	// Sb05g017130.1 // Sb01g000600.1 // Sb09g003870.1 // Sb04g026930.1 // Sb10g022236.1 // Sb03g007490.1 // Sb06g014420.1 // Sb02g040170.1 // Sb07g005440.1 // Sb10g030840.1 // Sb03g009170.1 // Sb02g005080.1 // Sb02g003970.1 // Sb10g001000.1 // Sb03g033120.1 // Sb02g043840.1 // Sb06g022060.1 // Sb09g027080.2 // Sb04g001320.1 // Sb02g036370.1 // Sb04g003160.1 // Sb07g021330.1 // Sb03g044990.1 // Sb01g…
GO:0042273	P	ribosomal large subunit biogenesis	21	5065	42	26245	0.00062	0.033	// Sb04g024510.1 // Sb01g037170.1 // Sb06g019800.1 // Sb10g002530.1 // Sb02g042600.1 // Sb01g028310.1 // Sb09g028470.1 // Sb07g022630.1 // Sb09g024910.1 // Sb01g011100.1 // Sb02g009590.1 // Sb04g030890.1 // Sb09g026330.1 // Sb04g035510.1 // Sb03g013640.1 // Sb01g009400.1 // Sb04g037640.1 // Sb01g042020.1 // Sb03g005040.1 // Sb04g024500.1 // Sb09g030800.1
GO:0030244	P	cellulose biosynthetic process	26	5065	59	26245	0.00068	0.036	// Sb10g000980.1 // Sb01g015090.1 // Sb02g006290.1 // Sb03g039740.1 // Sb05g002760.1 // Sb08g017750.1 // Sb02g036020.1 // Sb02g036000.1 // Sb01g042750.1 // Sb02g025020.1 // Sb02g007810.1 // Sb02g006330.1 // Sb07g004110.1 // Sb02g038770.1 // Sb03g034680.1 // Sb01g008860.1 // Sb03g004320.1 // Sb06g031590.1 // Sb02g004280.2 // Sb03g000710.1 // Sb02g010110.3 // Sb01g019720.1 // Sb09g005280.1 // Sb01g…
GO:0034614	P	cellular response to reactive oxygen species	19	5065	36	26245	0.00068	0.036	// Sb03g046810.1 // Sb08g000980.1 // Sb07g024320.1 // Sb04g001130.1 // Sb01g038760.1 // Sb02g011890.1 // Sb04g030050.1 // Sb10g030840.1 // Sb10g012990.1 // Sb10g021650.1 // Sb08g000990.1 // Sb09g011450.1 // Sb02g042850.1 // Sb02g044060.1 // Sb05g001000.1 // Sb0246s002010.1 // Sb02g042840.1 // Sb10g021630.1 // Sb05g001010.1
GO:0048856	P	anatomical structure development	831	5065	3841	26245	0.00072	0.038	// Sb03g040880.1 // Sb02g036000.1 // Sb08g016180.1 // Sb03g036440.1 // Sb09g004420.1 // Sb10g023820.1 // Sb07g005380.1 // Sb06g014420.1 // Sb09g000750.1 // Sb06g013920.1 // Sb01g048190.1 // Sb08g018270.1 // Sb02g033960.1 // Sb10g027220.1 // Sb10g030410.1 // Sb05g019540.1 // Sb05g012740.1 // Sb07g022500.1 // Sb02g025720.1 // Sb02g006780.1 // Sb07g018020.1 // Sb09g000820.1 // Sb01g006320.1 // Sb02g…
GO:0009141	P	nucleoside triphosphate metabolic process	66	5065	213	26245	0.00075	0.039	// Sb03g026290.1 // Sb02g010770.1 // Sb10g022370.1 // Sb09g019760.1 // Sb02g035880.1 // Sb03g012420.2 // Sb01g042930.1 // Sb04g030280.1 // Sb03g038990.1 // Sb09g030840.1 // Sb04g033110.1 // Sb08g010860.1 // Sb01g027940.1 // Sb10g026440.1 // Sb03g027470.1 // Sb02g033710.1 // Sb06g021460.1 // Sb01g008610.1 // Sb06g030400.1 // Sb09g026610.1 // Sb07g005700.1 // Sb01g010210.1 // Sb10g028920.1 // Sb08g…
GO:0005976	P	polysaccharide metabolic process	127	5065	474	26245	0.00076	0.039	// Sb02g009380.1 // Sb01g010280.1 // Sb02g037280.1 // Sb08g017750.1 // Sb02g004650.1 // Sb06g015880.1 // Sb06g021250.1 // Sb02g029780.1 // Sb03g026410.1 // Sb02g035160.1 // Sb03g044530.1 // Sb01g039930.1 // Sb02g006330.1 // Sb07g007450.1 // Sb01g035380.1 // Sb06g015940.1 // Sb10g028550.1 // Sb01g032570.1 // Sb09g027440.1 // Sb06g022680.1 // Sb10g004490.1 // Sb09g004260.1 // Sb06g021440.1 // Sb01g…
GO:0009116	P	nucleoside metabolic process	42	5065	118	26245	0.00077	0.04	// Sb09g002840.1 // Sb03g012420.2 // Sb07g024410.1 // Sb04g025750.1 // Sb09g030840.1 // Sb04g028610.1 // Sb05g002760.1 // Sb07g019110.1 // Sb03g029120.1 // Sb08g019790.1 // Sb03g033270.1 // Sb02g033710.1 // Sb02g025940.1 // Sb07g004820.1 // Sb04g002280.1 // Sb08g018480.1 // Sb03g045930.1 // Sb03g027960.1 // Sb01g028830.1 // Sb03g013170.2 // Sb08g002160.1 // Sb02g029240.1 // Sb03g029790.2 // Sb08g…
GO:0006364	P	rRNA processing	57	5065	177	26245	0.00079	0.04	// Sb02g037530.1 // Sb03g002860.1 // Sb01g049070.1 // Sb09g024910.1 // Sb01g011100.1 // Sb01g019710.1 // Sb01g030190.1 // Sb01g035410.2 // Sb09g028780.1 // Sb03g013640.1 // Sb02g031040.1 // Sb07g005510.1 // Sb06g013920.1 // Sb03g005040.1 // Sb03g009870.1 // Sb04g037640.1 // Sb04g029010.1 // Sb10g028620.1 // Sb08g004310.1 // Sb03g025240.2 // Sb02g009590.1 // Sb10g010000.1 // Sb01g009400.1 // Sb06g…
GO:0006631	P	fatty acid metabolic process	107	5065	387	26245	0.00079	0.04	// Sb03g029570.1 // Sb03g042440.1 // Sb01g000600.1 // Sb01g033050.1 // Sb07g022500.1 // Sb10g023190.1 // Sb04g007290.1 // Sb03g037040.1 // Sb07g016760.2 // Sb04g008710.1 // Sb02g003110.2 // Sb01g011050.1 // Sb10g023130.2 // Sb06g017700.1 // Sb10g023130.1 // Sb02g022420.1 // Sb06g018040.1 // Sb03g034770.1 // Sb07g027110.1 // Sb01g048200.1 // Sb07g021320.2 // Sb10g031070.1 // Sb02g018530.1 // Sb08g…
GO:0009853	P	photorespiration	26	5065	60	26245	0.00083	0.042	// Sb07g021080.1 // Sb01g023750.3 // Sb01g010210.1 // Sb03g011540.1 // Sb04g004720.1 // Sb02g032740.1 // Sb01g037220.1 // Sb04g020630.1 // Sb02g041030.1 // Sb03g020182.1 // Sb05g027910.1 // Sb03g036890.1 // Sb05g003480.1 // Sb10g030030.1 // Sb08g019520.1 // Sb02g000780.1 // Sb01g044350.1 // Sb01g028100.1 // Sb01g048410.1 // Sb01g008690.2 // Sb03g033700.1 // Sb04g023240.1 // Sb04g021780.1 // Sb07g…
GO:0043066	P	negative regulation of apoptosis	31	5065	78	26245	0.00088	0.045	// Sb06g003070.1 // Sb10g030240.1 // Sb07g020760.1 // Sb01g046020.1 // Sb01g010680.1 // Sb02g024090.1 // Sb09g027870.1 // Sb10g001000.1 // Sb06g020625.1 // Sb04g036050.1 // Sb04g007470.1 // Sb01g004530.3 // Sb09g026970.1 // Sb09g026450.1 // Sb10g022710.1 // Sb04g025100.3 // Sb07g018230.1 // Sb10g022820.1 // Sb10g031090.1 // Sb07g002150.1 // Sb01g047180.1 // Sb01g042020.1 // Sb03g046520.1 // Sb04g…
GO:0031347	P	regulation of defense response	52	5065	158	26245	0.00088	0.045	// Sb09g026970.1 // Sb10g028780.1 // Sb05g001200.1 // Sb09g003870.1 // Sb01g008840.1 // Sb10g003810.1 // Sb06g014420.1 // Sb01g012450.1 // Sb08g015280.1 // Sb03g028500.1 // Sb01g045670.1 // Sb09g030050.1 // Sb02g035880.1 // Sb02g024760.1 // Sb02g022290.1 // Sb06g024400.1 // Sb01g005900.1 // Sb09g024400.1 // Sb03g035720.1 // Sb04g031270.1 // Sb10g025600.1 // Sb07g019400.1 // Sb04g005520.1 // Sb03g…
GO:0051640	P	organelle localization	43	5065	123	26245	0.0009	0.046	// Sb02g008640.1 // Sb10g008230.2 // Sb02g028860.1 // Sb07g008100.1 // Sb02g043680.1 // Sb02g027920.1 // Sb01g035280.1 // Sb02g027160.1 // Sb01g014140.1 // Sb01g019930.1 // Sb08g018270.1 // Sb03g009850.1 // Sb08g021890.1 // Sb01g011070.1 // Sb07g004560.1 // Sb09g003130.1 // Sb01g029300.1 // Sb06g019110.1 // Sb08g006370.1 // Sb01g028310.1 // Sb06g028230.1 // Sb10g023020.1 // Sb03g025580.1 // Sb01g…
GO:0009225	P	nucleotide-sugar metabolic process	22	5065	47	26245	0.00092	0.047	// Sb03g047200.1 // Sb04g001320.1 // Sb03g012980.1 // Sb01g039350.2 // Sb06g033280.1 // Sb08g001480.1 // Sb02g002660.1 // Sb10g002560.1 // Sb06g028720.2 // Sb03g039740.1 // Sb10g025890.1 // Sb01g021890.1 // Sb01g037860.1 // Sb03g001710.1 // Sb01g039340.1 // Sb02g032250.1 // Sb09g018070.1 // Sb04g031900.1 // Sb04g035630.1 // Sb03g039180.1 // Sb01g039900.2 // Sb05g022890.2
GO:0006403	P	RNA localization	35	5065	94	26245	0.0011	0.055	// Sb01g046840.1 // Sb09g025790.1 // Sb01g043590.1 // Sb03g025580.1 // Sb07g026160.1 // Sb09g004010.1 // Sb03g027820.1 // Sb07g004890.2 // Sb01g046430.1 // Sb04g025800.1 // Sb01g045670.1 // Sb02g033940.1 // Sb09g003130.1 // Sb04g030880.1 // Sb07g000840.1 // Sb01g019610.2 // Sb01g017770.1 // Sb08g012560.1 // Sb09g030730.2 // Sb01g011910.1 // Sb01g020910.1 // Sb02g020440.1 // Sb01g043260.1 // Sb01g…
GO:0009082	P	branched chain family amino acid biosynthetic process	12	5065	17	26245	0.0011	0.055	// Sb04g020680.1 // Sb04g002120.1 // Sb07g024070.1 // Sb05g002540.1 // Sb09g029170.1 // Sb03g011050.1 // Sb04g025560.1 // Sb06g033720.1 // Sb01g010250.1 // Sb08g001720.1 // Sb04g033080.1 // Sb03g029720.1
GO:0016072	P	rRNA metabolic process	57	5065	180	26245	0.0011	0.055	// Sb02g037530.1 // Sb03g002860.1 // Sb01g049070.1 // Sb09g024910.1 // Sb01g011100.1 // Sb01g019710.1 // Sb01g030190.1 // Sb01g035410.2 // Sb09g028780.1 // Sb03g013640.1 // Sb02g031040.1 // Sb07g005510.1 // Sb06g013920.1 // Sb03g005040.1 // Sb03g009870.1 // Sb04g037640.1 // Sb04g029010.1 // Sb10g028620.1 // Sb08g004310.1 // Sb03g025240.2 // Sb02g009590.1 // Sb10g010000.1 // Sb01g009400.1 // Sb06g…
GO:0006446	P	regulation of translational initiation	18	5065	35	26245	0.0012	0.058	// Sb03g036990.1 // Sb09g024530.1 // Sb02g006500.1 // Sb09g028700.1 // Sb03g030430.1 // Sb01g014770.1 // Sb02g035170.1 // Sb10g028940.1 // Sb04g003390.1 // Sb02g003760.1 // Sb01g038230.1 // Sb09g026780.1 // Sb0014s003010.1 // Sb09g030590.1 // Sb01g045090.1 // Sb08g015410.1 // Sb01g038080.3 // Sb06g011300.1
GO:0010565	P	regulation of cellular ketone metabolic process	26	5065	62	26245	0.0012	0.06	// Sb03g029570.1 // Sb09g024060.1 // Sb01g000600.1 // Sb07g027310.1 // Sb01g028320.1 // Sb03g034590.1 // Sb01g020460.1 // Sb05g008470.1 // Sb09g026450.1 // Sb01g015160.1 // Sb07g021320.2 // Sb06g014210.2 // Sb06g014210.1 // Sb04g018940.1 // Sb05g022780.1 // Sb03g034680.1 // Sb01g047040.1 // Sb08g004330.2 // Sb02g028770.1 // Sb01g003880.1 // Sb08g001010.1 // Sb07g027110.1 // Sb05g001740.3 // Sb08g…
GO:0044272	P	sulfur compound biosynthetic process	46	5065	137	26245	0.0012	0.06	// Sb06g001610.1 // Sb09g002840.1 // Sb04g038440.1 // Sb01g043150.1 // Sb08g022210.2 // Sb01g045920.2 // Sb01g007370.1 // Sb01g046360.1 // Sb02g005410.1 // Sb01g034130.1 // Sb08g001720.1 // Sb05g025240.1 // Sb08g022280.2 // Sb03g033120.1 // Sb08g020830.1 // Sb09g002470.1 // Sb01g029420.1 // Sb03g009890.1 // Sb01g021500.1 // Sb10g005100.1 // Sb09g026940.1 // Sb03g013170.2 // Sb02g026140.1 // Sb02g…
GO:0051187	P	cofactor catabolic process	31	5065	81	26245	0.0014	0.071	// Sb03g029570.1 // Sb06g001280.1 // Sb04g008720.1 // Sb03g012420.2 // Sb10g023510.1 // Sb01g043660.1 // Sb06g020150.2 // Sb06g020150.1 // Sb03g029840.1 // Sb06g013940.1 // Sb04g008330.1 // Sb02g002570.1 // Sb07g002070.2 // Sb07g002070.1 // Sb03g011050.1 // Sb09g029110.1 // Sb10g000420.1 // Sb06g020720.1 // Sb06g022050.1 // Sb02g037420.1 // Sb02g021090.1 // Sb07g021320.2 // Sb06g002880.1 // Sb07g…
GO:0048477	P	oogenesis	42	5065	123	26245	0.0015	0.073	// Sb10g008230.2 // Sb02g000210.1 // Sb09g016470.1 // Sb01g043590.1 // Sb03g025580.1 // Sb07g026160.1 // Sb01g006320.1 // Sb04g005280.1 // Sb01g046430.1 // Sb06g015420.1 // Sb09g004270.1 // Sb01g013730.1 // Sb01g046840.1 // Sb02g005950.1 // Sb04g036440.1 // Sb09g003130.1 // Sb06g031540.1 // Sb07g000840.1 // Sb01g019610.2 // Sb09g001670.1 // Sb10g022820.1 // Sb03g045340.1 // Sb10g005960.1 // Sb10g…
GO:0006807	P	nitrogen compound metabolic process	1333	5065	6387	26245	0.0015	0.075	// Sb04g010240.1 // Sb02g036430.1 // Sb01g014940.1 // Sb03g003510.1 // Sb09g022770.2 // Sb03g036440.1 // Sb08g017230.2 // Sb06g021340.1 // Sb04g025750.1 // Sb08g005080.1 // Sb06g014420.1 // Sb04g037720.1 // Sb03g031310.1 // Sb04g023180.1 // Sb06g013920.1 // Sb04g022580.1 // Sb10g027220.1 // Sb07g023900.1 // Sb07g024340.1 // Sb06g024540.1 // Sb01g003800.1 // Sb10g006260.1 // Sb07g003350.1 // Sb04g…
GO:0006544	P	glycine metabolic process	12	5065	18	26245	0.0016	0.076	// Sb01g008690.2 // Sb04g024010.1 // Sb05g014880.1 // Sb03g013290.1 // Sb08g003440.1 // Sb03g041410.1 // Sb09g004610.1 // Sb05g016730.1 // Sb08g019520.1 // Sb04g004720.1 // Sb06g018660.1 // Sb06g029020.1
GO:0009199	P	ribonucleoside triphosphate metabolic process	61	5065	200	26245	0.0016	0.077	// Sb03g026290.1 // Sb02g010770.1 // Sb10g022370.1 // Sb09g019760.1 // Sb02g035880.1 // Sb03g012420.2 // Sb01g042930.1 // Sb03g038990.1 // Sb09g030840.1 // Sb04g033110.1 // Sb01g040970.1 // Sb01g027940.1 // Sb03g027470.1 // Sb02g033710.1 // Sb08g016650.2 // Sb01g008610.1 // Sb06g030400.1 // Sb09g026610.1 // Sb07g005700.1 // Sb01g010210.1 // Sb10g028920.1 // Sb03g026410.1 // Sb02g002640.1 // Sb08g…
GO:0070592	P	cell wall polysaccharide biosynthetic process	15	5065	27	26245	0.0017	0.08	// Sb08g019260.1 // Sb06g030810.1 // Sb04g028460.1 // Sb09g027440.1 // Sb10g027970.1 // Sb03g044510.1 // Sb03g001710.1 // Sb03g044530.1 // Sb03g044520.1 // Sb09g002200.1 // Sb03g030990.1 // Sb09g027450.1 // Sb01g037870.1 // Sb06g014730.1 // Sb01g038640.1
GO:0032870	P	cellular response to hormone stimulus	158	5065	627	26245	0.0018	0.084	// Sb02g036730.1 // Sb10g024430.1 // Sb10g028780.1 // Sb10g001960.2 // Sb10g001960.3 // Sb09g029950.1 // Sb10g003810.1 // Sb04g003480.1 // Sb04g001690.1 // Sb01g000700.1 // Sb03g037580.1 // Sb10g027220.1 // Sb09g030050.1 // Sb08g005200.1 // Sb01g010930.1 // Sb01g048570.1 // Sb01g041930.1 // Sb01g028750.1 // Sb08g016760.1 // Sb05g021020.1 // Sb02g029780.1 // Sb07g024310.1 // Sb04g009050.1 // Sb03g…
GO:0065008	P	regulation of biological quality	373	5065	1637	26245	0.0018	0.084	// Sb03g030950.1 // Sb03g036440.1 // Sb09g004420.1 // Sb10g003790.1 // Sb02g033180.1 // Sb02g025010.1 // Sb01g048190.1 // Sb01g028750.1 // Sb01g038580.1 // Sb04g022420.1 // Sb02g003530.1 // Sb01g005280.1 // Sb09g030620.1 // Sb03g032630.1 // Sb01g050050.1 // Sb03g035340.1 // Sb01g032480.1 // Sb01g000910.1 // Sb06g021440.1 // Sb09g026380.1 // Sb09g028860.1 // Sb04g001690.1 // Sb01g006640.2 // Sb07g…
GO:0009150	P	purine ribonucleotide metabolic process	67	5065	226	26245	0.0017	0.084	// Sb03g026290.1 // Sb02g010770.1 // Sb10g022370.1 // Sb04g007800.2 // Sb09g019760.1 // Sb02g035880.1 // Sb03g012420.2 // Sb01g042930.1 // Sb03g038990.1 // Sb09g030840.1 // Sb04g033110.1 // Sb02g043940.1 // Sb01g040970.1 // Sb01g027940.1 // Sb03g027470.1 // Sb02g033710.1 // Sb08g016650.2 // Sb06g030400.1 // Sb03g029120.1 // Sb09g027790.1 // Sb09g026610.1 // Sb07g005700.1 // Sb01g010210.1 // Sb10g…
GO:0016050	P	vesicle organization	37	5065	105	26245	0.0018	0.084	// Sb03g044480.1 // Sb10g022370.1 // Sb01g039590.1 // Sb07g000290.1 // Sb03g031930.1 // Sb02g027160.1 // Sb01g014140.1 // Sb09g027370.1 // Sb03g028500.1 // Sb03g046820.1 // Sb03g001760.1 // Sb01g041930.1 // Sb04g031270.1 // Sb10g005060.1 // Sb08g006370.1 // Sb03g032290.1 // Sb06g028230.1 // Sb10g023020.1 // Sb01g038550.2 // Sb02g007513.2 // Sb08g006500.1 // Sb01g010390.1 // Sb03g011460.1 // Sb03g…
GO:0009069	P	serine family amino acid metabolic process	24	5065	57	26245	0.0017	0.084	// Sb06g001610.1 // Sb05g014880.1 // Sb06g030920.1 // Sb03g033120.1 // Sb05g025240.1 // Sb08g022280.2 // Sb03g013290.1 // Sb08g003440.1 // Sb10g005100.1 // Sb05g001270.1 // Sb01g046580.1 // Sb07g021980.1 // Sb10g003480.1 // Sb04g004720.1 // Sb03g009260.1 // Sb01g008690.2 // Sb04g024010.1 // Sb03g041410.1 // Sb09g004610.1 // Sb02g034370.1 // Sb05g016730.1 // Sb08g019520.1 // Sb06g018660.1 // Sb06g…
GO:0048584	P	positive regulation of response to stimulus	44	5065	133	26245	0.0019	0.091	// Sb10g028780.1 // Sb03g034880.1 // Sb05g007290.1 // Sb03g003650.1 // Sb10g001960.2 // Sb10g001960.3 // Sb08g005080.1 // Sb08g019700.1 // Sb08g004510.1 // Sb10g023610.1 // Sb08g015280.1 // Sb01g045670.1 // Sb09g030050.1 // Sb05g027210.1 // Sb03g004390.2 // Sb09g026970.1 // Sb06g024400.1 // Sb01g007120.1 // Sb09g024400.1 // Sb02g021080.1 // Sb10g023630.1 // Sb09g020080.1 // Sb03g033190.1 // Sb07g…
GO:0006612	P	protein targeting to membrane	23	5065	54	26245	0.0019	0.091	// Sb03g036440.1 // Sb04g025110.1 // Sb01g008840.1 // Sb04g005280.1 // Sb01g049670.1 // Sb04g031720.1 // Sb06g029010.1 // Sb01g001670.1 // Sb03g025540.1 // Sb01g001520.1 // Sb03g044130.1 // Sb03g042250.1 // Sb10g026000.1 // Sb07g026010.1 // Sb06g018340.1 // Sb09g001280.1 // Sb03g036030.1 // Sb01g050330.1 // Sb01g002840.1 // Sb01g005900.1 // Sb10g009280.1 // Sb02g003700.1 // Sb09g027810.1
GO:0051301	P	cell division	105	5065	391	26245	0.0019	0.092	// Sb10g008230.2 // Sb02g029140.1 // Sb08g016180.1 // Sb09g004420.1 // Sb10g023820.1 // Sb10g003810.1 // Sb02g010100.2 // Sb01g013730.1 // Sb02g043840.1 // Sb04g037170.1 // Sb03g039200.1 // Sb07g001330.1 // Sb06g028430.1 // Sb08g016760.1 // Sb06g025380.1 // Sb07g020280.1 // Sb01g015490.1 // Sb01g039930.1 // Sb07g027490.1 // Sb10g030790.1 // Sb10g030120.1 // Sb04g031190.1 // Sb01g049880.1 // Sb02g…
GO:0040014	P	regulation of multicellular organism growth	28	5065	72	26245	0.002	0.093	// Sb04g007560.1 // Sb08g001880.1 // Sb02g033180.1 // Sb08g022360.1 // Sb01g048520.1 // Sb09g022490.1 // Sb09g025920.1 // Sb04g025100.3 // Sb06g032800.1 // Sb01g015530.1 // Sb02g035260.1 // Sb04g029465.1 // Sb06g034250.2 // Sb02g041180.1 // Sb03g045340.1 // Sb02g006330.1 // Sb01g022180.1 // Sb09g006310.2 // Sb03g003450.1 // Sb09g005180.1 // Sb09g030620.1 // Sb01g050050.1 // Sb04g037570.1 // Sb04g…
GO:0044038	P	cell wall macromolecule biosynthetic process	17	5065	34	26245	0.002	0.093	// Sb08g019260.1 // Sb06g030810.1 // Sb04g028460.1 // Sb09g027440.1 // Sb10g027970.1 // Sb03g044510.1 // Sb03g039740.1 // Sb03g001710.1 // Sb03g044530.1 // Sb01g039900.2 // Sb03g044520.1 // Sb09g002200.1 // Sb03g030990.1 // Sb09g027450.1 // Sb01g037870.1 // Sb06g014730.1 // Sb01g038640.1
GO:0070589	P	cellular component macromolecule biosynthetic process	17	5065	34	26245	0.002	0.093	// Sb08g019260.1 // Sb06g030810.1 // Sb04g028460.1 // Sb09g027440.1 // Sb10g027970.1 // Sb03g044510.1 // Sb03g039740.1 // Sb03g001710.1 // Sb03g044530.1 // Sb01g039900.2 // Sb03g044520.1 // Sb09g002200.1 // Sb03g030990.1 // Sb09g027450.1 // Sb01g037870.1 // Sb06g014730.1 // Sb01g038640.1
GO:0006354	P	RNA elongation	32	5065	87	26245	0.002	0.094	// Sb02g000210.1 // Sb07g003680.1 // Sb06g020760.1 // Sb01g003660.1 // Sb02g011150.1 // Sb03g003990.1 // Sb02g010660.1 // Sb03g037480.1 // Sb03g039720.1 // Sb03g032430.2 // Sb02g031020.1 // Sb08g004910.1 // Sb08g018130.1 // Sb01g001420.1 // Sb09g000610.1 // Sb01g010360.1 // Sb04g036680.1 // Sb01g013980.2 // Sb01g015570.2 // Sb10g003710.1 // Sb03g031220.1 // Sb10g008840.1 // Sb02g039750.1 // Sb04g…
GO:0006740	P	NADPH regeneration	26	5065	65	26245	0.002	0.095	// Sb03g034190.1 // Sb10g002220.1 // Sb03g008050.1 // Sb02g031030.1 // Sb04g019020.1 // Sb01g045920.2 // Sb04g023180.1 // Sb09g005810.1 // Sb02g027900.1 // Sb05g002760.1 // Sb03g044500.1 // Sb04g025100.3 // Sb10g001050.1 // Sb10g001050.2 // Sb03g006130.1 // Sb02g042340.2 // Sb04g025630.1 // Sb03g033250.1 // Sb03g043140.1 // Sb02g029250.1 // Sb02g004280.2 // Sb03g039480.1 // Sb05g016740.1 // Sb03g…
GO:0006368	P	RNA elongation from RNA polymerase II promoter	29	5065	76	26245	0.0021	0.096	// Sb02g000210.1 // Sb07g003680.1 // Sb06g020760.1 // Sb02g011150.1 // Sb03g003990.1 // Sb02g010660.1 // Sb03g037480.1 // Sb03g039720.1 // Sb03g032430.2 // Sb02g031020.1 // Sb08g004910.1 // Sb08g018130.1 // Sb01g001420.1 // Sb09g000610.1 // Sb01g013980.2 // Sb01g015570.2 // Sb10g003710.1 // Sb03g031220.1 // Sb10g008840.1 // Sb02g039750.1 // Sb04g001250.1 // Sb05g002600.1 // Sb01g013470.1 // Sb06g…
GO:0009607	P	response to biotic stimulus	313	5065	1355	26245	0.0021	0.096	// Sb02g037350.1 // Sb01g007120.1 // Sb10g028780.1 // Sb01g046840.1 // Sb08g016830.1 // Sb02g040870.1 // Sb04g026930.1 // Sb06g024400.1 // Sb05g001870.1 // Sb08g005080.1 // Sb06g014420.1 // Sb01g029450.1 // Sb01g042350.1 // Sb01g000700.1 // Sb03g041590.1 // Sb10g022490.1 // Sb04g038420.1 // Sb01g038010.1 // Sb05g001840.1 // Sb09g030050.1 // Sb08g003690.1 // Sb03g034880.1 // Sb09g024400.1 // Sb09g…
GO:0006916	P	anti-apoptosis	22	5065	51	26245	0.0021	0.096	// Sb06g003070.1 // Sb10g030240.1 // Sb07g020760.1 // Sb02g024090.1 // Sb09g027870.1 // Sb10g001000.1 // Sb06g020625.1 // Sb04g007470.1 // Sb09g026970.1 // Sb09g026450.1 // Sb04g025100.3 // Sb07g018230.1 // Sb10g022820.1 // Sb10g031090.1 // Sb07g002150.1 // Sb01g010680.1 // Sb04g012930.1 // Sb10g007410.1 // Sb10g000210.1 // Sb06g015420.1 // Sb01g038630.1 // Sb04g002150.1
GO:0045926	P	negative regulation of growth	24	5065	58	26245	0.0021	0.096	// Sb04g007560.1 // Sb07g006900.2 // Sb10g001960.2 // Sb10g001960.3 // Sb06g026400.1 // Sb10g023610.1 // Sb10g002460.1 // Sb01g048520.1 // Sb01g017840.1 // Sb09g025920.1 // Sb07g024950.1 // Sb10g022710.1 // Sb06g032800.1 // Sb01g036910.1 // Sb10g001550.1 // Sb04g029465.1 // Sb06g034250.2 // Sb02g006330.1 // Sb01g044350.1 // Sb02g031050.1 // Sb04g035710.1 // Sb03g006050.1 // Sb02g000980.1 // Sb01g…
GO:0042255	P	ribosome assembly	24	5065	58	26245	0.0021	0.096	// Sb01g035280.1 // Sb09g024910.1 // Sb05g027730.1 // Sb03g005040.1 // Sb03g009550.1 // Sb04g024510.1 // Sb02g039270.1 // Sb04g025410.1 // Sb02g009590.1 // Sb01g028310.1 // Sb01g009400.1 // Sb06g018900.1 // Sb02g028880.1 // Sb04g024500.1 // Sb03g030230.1 // Sb10g021600.1 // Sb10g002530.1 // Sb04g030890.1 // Sb09g026330.1 // Sb04g035510.1 // Sb09g030800.1 // Sb06g019800.1 // Sb07g022630.1 // Sb04g…
GO:0017038	P	protein import	53	5065	170	26245	0.0021	0.096	// Sb01g047680.1 // Sb03g032670.1 // Sb09g016470.1 // Sb01g010190.1 // Sb01g001520.1 // Sb09g004010.1 // Sb01g035410.2 // Sb07g004890.2 // Sb01g049670.1 // Sb01g030580.1 // Sb01g043260.1 // Sb04g031720.1 // Sb09g007410.1 // Sb04g008710.1 // Sb07g023490.1 // Sb02g003110.2 // Sb02g038200.1 // Sb01g036760.1 // Sb09g026970.1 // Sb02g006780.1 // Sb04g026910.2 // Sb04g030200.1 // Sb04g005930.1 // Sb01g…
GO:0010558	P	negative regulation of macromolecule biosynthetic process	100	5065	371	26245	0.0022	0.1	// Sb06g017490.1 // Sb09g026730.1 // Sb07g002090.1 // Sb06g014420.1 // Sb09g022600.2 // Sb01g013730.1 // Sb02g038250.1 // Sb08g005200.1 // Sb03g039320.1 // Sb05g019540.1 // Sb06g028430.1 // Sb04g001820.1 // Sb09g000820.1 // Sb07g018230.1 // Sb06g020520.1 // Sb01g013470.1 // Sb02g006210.1 // Sb03g032630.1 // Sb05g020860.1 // Sb0012s019770.1 // Sb06g031895.1 // Sb02g033540.1 // Sb03g040355.1 // Sb0…
GO:0006073	P	cellular glucan metabolic process	72	5065	250	26245	0.0022	0.1	// Sb10g028580.1 // Sb06g031050.1 // Sb03g034880.1 // Sb10g000980.1 // Sb01g015620.1 // Sb01g015090.1 // Sb01g028700.1 // Sb02g006290.1 // Sb04g034070.1 // Sb10g004490.1 // Sb01g044930.1 // Sb01g010280.1 // Sb10g030970.1 // Sb06g011820.1 // Sb07g018840.1 // Sb05g002760.1 // Sb10g007150.1 // Sb01g037860.1 // Sb06g015930.1 // Sb03g041660.1 // Sb08g017750.1 // Sb04g001320.1 // Sb02g036020.1 // Sb02g…
GO:0046417	P	chorismate metabolic process	23	5065	55	26245	0.0023	0.1	// Sb01g005150.1 // Sb06g030260.1 // Sb04g027880.1 // Sb01g048790.1 // Sb07g007490.1 // Sb02g039660.1 // Sb02g011470.1 // Sb01g040790.1 // Sb01g033590.1 // Sb06g015310.1 // Sb03g035460.1 // Sb01g005140.1 // Sb04g005480.1 // Sb10g029510.1 // Sb10g002230.1 // Sb10g024680.1 // Sb01g040180.1 // Sb07g029080.1 // Sb08g015630.1 // Sb02g031240.1 // Sb06g019160.1 // Sb02g009890.1 // Sb07g002770.1
GO:0009073	P	aromatic amino acid family biosynthetic process	23	5065	55	26245	0.0023	0.1	// Sb01g005150.1 // Sb06g030260.1 // Sb04g027880.1 // Sb01g048790.1 // Sb07g007490.1 // Sb02g039660.1 // Sb02g011470.1 // Sb01g040790.1 // Sb01g033590.1 // Sb06g015310.1 // Sb03g035460.1 // Sb01g005140.1 // Sb04g005480.1 // Sb10g029510.1 // Sb10g002230.1 // Sb10g024680.1 // Sb01g040180.1 // Sb07g029080.1 // Sb08g015630.1 // Sb02g031240.1 // Sb06g019160.1 // Sb02g009890.1 // Sb07g002770.1
GO:0031327	P	negative regulation of cellular biosynthetic process	104	5065	390	26245	0.0024	0.11	// Sb06g017490.1 // Sb09g026730.1 // Sb07g002090.1 // Sb06g014420.1 // Sb09g022600.2 // Sb01g013730.1 // Sb02g038250.1 // Sb03g009850.1 // Sb01g020460.1 // Sb08g005200.1 // Sb03g039320.1 // Sb05g019540.1 // Sb06g028430.1 // Sb04g001820.1 // Sb09g000820.1 // Sb07g018230.1 // Sb06g020520.1 // Sb01g013470.1 // Sb02g006210.1 // Sb03g032630.1 // Sb05g020860.1 // Sb0012s019770.1 // Sb06g031895.1 // Sb0…
GO:0042401	P	cellular biogenic amine biosynthetic process	26	5065	66	26245	0.0024	0.11	// Sb01g005150.1 // Sb01g037480.2 // Sb01g048790.1 // Sb07g007490.1 // Sb04g029520.1 // Sb04g025720.1 // Sb03g031940.1 // Sb06g021540.1 // Sb10g024680.1 // Sb03g035460.1 // Sb01g013150.1 // Sb04g005480.1 // Sb10g020570.1 // Sb04g021790.1 // Sb01g005140.1 // Sb02g025680.1 // Sb02g009730.1 // Sb02g025120.1 // Sb01g040180.1 // Sb06g019370.1 // Sb06g019160.1 // Sb10g002070.1 // Sb06g000580.1 // Sb03g…
GO:0009890	P	negative regulation of biosynthetic process	104	5065	390	26245	0.0024	0.11	// Sb06g017490.1 // Sb09g026730.1 // Sb07g002090.1 // Sb06g014420.1 // Sb09g022600.2 // Sb01g013730.1 // Sb02g038250.1 // Sb03g009850.1 // Sb01g020460.1 // Sb08g005200.1 // Sb03g039320.1 // Sb05g019540.1 // Sb06g028430.1 // Sb04g001820.1 // Sb09g000820.1 // Sb07g018230.1 // Sb06g020520.1 // Sb01g013470.1 // Sb02g006210.1 // Sb03g032630.1 // Sb05g020860.1 // Sb0012s019770.1 // Sb06g031895.1 // Sb0…
GO:0007005	P	mitochondrion organization	42	5065	127	26245	0.0024	0.11	// Sb02g008640.1 // Sb01g010240.1 // Sb01g036760.1 // Sb02g043680.1 // Sb03g044130.1 // Sb03g025820.1 // Sb01g049670.1 // Sb02g038750.1 // Sb09g027960.1 // Sb10g008870.1 // Sb04g031720.1 // Sb02g037780.1 // Sb03g044010.1 // Sb01g020010.1 // Sb01g010010.1 // Sb09g022490.1 // Sb07g023490.1 // Sb01g049640.1 // Sb09g026970.1 // Sb06g021460.1 // Sb10g004030.1 // Sb01g011070.1 // Sb09g018990.1 // Sb02g…
GO:0006900	P	membrane budding	27	5065	70	26245	0.0026	0.11	// Sb10g022370.1 // Sb01g039590.1 // Sb03g031930.1 // Sb02g027160.1 // Sb09g027370.1 // Sb03g028500.1 // Sb03g001760.1 // Sb01g041930.1 // Sb04g031270.1 // Sb08g006370.1 // Sb03g032290.1 // Sb06g028230.1 // Sb10g023020.1 // Sb08g006500.1 // Sb01g010390.1 // Sb03g011460.1 // Sb03g002780.1 // Sb02g007513.2 // Sb0598s002020.1 // Sb05g007040.1 // Sb01g006180.2 // Sb02g005920.1 // Sb05g000450.1 // Sb0…
GO:0032879	P	regulation of localization	38	5065	112	26245	0.0026	0.12	// Sb04g008580.1 // Sb07g026160.1 // Sb09g029950.1 // Sb09g022450.1 // Sb02g010100.2 // Sb01g012480.1 // Sb04g025800.1 // Sb01g019610.2 // Sb01g046840.1 // Sb09g003130.1 // Sb01g048570.1 // Sb01g029300.1 // Sb07g025090.1 // Sb09g026450.1 // Sb07g000840.1 // Sb04g008330.1 // Sb02g022580.1 // Sb01g035320.1 // Sb08g022680.2 // Sb08g006500.1 // Sb10g026400.1 // Sb01g020910.1 // Sb03g002380.1 // Sb01g…
GO:0015992	P	proton transport	49	5065	156	26245	0.0027	0.12	// Sb03g026290.1 // Sb02g010770.1 // Sb01g050620.1 // Sb02g035880.1 // Sb01g042930.1 // Sb04g005710.1 // Sb03g038990.1 // Sb04g033110.1 // Sb01g040970.1 // Sb01g027940.1 // Sb03g027470.1 // Sb10g025280.1 // Sb09g026610.1 // Sb10g001780.1 // Sb06g030400.1 // Sb02g022580.1 // Sb06g027500.1 // Sb08g019740.2 // Sb08g023070.1 // Sb09g030730.2 // Sb10g025200.1 // Sb09g019350.1 // Sb03g026990.1 // Sb02g…
GO:0050688	P	regulation of defense response to virus	10	5065	14	26245	0.0027	0.12	// Sb05g007040.1 // Sb04g005520.1 // Sb02g035880.1 // Sb04g031270.1 // Sb0598s002020.1 // Sb02g024760.1 // Sb10g025600.1 // Sb01g049780.1 // Sb08g006500.1 // Sb03g028500.1
GO:0010383	P	cell wall polysaccharide metabolic process	25	5065	63	26245	0.0027	0.12	// Sb03g044520.1 // Sb03g030990.1 // Sb03g044510.1 // Sb06g023450.1 // Sb06g014730.1 // Sb01g038640.1 // Sb06g030810.1 // Sb02g004650.1 // Sb05g008550.1 // Sb10g027110.1 // Sb09g027450.1 // Sb09g027440.1 // Sb03g044530.1 // Sb04g028460.1 // Sb10g027970.1 // Sb03g001710.1 // Sb03g034680.1 // Sb09g002200.1 // Sb08g019260.1 // Sb08g001540.1 // Sb01g019720.1 // Sb02g025020.1 // Sb04g027700.1 // Sb05g…
GO:0032990	P	cell part morphogenesis	42	5065	128	26245	0.0027	0.12	// Sb01g010240.1 // Sb07g004560.1 // Sb01g006320.1 // Sb03g009760.1 // Sb03g013830.1 // Sb10g005630.1 // Sb03g030840.1 // Sb09g027960.1 // Sb10g008870.1 // Sb01g013730.1 // Sb07g018020.1 // Sb01g036250.1 // Sb02g041010.1 // Sb01g014140.1 // Sb09g022490.1 // Sb02g002640.1 // Sb07g014940.1 // Sb01g049880.1 // Sb10g030410.1 // Sb09g027820.1 // Sb02g021080.1 // Sb01g041060.1 // Sb01g036910.1 // Sb10g…
GO:0009755	P	hormone-mediated signaling pathway	152	5065	608	26245	0.0027	0.12	// Sb02g036730.1 // Sb10g024430.1 // Sb10g028780.1 // Sb10g001960.2 // Sb10g001960.3 // Sb09g029950.1 // Sb10g003810.1 // Sb04g003480.1 // Sb04g001690.1 // Sb01g000700.1 // Sb03g037580.1 // Sb10g027220.1 // Sb09g030050.1 // Sb08g005200.1 // Sb01g010930.1 // Sb01g048570.1 // Sb05g019540.1 // Sb01g028750.1 // Sb08g016760.1 // Sb05g021020.1 // Sb02g029780.1 // Sb07g024310.1 // Sb04g009050.1 // Sb03g…
GO:0006081	P	cellular aldehyde metabolic process	21	5065	49	26245	0.0028	0.12	// Sb06g022050.1 // Sb06g003070.1 // Sb01g036340.1 // Sb02g005380.1 // Sb02g009510.1 // Sb03g029840.1 // Sb05g005470.1 // Sb03g030620.1 // Sb03g008650.1 // Sb01g047850.1 // Sb04g008330.1 // Sb03g039770.1 // Sb04g031830.1 // Sb06g020720.1 // Sb08g022770.1 // Sb02g025790.1 // Sb09g029110.1 // Sb04g037050.1 // Sb07g005390.1 // Sb04g025290.1 // Sb02g005410.1
GO:0045492	P	xylan biosynthetic process	14	5065	26	26245	0.0029	0.13	// Sb08g019260.1 // Sb06g030810.1 // Sb04g028460.1 // Sb09g027440.1 // Sb10g027970.1 // Sb03g044510.1 // Sb03g044530.1 // Sb03g044520.1 // Sb09g002200.1 // Sb03g030990.1 // Sb09g027450.1 // Sb01g037870.1 // Sb06g014730.1 // Sb01g038640.1
GO:0010417	P	glucuronoxylan biosynthetic process	14	5065	26	26245	0.0029	0.13	// Sb08g019260.1 // Sb06g030810.1 // Sb04g028460.1 // Sb09g027440.1 // Sb10g027970.1 // Sb03g044510.1 // Sb03g044530.1 // Sb03g044520.1 // Sb09g002200.1 // Sb03g030990.1 // Sb09g027450.1 // Sb01g037870.1 // Sb06g014730.1 // Sb01g038640.1
GO:0009144	P	purine nucleoside triphosphate metabolic process	58	5065	194	26245	0.0029	0.13	// Sb03g026290.1 // Sb02g010770.1 // Sb10g022370.1 // Sb09g019760.1 // Sb02g035880.1 // Sb03g012420.2 // Sb01g042930.1 // Sb03g038990.1 // Sb09g030840.1 // Sb04g033110.1 // Sb01g040970.1 // Sb01g027940.1 // Sb03g027470.1 // Sb02g033710.1 // Sb08g016650.2 // Sb06g030400.1 // Sb09g026610.1 // Sb07g005700.1 // Sb01g010210.1 // Sb10g028920.1 // Sb03g026410.1 // Sb02g002640.1 // Sb08g019740.2 // Sb01g…
GO:0009834	P	secondary cell wall biogenesis	24	5065	60	26245	0.003	0.13	// Sb03g044520.1 // Sb06g004290.1 // Sb03g039520.1 // Sb03g030990.1 // Sb03g039530.1 // Sb03g044510.1 // Sb06g014730.1 // Sb01g038640.1 // Sb02g036990.1 // Sb03g039570.1 // Sb09g022460.1 // Sb09g027450.1 // Sb01g007750.1 // Sb09g027440.1 // Sb03g044530.1 // Sb02g038740.1 // Sb01g007760.1 // Sb03g034680.1 // Sb09g002200.1 // Sb05g001215.1 // Sb01g039690.1 // Sb01g019720.1 // Sb01g032480.1 // Sb02g…
GO:0006901	P	vesicle coating	24	5065	60	26245	0.003	0.13	// Sb01g039590.1 // Sb03g031930.1 // Sb02g027160.1 // Sb09g027370.1 // Sb03g028500.1 // Sb01g041930.1 // Sb04g031270.1 // Sb08g006370.1 // Sb03g032290.1 // Sb06g028230.1 // Sb10g023020.1 // Sb08g006500.1 // Sb01g010390.1 // Sb03g011460.1 // Sb03g002780.1 // Sb0598s002020.1 // Sb05g007040.1 // Sb01g006180.2 // Sb02g005920.1 // Sb05g000450.1 // Sb01g027720.1 // Sb04g007340.1 // Sb01g049780.1 // Sb0…
GO:0043405	P	regulation of MAP kinase activity	13	5065	23	26245	0.003	0.13	// Sb10g025800.1 // Sb07g002090.1 // Sb03g040330.1 // Sb06g020520.1 // Sb10g001960.2 // Sb10g001960.3 // Sb09g026450.1 // Sb10g003810.1 // Sb01g038750.1 // Sb10g022710.1 // Sb10g023610.1 // Sb04g005450.1 // Sb01g049510.1
GO:0006739	P	NADP metabolic process	27	5065	71	26245	0.003	0.13	// Sb03g034190.1 // Sb10g002220.1 // Sb03g008050.1 // Sb02g031030.1 // Sb04g019020.1 // Sb01g045920.2 // Sb04g023180.1 // Sb09g005810.1 // Sb02g027900.1 // Sb05g002760.1 // Sb03g044500.1 // Sb04g025100.3 // Sb10g001050.1 // Sb10g001050.2 // Sb03g006130.1 // Sb02g042340.2 // Sb02g033920.1 // Sb04g025630.1 // Sb03g033250.1 // Sb03g043140.1 // Sb02g029250.1 // Sb02g004280.2 // Sb03g039480.1 // Sb05g…
GO:0019216	P	regulation of lipid metabolic process	20	5065	46	26245	0.003	0.13	// Sb08g001010.1 // Sb01g028320.1 // Sb09g024060.1 // Sb07g027110.1 // Sb01g000600.1 // Sb09g030620.1 // Sb06g015240.1 // Sb08g001880.1 // Sb09g026450.1 // Sb08g022770.1 // Sb04g017400.1 // Sb07g014940.1 // Sb01g036910.1 // Sb01g003880.1 // Sb03g029570.1 // Sb05g001740.3 // Sb09g029240.1 // Sb03g034680.1 // Sb07g021320.2 // Sb08g004330.2
GO:0009084	P	glutamine family amino acid biosynthetic process	20	5065	46	26245	0.003	0.13	// Sb01g010270.1 // Sb01g014570.1 // Sb04g028690.1 // Sb09g022290.2 // Sb04g032930.1 // Sb03g039820.1 // Sb03g025720.1 // Sb06g015240.1 // Sb04g008560.1 // Sb09g002480.1 // Sb04g030600.1 // Sb01g042450.1 // Sb03g011050.1 // Sb08g008320.1 // Sb01g013600.1 // Sb01g029660.1 // Sb03g045690.1 // Sb01g037570.1 // Sb01g003880.1 // Sb03g031310.1
GO:0006098	P	pentose-phosphate shunt	25	5065	64	26245	0.0032	0.13	// Sb03g034190.1 // Sb10g002220.1 // Sb03g008050.1 // Sb02g031030.1 // Sb01g045920.2 // Sb04g023180.1 // Sb09g005810.1 // Sb04g019020.1 // Sb03g044500.1 // Sb05g002760.1 // Sb04g025100.3 // Sb10g001050.1 // Sb10g001050.2 // Sb03g006130.1 // Sb02g042340.2 // Sb04g025630.1 // Sb03g033250.1 // Sb03g043140.1 // Sb02g029250.1 // Sb02g004280.2 // Sb03g039480.1 // Sb05g016740.1 // Sb03g003220.1 // Sb02g…
GO:0006334	P	nucleosome assembly	35	5065	102	26245	0.0033	0.14	// Sb08g016830.1 // Sb10g003450.1 // Sb06g018910.1 // Sb03g032630.1 // Sb03g040890.1 // Sb01g013730.1 // Sb01g033550.1 // Sb09g023930.1 // Sb02g004730.1 // Sb04g023870.1 // Sb01g009820.1 // Sb04g023645.1 // Sb06g018020.1 // Sb09g027820.1 // Sb03g032530.1 // Sb01g039240.1 // Sb07g020920.1 // Sb01g000950.1 // Sb09g026910.2 // Sb02g035650.1 // Sb03g014780.1 // Sb01g008460.1 // Sb0019s004400.1 // Sb0…
GO:0034654	P	nucleobase, nucleoside, nucleotide and nucleic acid biosynthetic process	19	5065	43	26245	0.0033	0.14	// Sb04g034900.1 // Sb01g045540.1 // Sb03g029120.1 // Sb06g032850.1 // Sb04g026500.1 // Sb08g019790.1 // Sb02g004280.2 // Sb08g008400.1 // Sb02g029240.1 // Sb03g029790.2 // Sb04g025750.1 // Sb08g017830.1 // Sb09g022320.1 // Sb03g045940.1 // Sb03g002690.1 // Sb03g045930.1 // Sb04g028610.1 // Sb05g002760.1 // Sb03g027960.1
GO:0034404	P	nucleobase, nucleoside and nucleotide biosynthetic process	19	5065	43	26245	0.0033	0.14	// Sb04g034900.1 // Sb01g045540.1 // Sb03g029120.1 // Sb06g032850.1 // Sb04g026500.1 // Sb08g019790.1 // Sb02g004280.2 // Sb08g008400.1 // Sb02g029240.1 // Sb03g029790.2 // Sb04g025750.1 // Sb08g017830.1 // Sb09g022320.1 // Sb03g045940.1 // Sb03g002690.1 // Sb03g045930.1 // Sb04g028610.1 // Sb05g002760.1 // Sb03g027960.1
GO:0080090	P	regulation of primary metabolic process	704	5065	3278	26245	0.0034	0.14	// Sb02g036430.1 // Sb01g014940.1 // Sb04g025750.1 // Sb08g005080.1 // Sb06g014420.1 // Sb02g025010.1 // Sb02g043840.1 // Sb10g027220.1 // Sb06g024540.1 // Sb02g035840.1 // Sb10g006260.1 // Sb05g019540.1 // Sb05g012740.1 // Sb01g017770.1 // Sb02g006780.1 // Sb04g001820.1 // Sb08g004910.1 // Sb04g005620.1 // Sb09g000820.1 // Sb01g005360.1 // Sb09g020380.1 // Sb06g020520.1 // Sb01g010660.1 // Sb03g…
GO:0034728	P	nucleosome organization	38	5065	114	26245	0.0034	0.14	// Sb02g037530.1 // Sb08g016830.1 // Sb10g003450.1 // Sb06g018910.1 // Sb03g032630.1 // Sb03g040890.1 // Sb10g005630.1 // Sb01g013730.1 // Sb01g033550.1 // Sb09g023930.1 // Sb02g004730.1 // Sb04g023870.1 // Sb01g009820.1 // Sb04g023645.1 // Sb06g018020.1 // Sb09g027820.1 // Sb03g032530.1 // Sb01g008460.1 // Sb07g020920.1 // Sb01g000950.1 // Sb09g026910.2 // Sb02g035650.1 // Sb03g014780.1 // Sb01g…
GO:0007351	P	tripartite regional subdivision	16	5065	33	26245	0.0034	0.14	// Sb02g037690.1 // Sb01g035320.1 // Sb01g001100.1 // Sb01g046840.1 // Sb09g003130.1 // Sb01g020910.1 // Sb01g043590.1 // Sb07g026160.1 // Sb01g019040.1 // Sb01g019610.2 // Sb07g000840.1 // Sb01g046430.1 // Sb02g033930.1 // Sb10g008840.1 // Sb04g003160.1 // Sb06g031140.1
GO:0035264	P	multicellular organism growth	30	5065	83	26245	0.0034	0.14	// Sb04g007560.1 // Sb08g001880.1 // Sb04g017400.1 // Sb02g033180.1 // Sb08g022360.1 // Sb01g048520.1 // Sb09g022490.1 // Sb09g025920.1 // Sb04g025100.3 // Sb06g032800.1 // Sb01g015530.1 // Sb02g035260.1 // Sb04g029465.1 // Sb06g034250.2 // Sb02g041180.1 // Sb03g045340.1 // Sb02g006330.1 // Sb01g022180.1 // Sb09g006310.2 // Sb03g003450.1 // Sb09g005180.1 // Sb09g030620.1 // Sb01g050050.1 // Sb04g…
GO:0008595	P	anterior/posterior axis specification, embryo	16	5065	33	26245	0.0034	0.14	// Sb02g037690.1 // Sb01g035320.1 // Sb01g001100.1 // Sb01g046840.1 // Sb09g003130.1 // Sb01g020910.1 // Sb01g043590.1 // Sb07g026160.1 // Sb01g019040.1 // Sb01g019610.2 // Sb07g000840.1 // Sb01g046430.1 // Sb02g033930.1 // Sb10g008840.1 // Sb04g003160.1 // Sb06g031140.1
GO:0007568	P	aging	80	5065	290	26245	0.0035	0.14	// Sb02g008640.1 // Sb02g029460.1 // Sb06g029360.1 // Sb04g003965.1 // Sb07g002300.1 // Sb02g035880.1 // Sb06g017490.1 // Sb07g022500.1 // Sb03g035220.1 // Sb04g036060.1 // Sb10g003790.1 // Sb09g002180.1 // Sb07g002090.1 // Sb05g000450.1 // Sb02g040170.1 // Sb06g015420.1 // Sb02g033180.1 // Sb04g009050.1 // Sb04g020170.1 // Sb10g005170.1 // Sb03g027470.1 // Sb08g020860.1 // Sb10g007320.1 // Sb10g…
GO:0006665	P	sphingolipid metabolic process	27	5065	72	26245	0.0035	0.14	// Sb02g003510.1 // Sb10g001960.2 // Sb10g001960.3 // Sb08g002800.1 // Sb03g004770.1 // Sb03g009170.1 // Sb10g023610.1 // Sb08g022360.1 // Sb09g001670.1 // Sb09g026450.1 // Sb04g027990.1 // Sb10g022710.1 // Sb03g011810.2 // Sb03g044700.1 // Sb01g011140.1 // Sb10g008040.1 // Sb03g006070.1 // Sb05g021500.1 // Sb03g028400.2 // Sb07g001140.1 // Sb09g028740.1 // Sb03g039930.1 // Sb09g002960.5 // Sb06g…
GO:0009864	P	induced systemic resistance, jasmonic acid mediated signaling pathway	15	5065	30	26245	0.0036	0.15	// Sb03g028240.1 // Sb09g030050.1 // Sb10g028780.1 // Sb03g033190.1 // Sb04g003480.1 // Sb10g003810.1 // Sb01g038750.1 // Sb09g024400.1 // Sb04g033105.1 // Sb03g037080.1 // Sb10g028110.1 // Sb06g028090.1 // Sb06g024355.1 // Sb08g005080.1 // Sb03g034780.1
GO:0009682	P	induced systemic resistance	15	5065	30	26245	0.0036	0.15	// Sb03g028240.1 // Sb09g030050.1 // Sb10g028780.1 // Sb03g033190.1 // Sb04g003480.1 // Sb10g003810.1 // Sb01g038750.1 // Sb09g024400.1 // Sb04g033105.1 // Sb03g037080.1 // Sb10g028110.1 // Sb06g028090.1 // Sb06g024355.1 // Sb08g005080.1 // Sb03g034780.1
GO:0045995	P	regulation of embryonic development	15	5065	30	26245	0.0036	0.15	// Sb04g037640.1 // Sb01g035320.1 // Sb05g027180.1 // Sb09g003130.1 // Sb01g020910.1 // Sb07g026160.1 // Sb03g003790.1 // Sb01g019040.1 // Sb01g019610.2 // Sb07g000840.1 // Sb01g046430.1 // Sb08g018480.1 // Sb04g029465.1 // Sb01g001100.1 // Sb01g046840.1
GO:0006818	P	hydrogen transport	49	5065	159	26245	0.0036	0.15	// Sb03g026290.1 // Sb02g010770.1 // Sb01g050620.1 // Sb02g035880.1 // Sb01g042930.1 // Sb04g005710.1 // Sb03g038990.1 // Sb04g033110.1 // Sb01g040970.1 // Sb01g027940.1 // Sb03g027470.1 // Sb10g025280.1 // Sb09g026610.1 // Sb10g001780.1 // Sb06g030400.1 // Sb02g022580.1 // Sb06g027500.1 // Sb08g019740.2 // Sb08g023070.1 // Sb09g030730.2 // Sb10g025200.1 // Sb09g019350.1 // Sb03g026990.1 // Sb02g…
GO:0048489	P	synaptic vesicle transport	18	5065	40	26245	0.0036	0.15	// Sb10g008230.2 // Sb05g007040.1 // Sb05g000450.1 // Sb03g032290.1 // Sb01g041930.1 // Sb03g009820.1 // Sb04g031270.1 // Sb0598s002020.1 // Sb01g027720.1 // Sb04g002400.1 // Sb03g028400.2 // Sb04g030690.1 // Sb01g006180.2 // Sb01g049780.1 // Sb04g036416.1 // Sb04g030910.1 // Sb08g006500.1 // Sb03g028500.1
GO:0006972	P	hyperosmotic response	48	5065	155	26245	0.0036	0.15	// Sb01g016600.1 // Sb02g043680.1 // Sb03g039820.1 // Sb04g027950.1 // Sb01g038670.1 // Sb02g006290.1 // Sb09g020320.1 // Sb01g047930.1 // Sb01g013600.1 // Sb01g043050.1 // Sb01g030680.1 // Sb09g024580.1 // Sb04g008580.1 // Sb10g024430.1 // Sb01g037280.1 // Sb01g049140.1 // Sb04g003410.1 // Sb10g008020.1 // Sb02g000720.1 // Sb01g030530.1 // Sb09g029600.1 // Sb08g020840.1 // Sb09g004650.1 // Sb03g…
GO:0034599	P	cellular response to oxidative stress	20	5065	47	26245	0.0037	0.15	// Sb03g046810.1 // Sb08g000980.1 // Sb07g024320.1 // Sb04g001130.1 // Sb01g038760.1 // Sb02g011890.1 // Sb04g030050.1 // Sb10g030840.1 // Sb10g012990.1 // Sb10g021650.1 // Sb08g000990.1 // Sb0246s002010.1 // Sb09g011450.1 // Sb02g042850.1 // Sb02g044060.1 // Sb05g001000.1 // Sb10g021630.1 // Sb02g042840.1 // Sb01g028230.1 // Sb05g001010.1
GO:0000096	P	sulfur amino acid metabolic process	29	5065	80	26245	0.0038	0.15	// Sb01g046360.1 // Sb09g002840.1 // Sb04g038440.1 // Sb08g022210.2 // Sb01g007370.1 // Sb06g001610.1 // Sb03g033120.1 // Sb08g001720.1 // Sb05g025240.1 // Sb03g026000.1 // Sb08g022280.2 // Sb01g034130.1 // Sb08g020830.1 // Sb07g020640.1 // Sb01g021500.1 // Sb10g005100.1 // Sb05g001270.1 // Sb03g013170.2 // Sb02g026140.1 // Sb05g022780.1 // Sb05g008680.1 // Sb10g003480.1 // Sb03g009260.1 // Sb01g…
GO:0006085	P	acetyl-CoA biosynthetic process	14	5065	27	26245	0.0038	0.15	// Sb08g005050.1 // Sb05g027180.1 // Sb01g004375.2 // Sb03g013290.1 // Sb04g028450.1 // Sb04g007700.1 // Sb03g012420.2 // Sb02g029470.1 // Sb07g021070.1 // Sb09g004430.1 // Sb07g025970.2 // Sb08g018480.1 // Sb09g004610.1 // Sb04g021370.1
GO:0006643	P	membrane lipid metabolic process	38	5065	115	26245	0.0038	0.15	// Sb02g003510.1 // Sb10g001960.2 // Sb10g001960.3 // Sb08g002800.1 // Sb03g004770.1 // Sb03g009170.1 // Sb10g023610.1 // Sb09g021480.1 // Sb08g022360.1 // Sb09g001670.1 // Sb05g027210.1 // Sb03g004390.2 // Sb09g026450.1 // Sb04g027990.1 // Sb10g022710.1 // Sb08g001870.1 // Sb03g011810.2 // Sb10g023630.1 // Sb03g044700.1 // Sb01g011140.1 // Sb10g008040.1 // Sb03g006070.1 // Sb05g021500.1 // Sb03g…
GO:0065004	P	protein-DNA complex assembly	39	5065	119	26245	0.0038	0.15	// Sb08g016830.1 // Sb10g003450.1 // Sb02g004730.1 // Sb03g032630.1 // Sb03g040890.1 // Sb01g013730.1 // Sb04g036050.1 // Sb01g033550.1 // Sb09g023930.1 // Sb03g024490.1 // Sb04g023870.1 // Sb01g009820.1 // Sb04g023645.1 // Sb06g018020.1 // Sb09g027820.1 // Sb03g032530.1 // Sb01g008460.1 // Sb07g020920.1 // Sb09g000320.1 // Sb04g004540.1 // Sb09g026910.2 // Sb02g035650.1 // Sb03g014780.1 // Sb01g…
GO:0009083	P	branched chain family amino acid catabolic process	11	5065	18	26245	0.0039	0.16	// Sb06g002880.1 // Sb01g029600.1 // Sb08g005180.1 // Sb02g003970.1 // Sb10g023130.2 // Sb03g013290.1 // Sb02g005200.1 // Sb10g023130.1 // Sb09g004610.1 // Sb07g020640.1 // Sb03g034770.1
GO:0006525	P	arginine metabolic process	11	5065	18	26245	0.0039	0.16	// Sb01g014570.1 // Sb10g002070.1 // Sb04g032930.1 // Sb03g025720.1 // Sb09g002480.1 // Sb04g030600.1 // Sb08g008320.1 // Sb04g006620.1 // Sb06g000580.1 // Sb01g037570.1 // Sb01g013600.1
GO:0006163	P	purine nucleotide metabolic process	72	5065	257	26245	0.0039	0.16	// Sb03g026290.1 // Sb02g010770.1 // Sb10g022370.1 // Sb04g007800.2 // Sb09g019760.1 // Sb02g035880.1 // Sb03g012420.2 // Sb01g042930.1 // Sb03g038990.1 // Sb09g030840.1 // Sb04g033110.1 // Sb02g043940.1 // Sb02g026140.1 // Sb01g009760.1 // Sb03g027470.1 // Sb02g033710.1 // Sb08g016650.2 // Sb06g030400.1 // Sb03g029120.1 // Sb09g027790.1 // Sb09g026610.1 // Sb01g010210.1 // Sb10g028920.1 // Sb09g…
GO:0006896	P	Golgi to vacuole transport	12	5065	21	26245	0.004	0.16	// Sb03g032510.1 // Sb03g025490.1 // Sb01g041930.1 // Sb03g009820.1 // Sb10g026544.1 // Sb04g030690.1 // Sb04g028510.1 // Sb05g001160.1 // Sb10g008870.1 // Sb03g040700.1 // Sb01g036170.1 // Sb04g009820.1
GO:0060341	P	regulation of cellular localization	19	5065	44	26245	0.004	0.16	// Sb07g000840.1 // Sb01g035320.1 // Sb01g046840.1 // Sb10g026400.1 // Sb09g003130.1 // Sb01g020910.1 // Sb03g002380.1 // Sb01g029300.1 // Sb07g026160.1 // Sb01g047180.1 // Sb01g019040.1 // Sb02g005790.1 // Sb02g010100.2 // Sb01g046430.1 // Sb04g025800.1 // Sb01g019610.2 // Sb01g050330.1 // Sb01g001100.1 // Sb04g008580.1
GO:0009072	P	aromatic amino acid family metabolic process	32	5065	92	26245	0.004	0.16	// Sb01g005150.1 // Sb06g030260.1 // Sb04g027880.1 // Sb01g048790.1 // Sb04g026510.1 // Sb07g007490.1 // Sb02g039660.1 // Sb02g011470.1 // Sb05g007005.1 // Sb04g026550.1 // Sb01g040790.1 // Sb01g033590.1 // Sb06g015310.1 // Sb03g035460.1 // Sb04g026560.1 // Sb04g005480.1 // Sb10g029510.1 // Sb10g002230.1 // Sb06g022740.1 // Sb08g006690.1 // Sb07g002770.1 // Sb04g006620.1 // Sb06g022750.1 // Sb04g…
GO:0030243	P	cellulose metabolic process	27	5065	73	26245	0.0041	0.16	// Sb10g000980.1 // Sb01g015090.1 // Sb02g006290.1 // Sb02g010110.3 // Sb03g039740.1 // Sb05g002760.1 // Sb08g017750.1 // Sb02g036020.1 // Sb02g036000.1 // Sb01g042750.1 // Sb02g025020.1 // Sb02g007810.1 // Sb02g006330.1 // Sb07g004110.1 // Sb02g038770.1 // Sb03g034680.1 // Sb01g008860.1 // Sb03g004320.1 // Sb06g031590.1 // Sb02g004280.2 // Sb03g000710.1 // Sb02g030990.1 // Sb01g019720.1 // Sb09g…
GO:0009205	P	purine ribonucleoside triphosphate metabolic process	56	5065	190	26245	0.0043	0.17	// Sb03g026290.1 // Sb02g010770.1 // Sb10g022370.1 // Sb09g019760.1 // Sb02g035880.1 // Sb03g012420.2 // Sb01g042930.1 // Sb03g038990.1 // Sb09g030840.1 // Sb04g033110.1 // Sb01g040970.1 // Sb01g027940.1 // Sb03g027470.1 // Sb02g033710.1 // Sb08g016650.2 // Sb06g030400.1 // Sb09g026610.1 // Sb07g005700.1 // Sb01g010210.1 // Sb10g028920.1 // Sb03g026410.1 // Sb02g002640.1 // Sb08g019740.2 // Sb01g…
GO:0007281	P	germ cell development	32	5065	93	26245	0.0046	0.18	// Sb01g046840.1 // Sb03g036440.1 // Sb03g025580.1 // Sb07g026160.1 // Sb04g005280.1 // Sb01g046430.1 // Sb03g009850.1 // Sb02g005950.1 // Sb09g003130.1 // Sb06g031540.1 // Sb07g000840.1 // Sb01g019610.2 // Sb01g043590.1 // Sb06g031140.1 // Sb03g045340.1 // Sb10g026000.1 // Sb06g029650.1 // Sb04g035610.1 // Sb01g019040.1 // Sb03g029810.1 // Sb02g037690.1 // Sb01g035320.1 // Sb09g018610.1 // Sb05g…
GO:0016481	P	negative regulation of transcription	85	5065	316	26245	0.0047	0.18	// Sb02g037530.1 // Sb02g008640.1 // Sb04g030880.1 // Sb02g000630.1 // Sb09g003870.1 // Sb09g028500.1 // Sb02g031330.1 // Sb01g044760.1 // Sb03g032630.1 // Sb09g004010.1 // Sb03g010860.1 // Sb07g002090.1 // Sb06g014420.1 // Sb09g030910.1 // Sb01g027940.1 // Sb09g022600.2 // Sb01g013730.1 // Sb01g010430.1 // Sb05g005230.1 // Sb08g005200.1 // Sb10g009960.1 // Sb01g044350.1 // Sb02g022640.1 // Sb02g…
GO:0042538	P	hyperosmotic salinity response	40	5065	125	26245	0.0048	0.19	// Sb01g016600.1 // Sb04g008580.1 // Sb03g039820.1 // Sb04g027950.1 // Sb01g038670.1 // Sb02g006290.1 // Sb09g020320.1 // Sb01g007170.1 // Sb09g024580.1 // Sb01g013600.1 // Sb10g024430.1 // Sb01g037280.1 // Sb01g049140.1 // Sb10g008020.1 // Sb02g000720.1 // Sb01g030530.1 // Sb09g004650.1 // Sb03g011700.2 // Sb02g032580.1 // Sb09g003060.1 // Sb09g022290.2 // Sb08g000600.1 // Sb03g002380.1 // Sb01g…
GO:0006094	P	gluconeogenesis	14	5065	28	26245	0.0048	0.19	// Sb01g040720.2 // Sb03g006130.1 // Sb10g029870.1 // Sb01g006480.2 // Sb07g002220.1 // Sb09g026450.1 // Sb02g027000.1 // Sb07g002220.4 // Sb02g031030.1 // Sb01g020460.1 // Sb01g047040.1 // Sb03g039480.1 // Sb07g002220.3 // Sb04g025120.1
GO:0044042	P	glucan metabolic process	73	5065	264	26245	0.0048	0.19	// Sb10g028580.1 // Sb06g031050.1 // Sb03g034880.1 // Sb10g000980.1 // Sb01g015620.1 // Sb01g015090.1 // Sb01g028700.1 // Sb02g006290.1 // Sb04g034070.1 // Sb02g010110.3 // Sb10g004490.1 // Sb01g044930.1 // Sb01g010280.1 // Sb10g030970.1 // Sb06g011820.1 // Sb07g018840.1 // Sb05g002760.1 // Sb10g007150.1 // Sb01g037860.1 // Sb06g015930.1 // Sb03g041660.1 // Sb08g017750.1 // Sb04g001320.1 // Sb02g…
GO:0006566	P	threonine metabolic process	9	5065	13	26245	0.005	0.19	// Sb06g022620.1 // Sb07g020640.1 // Sb04g038440.1 // Sb09g027430.1 // Sb06g022630.1 // Sb01g007370.1 // Sb01g010250.1 // Sb03g031880.1 // Sb08g001720.1
GO:0008295	P	spermidine biosynthetic process	9	5065	13	26245	0.005	0.19	// Sb04g025720.1 // Sb04g021790.1 // Sb06g021540.1 // Sb06g019370.1 // Sb10g002070.1 // Sb02g009730.1 // Sb02g025120.1 // Sb02g025110.1 // Sb10g020570.1
GO:0019395	P	fatty acid oxidation	29	5065	82	26245	0.005	0.19	// Sb03g029570.1 // Sb09g024060.1 // Sb01g000600.1 // Sb09g026450.1 // Sb01g028320.1 // Sb01g020150.1 // Sb10g007100.1 // Sb01g029600.1 // Sb09g007410.1 // Sb04g008710.1 // Sb02g003110.2 // Sb03g004100.1 // Sb04g008330.1 // Sb04g026910.2 // Sb03g047010.1 // Sb10g023130.2 // Sb10g023130.1 // Sb09g004840.1 // Sb10g004260.1 // Sb04g037280.1 // Sb03g044410.1 // Sb03g034770.1 // Sb07g021320.2 // Sb08g…
GO:0034440	P	lipid oxidation	29	5065	82	26245	0.005	0.19	// Sb03g029570.1 // Sb09g024060.1 // Sb01g000600.1 // Sb09g026450.1 // Sb01g028320.1 // Sb01g020150.1 // Sb10g007100.1 // Sb01g029600.1 // Sb09g007410.1 // Sb04g008710.1 // Sb02g003110.2 // Sb03g004100.1 // Sb04g008330.1 // Sb04g026910.2 // Sb03g047010.1 // Sb10g023130.2 // Sb10g023130.1 // Sb09g004840.1 // Sb10g004260.1 // Sb04g037280.1 // Sb03g044410.1 // Sb03g034770.1 // Sb07g021320.2 // Sb08g…
GO:0009880	P	embryonic pattern specification	29	5065	82	26245	0.005	0.19	// Sb01g046840.1 // Sb01g043590.1 // Sb07g026160.1 // Sb01g046430.1 // Sb01g030580.1 // Sb10g008840.1 // Sb01g043150.1 // Sb10g027220.1 // Sb09g003130.1 // Sb01g029300.1 // Sb07g000840.1 // Sb01g019610.2 // Sb01g013710.1 // Sb04g025940.1 // Sb01g003670.1 // Sb06g031140.1 // Sb08g021350.1 // Sb01g020910.1 // Sb01g019040.1 // Sb01g007580.3 // Sb02g037690.1 // Sb01g035320.1 // Sb01g049010.1 // Sb04g…
GO:0006376	P	mRNA splice site selection	13	5065	25	26245	0.0051	0.19	// Sb03g045340.1 // Sb07g029000.2 // Sb07g002300.1 // Sb0514s002010.1 // Sb01g040250.1 // Sb06g018560.1 // Sb09g021560.1 // Sb09g018610.1 // Sb02g039740.2 // Sb09g018110.1 // Sb03g031320.1 // Sb05g027700.1 // Sb01g035680.1
GO:0019362	P	pyridine nucleotide metabolic process	30	5065	86	26245	0.0051	0.19	// Sb03g034190.1 // Sb10g002220.1 // Sb03g008050.1 // Sb02g031030.1 // Sb04g019020.1 // Sb01g045920.2 // Sb04g023180.1 // Sb09g005810.1 // Sb02g027900.1 // Sb05g002760.1 // Sb03g044500.1 // Sb04g025100.3 // Sb10g001050.1 // Sb10g001050.2 // Sb03g006130.1 // Sb02g042340.2 // Sb04g025370.1 // Sb04g025630.1 // Sb03g033250.1 // Sb03g043140.1 // Sb02g029250.1 // Sb04g000580.1 // Sb02g004280.2 // Sb03g…
GO:0006367	P	transcription initiation from RNA polymerase II promoter	30	5065	86	26245	0.0051	0.19	// Sb02g000210.1 // Sb07g003680.1 // Sb06g020760.1 // Sb02g011150.1 // Sb03g003990.1 // Sb08g004310.1 // Sb04g029230.1 // Sb02g010660.1 // Sb03g037480.1 // Sb03g039720.1 // Sb09g025080.1 // Sb02g031020.1 // Sb08g004910.1 // Sb08g018130.1 // Sb01g001420.1 // Sb09g000610.1 // Sb01g013980.2 // Sb01g015570.2 // Sb01g032810.1 // Sb03g031220.1 // Sb06g028040.1 // Sb01g027670.1 // Sb04g001250.1 // Sb05g…
GO:0007268	P	synaptic transmission	30	5065	86	26245	0.0051	0.19	// Sb10g008230.2 // Sb09g020530.2 // Sb04g002400.1 // Sb03g013830.1 // Sb02g010100.2 // Sb03g034150.1 // Sb04g030910.1 // Sb01g014140.1 // Sb03g009850.1 // Sb02g036370.1 // Sb01g041930.1 // Sb04g031270.1 // Sb02g029780.1 // Sb03g032290.1 // Sb10g003610.1 // Sb08g006500.1 // Sb03g025180.1 // Sb03g003820.1 // Sb03g028400.2 // Sb03g009820.1 // Sb01g003900.2 // Sb04g030690.1 // Sb01g006180.2 // Sb10g…
GO:0006891	P	intra-Golgi vesicle-mediated transport	22	5065	56	26245	0.0051	0.19	// Sb03g032510.1 // Sb03g025490.1 // Sb01g013020.1 // Sb04g031020.4 // Sb02g027160.1 // Sb08g006370.1 // Sb06g028230.1 // Sb10g023020.1 // Sb05g006160.1 // Sb01g010390.1 // Sb03g011460.1 // Sb03g002780.1 // Sb07g000940.1 // Sb03g009820.1 // Sb07g018430.1 // Sb04g030690.1 // Sb02g005920.1 // Sb07g022130.1 // Sb04g007340.1 // Sb09g026380.1 // Sb02g024720.1 // Sb01g010430.1
GO:0009119	P	ribonucleoside metabolic process	31	5065	90	26245	0.0052	0.19	// Sb09g002840.1 // Sb03g012420.2 // Sb07g024410.1 // Sb09g030840.1 // Sb04g028610.1 // Sb05g002760.1 // Sb07g019110.1 // Sb03g029120.1 // Sb08g019790.1 // Sb02g033710.1 // Sb02g025940.1 // Sb07g004820.1 // Sb08g018480.1 // Sb03g045930.1 // Sb03g027960.1 // Sb01g028830.1 // Sb03g013170.2 // Sb08g002160.1 // Sb03g029790.2 // Sb08g017830.1 // Sb03g045940.1 // Sb09g000490.1 // Sb01g045540.1 // Sb04g…
GO:0045324	P	late endosome to vacuole transport	10	5065	16	26245	0.0053	0.2	// Sb03g006580.1 // Sb03g027900.1 // Sb02g039390.1 // Sb04g024940.1 // Sb03g009820.1 // Sb04g030690.1 // Sb04g036300.1 // Sb03g047050.1 // Sb10g025200.1 // Sb03g013600.1
GO:0006323	P	DNA packaging	48	5065	159	26245	0.0054	0.2	// Sb06g025740.1 // Sb08g016830.1 // Sb10g003450.1 // Sb02g031330.1 // Sb03g032630.1 // Sb03g040890.1 // Sb01g013730.1 // Sb04g036050.1 // Sb06g029930.1 // Sb01g033550.1 // Sb09g023930.1 // Sb04g030880.1 // Sb02g004730.1 // Sb09g027820.1 // Sb01g009820.1 // Sb04g023870.1 // Sb04g023645.1 // Sb06g018020.1 // Sb02g019460.1 // Sb03g032530.1 // Sb01g008460.1 // Sb07g020920.1 // Sb09g000320.1 // Sb04g…
GO:0009163	P	nucleoside biosynthetic process	7	5065	8	26245	0.0056	0.21	// Sb03g029120.1 // Sb04g026500.1 // Sb08g019790.1 // Sb02g004280.2 // Sb08g008400.1 // Sb05g002760.1 // Sb01g045540.1
GO:0016126	P	sterol biosynthetic process	28	5065	79	26245	0.0056	0.21	// Sb01g032940.1 // Sb03g007010.1 // Sb08g022820.1 // Sb04g017400.1 // Sb01g033360.2 // Sb02g030270.1 // Sb01g048370.1 // Sb09g027190.1 // Sb04g001220.1 // Sb01g049310.1 // Sb09g026450.1 // Sb08g002250.1 // Sb02g029890.1 // Sb01g004550.1 // Sb10g031090.1 // Sb08g023050.2 // Sb09g029600.1 // Sb01g030160.1 // Sb03g008980.1 // Sb01g036910.1 // Sb04g035950.1 // Sb02g011460.1 // Sb01g047930.1 // Sb03g…
GO:0006606	P	protein import into nucleus	28	5065	79	26245	0.0056	0.21	// Sb01g047680.1 // Sb09g016470.1 // Sb01g010190.1 // Sb09g004010.1 // Sb01g035410.2 // Sb07g004890.2 // Sb01g030580.1 // Sb01g003800.1 // Sb04g026090.1 // Sb02g006780.1 // Sb04g026160.1 // Sb04g030200.1 // Sb07g026170.1 // Sb09g004320.1 // Sb01g043260.1 // Sb03g029530.3 // Sb03g029530.2 // Sb08g018670.1 // Sb09g029250.1 // Sb02g037270.1 // Sb01g049010.1 // Sb03g009700.1 // Sb02g038200.1 // Sb01g…
GO:0042455	P	ribonucleoside biosynthetic process	7	5065	8	26245	0.0056	0.21	// Sb03g029120.1 // Sb04g026500.1 // Sb08g019790.1 // Sb02g004280.2 // Sb08g008400.1 // Sb05g002760.1 // Sb01g045540.1
GO:0008358	P	maternal determination of anterior/posterior axis, embryo	15	5065	32	26245	0.0057	0.21	// Sb02g037690.1 // Sb01g035320.1 // Sb01g001100.1 // Sb01g046840.1 // Sb09g003130.1 // Sb01g020910.1 // Sb01g043590.1 // Sb07g026160.1 // Sb01g019040.1 // Sb01g019610.2 // Sb07g000840.1 // Sb01g046430.1 // Sb02g033930.1 // Sb04g003160.1 // Sb06g031140.1
GO:0006360	P	transcription from RNA polymerase I promoter	15	5065	32	26245	0.0057	0.21	// Sb10g028030.1 // Sb03g037480.1 // Sb06g020760.1 // Sb01g015570.2 // Sb04g030880.1 // Sb08g005640.1 // Sb06g031960.1 // Sb07g003610.1 // Sb02g011150.1 // Sb05g008640.1 // Sb08g004910.1 // Sb01g001420.1 // Sb01g007140.1 // Sb04g006420.1 // Sb02g010660.1
GO:0007314	P	oocyte anterior/posterior axis specification	15	5065	32	26245	0.0057	0.21	// Sb02g037690.1 // Sb01g035320.1 // Sb01g001100.1 // Sb01g046840.1 // Sb09g003130.1 // Sb01g020910.1 // Sb01g043590.1 // Sb07g026160.1 // Sb01g019040.1 // Sb01g019610.2 // Sb07g000840.1 // Sb01g046430.1 // Sb02g033930.1 // Sb04g003160.1 // Sb06g031140.1
GO:0051707	P	response to other organism	286	5065	1255	26245	0.0057	0.21	// Sb02g037350.1 // Sb10g028780.1 // Sb08g016830.1 // Sb04g003480.1 // Sb04g026930.1 // Sb06g024400.1 // Sb05g001870.1 // Sb08g005080.1 // Sb06g014420.1 // Sb01g042350.1 // Sb01g000700.1 // Sb03g041590.1 // Sb10g022490.1 // Sb04g038420.1 // Sb01g038010.1 // Sb05g001840.1 // Sb09g030050.1 // Sb08g003690.1 // Sb03g034880.1 // Sb09g024400.1 // Sb09g007240.1 // Sb05g008470.1 // Sb06g030100.1 // Sb09g…
GO:0006402	P	mRNA catabolic process	29	5065	83	26245	0.0057	0.21	// Sb03g002860.1 // Sb02g017910.1 // Sb07g000840.1 // Sb08g003510.1 // Sb01g046430.1 // Sb03g003990.1 // Sb06g013920.1 // Sb06g021850.1 // Sb10g028040.1 // Sb02g033940.1 // Sb01g017770.1 // Sb03g025240.2 // Sb01g028310.1 // Sb03g009890.1 // Sb06g029950.1 // Sb03g040930.1 // Sb03g030230.1 // Sb04g036680.1 // Sb04g033130.1 // Sb07g003620.1 // Sb09g030810.1 // Sb04g029510.1 // Sb04g038330.1 // Sb10g…
GO:0006555	P	methionine metabolic process	21	5065	53	26245	0.0057	0.21	// Sb01g012960.3 // Sb0019s004510.1 // Sb02g026140.1 // Sb05g022780.1 // Sb03g026000.1 // Sb05g008680.1 // Sb01g017060.1 // Sb04g038440.1 // Sb03g013170.2 // Sb08g020830.1 // Sb07g020640.1 // Sb08g022210.2 // Sb09g002840.1 // Sb01g021500.1 // Sb01g007370.1 // Sb01g046360.1 // Sb10g005100.1 // Sb01g034130.1 // Sb01g003700.1 // Sb08g001720.1 // Sb02g019450.1
GO:0009250	P	glucan biosynthetic process	50	5065	168	26245	0.0058	0.21	// Sb06g031050.1 // Sb03g034880.1 // Sb10g000980.1 // Sb01g015090.1 // Sb02g006290.1 // Sb04g034070.1 // Sb01g010280.1 // Sb09g005280.1 // Sb06g011820.1 // Sb07g018840.1 // Sb05g002760.1 // Sb10g007150.1 // Sb08g017750.1 // Sb04g001320.1 // Sb02g036020.1 // Sb02g036000.1 // Sb01g042750.1 // Sb02g029780.1 // Sb08g001480.1 // Sb02g002660.1 // Sb08g018480.1 // Sb02g025020.1 // Sb06g028720.2 // Sb02g…
GO:0051170	P	nuclear import	30	5065	87	26245	0.0058	0.21	// Sb01g047680.1 // Sb09g016470.1 // Sb01g010190.1 // Sb09g004010.1 // Sb01g035410.2 // Sb03g027820.1 // Sb07g004890.2 // Sb01g030580.1 // Sb01g003800.1 // Sb02g038200.1 // Sb02g006780.1 // Sb04g030200.1 // Sb07g026170.1 // Sb09g004320.1 // Sb01g043260.1 // Sb03g029530.3 // Sb03g029530.2 // Sb04g026090.1 // Sb08g018670.1 // Sb09g029250.1 // Sb02g037270.1 // Sb01g049010.1 // Sb03g009700.1 // Sb04g…
GO:0040018	P	positive regulation of multicellular organism growth	19	5065	46	26245	0.0059	0.21	// Sb01g048520.1 // Sb03g045340.1 // Sb04g016750.1 // Sb01g022180.1 // Sb09g006310.2 // Sb03g003450.1 // Sb09g005180.1 // Sb07g004420.1 // Sb09g030620.1 // Sb08g022360.1 // Sb01g015530.1 // Sb02g037730.1 // Sb02g033180.1 // Sb08g001880.1 // Sb01g050050.1 // Sb04g037570.1 // Sb06g034250.2 // Sb02g041180.1 // Sb01g002840.1
GO:0006357	P	regulation of transcription from RNA polymerase II promoter	58	5065	202	26245	0.0059	0.21	// Sb02g037530.1 // Sb02g029140.1 // Sb01g011530.1 // Sb04g033860.1 // Sb01g003660.1 // Sb04g025750.1 // Sb09g020320.1 // Sb10g005630.1 // Sb09g024890.1 // Sb06g028320.1 // Sb01g013730.1 // Sb03g043910.1 // Sb10g002460.1 // Sb10g009960.1 // Sb02g023430.1 // Sb07g021610.1 // Sb03g039200.1 // Sb03g039720.1 // Sb03g032430.2 // Sb04g030880.1 // Sb02g031330.1 // Sb06g018020.1 // Sb03g040410.1 // Sb06g…
GO:0050832	P	defense response to fungus	61	5065	215	26245	0.006	0.22	// Sb02g037350.1 // Sb01g010240.1 // Sb01g012370.1 // Sb09g003870.1 // Sb02g003700.1 // Sb07g027310.1 // Sb08g005080.1 // Sb09g002390.1 // Sb04g021850.1 // Sb03g038360.1 // Sb09g027960.1 // Sb10g008870.1 // Sb01g012450.1 // Sb3219s002010.1 // Sb09g001210.1 // Sb01g004860.1 // Sb01g009990.1 // Sb01g038410.1 // Sb03g010740.1 // Sb09g019660.1 // Sb03g029880.1 // Sb01g039630.1 // Sb02g024760.1 // Sb1…
GO:0043603	P	cellular amide metabolic process	36	5065	111	26245	0.006	0.22	// Sb03g034190.1 // Sb08g000290.1 // Sb10g002220.1 // Sb09g004010.1 // Sb03g008050.1 // Sb02g031030.1 // Sb04g019020.1 // Sb06g033160.1 // Sb01g045920.2 // Sb04g023180.1 // Sb09g005810.1 // Sb02g027900.1 // Sb05g002760.1 // Sb09g028620.1 // Sb03g044500.1 // Sb04g025100.3 // Sb06g003160.1 // Sb10g001050.1 // Sb10g001050.2 // Sb03g006130.1 // Sb02g042340.2 // Sb07g005930.1 // Sb02g033920.1 // Sb04g…
GO:0010413	P	glucuronoxylan metabolic process	14	5065	29	26245	0.0061	0.22	// Sb08g019260.1 // Sb06g030810.1 // Sb04g028460.1 // Sb09g027440.1 // Sb10g027970.1 // Sb03g044510.1 // Sb03g044530.1 // Sb03g044520.1 // Sb09g002200.1 // Sb03g030990.1 // Sb09g027450.1 // Sb01g037870.1 // Sb06g014730.1 // Sb01g038640.1
GO:0009220	P	pyrimidine ribonucleotide biosynthetic process	14	5065	29	26245	0.0061	0.22	// Sb01g028830.1 // Sb04g034900.1 // Sb03g045940.1 // Sb06g032850.1 // Sb03g037550.1 // Sb03g029790.2 // Sb04g030390.1 // Sb09g030840.1 // Sb08g017830.1 // Sb03g025720.1 // Sb03g045930.1 // Sb04g028610.1 // Sb02g033710.1 // Sb03g027960.1
GO:0009218	P	pyrimidine ribonucleotide metabolic process	14	5065	29	26245	0.0061	0.22	// Sb01g028830.1 // Sb04g034900.1 // Sb03g045940.1 // Sb06g032850.1 // Sb03g037550.1 // Sb03g029790.2 // Sb04g030390.1 // Sb09g030840.1 // Sb08g017830.1 // Sb03g025720.1 // Sb03g045930.1 // Sb04g028610.1 // Sb02g033710.1 // Sb03g027960.1
GO:0009152	P	purine ribonucleotide biosynthetic process	59	5065	207	26245	0.0063	0.22	// Sb03g026290.1 // Sb02g010770.1 // Sb10g022370.1 // Sb04g007800.2 // Sb09g019760.1 // Sb02g035880.1 // Sb01g042930.1 // Sb03g038990.1 // Sb09g030840.1 // Sb04g033110.1 // Sb02g043940.1 // Sb01g040970.1 // Sb01g027940.1 // Sb03g027470.1 // Sb02g033710.1 // Sb08g016650.2 // Sb06g030400.1 // Sb03g029120.1 // Sb09g027790.1 // Sb09g026610.1 // Sb10g028920.1 // Sb09g006040.1 // Sb08g019740.2 // Sb01g…
GO:0045088	P	regulation of innate immune response	28	5065	80	26245	0.0064	0.23	// Sb10g028780.1 // Sb03g034880.1 // Sb08g005080.1 // Sb04g003480.1 // Sb08g015280.1 // Sb01g045670.1 // Sb09g030050.1 // Sb10g003810.1 // Sb07g026510.1 // Sb06g024400.1 // Sb09g024400.1 // Sb03g033190.1 // Sb01g005900.1 // Sb03g010330.1 // Sb06g028090.1 // Sb01g008840.1 // Sb06g032240.1 // Sb03g028240.1 // Sb10g009680.1 // Sb06g001620.1 // Sb10g010690.1 // Sb02g003700.1 // Sb01g038750.1 // Sb04g…
GO:0006574	P	valine catabolic process	8	5065	11	26245	0.0065	0.23	// Sb01g029600.1 // Sb10g023130.2 // Sb10g023130.1 // Sb03g013290.1 // Sb02g005200.1 // Sb09g004610.1 // Sb07g020640.1 // Sb03g034770.1
GO:0006633	P	fatty acid biosynthetic process	70	5065	255	26245	0.0065	0.23	// Sb03g042440.1 // Sb01g011040.1 // Sb01g033050.1 // Sb06g017700.1 // Sb07g022500.1 // Sb03g029880.1 // Sb07g016760.2 // Sb04g007190.1 // Sb03g006070.1 // Sb02g031030.1 // Sb04g007290.1 // Sb01g020150.1 // Sb01g031870.1 // Sb09g005810.1 // Sb03g012910.1 // Sb10g006430.1 // Sb08g022360.1 // Sb06g003090.1 // Sb04g033150.1 // Sb10g007320.1 // Sb02g003510.1 // Sb02g006530.1 // Sb02g003970.1 // Sb10g…
GO:0006473	P	protein amino acid acetylation	18	5065	43	26245	0.0065	0.23	// Sb02g037530.1 // Sb03g027560.1 // Sb02g022640.1 // Sb04g001250.1 // Sb03g039720.1 // Sb06g018910.1 // Sb03g027980.1 // Sb03g043870.1 // Sb04g007470.1 // Sb04g023870.1 // Sb06g017360.1 // Sb06g029930.1 // Sb01g032810.1 // Sb04g003020.1 // Sb01g013730.1 // Sb07g018230.1 // Sb01g011070.1 // Sb10g022820.1
GO:0042744	P	hydrogen peroxide catabolic process	16	5065	36	26245	0.0065	0.23	// Sb03g046810.1 // Sb08g000980.1 // Sb07g024320.1 // Sb10g021650.1 // Sb04g001130.1 // Sb02g011890.1 // Sb10g030840.1 // Sb01g038760.1 // Sb08g000990.1 // Sb02g042850.1 // Sb02g044060.1 // Sb05g001000.1 // Sb0246s002010.1 // Sb02g042840.1 // Sb10g021630.1 // Sb05g001010.1
GO:0008333	P	endosome to lysosome transport	8	5065	11	26245	0.0065	0.23	// Sb09g000340.1 // Sb03g009000.1 // Sb08g015540.1 // Sb10g005060.1 // Sb07g000290.1 // Sb03g040700.1 // Sb01g004840.1 // Sb04g009820.1
GO:0046496	P	nicotinamide nucleotide metabolic process	29	5065	84	26245	0.0065	0.23	// Sb03g034190.1 // Sb10g002220.1 // Sb03g008050.1 // Sb02g031030.1 // Sb04g019020.1 // Sb01g045920.2 // Sb04g023180.1 // Sb09g005810.1 // Sb02g027900.1 // Sb05g002760.1 // Sb03g044500.1 // Sb04g025100.3 // Sb10g001050.1 // Sb10g001050.2 // Sb03g006130.1 // Sb02g042340.2 // Sb02g033920.1 // Sb04g025630.1 // Sb03g033250.1 // Sb03g043140.1 // Sb02g029250.1 // Sb04g000580.1 // Sb02g004280.2 // Sb03g…
GO:0000338	P	protein deneddylation	8	5065	11	26245	0.0065	0.23	// Sb03g011260.1 // Sb01g049510.1 // Sb02g033680.2 // Sb07g002000.1 // Sb06g016660.1 // Sb07g028380.1 // Sb01g043970.1 // Sb06g031140.1
GO:0006213	P	pyrimidine nucleoside metabolic process	16	5065	36	26245	0.0065	0.23	// Sb01g028830.1 // Sb04g034900.1 // Sb03g045940.1 // Sb02g004280.2 // Sb02g033710.1 // Sb10g004780.1 // Sb04g025750.1 // Sb03g029790.2 // Sb03g027960.1 // Sb09g030840.1 // Sb08g017830.1 // Sb01g012360.1 // Sb03g045930.1 // Sb04g028610.1 // Sb05g002760.1 // Sb03g032720.1
GO:0070301	P	cellular response to hydrogen peroxide	16	5065	36	26245	0.0065	0.23	// Sb03g046810.1 // Sb08g000980.1 // Sb07g024320.1 // Sb10g021650.1 // Sb04g001130.1 // Sb02g011890.1 // Sb10g030840.1 // Sb01g038760.1 // Sb08g000990.1 // Sb02g042850.1 // Sb02g044060.1 // Sb05g001000.1 // Sb0246s002010.1 // Sb02g042840.1 // Sb10g021630.1 // Sb05g001010.1
GO:0006769	P	nicotinamide metabolic process	29	5065	84	26245	0.0065	0.23	// Sb03g034190.1 // Sb10g002220.1 // Sb03g008050.1 // Sb02g031030.1 // Sb04g019020.1 // Sb01g045920.2 // Sb04g023180.1 // Sb09g005810.1 // Sb02g027900.1 // Sb05g002760.1 // Sb03g044500.1 // Sb04g025100.3 // Sb10g001050.1 // Sb10g001050.2 // Sb03g006130.1 // Sb02g042340.2 // Sb02g033920.1 // Sb04g025630.1 // Sb03g033250.1 // Sb03g043140.1 // Sb02g029250.1 // Sb04g000580.1 // Sb02g004280.2 // Sb03g…
GO:0042127	P	regulation of cell proliferation	47	5065	157	26245	0.0067	0.23	// Sb02g037530.1 // Sb09g003820.1 // Sb01g009600.1 // Sb07g004560.1 // Sb05g021980.1 // Sb02g030140.1 // Sb01g001060.1 // Sb04g017400.1 // Sb01g030580.1 // Sb09g005455.1 // Sb03g012920.1 // Sb01g013730.1 // Sb02g037780.1 // Sb07g004320.1 // Sb04g007470.1 // Sb03g039200.1 // Sb05g019540.1 // Sb09g005900.1 // Sb02g031330.1 // Sb03g038230.1 // Sb04g029465.1 // Sb10g022820.1 // Sb10g031090.1 // Sb02g…
GO:0031497	P	chromatin assembly	38	5065	120	26245	0.0067	0.23	// Sb08g016830.1 // Sb10g003450.1 // Sb02g031330.1 // Sb03g032630.1 // Sb03g040890.1 // Sb01g013730.1 // Sb01g033550.1 // Sb09g023930.1 // Sb02g004730.1 // Sb09g027820.1 // Sb01g009820.1 // Sb04g023870.1 // Sb04g023645.1 // Sb06g018020.1 // Sb02g019460.1 // Sb03g032530.1 // Sb01g008460.1 // Sb07g020920.1 // Sb09g000320.1 // Sb01g000950.1 // Sb09g026910.2 // Sb02g035650.1 // Sb03g014780.1 // Sb01g…
GO:0019226	P	transmission of nerve impulse	34	5065	104	26245	0.0068	0.23	// Sb10g008230.2 // Sb09g020530.2 // Sb04g002400.1 // Sb03g013830.1 // Sb02g010100.2 // Sb03g034150.1 // Sb04g030910.1 // Sb01g014140.1 // Sb09g001670.1 // Sb03g009850.1 // Sb09g022490.1 // Sb02g036370.1 // Sb01g041930.1 // Sb04g031270.1 // Sb02g029780.1 // Sb10g030410.1 // Sb10g003610.1 // Sb03g038070.1 // Sb03g025180.1 // Sb03g003820.1 // Sb03g028400.2 // Sb03g009820.1 // Sb01g003900.2 // Sb04g…
GO:0006549	P	isoleucine metabolic process	6	5065	6	26245	0.0068	0.24	// Sb03g013290.1 // Sb07g024070.1 // Sb07g020640.1 // Sb09g004610.1 // Sb01g010250.1 // Sb08g001720.1
GO:0009142	P	nucleoside triphosphate biosynthetic process	54	5065	187	26245	0.007	0.24	// Sb03g026290.1 // Sb02g010770.1 // Sb10g022370.1 // Sb09g019760.1 // Sb02g035880.1 // Sb01g042930.1 // Sb04g030280.1 // Sb03g038990.1 // Sb09g030840.1 // Sb04g033110.1 // Sb01g040970.1 // Sb01g027940.1 // Sb03g027470.1 // Sb02g033710.1 // Sb08g016650.2 // Sb01g008610.1 // Sb06g030400.1 // Sb09g026610.1 // Sb10g028920.1 // Sb08g019740.2 // Sb01g050620.1 // Sb08g023070.1 // Sb10g025200.1 // Sb03g…
GO:0007028	P	cytoplasm organization	15	5065	33	26245	0.007	0.24	// Sb02g037690.1 // Sb01g035320.1 // Sb01g046840.1 // Sb09g003130.1 // Sb01g020910.1 // Sb01g043590.1 // Sb07g026160.1 // Sb01g019040.1 // Sb01g019610.2 // Sb07g000840.1 // Sb01g046430.1 // Sb02g033930.1 // Sb08g022680.2 // Sb04g003160.1 // Sb01g001100.1
GO:0042594	P	response to starvation	53	5065	183	26245	0.0071	0.24	// Sb01g000600.1 // Sb04g026930.1 // Sb10g022236.1 // Sb03g007490.1 // Sb10g009590.1 // Sb02g040170.1 // Sb07g005440.1 // Sb10g030840.1 // Sb03g009170.1 // Sb03g033120.1 // Sb02g043840.1 // Sb06g022060.1 // Sb09g027080.2 // Sb04g001320.1 // Sb04g003160.1 // Sb07g021330.1 // Sb03g044990.1 // Sb01g042750.1 // Sb04g008330.1 // Sb01g017770.1 // Sb03g026410.1 // Sb03g038230.1 // Sb01g007380.1 // Sb02g…
GO:0032508	P	DNA duplex unwinding	17	5065	40	26245	0.0072	0.24	// Sb04g001720.1 // Sb01g002150.2 // Sb09g023360.1 // Sb06g029650.1 // Sb03g024490.1 // Sb08g018160.1 // Sb07g000400.2 // Sb0019s004400.1 // Sb07g003610.1 // Sb04g036050.1 // Sb02g004930.1 // Sb09g008010.1 // Sb01g042890.1 // Sb06g022140.1 // Sb01g012300.2 // Sb01g003750.1 // Sb08g015580.1
GO:0006695	P	cholesterol biosynthetic process	10	5065	17	26245	0.0072	0.24	// Sb03g008980.1 // Sb10g031090.1 // Sb02g011460.1 // Sb09g026450.1 // Sb04g017400.1 // Sb03g009020.1 // Sb09g027190.1 // Sb01g004550.1 // Sb03g032280.1 // Sb04g001220.1
GO:0016055	P	Wnt receptor signaling pathway	17	5065	40	26245	0.0072	0.24	// Sb02g037530.1 // Sb01g007270.1 // Sb03g039200.1 // Sb02g033960.1 // Sb10g001960.2 // Sb10g001960.3 // Sb04g007470.1 // Sb06g015420.1 // Sb10g022710.1 // Sb07g025460.1 // Sb01g028740.1 // Sb10g023610.1 // Sb01g043150.1 // Sb01g007580.3 // Sb06g024080.2 // Sb09g026940.1 // Sb10g022820.1
GO:0006086	P	acetyl-CoA biosynthetic process from pyruvate	10	5065	17	26245	0.0072	0.24	// Sb08g005050.1 // Sb01g004375.2 // Sb03g013290.1 // Sb04g028450.1 // Sb04g007700.1 // Sb02g029470.1 // Sb07g021070.1 // Sb09g004430.1 // Sb07g025970.2 // Sb09g004610.1
GO:0051656	P	establishment of organelle localization	35	5065	109	26245	0.0076	0.25	// Sb10g008230.2 // Sb02g028860.1 // Sb07g008100.1 // Sb02g027920.1 // Sb01g035280.1 // Sb02g027160.1 // Sb01g019930.1 // Sb08g018270.1 // Sb03g009850.1 // Sb08g021890.1 // Sb07g004560.1 // Sb09g003130.1 // Sb01g029300.1 // Sb08g006370.1 // Sb01g028310.1 // Sb06g028230.1 // Sb10g023020.1 // Sb03g025580.1 // Sb01g010390.1 // Sb03g011460.1 // Sb03g003820.1 // Sb03g002780.1 // Sb05g020940.1 // Sb01g…
GO:0043543	P	protein amino acid acylation	20	5065	51	26245	0.0075	0.25	// Sb02g037530.1 // Sb03g027560.1 // Sb02g022640.1 // Sb04g001250.1 // Sb03g039720.1 // Sb03g032540.1 // Sb04g003020.1 // Sb03g043870.1 // Sb06g004040.1 // Sb03g027980.1 // Sb04g007470.1 // Sb04g023870.1 // Sb06g017360.1 // Sb06g029930.1 // Sb01g032810.1 // Sb06g018910.1 // Sb01g013730.1 // Sb07g018230.1 // Sb01g011070.1 // Sb10g022820.1
GO:0030582	P	fruiting body development	24	5065	66	26245	0.0077	0.25	// Sb10g022236.1 // Sb03g009170.1 // Sb02g043840.1 // Sb06g022060.1 // Sb01g042750.1 // Sb04g008330.1 // Sb03g026410.1 // Sb03g038230.1 // Sb05g023230.1 // Sb04g002770.1 // Sb07g021780.1 // Sb02g005790.1 // Sb09g027180.1 // Sb10g026250.1 // Sb10g022840.1 // Sb04g036540.1 // Sb05g000450.1 // Sb01g018290.1 // Sb08g020510.3 // Sb04g017540.2 // Sb09g027080.1 // Sb01g027690.1 // Sb09g027080.2 // Sb04g…
GO:0030587	P	sorocarp development	24	5065	66	26245	0.0077	0.25	// Sb10g022236.1 // Sb03g009170.1 // Sb02g043840.1 // Sb06g022060.1 // Sb01g042750.1 // Sb04g008330.1 // Sb03g026410.1 // Sb03g038230.1 // Sb05g023230.1 // Sb04g002770.1 // Sb07g021780.1 // Sb02g005790.1 // Sb09g027180.1 // Sb10g026250.1 // Sb10g022840.1 // Sb04g036540.1 // Sb05g000450.1 // Sb01g018290.1 // Sb08g020510.3 // Sb04g017540.2 // Sb09g027080.1 // Sb01g027690.1 // Sb09g027080.2 // Sb04g…
GO:0055084	P	fruiting body development in response to starvation	24	5065	66	26245	0.0077	0.25	// Sb10g022236.1 // Sb03g009170.1 // Sb02g043840.1 // Sb06g022060.1 // Sb01g042750.1 // Sb04g008330.1 // Sb03g026410.1 // Sb03g038230.1 // Sb05g023230.1 // Sb04g002770.1 // Sb07g021780.1 // Sb02g005790.1 // Sb09g027180.1 // Sb10g026250.1 // Sb10g022840.1 // Sb04g036540.1 // Sb05g000450.1 // Sb01g018290.1 // Sb08g020510.3 // Sb04g017540.2 // Sb09g027080.1 // Sb01g027690.1 // Sb09g027080.2 // Sb04g…
GO:0075259	P	spore-bearing organ development	24	5065	66	26245	0.0077	0.25	// Sb10g022236.1 // Sb03g009170.1 // Sb02g043840.1 // Sb06g022060.1 // Sb01g042750.1 // Sb04g008330.1 // Sb03g026410.1 // Sb03g038230.1 // Sb05g023230.1 // Sb04g002770.1 // Sb07g021780.1 // Sb02g005790.1 // Sb09g027180.1 // Sb10g026250.1 // Sb10g022840.1 // Sb04g036540.1 // Sb05g000450.1 // Sb01g018290.1 // Sb08g020510.3 // Sb04g017540.2 // Sb09g027080.1 // Sb01g027690.1 // Sb09g027080.2 // Sb04g…
GO:0007315	P	pole plasm assembly	14	5065	30	26245	0.0076	0.25	// Sb02g037690.1 // Sb01g035320.1 // Sb01g046840.1 // Sb09g003130.1 // Sb01g020910.1 // Sb01g043590.1 // Sb07g026160.1 // Sb01g019040.1 // Sb01g019610.2 // Sb07g000840.1 // Sb01g046430.1 // Sb02g033930.1 // Sb04g003160.1 // Sb01g001100.1
GO:0007592	P	protein-based cuticle development	14	5065	30	26245	0.0076	0.25	// Sb0010s021250.1 // Sb06g022240.1 // Sb02g035880.1 // Sb03g001760.1 // Sb05g000300.1 // Sb02g007513.2 // Sb07g008100.1 // Sb03g009760.1 // Sb01g019790.1 // Sb01g022180.1 // Sb03g013550.1 // Sb06g013920.1 // Sb05g022540.1 // Sb0111s002010.1
GO:0009062	P	fatty acid catabolic process	24	5065	66	26245	0.0077	0.25	// Sb03g029570.1 // Sb01g020150.1 // Sb10g007100.1 // Sb01g029600.1 // Sb09g007410.1 // Sb04g008710.1 // Sb02g003110.2 // Sb03g004100.1 // Sb04g008330.1 // Sb07g020640.1 // Sb04g026910.2 // Sb03g047010.1 // Sb10g023130.2 // Sb10g023130.1 // Sb09g004840.1 // Sb10g004260.1 // Sb04g037280.1 // Sb03g044410.1 // Sb03g034770.1 // Sb07g021320.2 // Sb02g031670.1 // Sb08g022770.1 // Sb04g010370.1 // Sb09g…
GO:0048488	P	synaptic vesicle endocytosis	14	5065	30	26245	0.0076	0.25	// Sb05g007040.1 // Sb05g000450.1 // Sb01g041930.1 // Sb04g031270.1 // Sb0598s002020.1 // Sb01g027720.1 // Sb04g002400.1 // Sb03g032290.1 // Sb01g006180.2 // Sb01g049780.1 // Sb04g036416.1 // Sb04g030910.1 // Sb08g006500.1 // Sb03g028500.1
GO:0009201	P	ribonucleoside triphosphate biosynthetic process	53	5065	184	26245	0.0078	0.26	// Sb03g026290.1 // Sb02g010770.1 // Sb10g022370.1 // Sb09g019760.1 // Sb02g035880.1 // Sb01g042930.1 // Sb03g038990.1 // Sb09g030840.1 // Sb04g033110.1 // Sb01g040970.1 // Sb01g027940.1 // Sb03g027470.1 // Sb02g033710.1 // Sb08g016650.2 // Sb01g008610.1 // Sb06g030400.1 // Sb09g026610.1 // Sb10g028920.1 // Sb08g019740.2 // Sb01g050620.1 // Sb08g023070.1 // Sb10g025200.1 // Sb03g027960.1 // Sb01g…
GO:0048599	P	oocyte development	18	5065	44	26245	0.0078	0.26	// Sb02g037690.1 // Sb01g035320.1 // Sb01g001100.1 // Sb01g046840.1 // Sb09g003130.1 // Sb01g020910.1 // Sb01g043590.1 // Sb03g025580.1 // Sb07g026160.1 // Sb10g026000.1 // Sb01g019040.1 // Sb01g019610.2 // Sb04g005280.1 // Sb01g046430.1 // Sb02g033930.1 // Sb07g000840.1 // Sb04g003160.1 // Sb06g031140.1
GO:0019954	P	asexual reproduction	25	5065	70	26245	0.0079	0.26	// Sb10g022236.1 // Sb03g009170.1 // Sb02g043840.1 // Sb06g022060.1 // Sb01g042750.1 // Sb04g008330.1 // Sb03g026410.1 // Sb03g038230.1 // Sb05g023230.1 // Sb04g002770.1 // Sb07g021780.1 // Sb02g005790.1 // Sb09g027180.1 // Sb10g026250.1 // Sb08g016180.1 // Sb10g022840.1 // Sb04g036540.1 // Sb05g000450.1 // Sb01g018290.1 // Sb08g020510.3 // Sb04g017540.2 // Sb09g027080.1 // Sb01g027690.1 // Sb09g…
GO:0006892	P	post-Golgi vesicle-mediated transport	16	5065	37	26245	0.0079	0.26	// Sb03g032510.1 // Sb03g025490.1 // Sb01g041930.1 // Sb03g009820.1 // Sb04g030690.1 // Sb04g038560.1 // Sb10g026544.1 // Sb02g041270.1 // Sb04g028510.1 // Sb04g036416.1 // Sb03g043730.1 // Sb05g001160.1 // Sb10g008870.1 // Sb03g040700.1 // Sb01g036170.1 // Sb04g009820.1
GO:0016125	P	sterol metabolic process	29	5065	86	26245	0.0084	0.27	// Sb03g006580.1 // Sb01g032940.1 // Sb03g007010.1 // Sb08g022820.1 // Sb04g017400.1 // Sb01g033360.2 // Sb02g030270.1 // Sb01g048370.1 // Sb09g027190.1 // Sb04g001220.1 // Sb01g049310.1 // Sb09g026450.1 // Sb08g002250.1 // Sb02g029890.1 // Sb01g004550.1 // Sb10g031090.1 // Sb08g023050.2 // Sb09g029600.1 // Sb01g030160.1 // Sb03g008980.1 // Sb01g036910.1 // Sb04g035950.1 // Sb02g011460.1 // Sb01g…
GO:0009967	P	positive regulation of signal transduction	29	5065	86	26245	0.0084	0.27	// Sb01g028740.1 // Sb05g007290.1 // Sb09g006380.1 // Sb10g001960.3 // Sb08g019700.1 // Sb08g004510.1 // Sb03g030840.1 // Sb10g023610.1 // Sb09g006420.1 // Sb02g033960.1 // Sb05g027210.1 // Sb03g004390.2 // Sb01g007120.1 // Sb03g040410.1 // Sb02g021080.1 // Sb06g024080.2 // Sb10g001960.2 // Sb09g020080.1 // Sb01g033570.1 // Sb09g022770.2 // Sb05g004610.1 // Sb01g017840.1 // Sb01g001610.1 // Sb03g…
GO:0051607	P	defense response to virus	29	5065	86	26245	0.0084	0.27	// Sb04g022010.1 // Sb02g035880.1 // Sb01g001060.1 // Sb01g046430.1 // Sb09g030910.1 // Sb06g032920.1 // Sb08g003720.1 // Sb04g038420.1 // Sb03g028500.1 // Sb03g043970.1 // Sb06g033570.1 // Sb04g031270.1 // Sb02g024760.1 // Sb06g012520.1 // Sb10g025600.1 // Sb03g038230.1 // Sb08g006500.1 // Sb09g000530.1 // Sb04g005520.1 // Sb03g041700.1 // Sb0598s002020.1 // Sb07g000370.1 // Sb06g033580.1 // Sb0…
GO:0042743	P	hydrogen peroxide metabolic process	19	5065	48	26245	0.0084	0.27	// Sb03g046810.1 // Sb10g021650.1 // Sb07g024320.1 // Sb04g001130.1 // Sb01g038760.1 // Sb08g021100.1 // Sb05g008470.1 // Sb02g011890.1 // Sb10g030840.1 // Sb01g013820.1 // Sb08g000990.1 // Sb0246s002010.1 // Sb02g042850.1 // Sb02g044060.1 // Sb05g001000.1 // Sb05g001010.1 // Sb02g042840.1 // Sb10g021630.1 // Sb08g000980.1
GO:0018279	P	protein amino acid N-linked glycosylation via asparagine	7	5065	9	26245	0.0085	0.28	// Sb01g048520.1 // Sb02g006330.1 // Sb09g025920.1 // Sb03g011040.1 // Sb06g032800.1 // Sb03g043460.1 // Sb10g001000.1
GO:0018196	P	peptidyl-asparagine modification	7	5065	9	26245	0.0085	0.28	// Sb01g048520.1 // Sb02g006330.1 // Sb09g025920.1 // Sb03g011040.1 // Sb06g032800.1 // Sb03g043460.1 // Sb10g001000.1
GO:0050690	P	regulation of defense response to virus by virus	7	5065	9	26245	0.0085	0.28	// Sb05g007040.1 // Sb02g035880.1 // Sb04g031270.1 // Sb0598s002020.1 // Sb01g049780.1 // Sb08g006500.1 // Sb03g028500.1
GO:0032392	P	DNA geometric change	17	5065	41	26245	0.0087	0.28	// Sb04g001720.1 // Sb01g002150.2 // Sb09g023360.1 // Sb06g029650.1 // Sb03g024490.1 // Sb08g018160.1 // Sb07g000400.2 // Sb0019s004400.1 // Sb07g003610.1 // Sb04g036050.1 // Sb02g004930.1 // Sb09g008010.1 // Sb01g042890.1 // Sb06g022140.1 // Sb01g012300.2 // Sb01g003750.1 // Sb08g015580.1
GO:0006573	P	valine metabolic process	10	5065	18	26245	0.0096	0.3	// Sb01g029600.1 // Sb10g023130.2 // Sb10g023130.1 // Sb03g013290.1 // Sb02g005200.1 // Sb07g024070.1 // Sb07g020640.1 // Sb09g004610.1 // Sb04g023180.1 // Sb03g034770.1
GO:0016183	P	synaptic vesicle coating	10	5065	18	26245	0.0096	0.3	// Sb05g007040.1 // Sb05g000450.1 // Sb01g041930.1 // Sb04g031270.1 // Sb0598s002020.1 // Sb03g032290.1 // Sb01g006180.2 // Sb04g036416.1 // Sb08g006500.1 // Sb03g028500.1
GO:0016185	P	synaptic vesicle budding from presynaptic membrane	10	5065	18	26245	0.0096	0.3	// Sb05g007040.1 // Sb05g000450.1 // Sb01g041930.1 // Sb04g031270.1 // Sb0598s002020.1 // Sb03g032290.1 // Sb01g006180.2 // Sb04g036416.1 // Sb08g006500.1 // Sb03g028500.1
GO:0008298	P	intracellular mRNA localization	14	5065	31	26245	0.0095	0.3	// Sb02g037690.1 // Sb01g035320.1 // Sb01g046840.1 // Sb09g003130.1 // Sb01g020910.1 // Sb03g025580.1 // Sb07g026160.1 // Sb01g019040.1 // Sb01g019610.2 // Sb07g000840.1 // Sb01g046430.1 // Sb02g033930.1 // Sb04g003160.1 // Sb01g001100.1
GO:0006836	P	neurotransmitter transport	21	5065	56	26245	0.0093	0.3	// Sb05g004120.1 // Sb03g003820.1 // Sb08g006500.1 // Sb05g000450.1 // Sb03g032290.1 // Sb01g041930.1 // Sb04g031270.1 // Sb03g009820.1 // Sb09g020530.2 // Sb04g002400.1 // Sb01g027720.1 // Sb03g013830.1 // Sb02g036370.1 // Sb04g030690.1 // Sb01g006180.2 // Sb02g010100.2 // Sb04g030910.1 // Sb05g007040.1 // Sb01g014140.1 // Sb07g024100.1 // Sb03g028400.2
GO:0007350	P	blastoderm segmentation	21	5065	56	26245	0.0093	0.3	// Sb02g037690.1 // Sb01g035320.1 // Sb01g001100.1 // Sb01g046840.1 // Sb09g003130.1 // Sb01g020910.1 // Sb01g043590.1 // Sb07g026160.1 // Sb01g019040.1 // Sb06g015420.1 // Sb01g019610.2 // Sb07g000840.1 // Sb04g025940.1 // Sb10g008840.1 // Sb02g033930.1 // Sb01g007580.3 // Sb01g046430.1 // Sb06g031140.1 // Sb04g003160.1 // Sb01g043150.1 // Sb10g022820.1
GO:0043407	P	negative regulation of MAP kinase activity	10	5065	18	26245	0.0096	0.3	// Sb10g025800.1 // Sb03g040330.1 // Sb06g020520.1 // Sb10g001960.2 // Sb10g001960.3 // Sb07g002090.1 // Sb10g022710.1 // Sb10g023610.1 // Sb04g005450.1 // Sb01g049510.1
GO:0070142	P	synaptic vesicle budding	10	5065	18	26245	0.0096	0.3	// Sb05g007040.1 // Sb05g000450.1 // Sb01g041930.1 // Sb04g031270.1 // Sb0598s002020.1 // Sb03g032290.1 // Sb01g006180.2 // Sb04g036416.1 // Sb08g006500.1 // Sb03g028500.1
GO:0010647	P	positive regulation of cell communication	29	5065	87	26245	0.0095	0.3	// Sb01g028740.1 // Sb05g007290.1 // Sb09g006380.1 // Sb10g001960.3 // Sb08g019700.1 // Sb08g004510.1 // Sb03g030840.1 // Sb10g023610.1 // Sb09g006420.1 // Sb02g033960.1 // Sb05g027210.1 // Sb03g004390.2 // Sb01g007120.1 // Sb03g040410.1 // Sb02g021080.1 // Sb06g024080.2 // Sb10g001960.2 // Sb09g020080.1 // Sb01g033570.1 // Sb09g022770.2 // Sb05g004610.1 // Sb01g017840.1 // Sb01g001610.1 // Sb03g…
GO:0009948	P	anterior/posterior axis specification	16	5065	38	26245	0.0096	0.3	// Sb02g037690.1 // Sb01g035320.1 // Sb01g001100.1 // Sb01g046840.1 // Sb09g003130.1 // Sb01g020910.1 // Sb01g043590.1 // Sb07g026160.1 // Sb01g019040.1 // Sb01g019610.2 // Sb07g000840.1 // Sb01g046430.1 // Sb02g033930.1 // Sb10g008840.1 // Sb04g003160.1 // Sb06g031140.1
GO:0002697	P	regulation of immune effector process	10	5065	18	26245	0.0096	0.3	// Sb05g007040.1 // Sb04g005520.1 // Sb02g035880.1 // Sb04g031270.1 // Sb0598s002020.1 // Sb02g024760.1 // Sb10g025600.1 // Sb01g049780.1 // Sb08g006500.1 // Sb03g028500.1
GO:0030148	P	sphingolipid biosynthetic process	10	5065	18	26245	0.0096	0.3	// Sb10g008040.1 // Sb05g021500.1 // Sb06g023400.1 // Sb03g039930.1 // Sb09g026450.1 // Sb04g027990.1 // Sb01g040920.1 // Sb05g018880.1 // Sb03g044700.1 // Sb02g023420.1
GO:0034220	P	ion transmembrane transport	42	5065	140	26245	0.0096	0.3	// Sb03g026290.1 // Sb02g010770.1 // Sb01g040970.1 // Sb02g035880.1 // Sb01g042930.1 // Sb03g038990.1 // Sb01g027940.1 // Sb08g001880.1 // Sb03g027470.1 // Sb09g026610.1 // Sb01g048570.1 // Sb10g001780.1 // Sb06g030400.1 // Sb09g029950.1 // Sb06g027500.1 // Sb10g025200.1 // Sb04g021590.1 // Sb08g022260.1 // Sb03g026990.1 // Sb03g028340.1 // Sb07g023320.1 // Sb09g030620.1 // Sb04g030280.1 // Sb02g…
GO:0010410	P	hemicellulose metabolic process	21	5065	56	26245	0.0093	0.3	// Sb03g044530.1 // Sb05g001900.2 // Sb08g019260.1 // Sb08g001540.1 // Sb06g030810.1 // Sb02g004650.1 // Sb04g028460.1 // Sb09g027440.1 // Sb10g027970.1 // Sb03g044510.1 // Sb05g008550.1 // Sb10g027110.1 // Sb03g044520.1 // Sb09g002200.1 // Sb03g030990.1 // Sb09g027450.1 // Sb04g027700.1 // Sb06g023450.1 // Sb01g037870.1 // Sb06g014730.1 // Sb01g038640.1
GO:0006220	P	pyrimidine nucleotide metabolic process	18	5065	45	26245	0.0093	0.3	// Sb01g028830.1 // Sb04g034900.1 // Sb03g045940.1 // Sb06g032850.1 // Sb03g041350.1 // Sb03g037550.1 // Sb10g004780.1 // Sb03g029790.2 // Sb04g030390.1 // Sb09g030840.1 // Sb08g017830.1 // Sb05g016730.1 // Sb03g025720.1 // Sb01g012360.1 // Sb03g045930.1 // Sb04g028610.1 // Sb02g033710.1 // Sb03g027960.1
GO:0006221	P	pyrimidine nucleotide biosynthetic process	16	5065	38	26245	0.0096	0.3	// Sb01g028830.1 // Sb04g034900.1 // Sb03g045940.1 // Sb06g032850.1 // Sb03g037550.1 // Sb10g004780.1 // Sb03g029790.2 // Sb04g030390.1 // Sb09g030840.1 // Sb08g017830.1 // Sb05g016730.1 // Sb03g025720.1 // Sb03g045930.1 // Sb04g028610.1 // Sb02g033710.1 // Sb03g027960.1
GO:0045491	P	xylan metabolic process	21	5065	56	26245	0.0093	0.3	// Sb03g044530.1 // Sb05g001900.2 // Sb08g019260.1 // Sb08g001540.1 // Sb06g030810.1 // Sb02g004650.1 // Sb04g028460.1 // Sb09g027440.1 // Sb10g027970.1 // Sb03g044510.1 // Sb05g008550.1 // Sb10g027110.1 // Sb03g044520.1 // Sb09g002200.1 // Sb03g030990.1 // Sb09g027450.1 // Sb04g027700.1 // Sb06g023450.1 // Sb01g037870.1 // Sb06g014730.1 // Sb01g038640.1
GO:0002253	P	activation of immune response	26	5065	75	26245	0.0092	0.3	// Sb10g028780.1 // Sb03g034880.1 // Sb10g003810.1 // Sb04g003480.1 // Sb08g015280.1 // Sb01g045670.1 // Sb09g030050.1 // Sb06g024400.1 // Sb09g024400.1 // Sb02g021080.1 // Sb03g033190.1 // Sb07g026510.1 // Sb03g010330.1 // Sb06g028090.1 // Sb08g005080.1 // Sb03g028240.1 // Sb10g009680.1 // Sb06g001620.1 // Sb10g010690.1 // Sb03g030840.1 // Sb01g038750.1 // Sb04g033105.1 // Sb03g037080.1 // Sb10g…
GO:0007041	P	lysosomal transport	10	5065	18	26245	0.0096	0.3	// Sb09g000340.1 // Sb03g009000.1 // Sb05g000450.1 // Sb08g015540.1 // Sb10g005060.1 // Sb03g032290.1 // Sb07g000290.1 // Sb03g040700.1 // Sb01g004840.1 // Sb04g009820.1
GO:0006551	P	leucine metabolic process	10	5065	18	26245	0.0096	0.3	// Sb06g002880.1 // Sb04g002120.1 // Sb03g013290.1 // Sb07g024070.1 // Sb05g002540.1 // Sb07g020640.1 // Sb03g011050.1 // Sb09g004610.1 // Sb06g033720.1 // Sb04g033080.1
GO:0007309	P	oocyte axis specification	16	5065	38	26245	0.0096	0.3	// Sb02g037690.1 // Sb01g035320.1 // Sb01g001100.1 // Sb01g046840.1 // Sb09g003130.1 // Sb01g020910.1 // Sb01g043590.1 // Sb03g025580.1 // Sb07g026160.1 // Sb01g019040.1 // Sb01g019610.2 // Sb07g000840.1 // Sb01g046430.1 // Sb02g033930.1 // Sb04g003160.1 // Sb06g031140.1
GO:0006546	P	glycine catabolic process	8	5065	12	26245	0.0094	0.3	// Sb01g008690.2 // Sb03g013290.1 // Sb08g003440.1 // Sb09g004610.1 // Sb08g019520.1 // Sb04g004720.1 // Sb06g018660.1 // Sb06g029020.1
GO:0009833	P	primary cell wall biogenesis	9	5065	15	26245	0.0097	0.3	// Sb03g004320.1 // Sb02g007810.1 // Sb02g010110.3 // Sb01g019720.1 // Sb02g006290.1 // Sb09g005280.1 // Sb03g034680.1 // Sb01g002050.1 // Sb02g025020.1
GO:0006164	P	purine nucleotide biosynthetic process	63	5065	230	26245	0.0098	0.3	// Sb03g026290.1 // Sb02g010770.1 // Sb10g022370.1 // Sb04g007800.2 // Sb09g019760.1 // Sb02g035880.1 // Sb01g042930.1 // Sb03g038990.1 // Sb09g030840.1 // Sb04g033110.1 // Sb02g043940.1 // Sb02g026140.1 // Sb01g009760.1 // Sb03g027470.1 // Sb02g033710.1 // Sb08g016650.2 // Sb06g030400.1 // Sb03g029120.1 // Sb09g027790.1 // Sb09g026610.1 // Sb10g028920.1 // Sb09g006040.1 // Sb08g019740.2 // Sb01g…
GO:0051604	P	protein maturation	19	5065	49	26245	0.0099	0.3	// Sb04g028600.1 // Sb03g035340.1 // Sb03g032670.1 // Sb09g022490.1 // Sb03g047030.1 // Sb06g023820.1 // Sb03g025440.1 // Sb01g012940.1 // Sb09g018810.1 // Sb06g018000.1 // Sb10g031090.1 // Sb08g004270.1 // Sb07g000320.1 // Sb01g043060.1 // Sb07g025460.1 // Sb04g031850.1 // Sb03g046520.1 // Sb02g032420.1 // Sb01g017550.2
GO:0009737	P	response to abscisic acid stimulus	158	5065	664	26245	0.01	0.32	// Sb02g036730.1 // Sb02g036430.1 // Sb10g001960.2 // Sb10g001960.3 // Sb09g029950.1 // Sb09g026730.1 // Sb10g003810.1 // Sb10g024950.1 // Sb05g026820.1 // Sb10g030840.1 // Sb04g001690.1 // Sb05g004610.1 // Sb10g028600.1 // Sb03g038870.1 // Sb08g005200.1 // Sb01g048570.1 // Sb01g028750.1 // Sb04g026480.1 // Sb03g032530.1 // Sb09g028400.1 // Sb01g028230.1 // Sb0139s002010.1 // Sb09g022290.2 // Sb0…
GO:0031349	P	positive regulation of defense response	25	5065	72	26245	0.01	0.32	// Sb10g028780.1 // Sb03g034880.1 // Sb10g003810.1 // Sb04g003480.1 // Sb08g015280.1 // Sb01g045670.1 // Sb09g030050.1 // Sb09g026970.1 // Sb06g024400.1 // Sb09g024400.1 // Sb03g033190.1 // Sb07g026510.1 // Sb03g010330.1 // Sb06g028090.1 // Sb08g005080.1 // Sb03g028240.1 // Sb10g009680.1 // Sb06g001620.1 // Sb10g010690.1 // Sb01g038750.1 // Sb04g033105.1 // Sb03g037080.1 // Sb10g028110.1 // Sb06g…
GO:0051028	P	mRNA transport	20	5065	53	26245	0.01	0.32	// Sb01g011910.1 // Sb02g033940.1 // Sb09g025790.1 // Sb07g004890.2 // Sb02g020440.1 // Sb03g027920.1 // Sb04g030880.1 // Sb07g000840.1 // Sb03g025580.1 // Sb03g027820.1 // Sb01g017770.1 // Sb04g025800.1 // Sb08g012560.1 // Sb01g046570.1 // Sb03g025200.2 // Sb09g030730.2 // Sb10g022380.1 // Sb01g045670.1 // Sb04g007860.1 // Sb09g003130.1
GO:0010627	P	regulation of protein kinase cascade	17	5065	42	26245	0.01	0.32	// Sb01g001610.1 // Sb09g022770.2 // Sb06g020520.1 // Sb09g006380.1 // Sb10g001960.2 // Sb10g001960.3 // Sb04g035710.1 // Sb01g001600.1 // Sb10g011780.1 // Sb10g022710.1 // Sb03g040410.1 // Sb02g021080.1 // Sb03g030840.1 // Sb07g002090.1 // Sb10g023610.1 // Sb01g017840.1 // Sb09g006420.1
GO:0009408	P	response to heat	84	5065	324	26245	0.011	0.32	// Sb02g034760.1 // Sb05g020380.1 // Sb09g026970.1 // Sb02g028570.1 // Sb09g025790.1 // Sb02g040870.1 // Sb01g017050.1 // Sb07g027310.1 // Sb03g006930.1 // Sb03g039740.1 // Sb03g025820.1 // Sb02g028050.1 // Sb01g038760.1 // Sb09g026320.1 // Sb01g039530.1 // Sb09g018860.1 // Sb01g000730.1 // Sb01g034530.1 // Sb04g025120.1 // Sb07g026600.1 // Sb02g028770.1 // Sb02g028020.1 // Sb02g043840.1 // Sb06g…
GO:0050778	P	positive regulation of immune response	26	5065	76	26245	0.011	0.32	// Sb10g028780.1 // Sb03g034880.1 // Sb10g003810.1 // Sb04g003480.1 // Sb08g015280.1 // Sb01g045670.1 // Sb09g030050.1 // Sb06g024400.1 // Sb09g024400.1 // Sb02g021080.1 // Sb03g033190.1 // Sb07g026510.1 // Sb03g010330.1 // Sb06g028090.1 // Sb08g005080.1 // Sb03g028240.1 // Sb10g009680.1 // Sb06g001620.1 // Sb10g010690.1 // Sb03g030840.1 // Sb01g038750.1 // Sb04g033105.1 // Sb03g037080.1 // Sb10g…
GO:0070646	P	protein modification by small protein removal	15	5065	35	26245	0.011	0.32	// Sb06g024310.1 // Sb03g004040.1 // Sb03g011260.1 // Sb02g003660.2 // Sb01g049510.1 // Sb08g015020.1 // Sb07g002000.1 // Sb06g016660.1 // Sb04g037680.2 // Sb10g005680.1 // Sb02g033680.2 // Sb07g028380.1 // Sb03g025180.1 // Sb01g043970.1 // Sb06g031140.1
GO:0046519	P	sphingoid metabolic process	15	5065	35	26245	0.011	0.32	// Sb01g011140.1 // Sb06g023400.1 // Sb03g039930.1 // Sb03g028400.2 // Sb10g001960.2 // Sb10g001960.3 // Sb09g026450.1 // Sb10g022710.1 // Sb10g023610.1 // Sb03g009170.1 // Sb07g001140.1 // Sb05g018880.1 // Sb02g023420.1 // Sb03g044700.1 // Sb09g001670.1
GO:0015986	P	ATP synthesis coupled proton transport	32	5065	100	26245	0.011	0.32	// Sb03g026290.1 // Sb02g010770.1 // Sb01g040970.1 // Sb02g035880.1 // Sb01g042930.1 // Sb03g038990.1 // Sb06g030400.1 // Sb03g027470.1 // Sb09g026610.1 // Sb10g025200.1 // Sb03g026990.1 // Sb07g023320.1 // Sb09g030620.1 // Sb04g030280.1 // Sb02g033950.1 // Sb03g001360.1 // Sb05g004510.1 // Sb04g033110.1 // Sb10g026440.1 // Sb03g027540.1 // Sb10g022500.3 // Sb04g005040.1 // Sb06g018560.1 // Sb06g…
GO:0019725	P	cellular homeostasis	108	5065	433	26245	0.011	0.32	// Sb03g030950.1 // Sb09g004370.1 // Sb03g039220.1 // Sb06g029490.1 // Sb06g030400.1 // Sb01g041550.1 // Sb06g016990.1 // Sb09g022490.1 // Sb10g022710.1 // Sb01g028750.1 // Sb01g004420.1 // Sb04g022420.1 // Sb02g035000.1 // Sb03g001720.1 // Sb01g039930.1 // Sb01g005280.1 // Sb03g000220.1 // Sb08g017260.1 // Sb03g046830.1 // Sb10g026250.1 // Sb05g006150.2 // Sb10g012200.1 // Sb10g004490.1 // Sb09g…
GO:0015985	P	energy coupled proton transport, down electrochemical gradient	32	5065	100	26245	0.011	0.32	// Sb03g026290.1 // Sb02g010770.1 // Sb01g040970.1 // Sb02g035880.1 // Sb01g042930.1 // Sb03g038990.1 // Sb06g030400.1 // Sb03g027470.1 // Sb09g026610.1 // Sb10g025200.1 // Sb03g026990.1 // Sb07g023320.1 // Sb09g030620.1 // Sb04g030280.1 // Sb02g033950.1 // Sb03g001360.1 // Sb05g004510.1 // Sb04g033110.1 // Sb10g026440.1 // Sb03g027540.1 // Sb10g022500.3 // Sb04g005040.1 // Sb06g018560.1 // Sb06g…
GO:0007369	P	gastrulation	29	5065	88	26245	0.011	0.32	// Sb07g003680.1 // Sb07g005380.1 // Sb02g043990.1 // Sb01g009760.1 // Sb03g003990.1 // Sb01g043150.1 // Sb08g015280.1 // Sb01g019930.1 // Sb07g029000.2 // Sb07g000840.1 // Sb08g022680.2 // Sb09g026940.1 // Sb06g003320.1 // Sb10g005960.1 // Sb02g039740.2 // Sb03g029810.1 // Sb09g030730.2 // Sb04g025670.3 // Sb01g007580.3 // Sb01g035220.1 // Sb02g041110.1 // Sb04g038330.1 // Sb02g033540.1 // Sb02g…
GO:0007018	P	microtubule-based movement	30	5065	92	26245	0.011	0.32	// Sb04g033456.1 // Sb10g027010.1 // Sb04g036700.1 // Sb02g037260.2 // Sb01g006650.1 // Sb06g004750.1 // Sb02g000560.1 // Sb03g009850.1 // Sb04g004520.1 // Sb01g006310.1 // Sb01g015490.1 // Sb03g013910.1 // Sb02g037260.1 // Sb06g023950.1 // Sb09g019590.1 // Sb06g024310.1 // Sb09g004200.1 // Sb01g012740.1 // Sb01g050310.1 // Sb05g020940.1 // Sb03g011510.2 // Sb01g003900.2 // Sb01g037800.1 // Sb04g…
GO:0012502	P	induction of programmed cell death	21	5065	57	26245	0.011	0.32	// Sb04g003640.1 // Sb09g003820.1 // Sb01g005920.1 // Sb10g009290.1 // Sb09g027280.1 // Sb07g004560.1 // Sb10g022710.1 // Sb10g001960.2 // Sb09g024370.1 // Sb02g042540.1 // Sb02g040460.1 // Sb01g013820.1 // Sb01g028720.1 // Sb10g001960.3 // Sb01g033630.1 // Sb10g023610.1 // Sb08g021100.1 // Sb01g044350.1 // Sb03g037160.1 // Sb06g021460.1 // Sb01g046570.1
GO:0000001	P	mitochondrion inheritance	6	5065	7	26245	0.011	0.33	// Sb02g008640.1 // Sb01g011070.1 // Sb02g043680.1 // Sb06g019110.1 // Sb01g001770.1 // Sb03g044010.1
GO:0048568	P	embryonic organ development	12	5065	25	26245	0.011	0.33	// Sb03g011460.1 // Sb03g002780.1 // Sb01g038190.1 // Sb02g006500.1 // Sb06g013230.1 // Sb10g005630.1 // Sb04g007340.1 // Sb10g023020.1 // Sb01g010390.1 // Sb08g001480.1 // Sb10g021900.1 // Sb01g043220.1
GO:0006672	P	ceramide metabolic process	12	5065	25	26245	0.011	0.33	// Sb01g011140.1 // Sb03g039930.1 // Sb03g028400.2 // Sb10g001960.2 // Sb10g001960.3 // Sb09g026450.1 // Sb10g022710.1 // Sb10g023610.1 // Sb03g009170.1 // Sb07g001140.1 // Sb02g023420.1 // Sb09g001670.1
GO:0001505	P	regulation of neurotransmitter levels	22	5065	61	26245	0.011	0.33	// Sb09g020530.2 // Sb04g002400.1 // Sb03g013830.1 // Sb02g010100.2 // Sb03g034150.1 // Sb04g030910.1 // Sb01g014140.1 // Sb03g009850.1 // Sb02g036370.1 // Sb01g041930.1 // Sb04g031270.1 // Sb03g032290.1 // Sb08g006500.1 // Sb03g003820.1 // Sb03g028400.2 // Sb03g009820.1 // Sb05g004120.1 // Sb04g030690.1 // Sb01g006180.2 // Sb05g007040.1 // Sb05g000450.1 // Sb01g027720.1
GO:0009620	P	response to fungus	86	5065	334	26245	0.011	0.33	// Sb02g037350.1 // Sb08g005080.1 // Sb05g026820.1 // Sb01g038410.1 // Sb01g012370.1 // Sb02g024760.1 // Sb04g005810.1 // Sb01g008840.1 // Sb03g028430.1 // Sb06g014420.1 // Sb01g004160.1 // Sb07g007810.1 // Sb01g010240.1 // Sb02g006680.1 // Sb09g002390.1 // Sb03g001090.1 // Sb09g027960.1 // Sb01g030680.1 // Sb08g015280.1 // Sb07g022040.1 // Sb01g009990.1 // Sb03g010740.1 // Sb09g019660.1 // Sb03g…
GO:0002218	P	activation of innate immune response	24	5065	69	26245	0.012	0.34	// Sb10g028780.1 // Sb03g034880.1 // Sb10g003810.1 // Sb04g003480.1 // Sb08g015280.1 // Sb01g045670.1 // Sb09g030050.1 // Sb06g024400.1 // Sb09g024400.1 // Sb03g033190.1 // Sb07g026510.1 // Sb03g010330.1 // Sb06g028090.1 // Sb08g005080.1 // Sb03g028240.1 // Sb10g009680.1 // Sb06g001620.1 // Sb10g010690.1 // Sb01g038750.1 // Sb04g033105.1 // Sb03g037080.1 // Sb10g028110.1 // Sb06g024355.1 // Sb03g…
GO:0007269	P	neurotransmitter secretion	19	5065	50	26245	0.012	0.34	// Sb05g004120.1 // Sb03g003820.1 // Sb08g006500.1 // Sb05g000450.1 // Sb03g032290.1 // Sb01g041930.1 // Sb04g031270.1 // Sb03g009820.1 // Sb09g020530.2 // Sb04g002400.1 // Sb01g027720.1 // Sb03g013830.1 // Sb05g007040.1 // Sb04g030690.1 // Sb01g006180.2 // Sb02g010100.2 // Sb04g030910.1 // Sb01g014140.1 // Sb03g028400.2
GO:0045089	P	positive regulation of innate immune response	24	5065	69	26245	0.012	0.34	// Sb10g028780.1 // Sb03g034880.1 // Sb10g003810.1 // Sb04g003480.1 // Sb08g015280.1 // Sb01g045670.1 // Sb09g030050.1 // Sb06g024400.1 // Sb09g024400.1 // Sb03g033190.1 // Sb07g026510.1 // Sb03g010330.1 // Sb06g028090.1 // Sb08g005080.1 // Sb03g028240.1 // Sb10g009680.1 // Sb06g001620.1 // Sb10g010690.1 // Sb01g038750.1 // Sb04g033105.1 // Sb03g037080.1 // Sb10g028110.1 // Sb06g024355.1 // Sb03g…
GO:0006613	P	cotranslational protein targeting to membrane	11	5065	22	26245	0.012	0.35	// Sb10g026000.1 // Sb03g042250.1 // Sb01g001670.1 // Sb10g009280.1 // Sb01g050330.1 // Sb04g025110.1 // Sb03g025540.1 // Sb06g018340.1 // Sb04g005280.1 // Sb03g036030.1 // Sb06g029010.1
GO:0033554	P	cellular response to stress	162	5065	686	26245	0.012	0.35	// Sb01g000600.1 // Sb04g026930.1 // Sb06g024400.1 // Sb04g024660.1 // Sb01g008840.1 // Sb07g002090.1 // Sb04g011270.1 // Sb10g008840.1 // Sb01g013730.1 // Sb10g021630.1 // Sb01g046840.1 // Sb01g012370.1 // Sb03g039200.1 // Sb07g021330.1 // Sb01g005900.1 // Sb10g021650.1 // Sb07g005440.1 // Sb04g005450.1 // Sb01g007380.1 // Sb01g028230.1 // Sb05g001010.1 // Sb04g005370.1 // Sb03g032560.1 // Sb01g…
GO:0051188	P	cofactor biosynthetic process	66	5065	246	26245	0.012	0.35	// Sb04g010240.1 // Sb02g003970.1 // Sb02g035700.1 // Sb06g030160.1 // Sb03g012420.2 // Sb04g007700.1 // Sb04g025110.1 // Sb01g017810.1 // Sb07g028610.1 // Sb02g029470.1 // Sb02g020320.1 // Sb10g023510.1 // Sb10g000600.1 // Sb04g026360.1 // Sb09g024120.1 // Sb03g012910.1 // Sb02g005410.1 // Sb10g003200.1 // Sb08g005050.1 // Sb06g018660.1 // Sb04g021370.1 // Sb04g020560.1 // Sb08g021610.1 // Sb09g…
GO:0034504	P	protein localization in nucleus	29	5065	89	26245	0.012	0.35	// Sb01g047680.1 // Sb09g016470.1 // Sb01g010190.1 // Sb09g004010.1 // Sb01g035410.2 // Sb07g004890.2 // Sb01g030580.1 // Sb01g003800.1 // Sb02g038200.1 // Sb03g006280.1 // Sb02g006780.1 // Sb04g030200.1 // Sb07g026170.1 // Sb09g004320.1 // Sb01g043260.1 // Sb03g029530.3 // Sb03g029530.2 // Sb04g026090.1 // Sb08g018670.1 // Sb09g029250.1 // Sb02g037270.1 // Sb01g049010.1 // Sb03g009700.1 // Sb04g…
GO:0034660	P	ncRNA metabolic process	100	5065	399	26245	0.012	0.36	// Sb03g001240.1 // Sb05g013830.1 // Sb07g005510.1 // Sb06g013920.1 // Sb07g025100.1 // Sb01g038510.1 // Sb07g003350.1 // Sb03g027900.1 // Sb02g009590.1 // Sb10g010000.1 // Sb01g009400.1 // Sb06g020610.1 // Sb10g026400.1 // Sb09g022590.2 // Sb04g034020.1 // Sb04g005150.1 // Sb01g000780.1 // Sb08g017070.1 // Sb01g042020.1 // Sb04g008790.1 // Sb10g031070.1 // Sb09g019200.1 // Sb03g003420.1 // Sb01g…
GO:0051704	P	multi-organism process	358	5065	1629	26245	0.012	0.36	// Sb08g005080.1 // Sb06g014420.1 // Sb06g033580.1 // Sb01g042480.1 // Sb05g008470.1 // Sb04g008090.1 // Sb01g017770.1 // Sb10g002890.1 // Sb02g024870.1 // Sb04g006260.1 // Sb09g017150.1 // Sb01g026300.1 // Sb02g024210.1 // Sb01g008840.1 // Sb01g036510.1 // Sb10g010040.1 // Sb05g026820.1 // Sb01g004160.1 // Sb09g017140.1 // Sb01g038750.1 // Sb10g006280.1 // Sb06g016960.1 // Sb04g022410.1 // Sb01g…
GO:0043062	P	extracellular structure organization	17	5065	43	26245	0.012	0.36	// Sb04g000390.1 // Sb02g038740.1 // Sb09g022490.1 // Sb02g010100.2 // Sb02g029020.1 // Sb01g007760.1 // Sb04g008560.1 // Sb06g018770.1 // Sb01g032480.1 // Sb09g029960.1 // Sb10g030410.1 // Sb04g009650.1 // Sb07g006040.1 // Sb07g026630.1 // Sb04g028210.1 // Sb01g007750.1 // Sb02g037120.1
GO:0033559	P	unsaturated fatty acid metabolic process	10	5065	19	26245	0.013	0.36	// Sb03g043970.1 // Sb06g023400.1 // Sb03g041700.1 // Sb01g042270.1 // Sb01g033050.1 // Sb01g003380.1 // Sb02g039230.1 // Sb10g006430.1 // Sb01g007000.1 // Sb06g012520.1
GO:0010388	P	cullin deneddylation	7	5065	10	26245	0.012	0.36	// Sb03g011260.1 // Sb01g049510.1 // Sb02g033680.2 // Sb07g002000.1 // Sb06g016660.1 // Sb01g043970.1 // Sb06g031140.1
GO:0009065	P	glutamine family amino acid catabolic process	10	5065	19	26245	0.013	0.36	// Sb04g036060.1 // Sb10g002070.1 // Sb04g008560.1 // Sb07g005930.1 // Sb06g028440.1 // Sb04g006620.1 // Sb06g000580.1 // Sb01g029660.1 // Sb09g026810.1 // Sb01g013600.1
GO:0006563	P	L-serine metabolic process	15	5065	36	26245	0.013	0.37	// Sb01g046580.1 // Sb01g008690.2 // Sb06g001610.1 // Sb04g024010.1 // Sb05g014880.1 // Sb03g013290.1 // Sb03g041410.1 // Sb09g004610.1 // Sb10g003480.1 // Sb07g021980.1 // Sb08g019520.1 // Sb06g030920.1 // Sb03g033120.1 // Sb03g009260.1 // Sb08g022280.2
GO:0048666	P	neuron development	46	5065	160	26245	0.013	0.37	// Sb06g033520.1 // Sb01g046840.1 // Sb07g004560.1 // Sb06g019230.1 // Sb01g006320.1 // Sb03g009760.1 // Sb03g013830.1 // Sb10g005630.1 // Sb03g030840.1 // Sb01g013730.1 // Sb03g013120.1 // Sb01g036250.1 // Sb07g018020.1 // Sb02g041010.1 // Sb03g009850.1 // Sb01g014140.1 // Sb09g022490.1 // Sb02g002640.1 // Sb07g014940.1 // Sb01g049880.1 // Sb01g020910.1 // Sb10g030410.1 // Sb09g027820.1 // Sb02g…
GO:0007316	P	pole plasm RNA localization	13	5065	29	26245	0.013	0.37	// Sb02g037690.1 // Sb01g035320.1 // Sb01g046840.1 // Sb09g003130.1 // Sb01g020910.1 // Sb01g043590.1 // Sb07g026160.1 // Sb01g019040.1 // Sb01g019610.2 // Sb07g000840.1 // Sb01g046430.1 // Sb02g033930.1 // Sb01g001100.1
GO:0030182	P	neuron differentiation	53	5065	190	26245	0.013	0.37	// Sb06g033520.1 // Sb01g046840.1 // Sb07g004560.1 // Sb06g019230.1 // Sb01g006320.1 // Sb06g013230.1 // Sb03g009760.1 // Sb03g013830.1 // Sb10g005630.1 // Sb03g030840.1 // Sb10g008840.1 // Sb01g013730.1 // Sb03g013120.1 // Sb01g036250.1 // Sb07g018020.1 // Sb02g041010.1 // Sb03g009850.1 // Sb01g014140.1 // Sb09g022490.1 // Sb02g002640.1 // Sb03g011260.1 // Sb01g049880.1 // Sb01g020910.1 // Sb10g…
GO:0048812	P	neuron projection morphogenesis	35	5065	114	26245	0.013	0.37	// Sb07g004560.1 // Sb01g006320.1 // Sb03g009760.1 // Sb03g013830.1 // Sb10g005630.1 // Sb03g030840.1 // Sb01g013730.1 // Sb07g018020.1 // Sb01g036250.1 // Sb02g041010.1 // Sb01g014140.1 // Sb09g022490.1 // Sb02g002640.1 // Sb07g014940.1 // Sb01g049880.1 // Sb10g030410.1 // Sb09g027820.1 // Sb02g021080.1 // Sb01g041060.1 // Sb01g036910.1 // Sb10g022820.1 // Sb06g024310.1 // Sb03g014780.1 // Sb01g…
GO:0006560	P	proline metabolic process	9	5065	16	26245	0.013	0.37	// Sb09g022290.2 // Sb03g039820.1 // Sb06g015240.1 // Sb04g032930.1 // Sb01g013600.1 // Sb01g029660.1 // Sb09g026810.1 // Sb01g003880.1 // Sb03g045690.1
GO:0006635	P	fatty acid beta-oxidation	22	5065	62	26245	0.013	0.37	// Sb03g029570.1 // Sb01g020150.1 // Sb10g007100.1 // Sb01g029600.1 // Sb09g007410.1 // Sb04g008710.1 // Sb02g003110.2 // Sb04g008330.1 // Sb04g026910.2 // Sb03g047010.1 // Sb10g023130.2 // Sb10g023130.1 // Sb09g004840.1 // Sb10g004260.1 // Sb04g037280.1 // Sb03g044410.1 // Sb03g034770.1 // Sb07g021320.2 // Sb02g031670.1 // Sb08g022770.1 // Sb04g010370.1 // Sb09g029240.1
GO:0046890	P	regulation of lipid biosynthetic process	8	5065	13	26245	0.013	0.37	// Sb03g034680.1 // Sb09g026450.1 // Sb06g015240.1 // Sb08g001880.1 // Sb09g030620.1 // Sb04g017400.1 // Sb01g036910.1 // Sb01g003880.1
GO:0048667	P	cell morphogenesis involved in neuron differentiation	35	5065	114	26245	0.013	0.37	// Sb07g004560.1 // Sb01g006320.1 // Sb03g009760.1 // Sb03g013830.1 // Sb10g005630.1 // Sb03g030840.1 // Sb01g013730.1 // Sb07g018020.1 // Sb01g036250.1 // Sb02g041010.1 // Sb01g014140.1 // Sb09g022490.1 // Sb02g002640.1 // Sb07g014940.1 // Sb01g049880.1 // Sb10g030410.1 // Sb09g027820.1 // Sb02g021080.1 // Sb01g041060.1 // Sb01g036910.1 // Sb10g022820.1 // Sb06g024310.1 // Sb03g014780.1 // Sb01g…
GO:0048858	P	cell projection morphogenesis	35	5065	114	26245	0.013	0.37	// Sb07g004560.1 // Sb01g006320.1 // Sb03g009760.1 // Sb03g013830.1 // Sb10g005630.1 // Sb03g030840.1 // Sb01g013730.1 // Sb07g018020.1 // Sb01g036250.1 // Sb02g041010.1 // Sb01g014140.1 // Sb09g022490.1 // Sb02g002640.1 // Sb07g014940.1 // Sb01g049880.1 // Sb10g030410.1 // Sb09g027820.1 // Sb02g021080.1 // Sb01g041060.1 // Sb01g036910.1 // Sb10g022820.1 // Sb06g024310.1 // Sb03g014780.1 // Sb01g…
GO:0002376	P	immune system process	146	5065	613	26245	0.013	0.37	// Sb10g028780.1 // Sb08g005080.1 // Sb04g003480.1 // Sb06g033580.1 // Sb01g000700.1 // Sb04g038420.1 // Sb01g038010.1 // Sb05g001840.1 // Sb02g040460.1 // Sb09g030050.1 // Sb03g034880.1 // Sb02g024760.1 // Sb01g006060.1 // Sb01g041430.1 // Sb07g018230.1 // Sb09g000530.1 // Sb04g000370.2 // Sb02g006330.1 // Sb03g033190.1 // Sb07g025000.1 // Sb02g024210.1 // Sb04g031190.1 // Sb10g003810.1 // Sb04g…
GO:0015988	P	energy coupled proton transport, against electrochemical gradient	8	5065	13	26245	0.013	0.37	// Sb02g006170.1 // Sb03g026290.1 // Sb03g030060.1 // Sb10g001780.1 // Sb06g027500.1 // Sb04g007800.2 // Sb03g027540.1 // Sb10g022500.3
GO:0008216	P	spermidine metabolic process	9	5065	16	26245	0.013	0.37	// Sb04g025720.1 // Sb04g021790.1 // Sb06g021540.1 // Sb06g019370.1 // Sb10g002070.1 // Sb02g009730.1 // Sb02g025120.1 // Sb02g025110.1 // Sb10g020570.1
GO:0009994	P	oocyte differentiation	18	5065	47	26245	0.013	0.37	// Sb02g037690.1 // Sb01g035320.1 // Sb01g001100.1 // Sb01g046840.1 // Sb09g003130.1 // Sb01g020910.1 // Sb01g043590.1 // Sb03g025580.1 // Sb07g026160.1 // Sb10g026000.1 // Sb01g019040.1 // Sb01g019610.2 // Sb04g005280.1 // Sb01g046430.1 // Sb02g033930.1 // Sb07g000840.1 // Sb04g003160.1 // Sb06g031140.1
GO:0006541	P	glutamine metabolic process	18	5065	47	26245	0.013	0.37	// Sb01g010270.1 // Sb01g038460.1 // Sb04g028690.1 // Sb01g010140.1 // Sb09g025680.1 // Sb08g001480.1 // Sb04g005360.1 // Sb03g006680.1 // Sb08g017830.1 // Sb01g042450.1 // Sb06g019160.1 // Sb03g031310.1 // Sb03g029790.2 // Sb09g025690.1 // Sb10g009590.1 // Sb04g030390.1 // Sb06g033930.1 // Sb03g027960.1
GO:0006333	P	chromatin assembly or disassembly	51	5065	182	26245	0.013	0.38	// Sb07g011900.1 // Sb08g016830.1 // Sb10g003450.1 // Sb02g031330.1 // Sb03g032630.1 // Sb03g040890.1 // Sb10g030910.2 // Sb01g009600.1 // Sb01g013730.1 // Sb01g033550.1 // Sb09g023930.1 // Sb01g049880.1 // Sb03g014780.1 // Sb02g004730.1 // Sb09g027820.1 // Sb01g009820.1 // Sb04g023870.1 // Sb04g023645.1 // Sb06g018020.1 // Sb02g019460.1 // Sb03g032530.1 // Sb01g008460.1 // Sb07g020920.1 // Sb09g…
GO:0048545	P	response to steroid hormone stimulus	30	5065	94	26245	0.014	0.38	// Sb02g026860.1 // Sb02g003970.1 // Sb04g008580.1 // Sb06g020750.1 // Sb03g002480.1 // Sb07g029110.1 // Sb03g032990.1 // Sb02g037500.1 // Sb09g026970.1 // Sb05g021020.1 // Sb04g000580.1 // Sb03g002380.1 // Sb06g023100.1 // Sb08g005180.1 // Sb03g014780.1 // Sb01g033540.1 // Sb07g028860.1 // Sb05g006860.1 // Sb10g021750.1 // Sb04g023810.1 // Sb04g026150.1 // Sb02g027460.1 // Sb02g042540.1 // Sb03g…
GO:0009088	P	threonine biosynthetic process	5	5065	5	26245	0.014	0.38	// Sb01g007370.1 // Sb09g027430.1 // Sb04g038440.1 // Sb03g031880.1 // Sb08g001720.1
GO:0007308	P	oocyte construction	16	5065	40	26245	0.014	0.38	// Sb02g037690.1 // Sb01g035320.1 // Sb01g001100.1 // Sb01g046840.1 // Sb09g003130.1 // Sb01g020910.1 // Sb01g043590.1 // Sb03g025580.1 // Sb07g026160.1 // Sb01g019040.1 // Sb01g019610.2 // Sb07g000840.1 // Sb01g046430.1 // Sb02g033930.1 // Sb04g003160.1 // Sb06g031140.1
GO:0017148	P	negative regulation of translation	12	5065	26	26245	0.014	0.39	// Sb02g038250.1 // Sb03g045340.1 // Sb09g018610.1 // Sb04g038330.1 // Sb10g009280.1 // Sb09g026450.1 // Sb01g014770.1 // Sb01g046430.1 // Sb01g044350.1 // Sb06g029010.1 // Sb08g015410.1 // Sb04g001220.1
GO:0009226	P	nucleotide-sugar biosynthetic process	12	5065	26	26245	0.014	0.39	// Sb03g039740.1 // Sb10g025890.1 // Sb03g047200.1 // Sb03g012980.1 // Sb01g039350.2 // Sb03g039180.1 // Sb01g039900.2 // Sb06g033280.1 // Sb01g039340.1 // Sb09g018070.1 // Sb10g002560.1 // Sb04g031900.1
GO:0009952	P	anterior/posterior pattern formation	20	5065	55	26245	0.014	0.39	// Sb02g037690.1 // Sb01g035320.1 // Sb01g001100.1 // Sb01g046840.1 // Sb09g003130.1 // Sb03g027560.1 // Sb01g043590.1 // Sb07g026160.1 // Sb01g020910.1 // Sb01g019040.1 // Sb01g019610.2 // Sb07g000840.1 // Sb04g003370.1 // Sb01g046430.1 // Sb01g009760.1 // Sb10g008840.1 // Sb02g033930.1 // Sb09g000820.1 // Sb04g003160.1 // Sb06g031140.1
GO:0006955	P	immune response	126	5065	522	26245	0.014	0.4	// Sb10g028780.1 // Sb08g005080.1 // Sb04g003480.1 // Sb06g033580.1 // Sb01g000700.1 // Sb04g038420.1 // Sb01g038010.1 // Sb05g001840.1 // Sb09g030050.1 // Sb10g026450.1 // Sb02g024760.1 // Sb01g006060.1 // Sb07g018230.1 // Sb09g000530.1 // Sb04g000370.2 // Sb03g033190.1 // Sb02g024210.1 // Sb10g003810.1 // Sb04g018940.1 // Sb01g038750.1 // Sb01g013820.1 // Sb03g038360.1 // Sb08g021100.1 // Sb05g…
GO:0051172	P	negative regulation of nitrogen compound metabolic process	96	5065	384	26245	0.015	0.4	// Sb06g017490.1 // Sb09g026730.1 // Sb07g002090.1 // Sb06g014420.1 // Sb09g022600.2 // Sb01g013730.1 // Sb03g009850.1 // Sb08g005200.1 // Sb03g039320.1 // Sb05g019540.1 // Sb06g028430.1 // Sb05g012740.1 // Sb04g001820.1 // Sb09g000820.1 // Sb07g018230.1 // Sb06g020520.1 // Sb01g013470.1 // Sb02g006210.1 // Sb04g000330.1 // Sb03g032630.1 // Sb05g020860.1 // Sb0012s019770.1 // Sb06g031895.1 // Sb0…
GO:0051049	P	regulation of transport	23	5065	67	26245	0.015	0.41	// Sb04g008580.1 // Sb09g029950.1 // Sb09g022450.1 // Sb02g010100.2 // Sb01g012480.1 // Sb04g025800.1 // Sb01g030450.1 // Sb01g029300.1 // Sb09g026450.1 // Sb04g008330.1 // Sb02g022580.1 // Sb08g022680.2 // Sb08g006500.1 // Sb10g026400.1 // Sb07g025090.1 // Sb03g002380.1 // Sb01g047180.1 // Sb03g028340.1 // Sb02g005790.1 // Sb06g026530.1 // Sb01g050330.1 // Sb05g007040.1 // Sb01g048570.1
GO:0035282	P	segmentation	23	5065	67	26245	0.015	0.41	// Sb01g046840.1 // Sb01g043590.1 // Sb07g026160.1 // Sb01g046430.1 // Sb01g009760.1 // Sb01g007580.3 // Sb01g043150.1 // Sb09g003130.1 // Sb01g020910.1 // Sb07g000840.1 // Sb01g019610.2 // Sb04g025940.1 // Sb06g031140.1 // Sb03g027560.1 // Sb01g019040.1 // Sb10g008840.1 // Sb02g037690.1 // Sb01g035320.1 // Sb04g003160.1 // Sb06g015420.1 // Sb02g033930.1 // Sb10g022820.1 // Sb01g001100.1
GO:0016573	P	histone acetylation	11	5065	23	26245	0.015	0.41	// Sb02g037530.1 // Sb02g022640.1 // Sb04g001250.1 // Sb04g007470.1 // Sb06g018910.1 // Sb03g043870.1 // Sb04g023870.1 // Sb01g032810.1 // Sb01g013730.1 // Sb07g018230.1 // Sb10g022820.1
GO:0016485	P	protein processing	18	5065	48	26245	0.015	0.42	// Sb04g028600.1 // Sb03g035340.1 // Sb03g032670.1 // Sb09g022490.1 // Sb03g047030.1 // Sb06g023820.1 // Sb03g025440.1 // Sb01g012940.1 // Sb06g018000.1 // Sb10g031090.1 // Sb08g004270.1 // Sb07g000320.1 // Sb01g043060.1 // Sb07g025460.1 // Sb09g018810.1 // Sb03g046520.1 // Sb02g032420.1 // Sb01g017550.2
GO:0002684	P	positive regulation of immune system process	27	5065	83	26245	0.015	0.42	// Sb10g028780.1 // Sb03g034880.1 // Sb10g003810.1 // Sb04g003480.1 // Sb08g015280.1 // Sb01g045670.1 // Sb09g030050.1 // Sb06g024400.1 // Sb02g040460.1 // Sb09g024400.1 // Sb02g021080.1 // Sb03g033190.1 // Sb07g026510.1 // Sb03g010330.1 // Sb06g028090.1 // Sb08g005080.1 // Sb03g028240.1 // Sb10g009680.1 // Sb06g001620.1 // Sb10g010690.1 // Sb03g030840.1 // Sb01g038750.1 // Sb04g033105.1 // Sb03g…
GO:0006623	P	protein targeting to vacuole	15	5065	37	26245	0.015	0.42	// Sb03g006580.1 // Sb04g024940.1 // Sb01g036170.1 // Sb03g025490.1 // Sb03g036440.1 // Sb02g039390.1 // Sb03g027900.1 // Sb03g009820.1 // Sb03g032510.1 // Sb10g026544.1 // Sb04g030690.1 // Sb05g001160.1 // Sb10g025200.1 // Sb04g036550.1 // Sb06g027400.1
GO:0048699	P	generation of neurons	57	5065	210	26245	0.015	0.42	// Sb06g033520.1 // Sb01g046840.1 // Sb07g004560.1 // Sb06g019230.1 // Sb01g006320.1 // Sb06g013230.1 // Sb03g009760.1 // Sb03g013830.1 // Sb10g005630.1 // Sb03g030840.1 // Sb01g041430.1 // Sb01g013730.1 // Sb03g013120.1 // Sb01g036250.1 // Sb07g018020.1 // Sb02g041010.1 // Sb03g009850.1 // Sb01g014140.1 // Sb09g022490.1 // Sb02g002640.1 // Sb03g011260.1 // Sb04g007470.1 // Sb01g049880.1 // Sb01g…
GO:0046131	P	pyrimidine ribonucleoside metabolic process	13	5065	30	26245	0.016	0.42	// Sb01g028830.1 // Sb04g034900.1 // Sb03g045940.1 // Sb02g004280.2 // Sb02g033710.1 // Sb03g029790.2 // Sb03g027960.1 // Sb09g030840.1 // Sb08g017830.1 // Sb03g045930.1 // Sb04g028610.1 // Sb05g002760.1 // Sb03g032720.1
GO:0000027	P	ribosomal large subunit assembly	13	5065	30	26245	0.016	0.42	// Sb04g024510.1 // Sb06g019800.1 // Sb10g002530.1 // Sb01g028310.1 // Sb09g024910.1 // Sb02g009590.1 // Sb04g030890.1 // Sb09g026330.1 // Sb04g037640.1 // Sb01g009400.1 // Sb03g005040.1 // Sb04g024500.1 // Sb09g030800.1
GO:0006325	P	chromatin organization	115	5065	473	26245	0.016	0.43	// Sb08g016830.1 // Sb09g026730.1 // Sb10g030910.2 // Sb06g027830.1 // Sb04g009050.1 // Sb01g013730.1 // Sb01g043410.1 // Sb01g033550.1 // Sb09g023930.1 // Sb01g000720.1 // Sb03g039200.1 // Sb06g028430.1 // Sb04g023870.1 // Sb03g032530.1 // Sb04g001820.1 // Sb01g020520.1 // Sb07g018230.1 // Sb02g022770.1 // Sb01g039240.1 // Sb0019s004400.1 // Sb04g003700.1 // Sb01g032810.1 // Sb03g026810.1 // Sb0…
GO:0046034	P	ATP metabolic process	50	5065	180	26245	0.016	0.44	// Sb03g026290.1 // Sb02g010770.1 // Sb10g022370.1 // Sb09g019760.1 // Sb02g035880.1 // Sb03g012420.2 // Sb01g042930.1 // Sb03g038990.1 // Sb04g033110.1 // Sb01g040970.1 // Sb01g027940.1 // Sb03g027470.1 // Sb06g030400.1 // Sb09g026610.1 // Sb07g005700.1 // Sb01g010210.1 // Sb10g028920.1 // Sb03g026410.1 // Sb08g019740.2 // Sb01g050620.1 // Sb08g023070.1 // Sb08g018480.1 // Sb10g025200.1 // Sb09g…
GO:0006596	P	polyamine biosynthetic process	10	5065	20	26245	0.016	0.44	// Sb04g025720.1 // Sb04g021790.1 // Sb06g021540.1 // Sb06g019370.1 // Sb10g002070.1 // Sb06g000580.1 // Sb02g009730.1 // Sb02g025120.1 // Sb02g025110.1 // Sb10g020570.1
GO:0002831	P	regulation of response to biotic stimulus	10	5065	20	26245	0.016	0.44	// Sb05g007040.1 // Sb04g005520.1 // Sb02g035880.1 // Sb04g031270.1 // Sb0598s002020.1 // Sb02g024760.1 // Sb10g025600.1 // Sb01g049780.1 // Sb08g006500.1 // Sb03g028500.1
GO:0007267	P	cell-cell signaling	39	5065	133	26245	0.016	0.44	// Sb10g008230.2 // Sb04g033660.1 // Sb01g044760.1 // Sb09g020530.2 // Sb04g002400.1 // Sb03g013830.1 // Sb02g010100.2 // Sb03g034150.1 // Sb06g023630.1 // Sb04g030910.1 // Sb01g014140.1 // Sb03g009850.1 // Sb10g030410.1 // Sb01g041930.1 // Sb04g031270.1 // Sb07g000840.1 // Sb02g029780.1 // Sb02g036370.1 // Sb10g003610.1 // Sb03g038230.1 // Sb08g006500.1 // Sb01g001060.1 // Sb03g003820.1 // Sb03g…
GO:0006917	P	induction of apoptosis	20	5065	56	26245	0.016	0.44	// Sb04g003640.1 // Sb09g003820.1 // Sb01g005920.1 // Sb10g009290.1 // Sb09g027280.1 // Sb07g004560.1 // Sb10g022710.1 // Sb10g001960.2 // Sb09g024370.1 // Sb02g040460.1 // Sb01g013820.1 // Sb01g028720.1 // Sb10g001960.3 // Sb01g033630.1 // Sb10g023610.1 // Sb08g021100.1 // Sb01g044350.1 // Sb03g037160.1 // Sb06g021460.1 // Sb01g046570.1
GO:0070482	P	response to oxygen levels	20	5065	56	26245	0.016	0.44	// Sb04g037200.1 // Sb04g024580.1 // Sb09g026970.1 // Sb01g023750.3 // Sb05g000940.1 // Sb10g030240.1 // Sb10g022990.1 // Sb09g026450.1 // Sb01g044590.1 // Sb01g038360.1 // Sb01g013820.1 // Sb02g042700.1 // Sb08g021100.1 // Sb02g039340.1 // Sb03g002490.1 // Sb02g000780.1 // Sb01g049370.1 // Sb04g000580.1 // Sb01g035890.1 // Sb02g023550.1
GO:0001666	P	response to hypoxia	20	5065	56	26245	0.016	0.44	// Sb04g037200.1 // Sb04g024580.1 // Sb09g026970.1 // Sb01g023750.3 // Sb05g000940.1 // Sb10g030240.1 // Sb10g022990.1 // Sb09g026450.1 // Sb01g044590.1 // Sb01g038360.1 // Sb01g013820.1 // Sb02g042700.1 // Sb08g021100.1 // Sb02g039340.1 // Sb03g002490.1 // Sb02g000780.1 // Sb01g049370.1 // Sb04g000580.1 // Sb01g035890.1 // Sb02g023550.1
GO:0008610	P	lipid biosynthetic process	162	5065	694	26245	0.016	0.44	// Sb01g033360.2 // Sb01g000600.1 // Sb01g033050.1 // Sb07g022500.1 // Sb03g007010.1 // Sb04g007290.1 // Sb03g042440.1 // Sb04g007190.1 // Sb02g005410.1 // Sb02g035700.1 // Sb01g049310.1 // Sb04g008710.1 // Sb01g005650.1 // Sb01g038580.1 // Sb02g037510.1 // Sb07g004260.1 // Sb01g011050.1 // Sb08g002250.1 // Sb01g027830.1 // Sb06g017700.1 // Sb02g005380.1 // Sb09g029600.1 // Sb02g022420.1 // Sb04g…
GO:0009145	P	purine nucleoside triphosphate biosynthetic process	49	5065	176	26245	0.016	0.44	// Sb03g026290.1 // Sb02g010770.1 // Sb10g022370.1 // Sb09g019760.1 // Sb02g035880.1 // Sb01g042930.1 // Sb03g038990.1 // Sb09g030840.1 // Sb04g033110.1 // Sb01g040970.1 // Sb01g027940.1 // Sb03g027470.1 // Sb02g033710.1 // Sb08g016650.2 // Sb06g030400.1 // Sb09g026610.1 // Sb10g028920.1 // Sb08g019740.2 // Sb01g050620.1 // Sb08g023070.1 // Sb10g025200.1 // Sb01g038990.1 // Sb03g026990.1 // Sb01g…
GO:0006401	P	RNA catabolic process	32	5065	104	26245	0.016	0.44	// Sb03g002860.1 // Sb02g017910.1 // Sb01g042020.1 // Sb07g000840.1 // Sb08g003510.1 // Sb01g046430.1 // Sb03g003990.1 // Sb06g013920.1 // Sb08g005200.1 // Sb06g021850.1 // Sb10g028040.1 // Sb02g033940.1 // Sb01g028310.1 // Sb03g025240.2 // Sb01g017770.1 // Sb03g009890.1 // Sb06g029950.1 // Sb03g040930.1 // Sb03g030230.1 // Sb04g036680.1 // Sb04g033130.1 // Sb07g003620.1 // Sb09g030810.1 // Sb04g…
GO:0015991	P	ATP hydrolysis coupled proton transport	6	5065	8	26245	0.017	0.44	// Sb02g006170.1 // Sb03g026290.1 // Sb03g030060.1 // Sb10g001780.1 // Sb06g027500.1 // Sb03g027540.1
GO:0000303	P	response to superoxide	6	5065	8	26245	0.017	0.44	// Sb08g021100.1 // Sb04g030050.1 // Sb10g012990.1 // Sb01g013820.1 // Sb09g011450.1 // Sb01g000700.1
GO:0045934	P	negative regulation of nucleobase, nucleoside, nucleotide and nucleic acid metabolic process	95	5065	382	26245	0.017	0.44	// Sb06g017490.1 // Sb09g026730.1 // Sb07g002090.1 // Sb06g014420.1 // Sb09g022600.2 // Sb01g013730.1 // Sb08g005200.1 // Sb03g039320.1 // Sb05g019540.1 // Sb06g028430.1 // Sb05g012740.1 // Sb04g001820.1 // Sb09g000820.1 // Sb07g018230.1 // Sb06g020520.1 // Sb01g013470.1 // Sb02g006210.1 // Sb04g000330.1 // Sb03g032630.1 // Sb05g020860.1 // Sb0012s019770.1 // Sb06g031895.1 // Sb02g033540.1 // Sb0…
GO:0050658	P	RNA transport	23	5065	68	26245	0.017	0.45	// Sb09g025790.1 // Sb03g025580.1 // Sb09g004010.1 // Sb03g027820.1 // Sb07g004890.2 // Sb04g025800.1 // Sb01g045670.1 // Sb02g033940.1 // Sb09g003130.1 // Sb04g030880.1 // Sb07g000840.1 // Sb01g017770.1 // Sb08g012560.1 // Sb09g030730.2 // Sb01g011910.1 // Sb02g020440.1 // Sb01g043260.1 // Sb10g022380.1 // Sb04g007860.1 // Sb03g027920.1 // Sb01g046570.1 // Sb03g025200.2 // Sb09g016600.1
GO:0050657	P	nucleic acid transport	23	5065	68	26245	0.017	0.45	// Sb09g025790.1 // Sb03g025580.1 // Sb09g004010.1 // Sb03g027820.1 // Sb07g004890.2 // Sb04g025800.1 // Sb01g045670.1 // Sb02g033940.1 // Sb09g003130.1 // Sb04g030880.1 // Sb07g000840.1 // Sb01g017770.1 // Sb08g012560.1 // Sb09g030730.2 // Sb01g011910.1 // Sb02g020440.1 // Sb01g043260.1 // Sb10g022380.1 // Sb04g007860.1 // Sb03g027920.1 // Sb01g046570.1 // Sb03g025200.2 // Sb09g016600.1
GO:0009161	P	ribonucleoside monophosphate metabolic process	17	5065	45	26245	0.017	0.45	// Sb03g045940.1 // Sb04g026500.1 // Sb02g002640.1 // Sb01g010140.1 // Sb01g006320.1 // Sb06g028370.1 // Sb03g002690.1 // Sb01g045540.1 // Sb02g006620.1 // Sb09g006040.1 // Sb02g043940.1 // Sb06g023390.1 // Sb04g002280.1 // Sb03g045930.1 // Sb04g028610.1 // Sb06g033930.1 // Sb08g016650.2
GO:0051236	P	establishment of RNA localization	23	5065	68	26245	0.017	0.45	// Sb09g025790.1 // Sb03g025580.1 // Sb09g004010.1 // Sb03g027820.1 // Sb07g004890.2 // Sb04g025800.1 // Sb01g045670.1 // Sb02g033940.1 // Sb09g003130.1 // Sb04g030880.1 // Sb07g000840.1 // Sb01g017770.1 // Sb08g012560.1 // Sb09g030730.2 // Sb01g011910.1 // Sb02g020440.1 // Sb01g043260.1 // Sb10g022380.1 // Sb04g007860.1 // Sb03g027920.1 // Sb01g046570.1 // Sb03g025200.2 // Sb09g016600.1
GO:0030111	P	regulation of Wnt receptor signaling pathway	9	5065	17	26245	0.017	0.45	// Sb02g037530.1 // Sb03g039200.1 // Sb10g001960.2 // Sb10g001960.3 // Sb10g022710.1 // Sb01g028740.1 // Sb10g023610.1 // Sb06g024080.2 // Sb02g033960.1
GO:0070972	P	protein localization in endoplasmic reticulum	12	5065	27	26245	0.017	0.45	// Sb10g026000.1 // Sb03g042250.1 // Sb10g009280.1 // Sb01g050330.1 // Sb04g025110.1 // Sb03g025540.1 // Sb06g018340.1 // Sb04g005280.1 // Sb06g033280.1 // Sb02g032420.1 // Sb03g036030.1 // Sb06g029010.1
GO:0008204	P	ergosterol metabolic process	9	5065	17	26245	0.017	0.45	// Sb08g022820.1 // Sb01g033360.2 // Sb09g029600.1 // Sb08g023050.2 // Sb03g007010.1 // Sb04g035950.1 // Sb04g017400.1 // Sb01g032940.1 // Sb01g036910.1
GO:0006696	P	ergosterol biosynthetic process	9	5065	17	26245	0.017	0.45	// Sb08g022820.1 // Sb01g033360.2 // Sb09g029600.1 // Sb08g023050.2 // Sb03g007010.1 // Sb04g035950.1 // Sb04g017400.1 // Sb01g032940.1 // Sb01g036910.1
GO:0001558	P	regulation of cell growth	22	5065	64	26245	0.017	0.45	// Sb02g037530.1 // Sb07g006900.2 // Sb10g001960.2 // Sb10g001960.3 // Sb10g023610.1 // Sb10g002460.1 // Sb09g024180.1 // Sb01g017840.1 // Sb03g039200.1 // Sb09g005900.1 // Sb10g022710.1 // Sb01g036910.1 // Sb02g003530.1 // Sb08g000600.1 // Sb01g033540.1 // Sb05g023230.1 // Sb05g021610.1 // Sb01g044350.1 // Sb04g003440.1 // Sb03g037460.1 // Sb04g035710.1 // Sb01g000910.1
GO:0010942	P	positive regulation of cell death	26	5065	80	26245	0.017	0.45	// Sb09g003820.1 // Sb04g030880.1 // Sb07g004560.1 // Sb10g001960.2 // Sb10g001960.3 // Sb10g023610.1 // Sb06g021460.1 // Sb03g009850.1 // Sb01g005920.1 // Sb09g024370.1 // Sb04g000580.1 // Sb02g040460.1 // Sb10g022710.1 // Sb01g033630.1 // Sb10g009290.1 // Sb01g047180.1 // Sb09g027280.1 // Sb01g044350.1 // Sb03g037160.1 // Sb02g042540.1 // Sb04g003640.1 // Sb07g021780.1 // Sb01g013820.1 // Sb01g…
GO:0019321	P	pentose metabolic process	22	5065	64	26245	0.017	0.45	// Sb07g001320.1 // Sb10g002220.1 // Sb04g025630.1 // Sb09g005810.1 // Sb05g002760.1 // Sb03g003220.1 // Sb03g042460.1 // Sb03g012980.1 // Sb01g039350.2 // Sb04g025100.3 // Sb02g002660.1 // Sb06g028720.2 // Sb02g042340.2 // Sb03g033250.1 // Sb09g018070.1 // Sb02g029250.1 // Sb08g001540.1 // Sb02g004280.2 // Sb03g039180.1 // Sb06g003160.1 // Sb01g037860.1 // Sb05g001900.2
GO:0043068	P	positive regulation of programmed cell death	26	5065	80	26245	0.017	0.45	// Sb09g003820.1 // Sb04g030880.1 // Sb07g004560.1 // Sb10g001960.2 // Sb10g001960.3 // Sb10g023610.1 // Sb06g021460.1 // Sb03g009850.1 // Sb01g005920.1 // Sb09g024370.1 // Sb04g000580.1 // Sb02g040460.1 // Sb10g022710.1 // Sb01g033630.1 // Sb10g009290.1 // Sb01g047180.1 // Sb09g027280.1 // Sb01g044350.1 // Sb03g037160.1 // Sb02g042540.1 // Sb04g003640.1 // Sb07g021780.1 // Sb01g013820.1 // Sb01g…
GO:0051258	P	protein polymerization	27	5065	84	26245	0.017	0.45	// Sb04g038300.1 // Sb02g043680.1 // Sb10g027010.1 // Sb10g011790.1 // Sb01g006650.1 // Sb04g001690.1 // Sb04g004520.1 // Sb01g006310.1 // Sb09g004420.1 // Sb02g037260.1 // Sb03g031480.1 // Sb06g023950.1 // Sb02g037260.2 // Sb04g028280.1 // Sb01g012740.1 // Sb01g050310.1 // Sb05g023230.1 // Sb03g011510.2 // Sb04g009820.1 // Sb06g030360.1 // Sb01g009560.3 // Sb01g009560.1 // Sb01g018110.1 // Sb03g…
GO:0045047	P	protein targeting to ER	12	5065	27	26245	0.017	0.45	// Sb10g026000.1 // Sb03g042250.1 // Sb10g009280.1 // Sb01g050330.1 // Sb04g025110.1 // Sb03g025540.1 // Sb06g018340.1 // Sb04g005280.1 // Sb06g033280.1 // Sb02g032420.1 // Sb03g036030.1 // Sb06g029010.1
GO:0006944	P	cellular membrane fusion	23	5065	68	26245	0.017	0.45	// Sb03g032510.1 // Sb01g046840.1 // Sb06g019230.1 // Sb01g013020.1 // Sb01g008840.1 // Sb02g010100.2 // Sb07g000290.1 // Sb01g014140.1 // Sb03g046820.1 // Sb03g025490.1 // Sb10g005060.1 // Sb01g038550.2 // Sb03g003820.1 // Sb01g005900.1 // Sb03g028400.2 // Sb03g009820.1 // Sb05g004120.1 // Sb07g018430.1 // Sb04g030690.1 // Sb01g041650.1 // Sb02g003700.1 // Sb01g020910.1 // Sb02g024720.1
GO:0006465	P	signal peptide processing	7	5065	11	26245	0.018	0.45	// Sb03g035340.1 // Sb09g022490.1 // Sb01g012940.1 // Sb06g018000.1 // Sb08g004270.1 // Sb09g018810.1 // Sb02g032420.1
GO:0000305	P	response to oxygen radical	7	5065	11	26245	0.018	0.45	// Sb07g022880.1 // Sb08g021100.1 // Sb04g030050.1 // Sb10g012990.1 // Sb01g013820.1 // Sb09g011450.1 // Sb01g000700.1
GO:0048311	P	mitochondrion distribution	7	5065	11	26245	0.018	0.45	// Sb02g008640.1 // Sb01g011070.1 // Sb02g043680.1 // Sb06g019110.1 // Sb04g037570.1 // Sb01g001770.1 // Sb03g044010.1
GO:0031154	P	culmination during sorocarp development	8	5065	14	26245	0.018	0.45	// Sb06g022060.1 // Sb04g002770.1 // Sb01g018290.1 // Sb07g021780.1 // Sb03g026410.1 // Sb09g027080.1 // Sb09g027080.2 // Sb10g026250.1
GO:0009071	P	serine family amino acid catabolic process	8	5065	14	26245	0.018	0.45	// Sb01g008690.2 // Sb03g013290.1 // Sb08g003440.1 // Sb09g004610.1 // Sb08g019520.1 // Sb04g004720.1 // Sb06g018660.1 // Sb06g029020.1
GO:0051646	P	mitochondrion localization	8	5065	14	26245	0.018	0.45	// Sb02g008640.1 // Sb01g011070.1 // Sb02g043680.1 // Sb01g003900.2 // Sb06g019110.1 // Sb04g037570.1 // Sb01g001770.1 // Sb03g044010.1
GO:0006122	P	mitochondrial electron transport, ubiquinol to cytochrome c	7	5065	11	26245	0.018	0.45	// Sb08g003963.1 // Sb05g002090.1 // Sb01g004390.1 // Sb04g022156.1 // Sb03g032670.1 // Sb01g043060.1 // Sb05g003875.1
GO:0018193	P	peptidyl-amino acid modification	39	5065	134	26245	0.018	0.45	// Sb10g002950.1 // Sb10g001960.2 // Sb10g001960.3 // Sb01g009930.1 // Sb03g011040.1 // Sb10g023610.1 // Sb02g022770.1 // Sb03g039230.2 // Sb10g001000.1 // Sb06g029930.1 // Sb01g048520.1 // Sb06g016990.1 // Sb01g011070.1 // Sb09g025920.1 // Sb01g010930.1 // Sb02g005750.1 // Sb01g022150.1 // Sb10g022710.1 // Sb06g032800.1 // Sb01g018200.1 // Sb01g037340.1 // Sb02g006330.1 // Sb04g000230.1 // Sb10g…
GO:0051789	P	response to protein stimulus	19	5065	53	26245	0.018	0.47	// Sb04g033510.1 // Sb03g044480.1 // Sb07g006120.1 // Sb01g046840.1 // Sb01g012370.1 // Sb02g040870.1 // Sb09g005900.1 // Sb09g026970.1 // Sb09g006500.1 // Sb01g020910.1 // Sb09g020320.1 // Sb01g000910.1 // Sb01g041330.1 // Sb02g007513.2 // Sb09g005570.1 // Sb10g006220.1 // Sb02g041070.1 // Sb06g027810.1 // Sb02g043840.1
GO:0009124	P	nucleoside monophosphate biosynthetic process	19	5065	53	26245	0.018	0.47	// Sb03g045940.1 // Sb04g026500.1 // Sb02g002640.1 // Sb01g010140.1 // Sb05g023230.1 // Sb01g006320.1 // Sb06g028370.1 // Sb03g002690.1 // Sb02g006620.1 // Sb09g006040.1 // Sb02g043940.1 // Sb01g009760.1 // Sb05g016730.1 // Sb04g002280.1 // Sb03g045930.1 // Sb04g028610.1 // Sb06g033930.1 // Sb01g045540.1 // Sb06g023390.1
GO:0030258	P	lipid modification	31	5065	101	26245	0.018	0.47	// Sb03g029570.1 // Sb09g024060.1 // Sb01g000600.1 // Sb09g026450.1 // Sb01g028320.1 // Sb01g020150.1 // Sb10g007100.1 // Sb01g029600.1 // Sb09g007410.1 // Sb04g008710.1 // Sb02g003110.2 // Sb03g004100.1 // Sb04g008330.1 // Sb04g026910.2 // Sb02g025070.1 // Sb03g047010.1 // Sb10g023130.2 // Sb10g023130.1 // Sb09g004840.1 // Sb10g004260.1 // Sb04g037280.1 // Sb04g036240.1 // Sb03g044410.1 // Sb03g…
GO:0007399	P	nervous system development	81	5065	320	26245	0.018	0.47	// Sb07g026010.1 // Sb09g022570.1 // Sb06g031140.1 // Sb07g004560.1 // Sb06g019230.1 // Sb10g006840.1 // Sb01g006320.1 // Sb06g013230.1 // Sb03g009760.1 // Sb03g013830.1 // Sb10g005630.1 // Sb06g033520.1 // Sb08g010860.1 // Sb03g039390.1 // Sb09g022450.1 // Sb03g013550.1 // Sb01g013730.1 // Sb03g013120.1 // Sb01g036250.1 // Sb09g001670.1 // Sb07g018020.1 // Sb02g041010.1 // Sb02g033960.1 // Sb03g…
GO:0009612	P	response to mechanical stimulus	20	5065	57	26245	0.019	0.47	// Sb06g015930.1 // Sb01g047180.1 // Sb01g037010.1 // Sb10g028580.1 // Sb02g043140.1 // Sb03g006930.1 // Sb03g037630.1 // Sb09g007360.1 // Sb06g015880.1 // Sb01g008460.1 // Sb05g002460.1 // Sb02g010100.2 // Sb09g018860.1 // Sb07g007450.1 // Sb07g008520.1 // Sb1599s002010.1 // Sb02g025680.1 // Sb03g013120.1 // Sb10g028550.1 // Sb02g043510.1
GO:0006733	P	oxidoreduction coenzyme metabolic process	30	5065	97	26245	0.019	0.47	// Sb03g034190.1 // Sb10g002220.1 // Sb03g008050.1 // Sb02g031030.1 // Sb04g019020.1 // Sb01g045920.2 // Sb04g023180.1 // Sb09g005810.1 // Sb02g027900.1 // Sb05g002760.1 // Sb03g044500.1 // Sb04g025100.3 // Sb10g001050.1 // Sb10g001050.2 // Sb03g006130.1 // Sb02g042340.2 // Sb04g025370.1 // Sb04g025630.1 // Sb03g033250.1 // Sb03g043140.1 // Sb02g029250.1 // Sb04g000580.1 // Sb02g004280.2 // Sb03g…
GO:0009123	P	nucleoside monophosphate metabolic process	20	5065	57	26245	0.019	0.47	// Sb03g045940.1 // Sb04g026500.1 // Sb02g002640.1 // Sb01g010140.1 // Sb05g023230.1 // Sb01g006320.1 // Sb06g028370.1 // Sb03g002690.1 // Sb01g045540.1 // Sb02g006620.1 // Sb09g006040.1 // Sb02g043940.1 // Sb01g009760.1 // Sb05g016730.1 // Sb04g002280.1 // Sb03g045930.1 // Sb04g028610.1 // Sb06g033930.1 // Sb08g016650.2 // Sb06g023390.1
GO:0042558	P	pteridine and derivative metabolic process	11	5065	24	26245	0.019	0.47	// Sb02g026140.1 // Sb04g003220.1 // Sb09g025690.1 // Sb02g037480.1 // Sb06g031800.1 // Sb04g020560.1 // Sb05g016730.1 // Sb04g010240.1 // Sb03g000450.1 // Sb04g022920.1 // Sb09g025680.1
GO:0008340	P	determination of adult lifespan	21	5065	61	26245	0.019	0.48	// Sb05g000450.1 // Sb07g002300.1 // Sb02g035880.1 // Sb09g027180.1 // Sb06g017780.1 // Sb10g030410.1 // Sb04g020170.1 // Sb10g001740.1 // Sb06g015420.1 // Sb10g022820.1 // Sb03g010550.1 // Sb04g003370.1 // Sb10g022220.1 // Sb01g050050.1 // Sb03g025200.2 // Sb09g030730.2 // Sb03g027470.1 // Sb02g041180.1 // Sb02g001450.1 // Sb02g033180.1 // Sb02g037120.1
GO:0030447	P	filamentous growth	16	5065	42	26245	0.019	0.48	// Sb04g024510.1 // Sb06g019800.1 // Sb03g006580.1 // Sb03g007010.1 // Sb07g003680.1 // Sb10g004740.1 // Sb07g025090.1 // Sb06g031895.1 // Sb02g037710.2 // Sb10g026680.1 // Sb01g037280.1 // Sb03g039230.2 // Sb04g024500.1 // Sb03g031760.1 // Sb04g037920.1 // Sb06g001060.1
GO:0009156	P	ribonucleoside monophosphate biosynthetic process	16	5065	42	26245	0.019	0.48	// Sb03g045940.1 // Sb04g026500.1 // Sb02g002640.1 // Sb01g010140.1 // Sb01g006320.1 // Sb06g028370.1 // Sb03g002690.1 // Sb02g006620.1 // Sb09g006040.1 // Sb02g043940.1 // Sb06g023390.1 // Sb04g002280.1 // Sb03g045930.1 // Sb04g028610.1 // Sb06g033930.1 // Sb01g045540.1
GO:0051336	P	regulation of hydrolase activity	24	5065	73	26245	0.019	0.49	// Sb09g020530.1 // Sb09g020530.2 // Sb01g046840.1 // Sb02g040870.1 // Sb04g007320.2 // Sb01g028250.1 // Sb09g020540.1 // Sb03g040410.1 // Sb01g039320.1 // Sb02g030630.1 // Sb03g003900.1 // Sb10g031090.1 // Sb01g000770.1 // Sb01g020910.1 // Sb04g030250.1 // Sb09g022770.2 // Sb01g042020.1 // Sb01g010680.1 // Sb04g029530.1 // Sb06g004300.1 // Sb07g001680.1 // Sb02g033540.1 // Sb02g036460.1 // Sb04g…
GO:0009206	P	purine ribonucleoside triphosphate biosynthetic process	48	5065	174	26245	0.02	0.49	// Sb03g026290.1 // Sb02g010770.1 // Sb10g022370.1 // Sb09g019760.1 // Sb02g035880.1 // Sb01g042930.1 // Sb03g038990.1 // Sb09g030840.1 // Sb04g033110.1 // Sb01g040970.1 // Sb01g027940.1 // Sb03g027470.1 // Sb02g033710.1 // Sb08g016650.2 // Sb06g030400.1 // Sb09g026610.1 // Sb10g028920.1 // Sb08g019740.2 // Sb01g050620.1 // Sb08g023070.1 // Sb10g025200.1 // Sb01g038990.1 // Sb03g026990.1 // Sb01g…
GO:0034470	P	ncRNA processing	73	5065	285	26245	0.02	0.49	// Sb02g037530.1 // Sb03g002860.1 // Sb03g032750.1 // Sb01g004730.1 // Sb01g049070.1 // Sb09g025750.1 // Sb09g024910.1 // Sb01g011100.1 // Sb01g019710.1 // Sb01g030190.1 // Sb01g035410.2 // Sb10g008700.1 // Sb05g013830.1 // Sb03g013640.1 // Sb04g037640.1 // Sb02g031040.1 // Sb07g005510.1 // Sb06g013920.1 // Sb03g005040.1 // Sb08g008230.1 // Sb10g000250.1 // Sb04g029010.1 // Sb10g028620.1 // Sb08g…
GO:0046467	P	membrane lipid biosynthetic process	17	5065	46	26245	0.02	0.5	// Sb10g008040.1 // Sb04g035950.1 // Sb05g021500.1 // Sb04g036240.1 // Sb06g023400.1 // Sb08g001870.1 // Sb03g039930.1 // Sb09g026450.1 // Sb04g027990.1 // Sb05g001680.1 // Sb07g006390.1 // Sb01g040920.1 // Sb03g044700.1 // Sb05g018880.1 // Sb09g021480.1 // Sb02g025070.1 // Sb02g023420.1
GO:0008360	P	regulation of cell shape	17	5065	46	26245	0.02	0.5	// Sb03g009850.1 // Sb04g038300.1 // Sb09g016470.1 // Sb09g029940.1 // Sb01g006720.1 // Sb02g033540.1 // Sb07g020760.1 // Sb01g027720.1 // Sb04g002400.1 // Sb02g029780.1 // Sb08g018670.1 // Sb10g015890.1 // Sb03g005550.1 // Sb04g030910.1 // Sb04g031190.1 // Sb03g031760.1 // Sb01g001300.1
GO:0060281	P	regulation of oocyte development	10	5065	21	26245	0.02	0.51	// Sb01g035320.1 // Sb01g046840.1 // Sb09g003130.1 // Sb01g020910.1 // Sb07g026160.1 // Sb01g019040.1 // Sb01g019610.2 // Sb07g000840.1 // Sb01g046430.1 // Sb01g001100.1
GO:0007317	P	regulation of pole plasm oskar mRNA localization	10	5065	21	26245	0.02	0.51	// Sb01g035320.1 // Sb01g046840.1 // Sb09g003130.1 // Sb01g020910.1 // Sb07g026160.1 // Sb01g019040.1 // Sb01g019610.2 // Sb07g000840.1 // Sb01g046430.1 // Sb01g001100.1
GO:0006614	P	SRP-dependent cotranslational protein targeting to membrane	10	5065	21	26245	0.02	0.51	// Sb10g026000.1 // Sb03g042250.1 // Sb10g009280.1 // Sb01g050330.1 // Sb04g025110.1 // Sb03g025540.1 // Sb06g018340.1 // Sb04g005280.1 // Sb03g036030.1 // Sb06g029010.1
GO:0019217	P	regulation of fatty acid metabolic process	12	5065	28	26245	0.021	0.52	// Sb08g001010.1 // Sb03g029570.1 // Sb09g024060.1 // Sb07g027110.1 // Sb01g000600.1 // Sb05g001740.3 // Sb09g026450.1 // Sb01g028320.1 // Sb08g004330.2 // Sb08g022770.1 // Sb09g029240.1 // Sb07g021320.2
GO:0019094	P	pole plasm mRNA localization	12	5065	28	26245	0.021	0.52	// Sb02g037690.1 // Sb01g035320.1 // Sb01g046840.1 // Sb09g003130.1 // Sb01g020910.1 // Sb07g026160.1 // Sb01g019040.1 // Sb01g019610.2 // Sb07g000840.1 // Sb01g046430.1 // Sb02g033930.1 // Sb01g001100.1
GO:0006515	P	misfolded or incompletely synthesized protein catabolic process	12	5065	28	26245	0.021	0.52	// Sb03g044480.1 // Sb10g006220.1 // Sb04g026880.1 // Sb01g046840.1 // Sb01g020910.1 // Sb09g005900.1 // Sb09g006500.1 // Sb03g025820.1 // Sb01g000910.1 // Sb02g007513.2 // Sb06g023070.2 // Sb06g027810.1
GO:0045451	P	pole plasm oskar mRNA localization	12	5065	28	26245	0.021	0.52	// Sb02g037690.1 // Sb01g035320.1 // Sb01g046840.1 // Sb09g003130.1 // Sb01g020910.1 // Sb07g026160.1 // Sb01g019040.1 // Sb01g019610.2 // Sb07g000840.1 // Sb01g046430.1 // Sb02g033930.1 // Sb01g001100.1
GO:0031503	P	protein complex localization	5	5065	6	26245	0.022	0.53	// Sb09g022450.1 // Sb07g026560.3 // Sb06g020620.1 // Sb04g019590.1 // Sb04g025090.1
GO:0002165	P	instar larval or pupal development	27	5065	86	26245	0.021	0.53	// Sb07g004560.1 // Sb03g009760.1 // Sb03g009850.1 // Sb02g005950.1 // Sb01g047130.1 // Sb03g001760.1 // Sb05g000300.1 // Sb02g037930.1 // Sb10g011780.1 // Sb09g026780.1 // Sb02g007513.2 // Sb04g025940.1 // Sb01g010860.1 // Sb03g014780.1 // Sb03g028150.1 // Sb02g000980.1 // Sb09g030620.1 // Sb10g023300.1 // Sb02g002540.1 // Sb02g042540.1 // Sb03g010440.1 // Sb0010s021250.1 // Sb08g001880.1 // Sb0…
GO:0009312	P	oligosaccharide biosynthetic process	21	5065	62	26245	0.022	0.53	// Sb10g004950.1 // Sb09g020080.1 // Sb01g028700.1 // Sb04g020180.1 // Sb03g034640.1 // Sb04g001320.1 // Sb09g025660.1 // Sb05g007290.1 // Sb01g035370.1 // Sb01g042380.1 // Sb02g033160.1 // Sb01g029590.1 // Sb07g020100.1 // Sb07g028620.1 // Sb09g003460.1 // Sb04g035560.1 // Sb02g032250.1 // Sb01g047500.1 // Sb01g035890.1 // Sb02g024140.1 // Sb09g025790.1
GO:0043650	P	dicarboxylic acid biosynthetic process	5	5065	6	26245	0.022	0.53	// Sb07g029080.1 // Sb02g031240.1 // Sb10g002230.1 // Sb02g039660.1 // Sb01g033590.1
GO:0000463	P	maturation of LSU-rRNA from tricistronic rRNA transcript (SSU-rRNA, 5.8S rRNA, LSU-rRNA)	5	5065	6	26245	0.022	0.53	// Sb01g037170.1 // Sb07g022630.1 // Sb09g024910.1 // Sb02g042600.1 // Sb10g002530.1
GO:0009423	P	chorismate biosynthetic process	5	5065	6	26245	0.022	0.53	// Sb07g029080.1 // Sb02g031240.1 // Sb10g002230.1 // Sb02g039660.1 // Sb01g033590.1
GO:0000470	P	maturation of LSU-rRNA	5	5065	6	26245	0.022	0.53	// Sb01g037170.1 // Sb07g022630.1 // Sb09g024910.1 // Sb02g042600.1 // Sb10g002530.1
GO:0007566	P	embryo implantation	5	5065	6	26245	0.022	0.53	// Sb09g022450.1 // Sb07g026560.3 // Sb04g019590.1 // Sb09g017140.1 // Sb09g017150.1
GO:0050821	P	protein stabilization	9	5065	18	26245	0.022	0.53	// Sb07g022130.1 // Sb10g006410.1 // Sb04g030690.1 // Sb04g021850.1 // Sb02g028050.1 // Sb02g027900.1 // Sb06g021970.1 // Sb07g028270.1 // Sb02g028020.1
GO:0031175	P	neuron projection development	36	5065	124	26245	0.023	0.55	// Sb07g004560.1 // Sb01g006320.1 // Sb03g009760.1 // Sb03g013830.1 // Sb10g005630.1 // Sb03g030840.1 // Sb01g013730.1 // Sb07g018020.1 // Sb01g036250.1 // Sb02g041010.1 // Sb01g014140.1 // Sb09g022490.1 // Sb02g002640.1 // Sb07g014940.1 // Sb01g049880.1 // Sb10g030410.1 // Sb09g027820.1 // Sb02g021080.1 // Sb10g003610.1 // Sb01g041060.1 // Sb01g036910.1 // Sb10g022820.1 // Sb06g024310.1 // Sb03g…
GO:0031323	P	regulation of cellular metabolic process	707	5065	3387	26245	0.023	0.55	// Sb02g036430.1 // Sb01g014940.1 // Sb04g025750.1 // Sb08g005080.1 // Sb06g014420.1 // Sb02g025010.1 // Sb02g043840.1 // Sb10g027220.1 // Sb06g024540.1 // Sb02g035840.1 // Sb10g006260.1 // Sb05g019540.1 // Sb05g008470.1 // Sb05g012740.1 // Sb01g017770.1 // Sb02g006780.1 // Sb04g001820.1 // Sb08g004910.1 // Sb04g005620.1 // Sb04g005450.1 // Sb09g000820.1 // Sb01g005360.1 // Sb09g020380.1 // Sb06g…
GO:0009070	P	serine family amino acid biosynthetic process	13	5065	32	26245	0.023	0.55	// Sb05g025240.1 // Sb01g046580.1 // Sb06g001610.1 // Sb08g022280.2 // Sb03g013290.1 // Sb09g004610.1 // Sb02g034370.1 // Sb10g003480.1 // Sb05g016730.1 // Sb06g030920.1 // Sb03g033120.1 // Sb03g009260.1 // Sb07g021980.1
GO:0030641	P	regulation of cellular pH	8	5065	15	26245	0.023	0.56	// Sb03g026290.1 // Sb02g019500.1 // Sb07g028030.1 // Sb06g030400.1 // Sb03g027540.1 // Sb09g027790.1 // Sb04g037920.1 // Sb02g028210.1
GO:0051453	P	regulation of intracellular pH	8	5065	15	26245	0.023	0.56	// Sb03g026290.1 // Sb02g019500.1 // Sb07g028030.1 // Sb06g030400.1 // Sb03g027540.1 // Sb09g027790.1 // Sb04g037920.1 // Sb02g028210.1
GO:0010256	P	endomembrane system organization	8	5065	15	26245	0.023	0.56	// Sb06g019230.1 // Sb01g020070.1 // Sb06g031540.1 // Sb07g004890.2 // Sb06g033280.1 // Sb04g031850.1 // Sb01g020080.1 // Sb01g047280.1
GO:0051099	P	positive regulation of binding	8	5065	15	26245	0.023	0.56	// Sb10g026400.1 // Sb02g037850.1 // Sb07g001680.1 // Sb01g011530.1 // Sb03g030840.1 // Sb07g014940.1 // Sb02g021080.1 // Sb05g017710.1
GO:0006559	P	L-phenylalanine catabolic process	8	5065	15	26245	0.023	0.56	// Sb04g026550.1 // Sb06g022740.1 // Sb08g006690.1 // Sb04g026510.1 // Sb04g026560.1 // Sb06g022750.1 // Sb04g026520.1 // Sb05g007005.1
GO:0030198	P	extracellular matrix organization	11	5065	25	26245	0.023	0.56	// Sb02g038740.1 // Sb01g007760.1 // Sb02g029020.1 // Sb06g018770.1 // Sb01g032480.1 // Sb09g029960.1 // Sb04g009650.1 // Sb07g006040.1 // Sb07g026630.1 // Sb04g028210.1 // Sb01g007750.1
GO:0046520	P	sphingoid biosynthetic process	6	5065	9	26245	0.024	0.57	// Sb06g023400.1 // Sb03g039930.1 // Sb09g026450.1 // Sb05g018880.1 // Sb03g044700.1 // Sb02g023420.1
GO:0010246	P	rhamnogalacturonan I biosynthetic process	6	5065	9	26245	0.024	0.57	// Sb02g021780.1 // Sb01g035380.1 // Sb07g018840.1 // Sb01g037860.1 // Sb02g002660.1 // Sb06g028720.2
GO:0048308	P	organelle inheritance	6	5065	9	26245	0.024	0.57	// Sb02g008640.1 // Sb01g011070.1 // Sb02g043680.1 // Sb06g019110.1 // Sb01g001770.1 // Sb03g044010.1
GO:0007565	P	female pregnancy	6	5065	9	26245	0.024	0.57	// Sb09g017150.1 // Sb04g019590.1 // Sb06g033140.1 // Sb07g026560.3 // Sb09g017140.1 // Sb09g022450.1
GO:0010501	P	RNA secondary structure unwinding	7	5065	12	26245	0.024	0.57	// Sb04g001720.1 // Sb06g029650.1 // Sb07g000400.2 // Sb02g004930.1 // Sb01g002150.2 // Sb01g012300.2 // Sb08g015580.1
GO:0000060	P	protein import into nucleus, translocation	7	5065	12	26245	0.024	0.57	// Sb09g016470.1 // Sb01g038390.1 // Sb01g011530.1 // Sb08g018670.1 // Sb04g030200.1 // Sb09g016600.1 // Sb04g018740.1
GO:0010306	P	rhamnogalacturonan II biosynthetic process	7	5065	12	26245	0.024	0.57	// Sb08g006770.2 // Sb02g021780.1 // Sb01g035380.1 // Sb07g018840.1 // Sb01g037860.1 // Sb02g002660.1 // Sb06g028720.2
GO:0040002	P	collagen and cuticulin-based cuticle development	7	5065	12	26245	0.024	0.57	// Sb06g022240.1 // Sb02g035880.1 // Sb05g022540.1 // Sb07g008100.1 // Sb01g019790.1 // Sb01g022180.1 // Sb06g013920.1
GO:0009749	P	response to glucose stimulus	14	5065	36	26245	0.024	0.57	// Sb10g005010.1 // Sb04g036320.1 // Sb06g001620.1 // Sb06g030660.1 // Sb03g000710.1 // Sb01g014770.1 // Sb08g015410.1 // Sb03g045420.1 // Sb03g013700.2 // Sb03g034230.1 // Sb09g026080.1 // Sb04g007800.2 // Sb04g000580.1 // Sb10g022500.3
GO:0043065	P	positive regulation of apoptosis	25	5065	79	26245	0.024	0.57	// Sb09g003820.1 // Sb04g030880.1 // Sb07g004560.1 // Sb10g001960.2 // Sb10g001960.3 // Sb10g023610.1 // Sb06g021460.1 // Sb03g009850.1 // Sb01g044350.1 // Sb09g024370.1 // Sb02g040460.1 // Sb10g022710.1 // Sb01g033630.1 // Sb10g009290.1 // Sb01g047180.1 // Sb09g027280.1 // Sb01g005920.1 // Sb03g037160.1 // Sb04g000580.1 // Sb04g003640.1 // Sb07g021780.1 // Sb01g013820.1 // Sb01g028720.1 // Sb01g…
GO:0060284	P	regulation of cell development	20	5065	59	26245	0.024	0.57	// Sb01g035320.1 // Sb0010s021250.1 // Sb01g046840.1 // Sb09g003130.1 // Sb01g020910.1 // Sb04g007470.1 // Sb07g026160.1 // Sb01g019040.1 // Sb06g015420.1 // Sb03g009760.1 // Sb07g000840.1 // Sb01g046430.1 // Sb01g019790.1 // Sb03g013550.1 // Sb0111s002010.1 // Sb07g018020.1 // Sb01g019610.2 // Sb01g001100.1 // Sb01g043220.1 // Sb10g022820.1
GO:0000956	P	nuclear-transcribed mRNA catabolic process	20	5065	59	26245	0.024	0.57	// Sb06g021850.1 // Sb03g002860.1 // Sb06g017930.1 // Sb08g003510.1 // Sb02g033940.1 // Sb06g004300.1 // Sb01g017770.1 // Sb02g017910.1 // Sb03g025240.2 // Sb02g034670.1 // Sb07g000840.1 // Sb10g007620.1 // Sb01g028310.1 // Sb10g028040.1 // Sb01g046430.1 // Sb03g003990.1 // Sb04g033130.1 // Sb04g029510.1 // Sb06g019180.1 // Sb04g038330.1
GO:0040017	P	positive regulation of locomotion	10	5065	22	26245	0.026	0.59	// Sb01g001440.1 // Sb03g004040.1 // Sb07g026290.1 // Sb10g022236.1 // Sb04g029520.1 // Sb09g027930.1 // Sb02g037730.1 // Sb02g033540.1 // Sb02g030650.1 // Sb02g022800.1
GO:0006558	P	L-phenylalanine metabolic process	10	5065	22	26245	0.026	0.59	// Sb04g026550.1 // Sb06g022740.1 // Sb08g006690.1 // Sb06g015310.1 // Sb04g026510.1 // Sb04g026560.1 // Sb06g022750.1 // Sb04g026520.1 // Sb02g011470.1 // Sb05g007005.1
GO:0000184	P	nuclear-transcribed mRNA catabolic process, nonsense-mediated decay	10	5065	22	26245	0.026	0.59	// Sb03g002860.1 // Sb08g003510.1 // Sb04g038330.1 // Sb03g025240.2 // Sb07g000840.1 // Sb01g028310.1 // Sb10g028040.1 // Sb01g046430.1 // Sb02g033940.1 // Sb06g004300.1
GO:0046320	P	regulation of fatty acid oxidation	10	5065	22	26245	0.026	0.59	// Sb08g001010.1 // Sb03g029570.1 // Sb09g024060.1 // Sb07g027110.1 // Sb01g000600.1 // Sb09g026450.1 // Sb01g028320.1 // Sb08g022770.1 // Sb09g029240.1 // Sb07g021320.2
GO:0019932	P	second-messenger-mediated signaling	30	5065	100	26245	0.025	0.59	// Sb10g001960.2 // Sb10g001960.3 // Sb01g005500.1 // Sb09g018860.1 // Sb1599s002010.1 // Sb02g037780.1 // Sb02g043510.1 // Sb04g036440.1 // Sb01g047130.1 // Sb01g028750.1 // Sb09g007360.1 // Sb01g046550.2 // Sb10g022710.1 // Sb03g040410.1 // Sb10g023610.1 // Sb01g008170.1 // Sb02g043140.1 // Sb03g006930.1 // Sb08g003930.1 // Sb02g003990.1 // Sb01g037010.1 // Sb01g008460.1 // Sb01g049250.1 // Sb0…
GO:0009653	P	anatomical structure morphogenesis	394	5065	1835	26245	0.026	0.6	// Sb03g036440.1 // Sb09g004420.1 // Sb10g003790.1 // Sb07g005380.1 // Sb06g014420.1 // Sb06g013920.1 // Sb01g048190.1 // Sb08g018270.1 // Sb02g043840.1 // Sb03g009670.1 // Sb01g020520.1 // Sb09g000820.1 // Sb01g015530.1 // Sb03g022070.1 // Sb06g024310.1 // Sb09g030620.1 // Sb10g015890.1 // Sb01g019790.1 // Sb03g032630.1 // Sb04g037570.1 // Sb04g029510.1 // Sb04g008790.1 // Sb09g002710.1 // Sb02g…
GO:0009615	P	response to virus	44	5065	160	26245	0.026	0.6	// Sb04g022010.1 // Sb02g028570.1 // Sb09g030910.1 // Sb02g035880.1 // Sb01g001060.1 // Sb01g042020.1 // Sb01g039530.1 // Sb01g046430.1 // Sb01g009600.1 // Sb06g033580.1 // Sb06g032920.1 // Sb06g033570.1 // Sb04g038420.1 // Sb03g028500.1 // Sb03g043970.1 // Sb01g019730.1 // Sb08g003720.1 // Sb04g031270.1 // Sb09g022580.1 // Sb02g024760.1 // Sb06g012520.1 // Sb10g025600.1 // Sb03g038230.1 // Sb01g…
GO:0031668	P	cellular response to extracellular stimulus	41	5065	147	26245	0.026	0.6	// Sb03g009860.1 // Sb01g000600.1 // Sb09g003870.1 // Sb04g026930.1 // Sb03g007490.1 // Sb10g028050.1 // Sb06g014420.1 // Sb02g040170.1 // Sb01g006960.1 // Sb08g000600.1 // Sb06g022060.1 // Sb01g005280.1 // Sb04g001320.1 // Sb03g033120.1 // Sb07g021330.1 // Sb10g030840.1 // Sb01g017770.1 // Sb07g005440.1 // Sb01g013590.1 // Sb10g025200.1 // Sb02g003530.1 // Sb01g007380.1 // Sb02g025070.1 // Sb03g…
GO:0048285	P	organelle fission	62	5065	240	26245	0.026	0.6	// Sb01g010240.1 // Sb02g028860.1 // Sb01g043360.1 // Sb06g025740.1 // Sb01g030680.1 // Sb09g004420.1 // Sb09g006380.1 // Sb09g027960.1 // Sb01g011100.1 // Sb10g003810.1 // Sb07g004890.2 // Sb04g025090.1 // Sb06g020620.1 // Sb01g030580.1 // Sb01g009600.1 // Sb08g015430.1 // Sb10g008870.1 // Sb03g045910.1 // Sb04g026150.1 // Sb06g003090.1 // Sb04g001920.1 // Sb01g047130.1 // Sb02g038200.1 // Sb06g…
GO:0007292	P	female gamete generation	46	5065	169	26245	0.026	0.61	// Sb10g008230.2 // Sb02g000210.1 // Sb09g016470.1 // Sb01g043590.1 // Sb03g025580.1 // Sb07g026160.1 // Sb01g006320.1 // Sb04g005280.1 // Sb01g046430.1 // Sb08g001880.1 // Sb09g004270.1 // Sb01g013730.1 // Sb01g046840.1 // Sb03g009850.1 // Sb02g005950.1 // Sb04g036440.1 // Sb09g003130.1 // Sb06g031540.1 // Sb07g000840.1 // Sb01g019610.2 // Sb09g001670.1 // Sb10g022820.1 // Sb03g045340.1 // Sb10g…
GO:0006626	P	protein targeting to mitochondrion	17	5065	48	26245	0.027	0.62	// Sb03g044130.1 // Sb03g032670.1 // Sb09g022490.1 // Sb03g047030.1 // Sb01g049640.1 // Sb01g036760.1 // Sb07g026010.1 // Sb09g026970.1 // Sb02g043830.1 // Sb09g001280.1 // Sb01g049670.1 // Sb03g011060.1 // Sb01g043060.1 // Sb04g031720.1 // Sb02g038750.1 // Sb01g002840.1 // Sb07g023490.1
GO:0019222	P	regulation of metabolic process	759	5065	3658	26245	0.027	0.62	// Sb02g036430.1 // Sb01g014940.1 // Sb04g025750.1 // Sb08g005080.1 // Sb06g014420.1 // Sb02g025010.1 // Sb02g043840.1 // Sb10g027220.1 // Sb06g024540.1 // Sb02g035840.1 // Sb10g006260.1 // Sb05g019540.1 // Sb01g004530.3 // Sb05g008470.1 // Sb05g012740.1 // Sb01g017770.1 // Sb02g006780.1 // Sb04g001820.1 // Sb08g004910.1 // Sb04g005620.1 // Sb04g005450.1 // Sb09g000820.1 // Sb01g005360.1 // Sb09g…
GO:0070585	P	protein localization in mitochondrion	17	5065	48	26245	0.027	0.62	// Sb03g044130.1 // Sb03g032670.1 // Sb09g022490.1 // Sb03g047030.1 // Sb01g049640.1 // Sb01g036760.1 // Sb07g026010.1 // Sb09g026970.1 // Sb02g043830.1 // Sb09g001280.1 // Sb01g049670.1 // Sb03g011060.1 // Sb01g043060.1 // Sb04g031720.1 // Sb02g038750.1 // Sb01g002840.1 // Sb07g023490.1
GO:0002252	P	immune effector process	31	5065	105	26245	0.027	0.63	// Sb04g022010.1 // Sb02g035880.1 // Sb01g001060.1 // Sb06g032920.1 // Sb01g046430.1 // Sb09g030910.1 // Sb07g000290.1 // Sb06g033570.1 // Sb04g038420.1 // Sb03g028500.1 // Sb03g043970.1 // Sb08g003720.1 // Sb04g031270.1 // Sb10g005060.1 // Sb02g024760.1 // Sb06g012520.1 // Sb10g025600.1 // Sb03g038230.1 // Sb08g006500.1 // Sb09g000530.1 // Sb04g005520.1 // Sb03g041700.1 // Sb0598s002020.1 // Sb0…
GO:0006352	P	transcription initiation	35	5065	122	26245	0.028	0.63	// Sb02g000210.1 // Sb07g003680.1 // Sb06g020760.1 // Sb02g011150.1 // Sb08g017010.1 // Sb03g003990.1 // Sb08g004310.1 // Sb04g029230.1 // Sb02g010660.1 // Sb03g037480.1 // Sb03g039720.1 // Sb02g006500.1 // Sb09g025080.1 // Sb02g031020.1 // Sb08g004910.1 // Sb08g018130.1 // Sb01g001420.1 // Sb09g000610.1 // Sb04g036680.1 // Sb01g013980.2 // Sb03g014780.1 // Sb01g015570.2 // Sb01g032810.1 // Sb03g…
GO:0000280	P	nuclear division	56	5065	214	26245	0.028	0.63	// Sb01g010240.1 // Sb02g028860.1 // Sb06g031540.1 // Sb06g025740.1 // Sb09g004420.1 // Sb09g006380.1 // Sb01g011100.1 // Sb10g003810.1 // Sb07g004890.2 // Sb04g025090.1 // Sb06g020620.1 // Sb01g030580.1 // Sb01g009600.1 // Sb09g027960.1 // Sb10g008870.1 // Sb03g045910.1 // Sb01g030680.1 // Sb06g003090.1 // Sb04g001920.1 // Sb01g047130.1 // Sb02g038200.1 // Sb01g043360.1 // Sb10g002920.1 // Sb07g…
GO:0001703	P	gastrulation with mouth forming first	19	5065	56	26245	0.028	0.63	// Sb07g029000.2 // Sb04g038330.1 // Sb02g043990.1 // Sb02g033540.1 // Sb10g005960.1 // Sb07g005380.1 // Sb02g039740.2 // Sb07g000840.1 // Sb09g026950.1 // Sb06g024840.1 // Sb09g004460.1 // Sb03g003990.1 // Sb09g030730.2 // Sb04g025670.3 // Sb03g025200.2 // Sb01g035220.1 // Sb08g015280.1 // Sb04g036416.1 // Sb02g041110.1
GO:0010259	P	multicellular organismal aging	21	5065	64	26245	0.028	0.63	// Sb05g000450.1 // Sb07g002300.1 // Sb02g035880.1 // Sb09g027180.1 // Sb06g017780.1 // Sb10g030410.1 // Sb04g020170.1 // Sb10g001740.1 // Sb06g015420.1 // Sb10g022820.1 // Sb03g010550.1 // Sb04g003370.1 // Sb10g022220.1 // Sb01g050050.1 // Sb03g025200.2 // Sb09g030730.2 // Sb03g027470.1 // Sb02g041180.1 // Sb02g001450.1 // Sb02g033180.1 // Sb02g037120.1
GO:0007224	P	smoothened signaling pathway	9	5065	19	26245	0.028	0.63	// Sb04g030370.1 // Sb10g003120.1 // Sb01g010860.1 // Sb04g012700.1 // Sb02g037930.1 // Sb01g043150.1 // Sb01g007580.3 // Sb03g008660.1 // Sb09g026940.1
GO:0003001	P	generation of a signal involved in cell-cell signaling	20	5065	60	26245	0.028	0.63	// Sb05g004120.1 // Sb03g003820.1 // Sb01g014140.1 // Sb05g000450.1 // Sb03g032290.1 // Sb01g041930.1 // Sb04g031270.1 // Sb03g009820.1 // Sb09g020530.2 // Sb04g002400.1 // Sb01g027720.1 // Sb03g013830.1 // Sb05g007040.1 // Sb04g030690.1 // Sb01g006180.2 // Sb02g010100.2 // Sb08g006500.1 // Sb04g030910.1 // Sb02g006970.2 // Sb03g028400.2
GO:0051240	P	positive regulation of multicellular organismal process	21	5065	64	26245	0.028	0.63	// Sb01g048520.1 // Sb03g045340.1 // Sb02g036430.1 // Sb04g016750.1 // Sb01g022180.1 // Sb09g006310.2 // Sb03g003450.1 // Sb09g005180.1 // Sb07g021780.1 // Sb09g030620.1 // Sb08g022360.1 // Sb07g004420.1 // Sb01g015530.1 // Sb02g037730.1 // Sb02g033180.1 // Sb08g001880.1 // Sb01g050050.1 // Sb04g037570.1 // Sb06g034250.2 // Sb02g041180.1 // Sb01g002840.1
GO:0006120	P	mitochondrial electron transport, NADH to ubiquinone	11	5065	26	26245	0.028	0.64	// Sb01g048410.1 // Sb03g020210.1 // Sb03g033090.1 // Sb01g010210.1 // Sb02g006530.1 // Sb09g005180.1 // Sb01g006640.2 // Sb01g038290.1 // Sb02g041180.1 // Sb02g037780.1 // Sb09g025020.1
GO:0000154	P	rRNA modification	11	5065	26	26245	0.028	0.64	// Sb04g037640.1 // Sb10g028620.1 // Sb05g022540.1 // Sb04g005150.1 // Sb01g035410.2 // Sb10g010000.1 // Sb09g028780.1 // Sb06g029530.1 // Sb04g029160.1 // Sb03g009870.1 // Sb10g008700.1
GO:0022008	P	neurogenesis	60	5065	233	26245	0.03	0.67	// Sb06g033520.1 // Sb01g046840.1 // Sb07g004560.1 // Sb06g019230.1 // Sb01g006320.1 // Sb06g013230.1 // Sb03g009760.1 // Sb03g013830.1 // Sb10g005630.1 // Sb03g030840.1 // Sb01g041430.1 // Sb01g013730.1 // Sb03g013120.1 // Sb01g036250.1 // Sb07g018020.1 // Sb02g041010.1 // Sb03g009850.1 // Sb01g014140.1 // Sb09g022490.1 // Sb02g002640.1 // Sb03g011260.1 // Sb04g007470.1 // Sb01g049880.1 // Sb01g…
GO:0010015	P	root morphogenesis	71	5065	283	26245	0.03	0.67	// Sb10g007470.1 // Sb05g020380.1 // Sb01g044710.1 // Sb02g029630.1 // Sb06g030350.1 // Sb09g003870.1 // Sb09g004420.1 // Sb07g027310.1 // Sb02g039570.1 // Sb06g014420.1 // Sb04g003090.1 // Sb07g018840.1 // Sb02g009600.1 // Sb03g011860.1 // Sb01g010030.4 // Sb02g043840.1 // Sb03g014430.1 // Sb01g045010.1 // Sb07g028050.1 // Sb09g007890.1 // Sb02g029020.1 // Sb01g005300.1 // Sb04g006860.1 // Sb02g…
GO:0009103	P	lipopolysaccharide biosynthetic process	8	5065	16	26245	0.03	0.68	// Sb04g035950.1 // Sb10g025890.1 // Sb08g006770.2 // Sb08g001870.1 // Sb05g001680.1 // Sb07g006390.1 // Sb09g021480.1 // Sb10g002560.1
GO:0009147	P	pyrimidine nucleoside triphosphate metabolic process	8	5065	16	26245	0.03	0.68	// Sb01g028830.1 // Sb10g004780.1 // Sb03g029790.2 // Sb09g030840.1 // Sb08g017830.1 // Sb01g012360.1 // Sb02g033710.1 // Sb03g027960.1
GO:0051605	P	protein maturation by peptide bond cleavage	8	5065	16	26245	0.03	0.68	// Sb03g035340.1 // Sb09g022490.1 // Sb01g012940.1 // Sb06g018000.1 // Sb10g031090.1 // Sb08g004270.1 // Sb09g018810.1 // Sb02g032420.1
GO:0008653	P	lipopolysaccharide metabolic process	8	5065	16	26245	0.03	0.68	// Sb04g035950.1 // Sb10g025890.1 // Sb08g006770.2 // Sb08g001870.1 // Sb05g001680.1 // Sb07g006390.1 // Sb09g021480.1 // Sb10g002560.1
GO:0008203	P	cholesterol metabolic process	12	5065	30	26245	0.031	0.68	// Sb03g008980.1 // Sb10g031090.1 // Sb01g032940.1 // Sb02g011460.1 // Sb09g026450.1 // Sb04g017400.1 // Sb03g009020.1 // Sb09g027190.1 // Sb02g029890.1 // Sb01g004550.1 // Sb03g032280.1 // Sb04g001220.1
GO:0051168	P	nuclear export	24	5065	77	26245	0.031	0.69	// Sb04g008580.1 // Sb09g025790.1 // Sb01g010190.1 // Sb01g035280.1 // Sb09g004010.1 // Sb07g004890.2 // Sb04g025800.1 // Sb01g045670.1 // Sb08g021890.1 // Sb02g033940.1 // Sb04g030880.1 // Sb07g000840.1 // Sb01g028310.1 // Sb09g030730.2 // Sb03g002380.1 // Sb01g043260.1 // Sb01g047180.1 // Sb01g042020.1 // Sb08g012980.1 // Sb07g022630.1 // Sb03g036840.1 // Sb01g046570.1 // Sb03g025200.2 // Sb09g…
GO:0009108	P	coenzyme biosynthetic process	40	5065	145	26245	0.031	0.69	// Sb02g003970.1 // Sb03g012420.2 // Sb04g007700.1 // Sb01g017810.1 // Sb02g029470.1 // Sb03g012910.1 // Sb08g005050.1 // Sb04g020560.1 // Sb08g021610.1 // Sb02g000720.1 // Sb04g025100.3 // Sb07g021070.1 // Sb09g004430.1 // Sb07g004820.1 // Sb08g018480.1 // Sb03g009890.1 // Sb08g005180.1 // Sb02g026140.1 // Sb01g004375.2 // Sb09g002470.1 // Sb04g028450.1 // Sb04g010240.1 // Sb06g023310.1 // Sb05g…
GO:0016998	P	cell wall macromolecule catabolic process	18	5065	53	26245	0.031	0.7	// Sb03g036500.1 // Sb07g020210.1 // Sb10g031130.1 // Sb09g001743.1 // Sb09g019660.1 // Sb07g027310.1 // Sb06g021250.1 // Sb02g031910.1 // Sb04g031780.2 // Sb03g036510.1 // Sb09g001210.1 // Sb02g023660.1 // Sb02g010490.1 // Sb01g031120.1 // Sb01g049330.1 // Sb02g028770.1 // Sb3219s002010.1 // Sb10g006860.1
GO:0046351	P	disaccharide biosynthetic process	18	5065	53	26245	0.031	0.7	// Sb01g028700.1 // Sb04g001320.1 // Sb09g025790.1 // Sb09g025660.1 // Sb10g004950.1 // Sb01g035370.1 // Sb01g042380.1 // Sb04g020180.1 // Sb01g029590.1 // Sb07g020100.1 // Sb07g028620.1 // Sb09g003460.1 // Sb04g035560.1 // Sb02g032250.1 // Sb01g047500.1 // Sb01g035890.1 // Sb03g034640.1 // Sb02g024140.1
GO:0008285	P	negative regulation of cell proliferation	21	5065	65	26245	0.031	0.7	// Sb09g003820.1 // Sb06g017490.1 // Sb10g031090.1 // Sb03g040330.1 // Sb07g004560.1 // Sb02g009510.1 // Sb05g019540.1 // Sb10g006410.1 // Sb02g024730.1 // Sb01g049010.1 // Sb02g031330.1 // Sb06g015420.1 // Sb04g007470.1 // Sb01g030580.1 // Sb03g038230.1 // Sb07g021610.1 // Sb01g013730.1 // Sb01g005920.1 // Sb01g001060.1 // Sb03g044630.1 // Sb10g022820.1
GO:0030308	P	negative regulation of cell growth	10	5065	23	26245	0.031	0.7	// Sb01g017840.1 // Sb07g006900.2 // Sb10g001960.2 // Sb10g001960.3 // Sb04g035710.1 // Sb10g022710.1 // Sb10g023610.1 // Sb01g036910.1 // Sb01g044350.1 // Sb10g002460.1
GO:0010740	P	positive regulation of protein kinase cascade	10	5065	23	26245	0.031	0.7	// Sb01g001610.1 // Sb09g006380.1 // Sb04g035710.1 // Sb01g001600.1 // Sb03g040410.1 // Sb02g021080.1 // Sb03g030840.1 // Sb09g022770.2 // Sb01g017840.1 // Sb09g006420.1
GO:0006833	P	water transport	7	5065	13	26245	0.032	0.71	// Sb04g026650.1 // Sb02g010830.1 // Sb02g010760.1 // Sb04g032430.1 // Sb06g025150.1 // Sb06g022840.1 // Sb09g019780.1
GO:0051223	P	regulation of protein transport	7	5065	13	26245	0.032	0.71	// Sb10g026400.1 // Sb07g025090.1 // Sb03g002380.1 // Sb01g047180.1 // Sb02g005790.1 // Sb01g050330.1 // Sb04g008580.1
GO:0070201	P	regulation of establishment of protein localization	7	5065	13	26245	0.032	0.71	// Sb10g026400.1 // Sb07g025090.1 // Sb03g002380.1 // Sb01g047180.1 // Sb02g005790.1 // Sb01g050330.1 // Sb04g008580.1
GO:0006526	P	arginine biosynthetic process	7	5065	13	26245	0.032	0.71	// Sb01g014570.1 // Sb03g025720.1 // Sb01g037570.1 // Sb09g002480.1 // Sb04g032930.1 // Sb08g008320.1 // Sb04g030600.1
GO:0019464	P	glycine decarboxylation via glycine cleavage system	5	5065	7	26245	0.032	0.71	// Sb04g004720.1 // Sb08g003440.1 // Sb06g029020.1 // Sb08g019520.1 // Sb01g008690.2
GO:0015908	P	fatty acid transport	5	5065	7	26245	0.032	0.71	// Sb01g028320.1 // Sb04g036060.1 // Sb04g008560.1 // Sb03g047010.1 // Sb06g033230.1
GO:0019482	P	beta-alanine metabolic process	5	5065	7	26245	0.032	0.71	// Sb03g037550.1 // Sb07g005930.1 // Sb02g005200.1 // Sb06g028440.1 // Sb02g033430.1
GO:0046653	P	tetrahydrofolate metabolic process	6	5065	10	26245	0.033	0.72	// Sb02g026140.1 // Sb02g037480.1 // Sb06g031800.1 // Sb05g016730.1 // Sb04g010240.1 // Sb03g000450.1
GO:0046039	P	GTP metabolic process	6	5065	10	26245	0.033	0.72	// Sb01g028830.1 // Sb02g002640.1 // Sb01g006320.1 // Sb09g030840.1 // Sb02g033710.1 // Sb08g016650.2
GO:0006183	P	GTP biosynthetic process	6	5065	10	26245	0.033	0.72	// Sb01g028830.1 // Sb02g002640.1 // Sb01g006320.1 // Sb09g030840.1 // Sb02g033710.1 // Sb08g016650.2
GO:0042257	P	ribosomal subunit assembly	14	5065	38	26245	0.033	0.73	// Sb04g024510.1 // Sb06g019800.1 // Sb10g002530.1 // Sb01g028310.1 // Sb09g024910.1 // Sb02g009590.1 // Sb04g030890.1 // Sb09g026330.1 // Sb04g037640.1 // Sb01g009400.1 // Sb06g018900.1 // Sb03g005040.1 // Sb04g024500.1 // Sb09g030800.1
GO:0007067	P	mitosis	54	5065	208	26245	0.033	0.73	// Sb01g010240.1 // Sb02g028860.1 // Sb06g031540.1 // Sb06g025740.1 // Sb09g004420.1 // Sb09g006380.1 // Sb01g011100.1 // Sb10g003810.1 // Sb07g004890.2 // Sb04g025090.1 // Sb06g020620.1 // Sb01g030580.1 // Sb01g009600.1 // Sb09g027960.1 // Sb10g008870.1 // Sb03g045910.1 // Sb01g030680.1 // Sb02g043990.1 // Sb04g001920.1 // Sb01g047130.1 // Sb02g038200.1 // Sb01g043360.1 // Sb10g002920.1 // Sb07g…
GO:0009751	P	response to salicylic acid stimulus	80	5065	327	26245	0.035	0.75	// Sb03g031430.1 // Sb06g032880.1 // Sb09g022060.1 // Sb02g006680.1 // Sb05g005230.1 // Sb07g022500.1 // Sb02g003700.1 // Sb07g024890.1 // Sb01g006060.1 // Sb08g001330.1 // Sb08g005080.1 // Sb05g026820.1 // Sb02g024760.1 // Sb06g022660.1 // Sb01g042350.1 // Sb09g006180.1 // Sb10g007310.1 // Sb01g030680.1 // Sb01g012450.1 // Sb06g033570.1 // Sb01g038010.1 // Sb05g001840.1 // Sb06g023610.1 // Sb09g…
GO:0006576	P	cellular biogenic amine metabolic process	32	5065	112	26245	0.035	0.77	// Sb01g005150.1 // Sb01g037480.2 // Sb01g048790.1 // Sb07g007490.1 // Sb04g029520.1 // Sb04g025720.1 // Sb03g031940.1 // Sb05g027210.1 // Sb03g004390.2 // Sb10g024680.1 // Sb03g035460.1 // Sb01g013150.1 // Sb04g005480.1 // Sb04g004880.1 // Sb01g027830.1 // Sb10g020570.1 // Sb04g021790.1 // Sb06g021540.1 // Sb04g002750.1 // Sb01g005140.1 // Sb02g025680.1 // Sb02g009730.1 // Sb02g025120.1 // Sb01g…
GO:0006518	P	peptide metabolic process	17	5065	50	26245	0.035	0.77	// Sb06g022060.1 // Sb03g035340.1 // Sb08g010860.1 // Sb09g022490.1 // Sb01g036340.1 // Sb05g025630.1 // Sb03g029130.1 // Sb01g012940.1 // Sb06g018000.1 // Sb06g003070.1 // Sb08g004270.1 // Sb04g036870.2 // Sb09g002470.1 // Sb04g025100.3 // Sb09g018810.1 // Sb02g032420.1 // Sb07g023540.1
GO:0060429	P	epithelium development	39	5065	143	26245	0.037	0.81	// Sb10g008230.2 // Sb05g027730.1 // Sb10g002950.1 // Sb04g002400.1 // Sb01g027720.1 // Sb09g022450.1 // Sb01g043150.1 // Sb07g006040.1 // Sb02g022770.1 // Sb04g030910.1 // Sb02g030650.1 // Sb08g018270.1 // Sb03g009850.1 // Sb07g029000.2 // Sb02g039270.1 // Sb02g033540.1 // Sb04g007470.1 // Sb01g005650.1 // Sb10g011780.1 // Sb07g014940.1 // Sb04g025940.1 // Sb02g035260.1 // Sb02g029780.1 // Sb10g…
GO:0006595	P	polyamine metabolic process	10	5065	24	26245	0.038	0.82	// Sb04g025720.1 // Sb04g021790.1 // Sb06g021540.1 // Sb06g019370.1 // Sb10g002070.1 // Sb06g000580.1 // Sb02g009730.1 // Sb02g025120.1 // Sb02g025110.1 // Sb10g020570.1
GO:0006636	P	unsaturated fatty acid biosynthetic process	8	5065	17	26245	0.038	0.82	// Sb03g043970.1 // Sb06g023400.1 // Sb03g041700.1 // Sb01g033050.1 // Sb01g003380.1 // Sb02g039230.1 // Sb10g006430.1 // Sb06g012520.1
GO:0006353	P	transcription termination	10	5065	24	26245	0.038	0.82	// Sb02g037530.1 // Sb03g039200.1 // Sb06g031895.1 // Sb03g032430.2 // Sb07g014940.1 // Sb09g027820.1 // Sb06g020610.1 // Sb03g003990.1 // Sb01g013730.1 // Sb08g004310.1
GO:0009240	P	isopentenyl diphosphate biosynthetic process	8	5065	17	26245	0.038	0.82	// Sb01g049310.1 // Sb04g035950.1 // Sb02g005380.1 // Sb03g008650.1 // Sb04g031830.1 // Sb02g030270.1 // Sb02g005410.1 // Sb04g025290.1
GO:0042147	P	retrograde transport, endosome to Golgi	8	5065	17	26245	0.038	0.82	// Sb04g037580.2 // Sb03g003820.1 // Sb03g025490.1 // Sb08g015540.1 // Sb03g032510.1 // Sb02g024720.1 // Sb01g004840.1 // Sb04g009820.1
GO:0046490	P	isopentenyl diphosphate metabolic process	8	5065	17	26245	0.038	0.82	// Sb01g049310.1 // Sb04g035950.1 // Sb02g005380.1 // Sb03g008650.1 // Sb04g031830.1 // Sb02g030270.1 // Sb02g005410.1 // Sb04g025290.1
GO:0009405	P	pathogenesis	8	5065	17	26245	0.038	0.82	// Sb02g038250.1 // Sb02g037280.1 // Sb06g031895.1 // Sb03g007010.1 // Sb03g002690.1 // Sb03g031760.1 // Sb04g037920.1 // Sb06g001060.1
GO:0002237	P	response to molecule of bacterial origin	10	5065	24	26245	0.038	0.82	// Sb09g026970.1 // Sb03g033190.1 // Sb07g026510.1 // Sb10g010690.1 // Sb09g003870.1 // Sb01g040110.1 // Sb06g014420.1 // Sb03g040150.1 // Sb06g030600.1 // Sb09g022040.1
GO:0007584	P	response to nutrient	13	5065	35	26245	0.038	0.82	// Sb08g001010.1 // Sb08g005180.1 // Sb02g003970.1 // Sb04g024010.1 // Sb09g003870.1 // Sb10g025200.1 // Sb06g014420.1 // Sb01g020150.1 // Sb02g030270.1 // Sb04g037280.1 // Sb10g001000.1 // Sb07g026290.1 // Sb04g000580.1
GO:0009068	P	aspartate family amino acid catabolic process	8	5065	17	26245	0.038	0.82	// Sb06g022620.1 // Sb04g008560.1 // Sb01g017060.1 // Sb04g036060.1 // Sb01g043660.1 // Sb07g020640.1 // Sb06g022630.1 // Sb03g035220.1
GO:0051253	P	negative regulation of RNA metabolic process	56	5065	219	26245	0.038	0.82	// Sb02g037530.1 // Sb09g030910.1 // Sb09g003870.1 // Sb03g039320.1 // Sb01g044760.1 // Sb03g032630.1 // Sb09g004010.1 // Sb06g014420.1 // Sb01g039540.1 // Sb01g027940.1 // Sb09g022600.2 // Sb01g013730.1 // Sb10g002460.1 // Sb10g009960.1 // Sb01g044350.1 // Sb02g022640.1 // Sb02g033940.1 // Sb03g011260.1 // Sb05g019540.1 // Sb06g028430.1 // Sb04g030880.1 // Sb02g031330.1 // Sb06g018020.1 // Sb09g…
GO:0051648	P	vesicle localization	13	5065	35	26245	0.038	0.82	// Sb03g011460.1 // Sb03g003820.1 // Sb03g002780.1 // Sb01g029300.1 // Sb02g005920.1 // Sb01g027720.1 // Sb08g006370.1 // Sb04g007340.1 // Sb06g028230.1 // Sb10g023020.1 // Sb02g027160.1 // Sb01g014140.1 // Sb01g010390.1
GO:0006839	P	mitochondrial transport	32	5065	113	26245	0.038	0.82	// Sb01g036760.1 // Sb07g027010.1 // Sb04g029750.2 // Sb01g028320.1 // Sb01g043060.1 // Sb01g049670.1 // Sb09g030000.1 // Sb02g038750.1 // Sb10g023470.1 // Sb04g031720.1 // Sb01g044470.2 // Sb09g022490.1 // Sb07g023490.1 // Sb01g049640.1 // Sb09g026970.1 // Sb09g019430.1 // Sb07g023340.1 // Sb09g006480.1 // Sb01g023070.1 // Sb03g044130.1 // Sb05g027910.1 // Sb03g047030.1 // Sb07g026010.1 // Sb09g…
GO:0051338	P	regulation of transferase activity	26	5065	88	26245	0.04	0.86	// Sb10g019630.1 // Sb10g001960.2 // Sb10g001960.3 // Sb10g003810.1 // Sb07g002090.1 // Sb10g023610.1 // Sb07g004970.1 // Sb10g025800.1 // Sb03g043250.1 // Sb01g047130.1 // Sb09g029940.1 // Sb09g026450.1 // Sb06g020420.1 // Sb10g022710.1 // Sb01g047750.1 // Sb04g005450.1 // Sb06g020520.1 // Sb03g031520.1 // Sb05g023230.1 // Sb04g024950.1 // Sb09g027690.1 // Sb03g040330.1 // Sb07g001680.1 // Sb01g…
GO:0033673	P	negative regulation of kinase activity	11	5065	28	26245	0.041	0.86	// Sb10g025800.1 // Sb03g040330.1 // Sb06g020520.1 // Sb10g001960.2 // Sb10g001960.3 // Sb07g002090.1 // Sb10g022710.1 // Sb01g047750.1 // Sb10g023610.1 // Sb04g005450.1 // Sb01g049510.1
GO:0006469	P	negative regulation of protein kinase activity	11	5065	28	26245	0.041	0.86	// Sb10g025800.1 // Sb03g040330.1 // Sb06g020520.1 // Sb10g001960.2 // Sb10g001960.3 // Sb07g002090.1 // Sb10g022710.1 // Sb01g047750.1 // Sb10g023610.1 // Sb04g005450.1 // Sb01g049510.1
GO:0051348	P	negative regulation of transferase activity	11	5065	28	26245	0.041	0.86	// Sb10g025800.1 // Sb03g040330.1 // Sb06g020520.1 // Sb10g001960.2 // Sb10g001960.3 // Sb07g002090.1 // Sb10g022710.1 // Sb01g047750.1 // Sb10g023610.1 // Sb04g005450.1 // Sb01g049510.1
GO:0006561	P	proline biosynthetic process	7	5065	14	26245	0.042	0.87	// Sb09g022290.2 // Sb03g039820.1 // Sb06g015240.1 // Sb04g032930.1 // Sb01g013600.1 // Sb01g003880.1 // Sb03g045690.1
GO:0043388	P	positive regulation of DNA binding	7	5065	14	26245	0.042	0.87	// Sb02g037850.1 // Sb07g001680.1 // Sb01g011530.1 // Sb03g030840.1 // Sb07g014940.1 // Sb02g021080.1 // Sb05g017710.1
GO:0000188	P	inactivation of MAPK activity	7	5065	14	26245	0.042	0.87	// Sb10g025800.1 // Sb10g001960.2 // Sb10g001960.3 // Sb10g022710.1 // Sb10g023610.1 // Sb04g005450.1 // Sb01g049510.1
GO:0000266	P	mitochondrial fission	7	5065	14	26245	0.042	0.87	// Sb09g018990.1 // Sb01g010240.1 // Sb04g028510.1 // Sb09g027960.1 // Sb10g008870.1 // Sb03g044010.1 // Sb01g045820.1
GO:0007021	P	tubulin complex assembly	7	5065	14	26245	0.042	0.87	// Sb04g004030.1 // Sb02g001450.1 // Sb04g035610.1 // Sb06g034100.1 // Sb10g022220.1 // Sb03g009490.1 // Sb01g043220.1
GO:0006301	P	postreplication repair	7	5065	14	26245	0.042	0.87	// Sb03g030840.1 // Sb04g011270.1 // Sb02g021080.1 // Sb01g010300.1 // Sb03g003510.1 // Sb02g020340.1 // Sb02g003870.1
GO:0070584	P	mitochondrion morphogenesis	7	5065	14	26245	0.042	0.87	// Sb09g018990.1 // Sb01g010240.1 // Sb04g028510.1 // Sb09g027960.1 // Sb10g008870.1 // Sb03g044010.1 // Sb01g045820.1
GO:0043484	P	regulation of RNA splicing	25	5065	84	26245	0.041	0.87	// Sb0514s002010.1 // Sb09g028530.1 // Sb01g039540.1 // Sb09g004270.1 // Sb07g029000.2 // Sb01g019610.2 // Sb09g027820.1 // Sb09g030730.2 // Sb04g007950.1 // Sb01g035680.1 // Sb04g001910.1 // Sb03g045340.1 // Sb02g039740.2 // Sb03g029810.1 // Sb09g018110.1 // Sb04g030200.1 // Sb04g009880.1 // Sb07g003620.1 // Sb09g018610.1 // Sb01g038060.1 // Sb02g041110.1 // Sb10g024330.1 // Sb02g040700.1 // Sb0…
GO:0042044	P	fluid transport	7	5065	14	26245	0.042	0.87	// Sb04g026650.1 // Sb02g010830.1 // Sb02g010760.1 // Sb04g032430.1 // Sb06g025150.1 // Sb06g022840.1 // Sb09g019780.1
GO:0048024	P	regulation of nuclear mRNA splicing, via spliceosome	25	5065	84	26245	0.041	0.87	// Sb0514s002010.1 // Sb09g028530.1 // Sb01g039540.1 // Sb09g004270.1 // Sb07g029000.2 // Sb01g019610.2 // Sb09g027820.1 // Sb09g030730.2 // Sb04g007950.1 // Sb01g035680.1 // Sb04g001910.1 // Sb03g045340.1 // Sb02g039740.2 // Sb03g029810.1 // Sb09g018110.1 // Sb04g030200.1 // Sb04g009880.1 // Sb07g003620.1 // Sb09g018610.1 // Sb01g038060.1 // Sb02g041110.1 // Sb10g024330.1 // Sb02g040700.1 // Sb0…
GO:0006906	P	vesicle fusion	9	5065	21	26245	0.043	0.89	// Sb03g046820.1 // Sb03g028400.2 // Sb10g005060.1 // Sb03g009820.1 // Sb05g004120.1 // Sb04g030690.1 // Sb01g038550.2 // Sb07g000290.1 // Sb01g014140.1
GO:0006268	P	DNA unwinding during replication	9	5065	21	26245	0.043	0.89	// Sb08g018160.1 // Sb09g023360.1 // Sb03g024490.1 // Sb0019s004400.1 // Sb07g003610.1 // Sb04g036050.1 // Sb09g008010.1 // Sb01g042890.1 // Sb01g003750.1
GO:0009167	P	purine ribonucleoside monophosphate metabolic process	12	5065	32	26245	0.043	0.89	// Sb02g002640.1 // Sb01g010140.1 // Sb01g006320.1 // Sb06g028370.1 // Sb03g002690.1 // Sb01g045540.1 // Sb02g006620.1 // Sb09g006040.1 // Sb02g043940.1 // Sb06g023390.1 // Sb06g033930.1 // Sb08g016650.2
GO:0051056	P	regulation of small GTPase mediated signal transduction	22	5065	72	26245	0.044	0.9	// Sb01g046020.1 // Sb10g005630.1 // Sb04g007320.2 // Sb09g015030.1 // Sb01g004530.3 // Sb10g022710.1 // Sb01g039320.1 // Sb09g030730.2 // Sb02g030630.1 // Sb03g025200.2 // Sb03g003900.1 // Sb01g000770.1 // Sb04g030250.1 // Sb01g042020.1 // Sb04g029530.1 // Sb03g040330.1 // Sb02g036460.1 // Sb01g041140.1 // Sb01g011530.1 // Sb01g029300.1 // Sb04g005200.1 // Sb01g028250.1
GO:0009311	P	oligosaccharide metabolic process	27	5065	93	26245	0.043	0.9	// Sb09g025790.1 // Sb05g007290.1 // Sb01g042380.1 // Sb02g033160.1 // Sb09g006500.1 // Sb10g006330.3 // Sb01g035890.1 // Sb09g001670.1 // Sb04g001320.1 // Sb04g020180.1 // Sb01g029590.1 // Sb01g042750.1 // Sb09g003460.1 // Sb01g033060.1 // Sb01g047500.1 // Sb09g020080.1 // Sb01g028700.1 // Sb09g025660.1 // Sb01g035370.1 // Sb07g028620.1 // Sb04g035560.1 // Sb02g032250.1 // Sb03g034640.1 // Sb07g…
GO:0019852	P	L-ascorbic acid metabolic process	13	5065	36	26245	0.044	0.91	// Sb03g039740.1 // Sb10g025890.1 // Sb08g005410.1 // Sb01g021890.1 // Sb08g014630.1 // Sb01g015510.1 // Sb01g039900.2 // Sb06g033280.1 // Sb05g022890.2 // Sb10g022160.2 // Sb03g039770.1 // Sb09g002800.5 // Sb05g002630.1
GO:0046383	P	dTDP-rhamnose metabolic process	6	5065	11	26245	0.044	0.91	// Sb03g012980.1 // Sb01g039350.2 // Sb03g039180.1 // Sb01g039340.1 // Sb09g018070.1 // Sb04g031900.1
GO:0006470	P	protein amino acid dephosphorylation	36	5065	132	26245	0.044	0.91	// Sb03g031760.1 // Sb01g000720.1 // Sb10g001960.2 // Sb10g001960.3 // Sb10g004490.1 // Sb10g023610.1 // Sb09g027870.1 // Sb04g031580.2 // Sb06g020625.1 // Sb10g025800.1 // Sb01g038410.1 // Sb10g030320.1 // Sb01g004530.3 // Sb04g009260.1 // Sb10g011780.1 // Sb10g022710.1 // Sb07g024360.1 // Sb04g005450.1 // Sb09g006380.1 // Sb01g039930.1 // Sb01g046020.1 // Sb07g002150.1 // Sb07g021780.1 // Sb01g…
GO:0019299	P	rhamnose metabolic process	6	5065	11	26245	0.044	0.91	// Sb03g012980.1 // Sb01g039350.2 // Sb03g039180.1 // Sb01g039340.1 // Sb09g018070.1 // Sb04g031900.1
GO:0019853	P	L-ascorbic acid biosynthetic process	13	5065	36	26245	0.044	0.91	// Sb03g039740.1 // Sb10g025890.1 // Sb08g005410.1 // Sb01g021890.1 // Sb08g014630.1 // Sb01g015510.1 // Sb01g039900.2 // Sb06g033280.1 // Sb05g022890.2 // Sb10g022160.2 // Sb03g039770.1 // Sb09g002800.5 // Sb05g002630.1
GO:0009820	P	alkaloid metabolic process	30	5065	106	26245	0.044	0.91	// Sb03g034190.1 // Sb10g002220.1 // Sb03g008050.1 // Sb02g031030.1 // Sb04g019020.1 // Sb01g045920.2 // Sb04g023180.1 // Sb09g005810.1 // Sb02g027900.1 // Sb05g002760.1 // Sb03g044500.1 // Sb04g025100.3 // Sb10g001050.1 // Sb10g001050.2 // Sb03g006130.1 // Sb02g042340.2 // Sb02g033920.1 // Sb04g025630.1 // Sb03g033250.1 // Sb03g043140.1 // Sb02g029250.1 // Sb04g000580.1 // Sb02g004280.2 // Sb01g…
GO:0043112	P	receptor metabolic process	6	5065	11	26245	0.044	0.91	// Sb09g000340.1 // Sb01g010240.1 // Sb03g009000.1 // Sb04g008560.1 // Sb02g029780.1 // Sb10g003610.1
GO:0019300	P	rhamnose biosynthetic process	6	5065	11	26245	0.044	0.91	// Sb03g012980.1 // Sb01g039350.2 // Sb03g039180.1 // Sb01g039340.1 // Sb09g018070.1 // Sb04g031900.1
GO:0019305	P	dTDP-rhamnose biosynthetic process	6	5065	11	26245	0.044	0.91	// Sb03g012980.1 // Sb01g039350.2 // Sb03g039180.1 // Sb01g039340.1 // Sb09g018070.1 // Sb04g031900.1
GO:0070085	P	glycosylation	32	5065	115	26245	0.045	0.92	// Sb09g006500.1 // Sb10g005160.1 // Sb01g038580.1 // Sb03g030990.1 // Sb04g035250.1 // Sb03g039740.1 // Sb10g001000.1 // Sb01g048520.1 // Sb04g004400.1 // Sb09g025920.1 // Sb04g001320.1 // Sb01g042750.1 // Sb04g019560.1 // Sb06g032800.1 // Sb09g030730.2 // Sb06g034250.2 // Sb02g006330.1 // Sb05g018010.1 // Sb07g022980.1 // Sb02g032250.1 // Sb03g011040.1 // Sb04g036540.1 // Sb09g028160.1 // Sb07g…
GO:0051276	P	chromosome organization	163	5065	727	26245	0.045	0.92	// Sb08g016830.1 // Sb03g036440.1 // Sb09g006020.1 // Sb02g028860.1 // Sb10g030910.2 // Sb06g027830.1 // Sb04g009050.1 // Sb01g013730.1 // Sb04g036050.1 // Sb01g043410.1 // Sb01g033550.1 // Sb09g023930.1 // Sb01g000720.1 // Sb03g039200.1 // Sb06g028430.1 // Sb01g038580.1 // Sb08g001870.1 // Sb03g032530.1 // Sb04g001820.1 // Sb01g020520.1 // Sb08g018130.1 // Sb07g018230.1 // Sb06g019180.1 // Sb02g…
GO:0006101	P	citrate metabolic process	5	5065	8	26245	0.046	0.92	// Sb08g018480.1 // Sb07g005390.1 // Sb03g012420.2 // Sb05g027180.1 // Sb01g047850.1
GO:0009245	P	lipid A biosynthetic process	5	5065	8	26245	0.046	0.92	// Sb04g035950.1 // Sb05g001680.1 // Sb07g006390.1 // Sb08g001870.1 // Sb09g021480.1
GO:0043413	P	macromolecule glycosylation	32	5065	115	26245	0.045	0.92	// Sb09g006500.1 // Sb10g005160.1 // Sb01g038580.1 // Sb03g030990.1 // Sb04g035250.1 // Sb03g039740.1 // Sb10g001000.1 // Sb01g048520.1 // Sb04g004400.1 // Sb09g025920.1 // Sb04g001320.1 // Sb01g042750.1 // Sb04g019560.1 // Sb06g032800.1 // Sb09g030730.2 // Sb06g034250.2 // Sb02g006330.1 // Sb05g018010.1 // Sb07g022980.1 // Sb02g032250.1 // Sb03g011040.1 // Sb04g036540.1 // Sb09g028160.1 // Sb07g…
GO:0006486	P	protein amino acid glycosylation	32	5065	115	26245	0.045	0.92	// Sb09g006500.1 // Sb10g005160.1 // Sb01g038580.1 // Sb03g030990.1 // Sb04g035250.1 // Sb03g039740.1 // Sb10g001000.1 // Sb01g048520.1 // Sb04g004400.1 // Sb09g025920.1 // Sb04g001320.1 // Sb01g042750.1 // Sb04g019560.1 // Sb06g032800.1 // Sb09g030730.2 // Sb06g034250.2 // Sb02g006330.1 // Sb05g018010.1 // Sb07g022980.1 // Sb02g032250.1 // Sb03g011040.1 // Sb04g036540.1 // Sb09g028160.1 // Sb07g…
GO:0006487	P	protein amino acid N-linked glycosylation	14	5065	40	26245	0.045	0.92	// Sb01g048520.1 // Sb02g006330.1 // Sb09g025920.1 // Sb09g028160.1 // Sb03g011040.1 // Sb09g006500.1 // Sb01g042750.1 // Sb01g038580.1 // Sb06g032800.1 // Sb07g022980.1 // Sb03g043460.1 // Sb10g001000.1 // Sb06g034250.2 // Sb06g027810.1
GO:0090047	P	positive regulation of transcription regulator activity	5	5065	8	26245	0.046	0.92	// Sb01g011530.1 // Sb02g021080.1 // Sb03g030840.1 // Sb05g017710.1 // Sb02g037850.1
GO:0009098	P	leucine biosynthetic process	5	5065	8	26245	0.046	0.92	// Sb05g002540.1 // Sb06g033720.1 // Sb03g011050.1 // Sb04g002120.1 // Sb04g033080.1
GO:0046493	P	lipid A metabolic process	5	5065	8	26245	0.046	0.92	// Sb04g035950.1 // Sb05g001680.1 // Sb07g006390.1 // Sb08g001870.1 // Sb09g021480.1
GO:0031120	P	snRNA pseudouridine synthesis	5	5065	8	26245	0.046	0.92	// Sb10g010000.1 // Sb05g022540.1 // Sb03g009870.1 // Sb04g029160.1 // Sb06g029530.1
GO:0051091	P	positive regulation of transcription factor activity	5	5065	8	26245	0.046	0.92	// Sb01g011530.1 // Sb02g021080.1 // Sb03g030840.1 // Sb05g017710.1 // Sb02g037850.1
GO:0009861	P	jasmonic acid and ethylene-dependent systemic resistance	10	5065	25	26245	0.046	0.92	// Sb03g028240.1 // Sb09g030050.1 // Sb04g007470.1 // Sb07g027310.1 // Sb01g040110.1 // Sb03g040150.1 // Sb09g022040.1 // Sb01g030680.1 // Sb07g018230.1 // Sb10g022820.1
GO:0000162	P	tryptophan biosynthetic process	10	5065	25	26245	0.046	0.92	// Sb01g005150.1 // Sb07g007490.1 // Sb01g040180.1 // Sb10g024680.1 // Sb01g048790.1 // Sb06g019160.1 // Sb07g002770.1 // Sb04g005480.1 // Sb03g035460.1 // Sb01g005140.1
GO:0048200	P	Golgi transport vesicle coating	10	5065	25	26245	0.046	0.92	// Sb03g011460.1 // Sb02g005920.1 // Sb03g002780.1 // Sb01g027720.1 // Sb08g006370.1 // Sb04g007340.1 // Sb06g028230.1 // Sb10g023020.1 // Sb02g027160.1 // Sb01g010390.1
GO:0048205	P	COPI coating of Golgi vesicle	10	5065	25	26245	0.046	0.92	// Sb03g011460.1 // Sb02g005920.1 // Sb03g002780.1 // Sb01g027720.1 // Sb08g006370.1 // Sb04g007340.1 // Sb06g028230.1 // Sb10g023020.1 // Sb02g027160.1 // Sb01g010390.1
GO:0046219	P	indolalkylamine biosynthetic process	10	5065	25	26245	0.046	0.92	// Sb01g005150.1 // Sb07g007490.1 // Sb01g040180.1 // Sb10g024680.1 // Sb01g048790.1 // Sb06g019160.1 // Sb07g002770.1 // Sb04g005480.1 // Sb03g035460.1 // Sb01g005140.1
GO:0009101	P	glycoprotein biosynthetic process	36	5065	133	26245	0.047	0.95	// Sb09g006500.1 // Sb10g005160.1 // Sb01g038580.1 // Sb01g043150.1 // Sb03g030990.1 // Sb04g035250.1 // Sb03g039740.1 // Sb10g001000.1 // Sb01g048520.1 // Sb04g004400.1 // Sb09g025920.1 // Sb04g001320.1 // Sb01g042750.1 // Sb04g019560.1 // Sb06g032800.1 // Sb09g030730.2 // Sb06g034250.2 // Sb09g026940.1 // Sb09g028160.1 // Sb02g006330.1 // Sb05g018010.1 // Sb07g022980.1 // Sb02g032250.1 // Sb01g…
GO:0030951	P	establishment or maintenance of microtubule cytoskeleton polarity	8	5065	18	26245	0.048	0.95	// Sb01g046840.1 // Sb01g020910.1 // Sb03g025580.1 // Sb07g000840.1 // Sb01g046430.1 // Sb02g033930.1 // Sb03g028460.1 // Sb02g000560.1
GO:0050684	P	regulation of mRNA processing	27	5065	94	26245	0.048	0.95	// Sb0514s002010.1 // Sb09g028530.1 // Sb01g039540.1 // Sb03g003990.1 // Sb09g004270.1 // Sb07g029000.2 // Sb01g019610.2 // Sb09g027820.1 // Sb09g030730.2 // Sb04g007950.1 // Sb01g035680.1 // Sb04g001910.1 // Sb03g045340.1 // Sb02g039740.2 // Sb03g029810.1 // Sb09g018110.1 // Sb04g030200.1 // Sb04g009880.1 // Sb07g003620.1 // Sb09g018610.1 // Sb01g038060.1 // Sb02g041110.1 // Sb01g035510.1 // Sb1…
GO:0009168	P	purine ribonucleoside monophosphate biosynthetic process	11	5065	29	26245	0.048	0.96	// Sb02g002640.1 // Sb01g010140.1 // Sb01g006320.1 // Sb06g028370.1 // Sb03g002690.1 // Sb02g006620.1 // Sb09g006040.1 // Sb02g043940.1 // Sb06g023390.1 // Sb06g033930.1 // Sb01g045540.1
GO:0043900	P	regulation of multi-organism process	11	5065	29	26245	0.048	0.96	// Sb05g007040.1 // Sb04g005520.1 // Sb02g035880.1 // Sb02g024760.1 // Sb04g031270.1 // Sb0598s002020.1 // Sb01g017770.1 // Sb10g025600.1 // Sb01g049780.1 // Sb08g006500.1 // Sb03g028500.1
GO:0060255	P	regulation of macromolecule metabolic process	696	5065	3378	26245	0.049	0.97	// Sb02g036430.1 // Sb04g025750.1 // Sb08g005080.1 // Sb06g014420.1 // Sb10g020030.1 // Sb02g043840.1 // Sb10g027220.1 // Sb06g024540.1 // Sb02g035840.1 // Sb10g006260.1 // Sb05g019540.1 // Sb01g004530.3 // Sb05g012740.1 // Sb01g017770.1 // Sb02g006780.1 // Sb04g001820.1 // Sb08g004910.1 // Sb04g005620.1 // Sb09g000820.1 // Sb01g005360.1 // Sb09g020380.1 // Sb06g020520.1 // Sb01g010660.1 // Sb03g…
GO:0051650	P	establishment of vesicle localization	12	5065	33	26245	0.05	0.99	// Sb03g011460.1 // Sb03g003820.1 // Sb03g002780.1 // Sb01g029300.1 // Sb02g005920.1 // Sb01g027720.1 // Sb08g006370.1 // Sb04g007340.1 // Sb06g028230.1 // Sb10g023020.1 // Sb02g027160.1 // Sb01g010390.1
GO:0006903	P	vesicle targeting	12	5065	33	26245	0.05	0.99	// Sb03g011460.1 // Sb03g003820.1 // Sb03g002780.1 // Sb01g029300.1 // Sb02g005920.1 // Sb01g027720.1 // Sb08g006370.1 // Sb04g007340.1 // Sb06g028230.1 // Sb10g023020.1 // Sb02g027160.1 // Sb01g010390.1
GO:0005984	P	disaccharide metabolic process	20	5065	65	26245	0.05	0.99	// Sb01g028700.1 // Sb04g020180.1 // Sb04g001320.1 // Sb09g025790.1 // Sb09g025660.1 // Sb10g004950.1 // Sb01g035370.1 // Sb01g042380.1 // Sb10g006330.3 // Sb01g029590.1 // Sb07g020100.1 // Sb07g028620.1 // Sb09g003460.1 // Sb04g035560.1 // Sb01g033060.1 // Sb02g032250.1 // Sb01g047500.1 // Sb01g035890.1 // Sb03g034640.1 // Sb02g024140.1
GO:0006760	P	folic acid and derivative metabolic process	12	5065	33	26245	0.05	0.99	// Sb09g003920.1 // Sb02g026140.1 // Sb02g037480.1 // Sb04g010240.1 // Sb01g017810.1 // Sb06g031800.1 // Sb06g019160.1 // Sb03g034150.1 // Sb05g016730.1 // Sb09g025690.1 // Sb03g000450.1 // Sb09g025680.1
GO:0009126	P	purine nucleoside monophosphate metabolic process	12	5065	33	26245	0.05	0.99	// Sb02g002640.1 // Sb01g010140.1 // Sb01g006320.1 // Sb06g028370.1 // Sb03g002690.1 // Sb01g045540.1 // Sb02g006620.1 // Sb09g006040.1 // Sb02g043940.1 // Sb06g023390.1 // Sb06g033930.1 // Sb08g016650.2
GO:0009738	P	abscisic acid mediated signaling pathway	49	5065	192	26245	0.051	0.99	// Sb09g007420.1 // Sb02g036730.1 // Sb05g020380.1 // Sb03g040355.1 // Sb10g001960.2 // Sb10g001960.3 // Sb09g029950.1 // Sb08g003930.1 // Sb10g003810.1 // Sb08g019700.1 // Sb08g004510.1 // Sb04g001690.1 // Sb02g042920.1 // Sb09g026320.1 // Sb03g014430.1 // Sb03g038870.1 // Sb08g005200.1 // Sb01g048570.1 // Sb01g028750.1 // Sb03g004390.2 // Sb01g007120.1 // Sb02g029780.1 // Sb06g030660.1 // Sb10g…
GO:0007610	P	behavior	43	5065	165	26245	0.051	0.99	// Sb02g028860.1 // Sb07g008100.1 // Sb01g001060.1 // Sb04g001140.1 // Sb03g013830.1 // Sb02g010100.2 // Sb01g046430.1 // Sb03g030840.1 // Sb03g009170.1 // Sb03g013120.1 // Sb09g001670.1 // Sb01g020010.1 // Sb02g033960.1 // Sb03g011260.1 // Sb09g026970.1 // Sb07g000840.1 // Sb02g029780.1 // Sb02g021080.1 // Sb04g025940.1 // Sb06g024080.2 // Sb02g041180.1 // Sb10g025990.1 // Sb05g023230.1 // Sb06g…
GO:0044247	P	cellular polysaccharide catabolic process	5	5065	49	26245	0.95	1	// Sb10g027110.1 // Sb01g035370.1 // Sb01g028700.1 // Sb01g022290.1 // Sb01g047500.1
GO:0016358	P	dendrite development	16	5065	51	26245	0.066	1	// Sb07g014940.1 // Sb0010s021250.1 // Sb10g003610.1 // Sb07g004560.1 // Sb03g014780.1 // Sb06g015420.1 // Sb03g009760.1 // Sb10g005630.1 // Sb09g027820.1 // Sb0111s002010.1 // Sb03g013550.1 // Sb01g013730.1 // Sb01g049880.1 // Sb10g008840.1 // Sb02g041010.1 // Sb10g022820.1
GO:0051651	P	maintenance of location in cell	10	5065	29	26245	0.088	1	// Sb04g000390.1 // Sb03g006580.1 // Sb07g025090.1 // Sb07g024960.1 // Sb03g006280.1 // Sb03g047385.1 // Sb08g015540.1 // Sb02g031010.1 // Sb09g026380.1 // Sb02g039390.1
GO:0051493	P	regulation of cytoskeleton organization	15	5065	72	26245	0.44	1	// Sb06g030360.1 // Sb05g023230.1 // Sb04g028280.1 // Sb02g043680.1 // Sb03g031480.1 // Sb01g018110.1 // Sb10g011790.1 // Sb03g045970.1 // Sb01g038390.1 // Sb01g009980.1 // Sb04g001690.1 // Sb04g038300.1 // Sb09g016600.1 // Sb06g021970.1 // Sb01g001300.1
GO:0030855	P	epithelial cell differentiation	5	5065	19	26245	0.35	1	// Sb01g005650.1 // Sb02g035260.1 // Sb02g039270.1 // Sb05g027730.1 // Sb07g014940.1
GO:0007088	P	regulation of mitosis	12	5065	48	26245	0.26	1	// Sb01g047130.1 // Sb07g020280.1 // Sb09g004420.1 // Sb04g003160.1 // Sb01g049010.1 // Sb10g002920.1 // Sb07g004890.2 // Sb01g030580.1 // Sb01g009600.1 // Sb04g028210.1 // Sb06g020680.1 // Sb06g001060.1
GO:0006284	P	base-excision repair	8	5065	53	26245	0.79	1	// Sb04g005370.1 // Sb04g036440.1 // Sb10g009520.1 // Sb07g028890.1 // Sb09g026950.1 // Sb03g003510.1 // Sb02g024340.3 // Sb02g003870.1
GO:0006281	P	DNA repair	59	5065	347	26245	0.83	1	// Sb02g037530.1 // Sb04g030370.1 // Sb06g025740.1 // Sb01g046840.1 // Sb08g018130.1 // Sb03g024040.1 // Sb04g038190.1 // Sb09g000940.1 // Sb10g009290.1 // Sb04g025800.1 // Sb03g003990.1 // Sb10g008840.1 // Sb01g013730.1 // Sb02g037860.1 // Sb07g004320.1 // Sb06g021460.1 // Sb02g001920.1 // Sb04g023090.1 // Sb04g036440.1 // Sb03g039200.1 // Sb07g028890.1 // Sb01g020910.1 // Sb02g030140.1 // Sb10g…
GO:0015849	P	organic acid transport	32	5065	171	26245	0.59	1	// Sb10g024790.1 // Sb01g040130.1 // Sb03g045570.1 // Sb04g036060.1 // Sb01g028320.1 // Sb01g047080.5 // Sb02g028210.1 // Sb08g005660.1 // Sb07g007570.1 // Sb03g002490.1 // Sb02g002440.1 // Sb03g041840.1 // Sb01g034150.1 // Sb03g047010.1 // Sb08g010860.1 // Sb07g028030.1 // Sb05g003440.1 // Sb09g020790.1 // Sb03g026915.1 // Sb06g025310.1 // Sb10g021980.1 // Sb08g019330.1 // Sb06g033230.1 // Sb07g…
GO:0045859	P	regulation of protein kinase activity	22	5065	81	26245	0.1	1	// Sb09g026450.1 // Sb10g001960.2 // Sb10g001960.3 // Sb10g003810.1 // Sb07g002090.1 // Sb10g023610.1 // Sb07g004970.1 // Sb10g025800.1 // Sb01g047130.1 // Sb09g029940.1 // Sb10g019630.1 // Sb10g022710.1 // Sb01g047750.1 // Sb04g005450.1 // Sb06g020520.1 // Sb03g031520.1 // Sb05g023230.1 // Sb09g027690.1 // Sb03g040330.1 // Sb01g049510.1 // Sb10g006410.1 // Sb01g038750.1
GO:0031109	P	microtubule polymerization or depolymerization	6	5065	28	26245	0.48	1	// Sb03g031480.1 // Sb06g030360.1 // Sb01g018110.1 // Sb10g011790.1 // Sb01g009980.1 // Sb06g021970.1
GO:0006289	P	nucleotide-excision repair	18	5065	98	26245	0.62	1	// Sb04g005370.1 // Sb01g005600.1 // Sb06g025740.1 // Sb04g036440.1 // Sb10g009520.1 // Sb08g018130.1 // Sb02g030140.1 // Sb02g024340.3 // Sb04g038190.1 // Sb09g000940.1 // Sb03g003990.1 // Sb10g008840.1 // Sb06g014590.1 // Sb01g042890.1 // Sb06g022140.1 // Sb07g004320.1 // Sb09g030580.1 // Sb02g041110.1
GO:0006575	P	cellular amino acid derivative metabolic process	142	5065	645	26245	0.084	1	// Sb02g014910.1 // Sb10g024430.1 // Sb09g025690.1 // Sb10g024510.1 // Sb02g025010.1 // Sb06g034170.1 // Sb03g004600.1 // Sb01g017270.1 // Sb06g016990.1 // Sb07g007640.1 // Sb02g005750.1 // Sb07g021330.1 // Sb08g011960.1 // Sb01g027830.1 // Sb01g028230.1 // Sb03g039520.1 // Sb08g010860.1 // Sb04g011550.1 // Sb02g040180.1 // Sb09g030620.1 // Sb01g031410.1 // Sb07g005930.1 // Sb05g020230.1 // Sb08g…
GO:0034284	P	response to monosaccharide stimulus	14	5065	64	26245	0.38	1	// Sb10g005010.1 // Sb04g036320.1 // Sb06g001620.1 // Sb06g030660.1 // Sb03g000710.1 // Sb01g014770.1 // Sb08g015410.1 // Sb03g045420.1 // Sb03g013700.2 // Sb03g034230.1 // Sb09g026080.1 // Sb04g007800.2 // Sb04g000580.1 // Sb10g022500.3
GO:0051783	P	regulation of nuclear division	12	5065	48	26245	0.26	1	// Sb01g047130.1 // Sb07g020280.1 // Sb09g004420.1 // Sb04g003160.1 // Sb01g049010.1 // Sb10g002920.1 // Sb07g004890.2 // Sb01g030580.1 // Sb01g009600.1 // Sb04g028210.1 // Sb06g020680.1 // Sb06g001060.1
GO:0048569	P	post-embryonic organ development	60	5065	308	26245	0.5	1	// Sb10g008230.2 // Sb02g005713.1 // Sb03g046170.1 // Sb10g028780.1 // Sb07g004560.1 // Sb05g007290.1 // Sb06g020750.1 // Sb01g028880.1 // Sb01g024160.1 // Sb10g003810.1 // Sb10g005630.1 // Sb01g030580.1 // Sb01g009600.1 // Sb03g032990.1 // Sb03g009850.1 // Sb01g045010.1 // Sb04g033150.1 // Sb01g047130.1 // Sb08g022960.1 // Sb05g019540.1 // Sb07g024950.1 // Sb06g018350.1 // Sb10g011780.1 // Sb09g…
GO:0015994	P	chlorophyll metabolic process	13	5065	73	26245	0.65	1	// Sb06g002880.1 // Sb06g014590.1 // Sb05g027180.1 // Sb02g005380.1 // Sb02g000720.1 // Sb06g030160.1 // Sb04g031830.1 // Sb09g020370.1 // Sb10g029270.1 // Sb08g018480.1 // Sb02g005410.1 // Sb07g026290.1 // Sb02g035700.1
GO:0015995	P	chlorophyll biosynthetic process	10	5065	52	26245	0.56	1	// Sb06g014590.1 // Sb05g027180.1 // Sb02g005380.1 // Sb09g020370.1 // Sb06g030160.1 // Sb04g031830.1 // Sb10g029270.1 // Sb08g018480.1 // Sb02g005410.1 // Sb02g035700.1
GO:0009863	P	salicylic acid mediated signaling pathway	26	5065	96	26245	0.081	1	// Sb03g034880.1 // Sb09g028500.1 // Sb02g003700.1 // Sb08g001330.1 // Sb08g005080.1 // Sb06g032920.1 // Sb09g006180.1 // Sb01g030680.1 // Sb01g012450.1 // Sb06g033570.1 // Sb01g038010.1 // Sb05g001840.1 // Sb09g006140.1 // Sb01g037050.4 // Sb04g025290.1 // Sb01g005900.1 // Sb03g035720.1 // Sb03g034680.1 // Sb01g042350.1 // Sb01g008840.1 // Sb03g028240.1 // Sb06g030100.1 // Sb01g019720.1 // Sb01g…
GO:0009862	P	systemic acquired resistance, salicylic acid mediated signaling pathway	11	5065	49	26245	0.38	1	// Sb06g030100.1 // Sb03g035720.1 // Sb08g005080.1 // Sb01g013820.1 // Sb01g037050.4 // Sb08g021100.1 // Sb01g042350.1 // Sb01g030680.1 // Sb01g012450.1 // Sb04g025290.1 // Sb01g038010.1
GO:0009860	P	pollen tube growth	7	5065	71	26245	0.98	1	// Sb04g028280.1 // Sb01g032420.1 // Sb07g005930.1 // Sb10g005970.1 // Sb06g028440.1 // Sb04g001690.1 // Sb01g022290.1
GO:0006112	P	energy reserve metabolic process	12	5065	48	26245	0.26	1	// Sb06g031050.1 // Sb04g001320.1 // Sb10g027110.1 // Sb10g004490.1 // Sb04g019560.1 // Sb03g026410.1 // Sb09g004260.1 // Sb07g012320.2 // Sb06g011820.1 // Sb08g001480.1 // Sb02g032250.1 // Sb01g039930.1
GO:0007626	P	locomotory behavior	16	5065	68	26245	0.28	1	// Sb09g026970.1 // Sb06g024310.1 // Sb01g018110.1 // Sb01g001060.1 // Sb05g023230.1 // Sb07g000840.1 // Sb03g030840.1 // Sb03g013830.1 // Sb07g005930.1 // Sb02g021080.1 // Sb06g028440.1 // Sb03g009170.1 // Sb01g042020.1 // Sb03g047310.1 // Sb01g020010.1 // Sb09g001670.1
GO:0048707	P	instar larval or pupal morphogenesis	13	5065	49	26245	0.19	1	// Sb03g010440.1 // Sb03g009850.1 // Sb01g010860.1 // Sb01g047130.1 // Sb07g004560.1 // Sb03g028150.1 // Sb02g037930.1 // Sb10g023300.1 // Sb10g011780.1 // Sb02g002540.1 // Sb09g026780.1 // Sb04g025940.1 // Sb04g018740.1
GO:0007623	P	circadian rhythm	20	5065	108	26245	0.6	1	// Sb05g025110.1 // Sb08g001140.1 // Sb10g028780.1 // Sb02g004930.1 // Sb02g033960.1 // Sb03g003650.1 // Sb02g037070.1 // Sb07g000400.2 // Sb02g037670.1 // Sb04g003480.1 // Sb04g038320.1 // Sb01g028740.1 // Sb06g022560.1 // Sb06g022560.2 // Sb01g002150.2 // Sb01g037340.1 // Sb06g024080.2 // Sb01g012300.2 // Sb06g032600.1 // Sb08g015580.1
GO:0006629	P	lipid metabolic process	272	5065	1351	26245	0.27	1	// Sb03g029570.1 // Sb01g033360.2 // Sb01g000600.1 // Sb01g033050.1 // Sb07g022500.1 // Sb10g023190.1 // Sb10g001960.2 // Sb03g007010.1 // Sb02g037870.1 // Sb08g002800.1 // Sb06g003040.1 // Sb04g007290.1 // Sb09g029960.1 // Sb03g042440.1 // Sb03g009170.1 // Sb03g037040.1 // Sb02g005410.1 // Sb09g006590.1 // Sb01g023210.1 // Sb02g035700.1 // Sb01g049310.1 // Sb08g022310.1 // Sb04g008710.1 // Sb02g…
GO:0006625	P	protein targeting to peroxisome	6	5065	23	26245	0.32	1	// Sb09g007410.1 // Sb04g008710.1 // Sb02g003110.2 // Sb04g032760.1 // Sb09g000250.2 // Sb04g026910.2
GO:0048709	P	oligodendrocyte differentiation	5	5065	13	26245	0.15	1	// Sb04g007470.1 // Sb01g014770.1 // Sb08g015410.1 // Sb06g015420.1 // Sb10g022820.1
GO:0052018	P	modulation by symbiont of RNA levels in host	6	5065	37	26245	0.72	1	// Sb06g025560.1 // Sb01g046430.1 // Sb09g030910.1 // Sb04g038420.1 // Sb08g006220.1 // Sb09g000530.1
GO:0009261	P	ribonucleotide catabolic process	5	5065	16	26245	0.24	1	// Sb08g018480.1 // Sb03g012420.2 // Sb09g027790.1 // Sb05g027180.1 // Sb07g005700.1
GO:0009262	P	deoxyribonucleotide metabolic process	6	5065	17	26245	0.16	1	// Sb10g009290.1 // Sb10g004780.1 // Sb05g016730.1 // Sb01g012360.1 // Sb03g041350.1 // Sb06g021460.1
GO:0042439	P	ethanolamine and derivative metabolic process	9	5065	40	26245	0.4	1	// Sb03g031940.1 // Sb05g027210.1 // Sb03g004390.2 // Sb10g023630.1 // Sb04g002750.1 // Sb04g004880.1 // Sb02g025680.1 // Sb01g027830.1 // Sb03g031950.1
GO:0009267	P	cellular response to starvation	27	5065	111	26245	0.17	1	// Sb01g000600.1 // Sb04g026930.1 // Sb03g007490.1 // Sb10g009590.1 // Sb02g040170.1 // Sb03g033120.1 // Sb04g001320.1 // Sb07g021330.1 // Sb10g030840.1 // Sb01g017770.1 // Sb07g005440.1 // Sb01g007380.1 // Sb02g025070.1 // Sb02g005080.1 // Sb01g005280.1 // Sb10g028050.1 // Sb06g029030.2 // Sb02g040180.1 // Sb01g038460.1 // Sb08g016690.2 // Sb04g036240.1 // Sb02g032250.1 // Sb02g034500.1 // Sb09g…
GO:0042435	P	indole derivative biosynthetic process	15	5065	58	26245	0.19	1	// Sb01g005150.1 // Sb02g003530.1 // Sb08g000600.1 // Sb04g026930.1 // Sb07g007490.1 // Sb01g040180.1 // Sb10g024680.1 // Sb01g048790.1 // Sb09g002470.1 // Sb06g019160.1 // Sb07g002770.1 // Sb04g005480.1 // Sb03g035460.1 // Sb05g021610.1 // Sb01g005140.1
GO:0009268	P	response to pH	8	5065	19	26245	0.058	1	// Sb06g022060.1 // Sb03g041170.2 // Sb04g005040.1 // Sb02g042910.1 // Sb07g023540.1 // Sb04g023670.1 // Sb10g026250.1 // Sb10g026440.1
GO:0042430	P	indole and derivative metabolic process	15	5065	64	26245	0.29	1	// Sb01g005150.1 // Sb02g003530.1 // Sb08g000600.1 // Sb04g026930.1 // Sb07g007490.1 // Sb01g040180.1 // Sb10g024680.1 // Sb01g048790.1 // Sb09g002470.1 // Sb06g019160.1 // Sb07g002770.1 // Sb04g005480.1 // Sb03g035460.1 // Sb05g021610.1 // Sb01g005140.1
GO:0019856	P	pyrimidine base biosynthetic process	8	5065	24	26245	0.13	1	// Sb03g045940.1 // Sb06g032850.1 // Sb04g025750.1 // Sb03g029790.2 // Sb08g017830.1 // Sb03g045930.1 // Sb04g028610.1 // Sb03g027960.1
GO:0048367	P	shoot development	110	5065	519	26245	0.2	1	// Sb06g017240.1 // Sb09g004420.1 // Sb10g003790.1 // Sb01g013730.1 // Sb04g038420.1 // Sb02g043840.1 // Sb10g027220.1 // Sb08g017750.1 // Sb01g013710.1 // Sb01g047750.1 // Sb09g000530.1 // Sb07g027490.1 // Sb05g002890.1 // Sb01g014200.1 // Sb03g006590.1 // Sb01g049280.1 // Sb03g032630.1 // Sb04g029510.1 // Sb07g028270.1 // Sb04g003440.1 // Sb07g003610.1 // Sb03g031860.1 // Sb01g041330.1 // Sb02g…
GO:0048366	P	leaf development	78	5065	350	26245	0.14	1	// Sb01g009330.1 // Sb10g007470.1 // Sb01g044710.1 // Sb04g038300.1 // Sb02g043680.1 // Sb03g034880.1 // Sb03g028350.1 // Sb10g029130.1 // Sb09g004420.1 // Sb07g020300.1 // Sb07g001670.1 // Sb02g037560.1 // Sb02g039570.1 // Sb06g025560.1 // Sb02g033130.4 // Sb01g009600.1 // Sb09g027960.1 // Sb10g008870.1 // Sb01g013730.1 // Sb07g027080.1 // Sb07g004970.1 // Sb02g028020.1 // Sb02g043840.1 // Sb04g…
GO:0048813	P	dendrite morphogenesis	15	5065	45	26245	0.052	1	// Sb07g014940.1 // Sb0010s021250.1 // Sb07g004560.1 // Sb03g014780.1 // Sb06g015420.1 // Sb03g009760.1 // Sb10g005630.1 // Sb09g027820.1 // Sb0111s002010.1 // Sb03g013550.1 // Sb01g013730.1 // Sb01g049880.1 // Sb10g008840.1 // Sb02g041010.1 // Sb10g022820.1
GO:0006022	P	aminoglycan metabolic process	16	5065	61	26245	0.17	1	// Sb02g037280.1 // Sb03g040600.1 // Sb09g019660.1 // Sb07g027310.1 // Sb03g001710.1 // Sb09g001210.1 // Sb07g006040.1 // Sb06g021250.1 // Sb01g043150.1 // Sb01g007580.3 // Sb02g028770.1 // Sb03g030100.1 // Sb3219s002010.1 // Sb02g009380.1 // Sb09g026940.1 // Sb09g001670.1
GO:0006023	P	aminoglycan biosynthetic process	5	5065	17	26245	0.28	1	// Sb01g043150.1 // Sb01g007580.3 // Sb07g006040.1 // Sb03g001710.1 // Sb09g026940.1
GO:0006020	P	inositol metabolic process	5	5065	21	26245	0.41	1	// Sb10g022160.2 // Sb04g017450.1 // Sb01g028980.1 // Sb01g044290.1 // Sb01g015510.1
GO:0006026	P	aminoglycan catabolic process	10	5065	39	26245	0.26	1	// Sb02g037280.1 // Sb03g040600.1 // Sb09g019660.1 // Sb07g027310.1 // Sb06g021250.1 // Sb09g001210.1 // Sb02g028770.1 // Sb03g030100.1 // Sb3219s002010.1 // Sb02g009380.1
GO:0048638	P	regulation of developmental growth	8	5065	68	26245	0.94	1	// Sb08g021350.1 // Sb08g000760.1 // Sb10g008290.1 // Sb10g030240.1 // Sb10g030270.1 // Sb01g013710.1 // Sb03g006050.1 // Sb02g033130.4
GO:0051129	P	negative regulation of cellular component organization	17	5065	66	26245	0.18	1	// Sb04g004060.1 // Sb0010s021250.1 // Sb06g030360.1 // Sb07g004890.2 // Sb01g018110.1 // Sb06g018910.1 // Sb10g002920.1 // Sb03g045970.1 // Sb03g009760.1 // Sb06g018020.1 // Sb04g023870.1 // Sb03g009170.1 // Sb03g013550.1 // Sb06g020680.1 // Sb06g021970.1 // Sb07g018020.1 // Sb0111s002010.1
GO:0014070	P	response to organic cyclic substance	9	5065	25	26245	0.087	1	// Sb08g001010.1 // Sb09g026970.1 // Sb04g030050.1 // Sb10g009790.2 // Sb10g012990.1 // Sb03g010550.1 // Sb01g001840.1 // Sb02g022390.1 // Sb04g000580.1
GO:0042723	P	thiamin and derivative metabolic process	7	5065	30	26245	0.39	1	// Sb10g020910.1 // Sb02g005380.1 // Sb01g045920.2 // Sb03g009890.1 // Sb02g042560.1 // Sb01g029420.1 // Sb02g005410.1
GO:0009396	P	folic acid and derivative biosynthetic process	8	5065	24	26245	0.13	1	// Sb09g003920.1 // Sb02g026140.1 // Sb01g017810.1 // Sb02g037480.1 // Sb06g031800.1 // Sb05g016730.1 // Sb04g010240.1 // Sb03g000450.1
GO:0000288	P	nuclear-transcribed mRNA catabolic process, deadenylation-dependent decay	8	5065	25	26245	0.15	1	// Sb10g007620.1 // Sb06g021850.1 // Sb06g017930.1 // Sb04g033130.1 // Sb02g017910.1 // Sb01g017770.1 // Sb03g003990.1 // Sb06g019180.1
GO:0000289	P	nuclear-transcribed mRNA poly(A) tail shortening	5	5065	16	26245	0.24	1	// Sb02g017910.1 // Sb06g021850.1 // Sb10g007620.1 // Sb03g003990.1 // Sb06g019180.1
GO:0030703	P	eggshell formation	6	5065	19	26245	0.21	1	// Sb04g036440.1 // Sb01g043590.1 // Sb08g018670.1 // Sb01g046430.1 // Sb01g013730.1 // Sb09g016470.1
GO:0030707	P	ovarian follicle cell development	6	5065	29	26245	0.51	1	// Sb04g036440.1 // Sb01g043590.1 // Sb08g018670.1 // Sb01g046430.1 // Sb01g013730.1 // Sb09g016470.1
GO:0008284	P	positive regulation of cell proliferation	15	5065	54	26245	0.14	1	// Sb07g002300.1 // Sb07g004560.1 // Sb02g033540.1 // Sb02g030140.1 // Sb01g000910.1 // Sb07g025410.1 // Sb04g001920.1 // Sb01g009600.1 // Sb07g027490.1 // Sb02g007630.1 // Sb04g029465.1 // Sb02g037780.1 // Sb07g004320.1 // Sb09g005900.1 // Sb03g012920.1
GO:0006974	P	response to DNA damage stimulus	64	5065	402	26245	0.94	1	// Sb02g037530.1 // Sb04g030370.1 // Sb06g025740.1 // Sb01g046840.1 // Sb08g018130.1 // Sb03g024040.1 // Sb04g024660.1 // Sb04g038190.1 // Sb09g000940.1 // Sb10g009290.1 // Sb04g025800.1 // Sb03g003990.1 // Sb10g008840.1 // Sb01g013730.1 // Sb02g037860.1 // Sb07g004320.1 // Sb06g021460.1 // Sb02g001920.1 // Sb01g005920.1 // Sb04g036440.1 // Sb03g039200.1 // Sb07g028890.1 // Sb04g023090.1 // Sb01g…
GO:0007409	P	axonogenesis	21	5065	72	26245	0.066	1	// Sb04g000390.1 // Sb01g014140.1 // Sb06g024310.1 // Sb06g031140.1 // Sb07g004560.1 // Sb02g010100.2 // Sb02g043080.1 // Sb01g027590.1 // Sb02g002640.1 // Sb01g006320.1 // Sb03g030840.1 // Sb03g013830.1 // Sb10g030410.1 // Sb02g021080.1 // Sb01g041060.1 // Sb01g036910.1 // Sb09g022490.1 // Sb07g018020.1 // Sb01g036250.1 // Sb01g050330.1 // Sb02g037120.1
GO:0009648	P	photoperiodism	14	5065	59	26245	0.29	1	// Sb05g025110.1 // Sb03g006930.1 // Sb09g028530.1 // Sb03g003650.1 // Sb09g007360.1 // Sb05g002460.1 // Sb09g018860.1 // Sb0010s003120.1 // Sb01g028740.1 // Sb04g003020.1 // Sb02g043140.1 // Sb06g024080.2 // Sb01g049880.1 // Sb02g033960.1
GO:0009646	P	response to absence of light	9	5065	23	26245	0.062	1	// Sb02g036870.1 // Sb09g007360.1 // Sb07g006120.1 // Sb03g006930.1 // Sb01g038460.1 // Sb05g002460.1 // Sb09g018860.1 // Sb10g009590.1 // Sb02g043140.1
GO:0009132	P	nucleoside diphosphate metabolic process	5	5065	14	26245	0.18	1	// Sb04g034900.1 // Sb03g029120.1 // Sb08g008400.1 // Sb06g021460.1 // Sb10g009290.1
GO:0009640	P	photomorphogenesis	30	5065	130	26245	0.22	1	// Sb10g024430.1 // Sb09g020320.1 // Sb03g034150.1 // Sb06g016660.1 // Sb02g030690.1 // Sb07g028380.1 // Sb09g030050.1 // Sb03g011260.1 // Sb03g006280.1 // Sb04g006090.1 // Sb07g002000.1 // Sb02g033680.2 // Sb08g016560.1 // Sb09g020850.1 // Sb09g030580.1 // Sb06g031140.1 // Sb06g030350.1 // Sb04g025660.1 // Sb02g035680.1 // Sb03g033290.1 // Sb01g005920.1 // Sb01g043970.1 // Sb03g028240.1 // Sb03g…
GO:0009877	P	nodulation	8	5065	27	26245	0.19	1	// Sb10g002820.1 // Sb04g008090.1 // Sb01g033060.1 // Sb10g002890.1 // Sb03g040810.2 // Sb10g006330.3 // Sb01g035890.1 // Sb10g002900.1
GO:0018108	P	peptidyl-tyrosine phosphorylation	6	5065	20	26245	0.24	1	// Sb10g001960.2 // Sb10g001960.3 // Sb10g022710.1 // Sb03g006050.1 // Sb10g023610.1 // Sb03g039230.2
GO:0022406	P	membrane docking	5	5065	39	26245	0.86	1	// Sb03g013830.1 // Sb04g038560.1 // Sb03g044110.1 // Sb09g023210.1 // Sb06g033600.1
GO:0045449	P	regulation of transcription	508	5065	2738	26245	0.81	1	// Sb02g036430.1 // Sb04g025750.1 // Sb08g005080.1 // Sb06g014420.1 // Sb10g027220.1 // Sb06g024540.1 // Sb10g006260.1 // Sb05g019540.1 // Sb09g023630.1 // Sb02g006780.1 // Sb04g001820.1 // Sb08g004910.1 // Sb04g005620.1 // Sb09g000820.1 // Sb09g020380.1 // Sb06g020520.1 // Sb01g010660.1 // Sb03g030910.1 // Sb03g032630.1 // Sb04g008790.1 // Sb02g042540.1 // Sb05g026820.1 // Sb01g011530.1 // Sb03g…
GO:0051302	P	regulation of cell division	6	5065	58	26245	0.96	1	// Sb10g007470.1 // Sb02g039570.1 // Sb01g008820.1 // Sb01g044760.1 // Sb01g044710.1 // Sb03g006050.1
GO:0009736	P	cytokinin mediated signaling pathway	8	5065	47	26245	0.68	1	// Sb04g005580.1 // Sb03g043080.1 // Sb04g038320.1 // Sb07g024310.1 // Sb02g011910.1 // Sb08g001140.1 // Sb06g032600.1 // Sb02g030560.1
GO:0009735	P	response to cytokinin stimulus	35	5065	156	26245	0.24	1	// Sb09g028500.1 // Sb07g027310.1 // Sb03g043080.1 // Sb04g038320.1 // Sb01g002270.1 // Sb08g001140.1 // Sb03g011860.1 // Sb06g003090.1 // Sb04g019590.1 // Sb06g032600.1 // Sb03g012890.1 // Sb01g015160.1 // Sb07g024310.1 // Sb06g018860.1 // Sb03g007120.1 // Sb06g014210.2 // Sb06g014210.1 // Sb01g003670.1 // Sb07g006120.1 // Sb06g030350.1 // Sb09g020340.1 // Sb10g002750.1 // Sb03g013700.2 // Sb07g…
GO:0009734	P	auxin mediated signaling pathway	32	5065	122	26245	0.077	1	// Sb10g028780.1 // Sb01g008480.1 // Sb10g029130.1 // Sb03g003940.1 // Sb04g003480.1 // Sb04g001690.1 // Sb09g023800.1 // Sb03g011860.1 // Sb10g027220.1 // Sb09g030050.1 // Sb09g021550.1 // Sb08g016760.1 // Sb10g001900.1 // Sb02g033230.1 // Sb06g018860.1 // Sb07g023970.1 // Sb08g020580.1 // Sb06g030350.1 // Sb03g041010.1 // Sb07g027080.1 // Sb10g002750.1 // Sb08g001330.1 // Sb01g015240.2 // Sb09g…
GO:0009739	P	response to gibberellin stimulus	57	5065	276	26245	0.34	1	// Sb10g024430.1 // Sb03g046170.1 // Sb09g022060.1 // Sb09g020080.1 // Sb07g024890.1 // Sb03g006930.1 // Sb03g009910.1 // Sb09g020320.1 // Sb10g005630.1 // Sb09g018860.1 // Sb06g022660.1 // Sb04g009050.1 // Sb09g001590.1 // Sb05g005230.1 // Sb03g004600.1 // Sb09g027800.1 // Sb05g027370.1 // Sb04g030040.1 // Sb07g004070.1 // Sb06g026480.1 // Sb09g007360.1 // Sb02g031190.1 // Sb01g012460.1 // Sb04g…
GO:0009314	P	response to radiation	190	5065	988	26245	0.53	1	// Sb03g040880.1 // Sb10g024430.1 // Sb03g003650.1 // Sb01g009930.1 // Sb09g022450.1 // Sb03g009170.1 // Sb09g000750.1 // Sb04g038420.1 // Sb01g020010.1 // Sb03g004600.1 // Sb09g024180.1 // Sb01g002170.1 // Sb02g036870.1 // Sb09g030050.1 // Sb10g008580.1 // Sb04g033510.1 // Sb02g000720.1 // Sb06g025380.1 // Sb06g032600.1 // Sb02g033680.2 // Sb09g028400.1 // Sb04g005620.1 // Sb09g000530.1 // Sb06g…
GO:0019566	P	arabinose metabolic process	5	5065	14	26245	0.18	1	// Sb02g002660.1 // Sb05g001900.2 // Sb08g001540.1 // Sb06g028720.2 // Sb01g037860.1
GO:0009636	P	response to toxin	14	5065	105	26245	0.93	1	// Sb04g020680.1 // Sb03g037550.1 // Sb06g001610.1 // Sb08g000600.1 // Sb02g009510.1 // Sb04g026930.1 // Sb01g038505.1 // Sb09g024960.1 // Sb10g002230.1 // Sb01g004860.1 // Sb05g021610.1 // Sb02g004850.1 // Sb06g030600.1 // Sb10g023620.1
GO:0019740	P	nitrogen utilization	5	5065	32	26245	0.74	1	// Sb03g008760.1 // Sb01g010660.1 // Sb09g002690.1 // Sb08g016170.2 // Sb08g016160.2
GO:0019747	P	regulation of isoprenoid metabolic process	5	5065	9	26245	0.062	1	// Sb03g034680.1 // Sb06g015240.1 // Sb08g001880.1 // Sb09g030620.1 // Sb01g003880.1
GO:0019219	P	regulation of nucleobase, nucleoside, nucleotide and nucleic acid metabolic process	553	5065	2930	26245	0.7	1	// Sb02g036430.1 // Sb01g014940.1 // Sb04g025750.1 // Sb08g005080.1 // Sb06g014420.1 // Sb10g027220.1 // Sb06g024540.1 // Sb10g006260.1 // Sb05g019540.1 // Sb05g012740.1 // Sb02g006780.1 // Sb04g001820.1 // Sb08g004910.1 // Sb04g005620.1 // Sb09g000820.1 // Sb09g020380.1 // Sb06g020520.1 // Sb01g010660.1 // Sb03g030910.1 // Sb03g032630.1 // Sb04g008790.1 // Sb02g042540.1 // Sb02g041110.1 // Sb05g…
GO:0019748	P	secondary metabolic process	156	5065	826	26245	0.61	1	// Sb03g034190.1 // Sb02g014910.1 // Sb10g024430.1 // Sb04g026930.1 // Sb02g000690.1 // Sb03g008050.1 // Sb10g024510.1 // Sb04g023180.1 // Sb02g005410.1 // Sb02g025010.1 // Sb05g020230.1 // Sb03g004600.1 // Sb01g017270.1 // Sb08g007310.1 // Sb07g007640.1 // Sb01g041930.1 // Sb01g005650.1 // Sb07g021330.1 // Sb02g037510.1 // Sb08g011960.1 // Sb01g028230.1 // Sb03g039520.1 // Sb03g038960.3 // Sb09g…
GO:0044003	P	modification by symbiont of host morphology or physiology	6	5065	39	26245	0.76	1	// Sb06g025560.1 // Sb01g046430.1 // Sb09g030910.1 // Sb04g038420.1 // Sb08g006220.1 // Sb09g000530.1
GO:0051273	P	beta-glucan metabolic process	6	5065	18	26245	0.18	1	// Sb04g001320.1 // Sb03g034880.1 // Sb10g030970.1 // Sb02g029780.1 // Sb02g032250.1 // Sb04g038510.1
GO:0051270	P	regulation of cellular component movement	5	5065	17	26245	0.28	1	// Sb02g033540.1 // Sb10g006410.1 // Sb01g032280.2 // Sb07g025000.1 // Sb02g000980.1
GO:0040015	P	negative regulation of multicellular organism growth	7	5065	16	26245	0.066	1	// Sb01g048520.1 // Sb02g006330.1 // Sb09g025920.1 // Sb04g007560.1 // Sb06g032800.1 // Sb04g029465.1 // Sb06g034250.2
GO:0051274	P	beta-glucan biosynthetic process	6	5065	18	26245	0.18	1	// Sb04g001320.1 // Sb03g034880.1 // Sb10g030970.1 // Sb02g029780.1 // Sb02g032250.1 // Sb04g038510.1
GO:0043449	P	cellular alkene metabolic process	5	5065	25	26245	0.55	1	// Sb01g003380.1 // Sb03g013170.2 // Sb05g022780.1 // Sb09g002840.1 // Sb03g026000.1
GO:0007163	P	establishment or maintenance of cell polarity	8	5065	41	26245	0.55	1	// Sb04g038300.1 // Sb09g019760.1 // Sb04g003160.1 // Sb01g009760.1 // Sb08g016180.1 // Sb04g011200.1 // Sb01g019930.1 // Sb04g018740.1
GO:0007165	P	signal transduction	459	5065	2211	26245	0.073	1	// Sb08g016180.1 // Sb09g029950.1 // Sb08g005080.1 // Sb06g014420.1 // Sb02g003030.1 // Sb02g033960.1 // Sb10g027220.1 // Sb03g038870.1 // Sb01g048570.1 // Sb05g019540.1 // Sb01g028750.1 // Sb03g030020.1 // Sb09g028400.1 // Sb04g005450.1 // Sb07g021610.1 // Sb03g047270.1 // Sb07g002150.1 // Sb06g020520.1 // Sb01g010660.1 // Sb10g021750.1 // Sb01g008840.1 // Sb04g008790.1 // Sb02g042540.1 // Sb03g…
GO:0007166	P	cell surface receptor linked signaling pathway	87	5065	488	26245	0.77	1	// Sb09g022770.2 // Sb08g022780.1 // Sb10g001960.2 // Sb10g001960.3 // Sb10g003810.1 // Sb03g046520.1 // Sb02g022770.1 // Sb02g033960.1 // Sb03g039200.1 // Sb01g041930.1 // Sb09g030630.1 // Sb09g027690.1 // Sb02g029780.1 // Sb10g022910.1 // Sb04g005450.1 // Sb04g008110.1 // Sb02g043090.1 // Sb02g042540.1 // Sb03g040330.1 // Sb07g001680.1 // Sb01g018290.1 // Sb01g036290.2 // Sb06g015420.1 // Sb01g…
GO:0007167	P	enzyme linked receptor protein signaling pathway	39	5065	297	26245	0.99	1	// Sb10g005850.1 // Sb08g022780.1 // Sb06g020750.1 // Sb01g036290.2 // Sb01g024160.1 // Sb01g040010.1 // Sb03g037960.1 // Sb01g043150.1 // Sb07g027840.1 // Sb01g036470.1 // Sb01g045010.1 // Sb01g027530.1 // Sb01g041930.1 // Sb10g030270.1 // Sb02g029780.1 // Sb01g042480.1 // Sb09g023780.1 // Sb03g032990.1 // Sb02g039370.1 // Sb09g030730.2 // Sb01g005560.1 // Sb09g026940.1 // Sb10g022910.1 // Sb04g…
GO:0007169	P	transmembrane receptor protein tyrosine kinase signaling pathway	36	5065	286	26245	1	1	// Sb10g005850.1 // Sb08g022780.1 // Sb06g020750.1 // Sb01g036290.2 // Sb01g024160.1 // Sb01g040010.1 // Sb03g037960.1 // Sb01g043150.1 // Sb07g027840.1 // Sb01g036470.1 // Sb01g045010.1 // Sb01g027530.1 // Sb01g041930.1 // Sb01g042480.1 // Sb09g023780.1 // Sb03g032990.1 // Sb02g039370.1 // Sb09g030730.2 // Sb01g005560.1 // Sb10g022910.1 // Sb04g008110.1 // Sb02g043090.1 // Sb10g030270.1 // Sb05g…
GO:0045664	P	regulation of neuron differentiation	6	5065	30	26245	0.54	1	// Sb0010s021250.1 // Sb03g009760.1 // Sb01g019790.1 // Sb03g013550.1 // Sb07g018020.1 // Sb0111s002010.1
GO:0042326	P	negative regulation of phosphorylation	6	5065	16	26245	0.13	1	// Sb06g031895.1 // Sb10g001960.2 // Sb10g001960.3 // Sb10g022710.1 // Sb03g006050.1 // Sb10g023610.1
GO:0034285	P	response to disaccharide stimulus	18	5065	80	26245	0.32	1	// Sb03g037940.1 // Sb09g002510.1 // Sb09g002690.1 // Sb02g033940.1 // Sb02g006680.1 // Sb04g033870.1 // Sb10g029870.1 // Sb01g003710.1 // Sb07g002220.1 // Sb07g002220.4 // Sb03g041920.1 // Sb03g041920.2 // Sb08g001480.1 // Sb01g041330.1 // Sb07g002220.3 // Sb07g015450.1 // Sb04g002700.1 // Sb04g025120.1
GO:0046530	P	photoreceptor cell differentiation	8	5065	37	26245	0.45	1	// Sb01g046840.1 // Sb01g020910.1 // Sb06g019230.1 // Sb03g030840.1 // Sb02g021080.1 // Sb01g043970.1 // Sb04g018740.1 // Sb06g031140.1
GO:0016568	P	chromatin modification	64	5065	281	26245	0.13	1	// Sb02g037530.1 // Sb10g007470.1 // Sb05g002730.1 // Sb01g000720.1 // Sb10g002950.1 // Sb06g018910.1 // Sb01g044760.1 // Sb09g026730.1 // Sb02g039570.1 // Sb10g005630.1 // Sb03g030840.1 // Sb09g030910.1 // Sb02g022770.1 // Sb01g013730.1 // Sb02g039750.1 // Sb02g041010.1 // Sb01g043410.1 // Sb02g022640.1 // Sb03g039200.1 // Sb03g039720.1 // Sb06g028430.1 // Sb01g044710.1 // Sb02g031330.1 // Sb10g…
GO:0016569	P	covalent chromatin modification	43	5065	173	26245	0.083	1	// Sb02g037530.1 // Sb10g007470.1 // Sb01g000720.1 // Sb10g002950.1 // Sb06g018910.1 // Sb01g044760.1 // Sb02g039570.1 // Sb03g030840.1 // Sb09g030910.1 // Sb02g022770.1 // Sb01g013730.1 // Sb01g043410.1 // Sb02g022640.1 // Sb04g007470.1 // Sb06g028430.1 // Sb01g044710.1 // Sb04g023870.1 // Sb06g018020.1 // Sb02g019460.1 // Sb02g021080.1 // Sb06g020610.1 // Sb07g018230.1 // Sb04g011200.1 // Sb10g…
GO:0006297	P	nucleotide-excision repair, DNA gap filling	7	5065	31	26245	0.42	1	// Sb01g005600.1 // Sb06g025740.1 // Sb04g036440.1 // Sb02g030140.1 // Sb04g038190.1 // Sb01g042890.1 // Sb07g004320.1
GO:0030448	P	hyphal growth	7	5065	17	26245	0.08	1	// Sb01g037280.1 // Sb06g031895.1 // Sb03g007010.1 // Sb10g026680.1 // Sb03g031760.1 // Sb04g037920.1 // Sb06g001060.1
GO:0046246	P	terpene biosynthetic process	6	5065	39	26245	0.76	1	// Sb01g005650.1 // Sb06g015240.1 // Sb08g001880.1 // Sb09g030620.1 // Sb03g034680.1 // Sb01g003880.1
GO:0006298	P	mismatch repair	5	5065	34	26245	0.78	1	// Sb10g006500.1 // Sb01g005600.1 // Sb06g025740.1 // Sb04g036440.1 // Sb03g009890.1
GO:0050826	P	response to freezing	8	5065	29	26245	0.24	1	// Sb03g038800.1 // Sb01g003510.1 // Sb01g003520.1 // Sb01g038450.1 // Sb10g030470.1 // Sb08g000470.1 // Sb09g017080.1 // Sb05g000570.1
GO:0006564	P	L-serine biosynthetic process	5	5065	9	26245	0.062	1	// Sb01g046580.1 // Sb03g013290.1 // Sb06g030920.1 // Sb07g021980.1 // Sb09g004610.1
GO:0006568	P	tryptophan metabolic process	10	5065	41	26245	0.31	1	// Sb01g005150.1 // Sb07g007490.1 // Sb01g040180.1 // Sb10g024680.1 // Sb01g048790.1 // Sb06g019160.1 // Sb07g002770.1 // Sb04g005480.1 // Sb03g035460.1 // Sb01g005140.1
GO:0032880	P	regulation of protein localization	7	5065	19	26245	0.11	1	// Sb10g026400.1 // Sb07g025090.1 // Sb03g002380.1 // Sb01g047180.1 // Sb02g005790.1 // Sb01g050330.1 // Sb04g008580.1
GO:0007186	P	G-protein coupled receptor protein signaling pathway	13	5065	91	26245	0.88	1	// Sb08g005050.1 // Sb07g008560.1 // Sb01g018290.1 // Sb07g001680.1 // Sb03g031520.1 // Sb09g030630.1 // Sb07g004970.1 // Sb03g040410.1 // Sb07g021070.1 // Sb09g022770.2 // Sb03g045930.1 // Sb09g027690.1 // Sb02g040700.1
GO:0050793	P	regulation of developmental process	139	5065	917	26245	1	1	// Sb06g017490.1 // Sb02g036430.1 // Sb04g038300.1 // Sb01g046840.1 // Sb03g003650.1 // Sb10g001960.2 // Sb10g001960.3 // Sb10g003790.1 // Sb10g024430.1 // Sb04g002400.1 // Sb03g009760.1 // Sb02g010100.2 // Sb10g001560.1 // Sb03g009170.1 // Sb01g013730.1 // Sb04g031190.1 // Sb02g043840.1 // Sb03g009850.1 // Sb02g037850.1 // Sb05g019540.1 // Sb01g005650.1 // Sb06g032600.1 // Sb02g029780.1 // Sb02g…
GO:0006586	P	indolalkylamine metabolic process	10	5065	41	26245	0.31	1	// Sb01g005150.1 // Sb07g007490.1 // Sb01g040180.1 // Sb10g024680.1 // Sb01g048790.1 // Sb06g019160.1 // Sb07g002770.1 // Sb04g005480.1 // Sb03g035460.1 // Sb01g005140.1
GO:0035017	P	cuticle pattern formation	7	5065	19	26245	0.11	1	// Sb0010s021250.1 // Sb03g001760.1 // Sb05g000300.1 // Sb02g007513.2 // Sb03g009760.1 // Sb03g013550.1 // Sb0111s002010.1
GO:0046660	P	female sex differentiation	5	5065	23	26245	0.48	1	// Sb04g004880.1 // Sb09g000820.1 // Sb10g026000.1 // Sb01g027830.1 // Sb04g005280.1
GO:0046661	P	male sex differentiation	7	5065	17	26245	0.08	1	// Sb10g031090.1 // Sb04g019590.1 // Sb07g026560.3 // Sb09g022450.1 // Sb02g031670.1 // Sb09g000820.1 // Sb10g007100.1
GO:0042545	P	cell wall modification	20	5065	135	26245	0.89	1	// Sb04g034950.1 // Sb02g025810.1 // Sb06g003250.1 // Sb04g028460.1 // Sb03g000710.1 // Sb06g026480.1 // Sb02g010730.1 // Sb01g048190.1 // Sb02g010720.1 // Sb04g032830.1 // Sb02g027810.1 // Sb09g017920.1 // Sb04g034940.1 // Sb01g013970.1 // Sb03g012820.1 // Sb03g011300.1 // Sb01g023190.1 // Sb01g037870.1 // Sb04g034980.1 // Sb01g022290.1
GO:0042547	P	cell wall modification during multidimensional cell growth	6	5065	61	26245	0.97	1	// Sb03g000710.1 // Sb06g026480.1 // Sb02g010730.1 // Sb04g032830.1 // Sb06g003250.1 // Sb02g010720.1
GO:0009816	P	defense response to bacterium, incompatible interaction	23	5065	78	26245	0.052	1	// Sb01g011040.1 // Sb02g022290.1 // Sb08g001330.1 // Sb09g018500.1 // Sb02g041780.1 // Sb09g030910.1 // Sb01g000700.1 // Sb01g012450.1 // Sb07g025610.1 // Sb01g006060.1 // Sb03g040300.1 // Sb07g019400.1 // Sb07g026510.1 // Sb09g002470.1 // Sb02g022280.1 // Sb03g035720.1 // Sb02g029680.1 // Sb03g028240.1 // Sb02g010610.1 // Sb04g020990.1 // Sb10g010690.1 // Sb03g011020.2 // Sb06g022550.1
GO:0022898	P	regulation of transmembrane transporter activity	5	5065	20	26245	0.38	1	// Sb09g029950.1 // Sb06g026530.1 // Sb01g030450.1 // Sb03g028340.1 // Sb01g048570.1
GO:0009814	P	defense response, incompatible interaction	54	5065	244	26245	0.2	1	// Sb01g011040.1 // Sb02g022290.1 // Sb07g027310.1 // Sb08g001330.1 // Sb08g005080.1 // Sb09g006180.1 // Sb02g041780.1 // Sb03g038360.1 // Sb09g030910.1 // Sb01g042350.1 // Sb01g000700.1 // Sb01g030680.1 // Sb01g012450.1 // Sb06g033570.1 // Sb01g038010.1 // Sb05g001840.1 // Sb09g030050.1 // Sb04g007470.1 // Sb07g025610.1 // Sb01g006060.1 // Sb01g040110.1 // Sb03g040300.1 // Sb01g037050.4 // Sb07g…
GO:0009812	P	flavonoid metabolic process	28	5065	227	26245	0.99	1	// Sb10g024430.1 // Sb09g020320.1 // Sb02g040170.1 // Sb09g002690.1 // Sb10g005170.1 // Sb02g025010.1 // Sb08g016400.1 // Sb08g011960.1 // Sb07g021330.1 // Sb10g005770.1 // Sb07g003720.1 // Sb06g021640.1 // Sb01g028230.1 // Sb07g006120.1 // Sb02g040180.1 // Sb01g049030.1 // Sb01g031410.1 // Sb08g002620.2 // Sb01g003330.1 // Sb02g012620.1 // Sb05g020230.1 // Sb09g024210.1 // Sb04g037540.1 // Sb03g…
GO:0009813	P	flavonoid biosynthetic process	25	5065	200	26245	0.99	1	// Sb02g040170.1 // Sb09g002690.1 // Sb10g005170.1 // Sb02g025010.1 // Sb08g016400.1 // Sb08g011960.1 // Sb07g021330.1 // Sb10g005770.1 // Sb07g003720.1 // Sb06g021640.1 // Sb01g028230.1 // Sb07g006120.1 // Sb02g040180.1 // Sb01g049030.1 // Sb01g031410.1 // Sb08g002620.2 // Sb01g003330.1 // Sb02g012620.1 // Sb05g020230.1 // Sb09g024210.1 // Sb04g037540.1 // Sb04g025760.1 // Sb06g029590.1 // Sb01g…
GO:0033865	P	nucleoside bisphosphate metabolic process	7	5065	35	26245	0.53	1	// Sb07g019110.1 // Sb02g025940.1 // Sb03g012420.2 // Sb07g027480.1 // Sb07g004820.1 // Sb08g018480.1 // Sb05g027180.1
GO:0006105	P	succinate metabolic process	5	5065	14	26245	0.18	1	// Sb02g002570.1 // Sb07g002070.2 // Sb07g002070.1 // Sb06g028440.1 // Sb07g005930.1
GO:0006109	P	regulation of carbohydrate metabolic process	5	5065	24	26245	0.52	1	// Sb01g020460.1 // Sb01g047040.1 // Sb08g001480.1 // Sb09g026450.1 // Sb10g026680.1
GO:0006108	P	malate metabolic process	9	5065	25	26245	0.087	1	// Sb03g029570.1 // Sb03g033250.1 // Sb03g003220.1 // Sb02g033920.1 // Sb08g022770.1 // Sb09g005810.1 // Sb09g029240.1 // Sb01g019280.1 // Sb07g021320.2
GO:0010118	P	stomatal movement	39	5065	189	26245	0.38	1	// Sb05g001215.1 // Sb06g026530.1 // Sb09g003870.1 // Sb10g001960.2 // Sb10g001960.3 // Sb09g029950.1 // Sb08g019700.1 // Sb04g001690.1 // Sb10g023610.1 // Sb04g030690.1 // Sb04g004950.1 // Sb03g004600.1 // Sb09g030050.1 // Sb05g027210.1 // Sb01g048570.1 // Sb03g004390.2 // Sb01g007120.1 // Sb01g003640.3 // Sb01g033570.1 // Sb02g040480.1 // Sb10g023630.1 // Sb04g028280.1 // Sb03g009820.1 // Sb03g…
GO:0010563	P	negative regulation of phosphorus metabolic process	6	5065	22	26245	0.29	1	// Sb06g031895.1 // Sb10g001960.2 // Sb10g001960.3 // Sb10g022710.1 // Sb03g006050.1 // Sb10g023610.1
GO:0006637	P	acyl-CoA metabolic process	5	5065	14	26245	0.18	1	// Sb03g012910.1 // Sb07g004260.1 // Sb06g025070.1 // Sb02g003970.1 // Sb08g005180.1
GO:0070882	P	cellular cell wall organization or biogenesis	79	5065	499	26245	0.96	1	// Sb01g010240.1 // Sb02g025730.1 // Sb09g025790.1 // Sb10g000980.1 // Sb01g015090.1 // Sb09g027960.1 // Sb02g006290.1 // Sb04g034070.1 // Sb02g021780.1 // Sb07g018840.1 // Sb03g044520.1 // Sb07g004110.1 // Sb03g030990.1 // Sb01g032480.1 // Sb03g044510.1 // Sb10g008870.1 // Sb03g039230.2 // Sb06g004290.1 // Sb06g014730.1 // Sb10g007150.1 // Sb01g037860.1 // Sb02g036990.1 // Sb08g017750.1 // Sb10g…
GO:0009251	P	glucan catabolic process	6	5065	49	26245	0.9	1	// Sb01g028700.1 // Sb10g027110.1 // Sb01g035370.1 // Sb02g030990.1 // Sb01g008860.1 // Sb01g047500.1
GO:0009057	P	macromolecule catabolic process	312	5065	1782	26245	0.95	1	// Sb03g034190.1 // Sb03g029570.1 // Sb04g035230.1 // Sb01g046840.1 // Sb03g036440.1 // Sb07g006900.2 // Sb02g009380.1 // Sb07g001140.1 // Sb10g003790.1 // Sb02g029470.1 // Sb06g023430.1 // Sb06g027830.1 // Sb06g014420.1 // Sb05g013830.1 // Sb03g011130.1 // Sb03g033250.1 // Sb04g023180.1 // Sb01g001050.1 // Sb06g013920.1 // Sb06g001120.1 // Sb10g025670.1 // Sb01g027860.2 // Sb05g008760.1 // Sb02g…
GO:0048825	P	cotyledon development	6	5065	43	26245	0.83	1	// Sb07g006120.1 // Sb06g001620.1 // Sb07g027490.1 // Sb02g006780.1 // Sb01g005920.1 // Sb01g003670.1
GO:0048827	P	phyllome development	80	5065	389	26245	0.32	1	// Sb01g009330.1 // Sb10g007470.1 // Sb01g044710.1 // Sb04g038300.1 // Sb02g043680.1 // Sb03g034880.1 // Sb03g028350.1 // Sb10g029130.1 // Sb09g004420.1 // Sb07g020300.1 // Sb07g001670.1 // Sb02g037560.1 // Sb02g039570.1 // Sb06g025560.1 // Sb02g033130.4 // Sb01g009600.1 // Sb09g027960.1 // Sb10g008870.1 // Sb01g013730.1 // Sb07g027080.1 // Sb07g004970.1 // Sb02g028020.1 // Sb02g043840.1 // Sb04g…
GO:0009926	P	auxin polar transport	20	5065	106	26245	0.57	1	// Sb05g020430.1 // Sb10g008290.1 // Sb10g025280.1 // Sb04g005710.1 // Sb06g030350.1 // Sb04g007610.1 // Sb10g001960.2 // Sb10g001960.3 // Sb10g003790.1 // Sb04g025630.1 // Sb04g006090.1 // Sb04g036230.1 // Sb03g031990.1 // Sb06g018860.1 // Sb10g023610.1 // Sb01g042350.1 // Sb03g033290.1 // Sb10g005250.1 // Sb07g019810.1 // Sb03g011860.1
GO:0006749	P	glutathione metabolic process	9	5065	25	26245	0.087	1	// Sb06g022060.1 // Sb06g003070.1 // Sb08g010860.1 // Sb01g036340.1 // Sb09g002470.1 // Sb04g036870.2 // Sb05g025630.1 // Sb04g025100.3 // Sb07g023540.1
GO:0006030	P	chitin metabolic process	12	5065	42	26245	0.15	1	// Sb02g037280.1 // Sb03g040600.1 // Sb09g019660.1 // Sb07g027310.1 // Sb06g021250.1 // Sb09g001210.1 // Sb07g006040.1 // Sb03g001710.1 // Sb02g028770.1 // Sb03g030100.1 // Sb3219s002010.1 // Sb02g009380.1
GO:0006032	P	chitin catabolic process	10	5065	39	26245	0.26	1	// Sb02g037280.1 // Sb03g040600.1 // Sb09g019660.1 // Sb07g027310.1 // Sb06g021250.1 // Sb09g001210.1 // Sb02g028770.1 // Sb03g030100.1 // Sb3219s002010.1 // Sb02g009380.1
GO:0008037	P	cell recognition	6	5065	93	26245	1	1	// Sb03g009850.1 // Sb02g043080.1 // Sb09g007250.1 // Sb09g007250.2 // Sb02g035940.1 // Sb01g036250.1
GO:0048608	P	reproductive structure development	307	5065	1520	26245	0.24	1	// Sb06g017490.1 // Sb01g033360.2 // Sb10g028780.1 // Sb09g004370.1 // Sb08g022780.1 // Sb03g003650.1 // Sb10g023820.1 // Sb10g003810.1 // Sb08g002250.1 // Sb08g005050.1 // Sb10g001560.1 // Sb03g009170.1 // Sb01g001050.1 // Sb01g013730.1 // Sb01g036250.1 // Sb01g049020.1 // Sb03g004600.1 // Sb02g028880.1 // Sb10g027220.1 // Sb02g037270.1 // Sb04g032100.1 // Sb01g012370.1 // Sb06g028650.1 // Sb05g…
GO:0048732	P	gland development	11	5065	46	26245	0.31	1	// Sb03g010440.1 // Sb01g010860.1 // Sb04g014390.1 // Sb01g049010.1 // Sb01g005650.1 // Sb02g037930.1 // Sb09g026780.1 // Sb01g030580.1 // Sb02g035260.1 // Sb02g033540.1 // Sb01g041430.1
GO:0048736	P	appendage development	8	5065	47	26245	0.68	1	// Sb03g009850.1 // Sb07g004560.1 // Sb03g028150.1 // Sb10g023300.1 // Sb10g011780.1 // Sb02g002540.1 // Sb04g025940.1 // Sb04g018740.1
GO:0048737	P	imaginal disc-derived appendage development	8	5065	31	26245	0.29	1	// Sb03g009850.1 // Sb07g004560.1 // Sb03g028150.1 // Sb10g023300.1 // Sb10g011780.1 // Sb02g002540.1 // Sb04g025940.1 // Sb04g018740.1
GO:0043934	P	sporulation	11	5065	39	26245	0.17	1	// Sb08g021890.1 // Sb05g000450.1 // Sb08g016180.1 // Sb09g025790.1 // Sb01g018290.1 // Sb06g021080.1 // Sb02g043940.1 // Sb03g026410.1 // Sb03g009170.1 // Sb07g025570.1 // Sb04g009820.1
GO:0042168	P	heme metabolic process	7	5065	19	26245	0.11	1	// Sb07g028610.1 // Sb06g030160.1 // Sb02g020320.1 // Sb10g023510.1 // Sb02g006970.2 // Sb06g028140.1 // Sb01g045820.1
GO:0010104	P	regulation of ethylene mediated signaling pathway	5	5065	18	26245	0.31	1	// Sb07g006200.1 // Sb07g006195.1 // Sb10g028110.1 // Sb06g001740.1 // Sb04g006870.1
GO:0010105	P	negative regulation of ethylene mediated signaling pathway	5	5065	18	26245	0.31	1	// Sb07g006200.1 // Sb07g006195.1 // Sb10g028110.1 // Sb06g001740.1 // Sb04g006870.1
GO:0010102	P	lateral root morphogenesis	19	5065	68	26245	0.1	1	// Sb08g020580.1 // Sb02g029630.1 // Sb09g007890.1 // Sb06g033600.1 // Sb09g003870.1 // Sb02g029020.1 // Sb01g008480.1 // Sb01g040110.1 // Sb07g026630.1 // Sb04g023870.1 // Sb06g014420.1 // Sb02g027810.1 // Sb03g040150.1 // Sb01g047750.1 // Sb06g018910.1 // Sb01g014130.1 // Sb02g009600.1 // Sb03g030995.1 // Sb09g022040.1
GO:0010103	P	stomatal complex morphogenesis	7	5065	60	26245	0.93	1	// Sb06g017240.1 // Sb07g027490.1 // Sb05g009500.1 // Sb03g036160.1 // Sb01g049280.1 // Sb09g004420.1 // Sb01g023190.1
GO:0000747	P	conjugation with cellular fusion	7	5065	24	26245	0.23	1	// Sb01g003240.1 // Sb08g021890.1 // Sb07g021780.1 // Sb05g002720.1 // Sb01g017770.1 // Sb04g033900.1 // Sb06g019180.1
GO:0000746	P	conjugation	11	5065	35	26245	0.11	1	// Sb01g003240.1 // Sb05g002720.1 // Sb08g021890.1 // Sb07g021780.1 // Sb05g001510.1 // Sb10g003810.1 // Sb01g038750.1 // Sb01g017770.1 // Sb01g030680.1 // Sb04g033900.1 // Sb06g019180.1
GO:0000741	P	karyogamy	9	5065	57	26245	0.76	1	// Sb08g003100.1 // Sb05g014880.1 // Sb01g011960.1 // Sb08g022960.1 // Sb03g041410.1 // Sb06g029530.1 // Sb03g043750.1 // Sb08g019520.1 // Sb02g000560.1
GO:0046654	P	tetrahydrofolate biosynthetic process	5	5065	9	26245	0.062	1	// Sb03g000450.1 // Sb02g026140.1 // Sb06g031800.1 // Sb05g016730.1 // Sb04g010240.1
GO:0022415	P	viral reproductive process	7	5065	26	26245	0.28	1	// Sb01g028500.2 // Sb02g000400.1 // Sb04g030880.1 // Sb01g016550.1 // Sb01g030490.1 // Sb03g002890.1 // Sb10g031310.1
GO:0022414	P	reproductive process	486	5065	2350	26245	0.077	1	// Sb08g016180.1 // Sb03g036440.1 // Sb10g023820.1 // Sb08g018270.1 // Sb02g043840.1 // Sb10g027220.1 // Sb02g037850.1 // Sb05g019540.1 // Sb05g012740.1 // Sb02g006780.1 // Sb01g020520.1 // Sb09g000820.1 // Sb01g006320.1 // Sb01g027830.1 // Sb09g025790.1 // Sb09g030620.1 // Sb01g038240.1 // Sb04g003370.1 // Sb03g034200.1 // Sb01g019790.1 // Sb03g032630.1 // Sb02g030380.1 // Sb04g008790.1 // Sb01g…
GO:0022411	P	cellular component disassembly	28	5065	102	26245	0.065	1	// Sb02g037530.1 // Sb01g011040.1 // Sb03g003990.1 // Sb06g018910.1 // Sb03g045970.1 // Sb04g001690.1 // Sb01g013730.1 // Sb01g010860.1 // Sb02g033940.1 // Sb03g039200.1 // Sb08g004310.1 // Sb03g032430.2 // Sb06g031540.1 // Sb02g037930.1 // Sb04g023870.1 // Sb07g014940.1 // Sb09g027820.1 // Sb06g020610.1 // Sb04g028280.1 // Sb06g020636.1 // Sb01g037170.1 // Sb06g004300.1 // Sb06g031895.1 // Sb02g…
GO:0022413	P	reproductive process in single-celled organism	5	5065	27	26245	0.61	1	// Sb04g023090.1 // Sb08g021890.1 // Sb08g016180.1 // Sb04g009820.1 // Sb09g025790.1
GO:0042552	P	myelination	5	5065	18	26245	0.31	1	// Sb01g014140.1 // Sb09g022490.1 // Sb03g038070.1 // Sb04g029520.1 // Sb09g001670.1
GO:0043624	P	cellular protein complex disassembly	21	5065	83	26245	0.16	1	// Sb02g037530.1 // Sb03g045970.1 // Sb04g028280.1 // Sb02g033940.1 // Sb06g004300.1 // Sb03g039200.1 // Sb06g031895.1 // Sb03g032430.2 // Sb06g031540.1 // Sb02g037930.1 // Sb08g004310.1 // Sb02g034670.1 // Sb07g014940.1 // Sb09g027820.1 // Sb01g010860.1 // Sb06g020610.1 // Sb04g001690.1 // Sb01g013730.1 // Sb06g021970.1 // Sb03g003990.1 // Sb01g046570.1
GO:0008344	P	adult locomotory behavior	6	5065	21	26245	0.26	1	// Sb06g024310.1 // Sb01g018110.1 // Sb03g030840.1 // Sb02g021080.1 // Sb03g047310.1 // Sb09g001670.1
GO:0009746	P	response to hexose stimulus	14	5065	64	26245	0.38	1	// Sb10g005010.1 // Sb04g036320.1 // Sb06g001620.1 // Sb06g030660.1 // Sb03g000710.1 // Sb01g014770.1 // Sb08g015410.1 // Sb03g045420.1 // Sb03g013700.2 // Sb03g034230.1 // Sb09g026080.1 // Sb04g007800.2 // Sb04g000580.1 // Sb10g022500.3
GO:0007507	P	heart development	10	5065	50	26245	0.51	1	// Sb03g013550.1 // Sb07g021780.1 // Sb05g027730.1 // Sb03g009760.1 // Sb02g041010.1 // Sb02g000980.1 // Sb01g043150.1 // Sb01g007580.3 // Sb02g030650.1 // Sb0111s002010.1
GO:0009744	P	response to sucrose stimulus	18	5065	80	26245	0.32	1	// Sb03g037940.1 // Sb09g002510.1 // Sb09g002690.1 // Sb02g033940.1 // Sb02g006680.1 // Sb04g033870.1 // Sb10g029870.1 // Sb01g003710.1 // Sb07g002220.1 // Sb07g002220.4 // Sb03g041920.1 // Sb03g041920.2 // Sb08g001480.1 // Sb01g041330.1 // Sb07g002220.3 // Sb07g015450.1 // Sb04g002700.1 // Sb04g025120.1
GO:0009742	P	brassinosteroid mediated signaling pathway	21	5065	71	26245	0.06	1	// Sb02g026860.1 // Sb02g037500.1 // Sb01g010820.2 // Sb04g008580.1 // Sb01g033540.1 // Sb03g005360.1 // Sb06g023100.1 // Sb05g021020.1 // Sb07g028860.1 // Sb05g006860.1 // Sb10g021750.1 // Sb03g002380.1 // Sb06g020750.1 // Sb03g002480.1 // Sb04g023810.1 // Sb07g029110.1 // Sb02g027460.1 // Sb02g041610.1 // Sb03g037580.1 // Sb03g032990.1 // Sb10g005870.1
GO:0009743	P	response to carbohydrate stimulus	45	5065	208	26245	0.27	1	// Sb10g005010.1 // Sb04g036320.1 // Sb09g025790.1 // Sb07g002220.3 // Sb10g003810.1 // Sb04g031790.1 // Sb07g015450.1 // Sb09g002690.1 // Sb04g025120.1 // Sb08g018160.1 // Sb02g033940.1 // Sb04g033870.1 // Sb06g015240.1 // Sb06g030660.1 // Sb10g022500.3 // Sb08g001480.1 // Sb04g002700.1 // Sb08g015410.1 // Sb05g022780.1 // Sb01g031920.1 // Sb01g003710.1 // Sb09g026080.1 // Sb01g014770.1 // Sb02g…
GO:0009740	P	gibberellic acid mediated signaling pathway	15	5065	94	26245	0.79	1	// Sb09g020080.1 // Sb10g024430.1 // Sb03g046170.1 // Sb10g028580.1 // Sb04g030040.1 // Sb03g004290.1 // Sb01g010660.1 // Sb05g007290.1 // Sb05g003820.1 // Sb09g020320.1 // Sb07g004070.1 // Sb01g039840.1 // Sb04g009050.1 // Sb01g047140.1 // Sb06g026940.1
GO:0009741	P	response to brassinosteroid stimulus	31	5065	147	26245	0.36	1	// Sb02g026860.1 // Sb04g008580.1 // Sb06g020750.1 // Sb06g015880.1 // Sb04g031790.1 // Sb03g002480.1 // Sb07g029110.1 // Sb03g032990.1 // Sb06g015930.1 // Sb02g037500.1 // Sb10g028580.1 // Sb05g021020.1 // Sb03g002380.1 // Sb07g007450.1 // Sb06g023100.1 // Sb01g033540.1 // Sb07g028860.1 // Sb05g006860.1 // Sb10g021750.1 // Sb03g006590.1 // Sb04g023810.1 // Sb06g026220.1 // Sb02g027460.1 // Sb10g…
GO:0008299	P	isoprenoid biosynthetic process	29	5065	149	26245	0.51	1	// Sb02g035700.1 // Sb03g037310.1 // Sb02g030270.1 // Sb02g005410.1 // Sb09g027190.1 // Sb04g001220.1 // Sb01g049310.1 // Sb01g005650.1 // Sb06g015240.1 // Sb02g037510.1 // Sb08g022310.1 // Sb08g018480.1 // Sb04g025290.1 // Sb01g004550.1 // Sb04g035685.1 // Sb02g005380.1 // Sb09g030620.1 // Sb03g034680.1 // Sb04g031830.1 // Sb03g009380.1 // Sb09g020370.1 // Sb03g008650.1 // Sb01g003880.1 // Sb04g…
GO:0006997	P	nucleus organization	30	5065	116	26245	0.095	1	// Sb06g031540.1 // Sb05g014880.1 // Sb06g019230.1 // Sb01g044760.1 // Sb01g011100.1 // Sb01g019710.1 // Sb07g004890.2 // Sb07g005510.1 // Sb03g009850.1 // Sb04g030240.1 // Sb01g011960.1 // Sb08g022960.1 // Sb04g030880.1 // Sb06g033280.1 // Sb01g015060.1 // Sb02g000560.1 // Sb02g007513.2 // Sb08g021440.1 // Sb03g029530.3 // Sb03g029530.2 // Sb09g029250.1 // Sb03g043750.1 // Sb01g044350.1 // Sb08g…
GO:0019220	P	regulation of phosphate metabolic process	28	5065	110	26245	0.12	1	// Sb09g026450.1 // Sb10g001960.2 // Sb10g001960.3 // Sb10g003810.1 // Sb07g002090.1 // Sb10g023610.1 // Sb02g037780.1 // Sb07g004970.1 // Sb10g025800.1 // Sb01g047130.1 // Sb09g029940.1 // Sb10g019630.1 // Sb10g022710.1 // Sb01g047750.1 // Sb04g005450.1 // Sb01g047180.1 // Sb06g020520.1 // Sb03g031520.1 // Sb05g023230.1 // Sb10g028120.2 // Sb09g027690.1 // Sb03g040330.1 // Sb07g001680.1 // Sb01g…
GO:0032386	P	regulation of intracellular transport	5	5065	12	26245	0.13	1	// Sb03g002380.1 // Sb01g029300.1 // Sb01g047180.1 // Sb04g008580.1 // Sb04g025800.1
GO:0019228	P	regulation of action potential in neuron	5	5065	19	26245	0.35	1	// Sb01g014140.1 // Sb09g022490.1 // Sb03g038070.1 // Sb04g029520.1 // Sb09g001670.1
GO:0042559	P	pteridine and derivative biosynthetic process	8	5065	19	26245	0.058	1	// Sb02g026140.1 // Sb04g003220.1 // Sb04g010240.1 // Sb06g031800.1 // Sb04g020560.1 // Sb05g016730.1 // Sb04g022920.1 // Sb03g000450.1
GO:0040025	P	vulval development	7	5065	21	26245	0.15	1	// Sb10g008230.2 // Sb10g005960.1 // Sb02g037850.1 // Sb10g005630.1 // Sb04g025940.1 // Sb01g027690.1 // Sb04g025670.3
GO:0060918	P	auxin transport	20	5065	106	26245	0.57	1	// Sb05g020430.1 // Sb10g008290.1 // Sb10g025280.1 // Sb04g005710.1 // Sb06g030350.1 // Sb04g007610.1 // Sb10g001960.2 // Sb10g001960.3 // Sb10g003790.1 // Sb04g025630.1 // Sb04g006090.1 // Sb04g036230.1 // Sb03g031990.1 // Sb06g018860.1 // Sb10g023610.1 // Sb01g042350.1 // Sb03g033290.1 // Sb10g005250.1 // Sb07g019810.1 // Sb03g011860.1
GO:0001824	P	blastocyst development	6	5065	21	26245	0.26	1	// Sb10g005010.1 // Sb04g036320.1 // Sb01g019790.1 // Sb01g043050.1 // Sb09g030800.1 // Sb02g041110.1
GO:0040028	P	regulation of vulval development	5	5065	13	26245	0.15	1	// Sb04g025670.3 // Sb10g005630.1 // Sb01g027690.1 // Sb10g005960.1 // Sb02g037850.1
GO:0040029	P	regulation of gene expression, epigenetic	46	5065	283	26245	0.88	1	// Sb02g037530.1 // Sb05g002730.1 // Sb09g030910.1 // Sb01g044760.1 // Sb09g004010.1 // Sb04g001140.1 // Sb01g046430.1 // Sb06g015420.1 // Sb09g022600.2 // Sb01g013730.1 // Sb04g038420.1 // Sb02g041010.1 // Sb02g005950.1 // Sb02g022640.1 // Sb02g033940.1 // Sb04g007470.1 // Sb06g028430.1 // Sb04g030880.1 // Sb03g039320.1 // Sb06g018020.1 // Sb09g027820.1 // Sb10g004030.1 // Sb09g000820.1 // Sb09g…
GO:0010721	P	negative regulation of cell development	5	5065	16	26245	0.24	1	// Sb03g013550.1 // Sb07g018020.1 // Sb0010s021250.1 // Sb0111s002010.1 // Sb03g009760.1
GO:0043574	P	peroxisomal transport	6	5065	23	26245	0.32	1	// Sb09g007410.1 // Sb04g008710.1 // Sb02g003110.2 // Sb04g032760.1 // Sb09g000250.2 // Sb04g026910.2
GO:0015718	P	monocarboxylic acid transport	6	5065	15	26245	0.11	1	// Sb04g036060.1 // Sb04g008560.1 // Sb01g028320.1 // Sb06g033230.1 // Sb03g002490.1 // Sb03g047010.1
GO:0015711	P	organic anion transport	11	5065	50	26245	0.4	1	// Sb07g028030.1 // Sb08g005660.1 // Sb05g003440.1 // Sb09g020790.1 // Sb08g004990.1 // Sb10g021980.1 // Sb03g029420.1 // Sb03g002490.1 // Sb01g047080.5 // Sb02g002440.1 // Sb03g041840.1
GO:0043434	P	response to peptide hormone stimulus	11	5065	33	26245	0.088	1	// Sb01g041930.1 // Sb08g001480.1 // Sb01g014770.1 // Sb09g025690.1 // Sb02g003870.1 // Sb02g030270.1 // Sb02g000980.1 // Sb03g003510.1 // Sb09g025680.1 // Sb08g015410.1 // Sb01g038990.1
GO:0045493	P	xylan catabolic process	7	5065	27	26245	0.31	1	// Sb08g001540.1 // Sb02g004650.1 // Sb10g027110.1 // Sb05g008550.1 // Sb04g027700.1 // Sb05g001900.2 // Sb06g023450.1
GO:0070507	P	regulation of microtubule cytoskeleton organization	8	5065	28	26245	0.22	1	// Sb03g031480.1 // Sb06g030360.1 // Sb01g018110.1 // Sb10g011790.1 // Sb01g038390.1 // Sb01g009980.1 // Sb09g016600.1 // Sb06g021970.1
GO:0042391	P	regulation of membrane potential	7	5065	27	26245	0.31	1	// Sb03g038070.1 // Sb09g022490.1 // Sb10g007410.1 // Sb01g010210.1 // Sb04g029520.1 // Sb01g014140.1 // Sb09g001670.1
GO:0033674	P	positive regulation of kinase activity	8	5065	38	26245	0.47	1	// Sb09g029940.1 // Sb03g031520.1 // Sb05g023230.1 // Sb09g026450.1 // Sb10g003810.1 // Sb01g038750.1 // Sb07g004970.1 // Sb09g027690.1
GO:0042398	P	cellular amino acid derivative biosynthetic process	90	5065	460	26245	0.47	1	// Sb02g014910.1 // Sb10g024510.1 // Sb02g025010.1 // Sb03g004600.1 // Sb01g017270.1 // Sb07g021330.1 // Sb08g011960.1 // Sb01g028230.1 // Sb04g011550.1 // Sb02g040180.1 // Sb09g030620.1 // Sb01g031410.1 // Sb10g024680.1 // Sb05g020230.1 // Sb02g009730.1 // Sb10g002070.1 // Sb05g005200.1 // Sb03g026550.1 // Sb01g005150.1 // Sb05g005150.1 // Sb07g002770.1 // Sb08g016400.1 // Sb04g005510.1 // Sb06g…
GO:0051674	P	localization of cell	28	5065	161	26245	0.72	1	// Sb01g001060.1 // Sb10g006840.1 // Sb09g018860.1 // Sb01g009760.1 // Sb03g009170.1 // Sb01g043150.1 // Sb01g019930.1 // Sb04g008710.1 // Sb04g007470.1 // Sb09g007360.1 // Sb03g038230.1 // Sb02g041180.1 // Sb06g031140.1 // Sb03g045340.1 // Sb02g000980.1 // Sb05g002460.1 // Sb01g007580.3 // Sb04g031190.1 // Sb04g009820.1 // Sb09g018610.1 // Sb04g014390.1 // Sb02g033540.1 // Sb02g011460.1 // Sb10g…
GO:0042157	P	lipoprotein metabolic process	5	5065	52	26245	0.96	1	// Sb02g029780.1 // Sb03g032540.1 // Sb09g028160.1 // Sb06g004040.1 // Sb10g006620.1
GO:0042158	P	lipoprotein biosynthetic process	5	5065	51	26245	0.96	1	// Sb02g029780.1 // Sb03g032540.1 // Sb09g028160.1 // Sb06g004040.1 // Sb10g006620.1
GO:0006829	P	zinc ion transport	9	5065	34	26245	0.25	1	// Sb04g030370.1 // Sb04g000910.1 // Sb10g028920.1 // Sb01g033340.1 // Sb03g040410.1 // Sb01g008270.1 // Sb09g022770.2 // Sb04g037050.1 // Sb03g008660.1
GO:0043549	P	regulation of kinase activity	23	5065	83	26245	0.082	1	// Sb09g026450.1 // Sb10g001960.2 // Sb10g001960.3 // Sb10g003810.1 // Sb07g002090.1 // Sb10g023610.1 // Sb07g004970.1 // Sb10g025800.1 // Sb01g047130.1 // Sb09g029940.1 // Sb10g019630.1 // Sb10g022710.1 // Sb01g047750.1 // Sb04g005450.1 // Sb06g020520.1 // Sb03g031520.1 // Sb05g023230.1 // Sb09g027690.1 // Sb03g040330.1 // Sb07g001680.1 // Sb01g049510.1 // Sb10g006410.1 // Sb01g038750.1
GO:0016575	P	histone deacetylation	5	5065	23	26245	0.48	1	// Sb04g007470.1 // Sb07g018230.1 // Sb04g011200.1 // Sb06g015420.1 // Sb10g022820.1
GO:0016571	P	histone methylation	23	5065	89	26245	0.13	1	// Sb10g007470.1 // Sb10g002950.1 // Sb02g039570.1 // Sb09g030910.1 // Sb02g022770.1 // Sb01g013730.1 // Sb01g043410.1 // Sb06g028430.1 // Sb01g044710.1 // Sb06g018020.1 // Sb10g022820.1 // Sb09g024010.1 // Sb03g043870.1 // Sb02g036590.1 // Sb02g006620.1 // Sb09g027180.1 // Sb02g033130.4 // Sb02g042540.1 // Sb07g002810.1 // Sb01g008820.1 // Sb10g004560.1 // Sb06g015420.1 // Sb03g011020.2
GO:0016570	P	histone modification	41	5065	166	26245	0.094	1	// Sb02g037530.1 // Sb10g007470.1 // Sb01g000720.1 // Sb10g002950.1 // Sb06g018910.1 // Sb02g039570.1 // Sb03g030840.1 // Sb09g030910.1 // Sb02g022770.1 // Sb01g013730.1 // Sb01g043410.1 // Sb02g022640.1 // Sb04g007470.1 // Sb06g028430.1 // Sb01g044710.1 // Sb04g023870.1 // Sb06g018020.1 // Sb02g019460.1 // Sb02g021080.1 // Sb06g020610.1 // Sb07g018230.1 // Sb04g011200.1 // Sb10g022820.1 // Sb09g…
GO:0016579	P	protein deubiquitination	7	5065	21	26245	0.15	1	// Sb06g024310.1 // Sb03g004040.1 // Sb08g015020.1 // Sb04g037680.2 // Sb10g005680.1 // Sb02g003660.2 // Sb03g025180.1
GO:0044270	P	cellular nitrogen compound catabolic process	10	5065	162	26245	1	1	// Sb06g002880.1 // Sb06g033160.1 // Sb07g019110.1 // Sb08g000290.1 // Sb03g037550.1 // Sb02g005200.1 // Sb09g004010.1 // Sb10g023510.1 // Sb03g032720.1 // Sb08g002160.1
GO:0007517	P	muscle organ development	18	5065	97	26245	0.6	1	// Sb09g022490.1 // Sb03g014780.1 // Sb10g027110.1 // Sb02g024730.1 // Sb06g033520.1 // Sb04g030895.2 // Sb06g015420.1 // Sb02g022580.1 // Sb02g010960.1 // Sb10g005630.1 // Sb09g027820.1 // Sb01g041430.1 // Sb07g021610.1 // Sb01g013730.1 // Sb03g013120.1 // Sb01g049880.1 // Sb02g041010.1 // Sb10g022820.1
GO:0046700	P	heterocycle catabolic process	20	5065	82	26245	0.21	1	// Sb06g002880.1 // Sb02g026140.1 // Sb03g012420.2 // Sb08g002160.1 // Sb07g019110.1 // Sb08g000290.1 // Sb09g026810.1 // Sb03g037550.1 // Sb02g005200.1 // Sb06g021340.1 // Sb10g023510.1 // Sb07g005700.1 // Sb09g004010.1 // Sb06g033160.1 // Sb01g012360.1 // Sb08g018480.1 // Sb01g029660.1 // Sb09g027790.1 // Sb03g032720.1 // Sb05g027180.1
GO:0012501	P	programmed cell death	145	5065	766	26245	0.6	1	// Sb01g046840.1 // Sb02g040870.1 // Sb02g034490.2 // Sb10g001960.2 // Sb10g001960.3 // Sb01g008840.1 // Sb01g010680.1 // Sb03g009170.1 // Sb01g000700.1 // Sb10g001000.1 // Sb04g036050.1 // Sb03g009850.1 // Sb10g026450.1 // Sb01g004530.3 // Sb08g016930.1 // Sb03g030020.1 // Sb01g033630.1 // Sb09g026080.1 // Sb09g026780.1 // Sb07g018230.1 // Sb01g038630.1 // Sb07g002150.1 // Sb01g033900.2 // Sb01g…
GO:0006355	P	regulation of transcription, DNA-dependent	339	5065	1682	26245	0.23	1	// Sb04g004060.1 // Sb07g025390.1 // Sb02g036430.1 // Sb03g046480.1 // Sb09g022060.1 // Sb06g017490.1 // Sb02g031190.1 // Sb06g034200.1 // Sb09g006020.1 // Sb01g009930.1 // Sb04g025750.1 // Sb07g023580.1 // Sb10g030910.2 // Sb06g014420.1 // Sb03g010090.1 // Sb01g032710.1 // Sb09g022600.2 // Sb04g007170.1 // Sb01g013730.1 // Sb07g020610.1 // Sb04g036050.1 // Sb03g004600.1 // Sb01g045500.1 // Sb07g…
GO:0006350	P	transcription	565	5065	3049	26245	0.83	1	// Sb02g036430.1 // Sb04g025750.1 // Sb08g005080.1 // Sb06g014420.1 // Sb10g027220.1 // Sb06g024540.1 // Sb10g006260.1 // Sb05g019540.1 // Sb09g023630.1 // Sb02g006780.1 // Sb04g001820.1 // Sb08g004910.1 // Sb04g005620.1 // Sb09g000820.1 // Sb09g020380.1 // Sb06g020520.1 // Sb01g010660.1 // Sb03g030910.1 // Sb03g032630.1 // Sb04g008790.1 // Sb02g042540.1 // Sb02g041110.1 // Sb04g001250.1 // Sb05g…
GO:0006351	P	transcription, DNA-dependent	388	5065	1892	26245	0.14	1	// Sb02g036430.1 // Sb04g025750.1 // Sb06g014420.1 // Sb10g027220.1 // Sb06g024540.1 // Sb10g006260.1 // Sb05g019540.1 // Sb09g023630.1 // Sb02g006780.1 // Sb04g001820.1 // Sb08g004910.1 // Sb04g005620.1 // Sb07g021610.1 // Sb09g020380.1 // Sb01g010660.1 // Sb03g032630.1 // Sb04g008790.1 // Sb02g042540.1 // Sb04g001250.1 // Sb05g026820.1 // Sb01g011530.1 // Sb03g031860.1 // Sb02g007630.1 // Sb05g…
GO:0010927	P	cellular component assembly involved in morphogenesis	12	5065	59	26245	0.48	1	// Sb04g036440.1 // Sb03g034880.1 // Sb01g043590.1 // Sb07g021780.1 // Sb10g030970.1 // Sb01g046430.1 // Sb02g003870.1 // Sb01g013730.1 // Sb03g003510.1 // Sb04g038510.1 // Sb01g002810.1 // Sb04g014390.1
GO:0009269	P	response to desiccation	21	5065	71	26245	0.06	1	// Sb01g031870.1 // Sb01g016600.1 // Sb10g009140.1 // Sb01g049140.1 // Sb10g011530.1 // Sb03g039820.1 // Sb05g005470.1 // Sb01g042500.1 // Sb06g010850.1 // Sb09g029860.1 // Sb01g001660.3 // Sb09g025520.1 // Sb10g027490.1 // Sb02g025790.1 // Sb04g017830.1 // Sb09g004650.1 // Sb01g030530.1 // Sb09g024580.1 // Sb09g022290.2 // Sb01g028230.1 // Sb02g000470.1
GO:0046677	P	response to antibiotic	9	5065	39	26245	0.37	1	// Sb08g000290.1 // Sb01g004530.3 // Sb01g046020.1 // Sb09g004010.1 // Sb10g022710.1 // Sb03g010550.1 // Sb01g001840.1 // Sb02g022390.1 // Sb02g006970.2
GO:0060041	P	retina development in camera-type eye	7	5065	19	26245	0.11	1	// Sb03g026290.1 // Sb02g035880.1 // Sb03g014780.1 // Sb09g023360.1 // Sb0019s004400.1 // Sb09g026950.1 // Sb04g037920.1
GO:0042434	P	indole derivative metabolic process	15	5065	64	26245	0.29	1	// Sb01g005150.1 // Sb02g003530.1 // Sb08g000600.1 // Sb04g026930.1 // Sb07g007490.1 // Sb01g040180.1 // Sb10g024680.1 // Sb01g048790.1 // Sb09g002470.1 // Sb06g019160.1 // Sb07g002770.1 // Sb04g005480.1 // Sb03g035460.1 // Sb05g021610.1 // Sb01g005140.1
GO:0006139	P	nucleobase, nucleoside, nucleotide and nucleic acid metabolic process	1085	5065	5556	26245	0.35	1	// Sb02g036430.1 // Sb01g014940.1 // Sb09g019760.1 // Sb03g036440.1 // Sb10g023820.1 // Sb04g025750.1 // Sb08g005080.1 // Sb06g014420.1 // Sb04g023180.1 // Sb06g013920.1 // Sb10g027220.1 // Sb07g023900.1 // Sb06g024540.1 // Sb01g003800.1 // Sb10g006260.1 // Sb07g003350.1 // Sb05g012740.1 // Sb10g028920.1 // Sb01g038580.1 // Sb02g009590.1 // Sb01g017770.1 // Sb08g001870.1 // Sb02g006780.1 // Sb04g…
GO:0030384	P	phosphoinositide metabolic process	5	5065	73	26245	1	1	// Sb01g038850.1 // Sb01g028980.1 // Sb10g026840.1 // Sb09g028160.1 // Sb01g015510.1
GO:0009809	P	lignin biosynthetic process	21	5065	100	26245	0.4	1	// Sb01g017270.1 // Sb02g014910.1 // Sb10g004540.1 // Sb09g024210.1 // Sb04g005950.1 // Sb04g011550.1 // Sb10g006280.1 // Sb07g027310.1 // Sb08g001880.1 // Sb10g024490.1 // Sb04g025760.1 // Sb02g028600.1 // Sb10g005770.1 // Sb09g030620.1 // Sb07g003860.1 // Sb10g024510.1 // Sb06g021640.1 // Sb02g028770.1 // Sb02g025010.1 // Sb07g021680.1 // Sb04g005510.1
GO:0009808	P	lignin metabolic process	28	5065	123	26245	0.24	1	// Sb02g014910.1 // Sb04g025760.1 // Sb07g027310.1 // Sb08g011530.1 // Sb10g024510.1 // Sb02g025010.1 // Sb07g021680.1 // Sb01g017270.1 // Sb04g005510.1 // Sb03g039570.1 // Sb10g005770.1 // Sb09g022460.1 // Sb06g021640.1 // Sb03g039520.1 // Sb04g005950.1 // Sb04g011550.1 // Sb09g030620.1 // Sb02g028600.1 // Sb02g028770.1 // Sb09g024210.1 // Sb01g039690.1 // Sb10g006280.1 // Sb08g001880.1 // Sb10g…
GO:0009807	P	lignan biosynthetic process	8	5065	31	26245	0.29	1	// Sb08g016170.2 // Sb05g005150.1 // Sb08g016160.2 // Sb04g019550.1 // Sb02g000700.1 // Sb02g000690.1 // Sb05g005200.1 // Sb08g004670.1
GO:0009806	P	lignan metabolic process	8	5065	31	26245	0.29	1	// Sb08g016170.2 // Sb05g005150.1 // Sb08g016160.2 // Sb04g019550.1 // Sb02g000700.1 // Sb02g000690.1 // Sb05g005200.1 // Sb08g004670.1
GO:0006644	P	phospholipid metabolic process	47	5065	218	26245	0.27	1	// Sb09g021480.1 // Sb04g031990.1 // Sb04g001550.1 // Sb02g030270.1 // Sb01g002750.1 // Sb02g005410.1 // Sb01g038850.1 // Sb06g032320.1 // Sb09g027190.1 // Sb09g001670.1 // Sb01g049310.1 // Sb01g037280.1 // Sb03g031940.1 // Sb05g027210.1 // Sb09g028160.1 // Sb03g004390.2 // Sb06g034170.1 // Sb03g003310.1 // Sb08g001870.1 // Sb04g004880.1 // Sb01g004550.1 // Sb04g025290.1 // Sb01g027830.1 // Sb05g…
GO:0009247	P	glycolipid biosynthetic process	8	5065	28	26245	0.22	1	// Sb04g035950.1 // Sb09g026450.1 // Sb08g001870.1 // Sb05g001680.1 // Sb07g006390.1 // Sb04g036240.1 // Sb09g021480.1 // Sb02g025070.1
GO:0060627	P	regulation of vesicle-mediated transport	6	5065	15	26245	0.11	1	// Sb05g007040.1 // Sb01g029300.1 // Sb04g008330.1 // Sb01g012480.1 // Sb08g022680.2 // Sb08g006500.1
GO:0030490	P	maturation of SSU-rRNA	14	5065	45	26245	0.085	1	// Sb01g047920.1 // Sb02g027580.1 // Sb01g012820.1 // Sb01g037170.1 // Sb03g036840.1 // Sb01g000780.1 // Sb01g011100.1 // Sb02g030390.1 // Sb03g032750.1 // Sb08g017070.1 // Sb06g018900.1 // Sb10g004030.1 // Sb02g009890.1 // Sb04g029010.1
GO:0048830	P	adventitious root development	7	5065	32	26245	0.45	1	// Sb06g025560.1 // Sb08g000600.1 // Sb05g021610.1 // Sb09g030910.1 // Sb02g003530.1 // Sb04g038420.1 // Sb09g000530.1
GO:0009933	P	meristem structural organization	21	5065	111	26245	0.57	1	// Sb06g003090.1 // Sb08g021350.1 // Sb02g001010.1 // Sb09g002180.1 // Sb04g008580.1 // Sb01g031220.1 // Sb03g002380.1 // Sb07g027490.1 // Sb07g004180.1 // Sb10g003790.1 // Sb10g030270.1 // Sb01g040800.1 // Sb01g013710.1 // Sb02g025180.1 // Sb03g009580.1 // Sb01g036590.1 // Sb02g033130.4 // Sb10g030240.1 // Sb10g025930.1 // Sb09g002710.1 // Sb02g043840.1
GO:0009932	P	cell tip growth	11	5065	112	26245	0.99	1	// Sb04g027720.1 // Sb04g028280.1 // Sb03g025850.1 // Sb01g032420.1 // Sb09g004420.1 // Sb10g000470.1 // Sb07g005930.1 // Sb10g005970.1 // Sb06g028440.1 // Sb04g001690.1 // Sb01g022290.1
GO:0009937	P	regulation of gibberellic acid mediated signaling pathway	8	5065	29	26245	0.24	1	// Sb09g020080.1 // Sb04g030040.1 // Sb07g004070.1 // Sb01g010660.1 // Sb05g007290.1 // Sb01g039840.1 // Sb04g009050.1 // Sb06g026940.1
GO:0006004	P	fucose metabolic process	5	5065	22	26245	0.45	1	// Sb01g020080.1 // Sb01g047280.1 // Sb10g002560.1 // Sb01g020070.1 // Sb10g025890.1
GO:0009938	P	negative regulation of gibberellic acid mediated signaling pathway	6	5065	19	26245	0.21	1	// Sb04g030040.1 // Sb07g004070.1 // Sb01g010660.1 // Sb01g039840.1 // Sb04g009050.1 // Sb06g026940.1
GO:0006998	P	nuclear envelope organization	5	5065	11	26245	0.1	1	// Sb07g004890.2 // Sb06g033280.1 // Sb06g031540.1 // Sb04g031850.1 // Sb06g019230.1
GO:0045017	P	glycerolipid biosynthetic process	13	5065	86	26245	0.83	1	// Sb04g008710.1 // Sb09g028160.1 // Sb01g015510.1 // Sb02g026010.1 // Sb04g002750.1 // Sb10g026840.1 // Sb02g035260.1 // Sb02g025680.1 // Sb04g004880.1 // Sb03g031940.1 // Sb01g038850.1 // Sb01g027830.1 // Sb03g031950.1
GO:0045010	P	actin nucleation	6	5065	33	26245	0.62	1	// Sb04g038300.1 // Sb02g043680.1 // Sb09g029940.1 // Sb03g028350.1 // Sb03g045970.1 // Sb01g001300.1
GO:0019722	P	calcium-mediated signaling	16	5065	53	26245	0.082	1	// Sb01g008170.1 // Sb03g037630.1 // Sb03g006930.1 // Sb08g003930.1 // Sb02g003990.1 // Sb01g037010.1 // Sb01g028750.1 // Sb09g007360.1 // Sb01g046550.2 // Sb01g005500.1 // Sb01g008460.1 // Sb05g002460.1 // Sb09g018860.1 // Sb1599s002010.1 // Sb02g043140.1 // Sb02g043510.1
GO:0048364	P	root development	116	5065	516	26245	0.076	1	// Sb03g040880.1 // Sb02g029630.1 // Sb09g004420.1 // Sb06g014420.1 // Sb09g000750.1 // Sb04g038420.1 // Sb02g043840.1 // Sb01g002170.1 // Sb10g027220.1 // Sb01g043360.1 // Sb04g006860.1 // Sb04g023870.1 // Sb07g026630.1 // Sb02g028770.1 // Sb02g027810.1 // Sb10g024950.1 // Sb01g047750.1 // Sb02g003530.1 // Sb06g018860.1 // Sb06g025560.1 // Sb08g000600.1 // Sb01g035380.1 // Sb06g021870.1 // Sb03g…
GO:0048729	P	tissue morphogenesis	37	5065	142	26245	0.066	1	// Sb10g008230.2 // Sb10g002950.1 // Sb04g002400.1 // Sb01g027720.1 // Sb09g022450.1 // Sb01g043150.1 // Sb07g006040.1 // Sb01g009760.1 // Sb02g022770.1 // Sb04g030910.1 // Sb02g030650.1 // Sb08g018270.1 // Sb03g009850.1 // Sb07g029000.2 // Sb07g003610.1 // Sb04g007470.1 // Sb01g029300.1 // Sb10g011780.1 // Sb04g025940.1 // Sb02g029780.1 // Sb09g026940.1 // Sb10g022820.1 // Sb06g003320.1 // Sb10g…
GO:0006914	P	autophagy	5	5065	32	26245	0.74	1	// Sb02g034500.1 // Sb06g029030.2 // Sb07g005440.1 // Sb03g044990.1 // Sb01g029070.2
GO:0006915	P	apoptosis	106	5065	601	26245	0.82	1	// Sb01g046840.1 // Sb02g040870.1 // Sb02g034490.2 // Sb10g001960.2 // Sb10g001960.3 // Sb01g010680.1 // Sb03g009170.1 // Sb10g001000.1 // Sb04g036050.1 // Sb03g009850.1 // Sb01g004530.3 // Sb08g016930.1 // Sb03g030020.1 // Sb01g033630.1 // Sb07g018230.1 // Sb01g038630.1 // Sb07g002150.1 // Sb01g042020.1 // Sb02g030380.1 // Sb04g012930.1 // Sb03g037160.1 // Sb01g033900.2 // Sb04g003640.1 // Sb06g…
GO:0055080	P	cation homeostasis	42	5065	220	26245	0.55	1	// Sb03g026290.1 // Sb09g003590.2 // Sb07g020760.1 // Sb01g046020.1 // Sb03g039220.1 // Sb10g004490.1 // Sb06g030400.1 // Sb04g004150.1 // Sb07g005390.1 // Sb09g001670.1 // Sb06g013950.1 // Sb02g028210.1 // Sb07g022880.1 // Sb01g028750.1 // Sb10g030240.1 // Sb10g022710.1 // Sb03g040410.1 // Sb05g000530.1 // Sb06g020610.1 // Sb04g021590.1 // Sb08g022260.1 // Sb01g038990.1 // Sb01g039930.1 // Sb02g…
GO:0018298	P	protein-chromophore linkage	10	5065	40	26245	0.28	1	// Sb03g027040.1 // Sb02g032090.1 // Sb02g036380.1 // Sb02g032040.1 // Sb01g009930.1 // Sb02g037410.1 // Sb07g021260.1 // Sb04g004770.1 // Sb10g023930.2 // Sb01g037340.1
GO:0009112	P	nucleobase metabolic process	16	5065	59	26245	0.15	1	// Sb03g045940.1 // Sb06g032850.1 // Sb08g019790.1 // Sb01g033540.1 // Sb03g037550.1 // Sb02g005200.1 // Sb04g025750.1 // Sb03g002690.1 // Sb03g029790.2 // Sb08g017830.1 // Sb09g022320.1 // Sb03g029120.1 // Sb03g040810.2 // Sb03g045930.1 // Sb04g028610.1 // Sb03g027960.1
GO:0009110	P	vitamin biosynthetic process	36	5065	152	26245	0.16	1	// Sb06g031050.1 // Sb08g014630.1 // Sb04g023640.1 // Sb10g025890.1 // Sb01g045920.2 // Sb02g005410.1 // Sb09g002800.5 // Sb08g000600.1 // Sb08g021610.1 // Sb02g000720.1 // Sb06g033280.1 // Sb04g025100.3 // Sb01g029420.1 // Sb03g009890.1 // Sb02g003530.1 // Sb01g046580.1 // Sb03g039740.1 // Sb10g000600.1 // Sb02g005380.1 // Sb01g021890.1 // Sb03g039770.1 // Sb07g005930.1 // Sb04g025370.1 // Sb10g…
GO:0010119	P	regulation of stomatal movement	31	5065	133	26245	0.2	1	// Sb10g001960.2 // Sb10g001960.3 // Sb09g029950.1 // Sb06g031240.1 // Sb08g019700.1 // Sb04g001690.1 // Sb10g023610.1 // Sb04g004950.1 // Sb03g004600.1 // Sb09g030050.1 // Sb05g027210.1 // Sb01g048570.1 // Sb03g004390.2 // Sb01g007120.1 // Sb01g003640.3 // Sb02g040480.1 // Sb10g023630.1 // Sb04g028280.1 // Sb01g033570.1 // Sb03g028340.1 // Sb06g033990.1 // Sb05g001215.1 // Sb06g027970.1 // Sb01g…
GO:0010114	P	response to red light	16	5065	92	26245	0.69	1	// Sb05g025110.1 // Sb08g001140.1 // Sb10g024430.1 // Sb04g036680.1 // Sb0139s002010.1 // Sb03g003840.1 // Sb06g026480.1 // Sb01g009930.1 // Sb04g025660.1 // Sb09g006490.2 // Sb09g020320.1 // Sb03g004290.1 // Sb04g038320.1 // Sb09g028400.1 // Sb01g037340.1 // Sb06g032600.1
GO:0006752	P	group transfer coenzyme metabolic process	18	5065	67	26245	0.14	1	// Sb09g003920.1 // Sb04g010240.1 // Sb02g026140.1 // Sb05g027180.1 // Sb03g012420.2 // Sb02g037480.1 // Sb07g027480.1 // Sb09g025690.1 // Sb01g017810.1 // Sb06g031800.1 // Sb06g019160.1 // Sb03g034150.1 // Sb05g016730.1 // Sb07g004820.1 // Sb08g018480.1 // Sb03g000450.1 // Sb09g025680.1 // Sb07g019110.1
GO:0051592	P	response to calcium ion	8	5065	37	26245	0.45	1	// Sb02g043510.1 // Sb01g037010.1 // Sb01g028750.1 // Sb1599s002010.1 // Sb03g037630.1 // Sb08g003930.1 // Sb05g002410.1 // Sb01g008460.1
GO:0006754	P	ATP biosynthetic process	42	5065	164	26245	0.063	1	// Sb03g026290.1 // Sb02g010770.1 // Sb10g022370.1 // Sb09g019760.1 // Sb02g035880.1 // Sb01g042930.1 // Sb03g038990.1 // Sb04g033110.1 // Sb01g040970.1 // Sb01g027940.1 // Sb03g027470.1 // Sb06g030400.1 // Sb09g026610.1 // Sb10g028920.1 // Sb08g019740.2 // Sb01g050620.1 // Sb08g023070.1 // Sb10g025200.1 // Sb01g038990.1 // Sb03g026990.1 // Sb02g005440.1 // Sb07g023320.1 // Sb09g030620.1 // Sb04g…
GO:0018904	P	organic ether metabolic process	10	5065	43	26245	0.35	1	// Sb04g008710.1 // Sb06g032830.1 // Sb09g024960.1 // Sb02g026010.1 // Sb03g046830.1 // Sb08g005260.1 // Sb09g005030.1 // Sb02g035260.1 // Sb03g047310.1 // Sb10g026840.1
GO:0006820	P	anion transport	41	5065	184	26245	0.23	1	// Sb04g024870.1 // Sb08g020860.1 // Sb09g029950.1 // Sb03g007490.1 // Sb03g029420.1 // Sb07g003690.1 // Sb01g047080.5 // Sb06g034170.1 // Sb04g024630.1 // Sb01g048570.1 // Sb01g036760.1 // Sb01g047800.1 // Sb01g041060.1 // Sb03g002490.1 // Sb09g030730.2 // Sb02g002440.1 // Sb03g041840.1 // Sb01g020570.1 // Sb02g005080.1 // Sb07g028030.1 // Sb05g003440.1 // Sb10g028530.1 // Sb03g028340.1 // Sb03g…
GO:0006826	P	iron ion transport	13	5065	54	26245	0.28	1	// Sb03g031760.1 // Sb01g038190.1 // Sb01g004530.3 // Sb01g046020.1 // Sb01g006640.2 // Sb10g022710.1 // Sb10g004490.1 // Sb05g000530.1 // Sb06g020610.1 // Sb04g037500.3 // Sb04g021590.1 // Sb08g022260.1 // Sb01g039930.1
GO:0006825	P	copper ion transport	6	5065	35	26245	0.67	1	// Sb02g024870.1 // Sb06g013950.1 // Sb01g033790.1 // Sb09g022450.1 // Sb04g004150.1 // Sb04g019590.1
GO:0001745	P	compound eye morphogenesis	10	5065	58	26245	0.68	1	// Sb06g019230.1 // Sb01g046840.1 // Sb01g020910.1 // Sb06g031540.1 // Sb04g025940.1 // Sb01g043970.1 // Sb04g003020.1 // Sb02g033930.1 // Sb04g018740.1 // Sb06g031140.1
GO:0009757	P	hexose mediated signaling	8	5065	28	26245	0.22	1	// Sb10g005010.1 // Sb04g036320.1 // Sb03g045420.1 // Sb03g013700.2 // Sb03g034230.1 // Sb09g026080.1 // Sb04g007800.2 // Sb10g022500.3
GO:0009756	P	carbohydrate mediated signaling	17	5065	67	26245	0.19	1	// Sb10g005010.1 // Sb08g018160.1 // Sb04g036320.1 // Sb06g001620.1 // Sb09g025790.1 // Sb01g036740.1 // Sb06g015240.1 // Sb03g034230.1 // Sb03g045420.1 // Sb03g013700.2 // Sb10g022500.3 // Sb09g026080.1 // Sb05g022780.1 // Sb04g007800.2 // Sb01g005920.1 // Sb01g003880.1 // Sb02g033940.1
GO:0022404	P	molting cycle process	10	5065	42	26245	0.33	1	// Sb0010s021250.1 // Sb03g001760.1 // Sb05g000300.1 // Sb02g007513.2 // Sb03g009760.1 // Sb02g002540.1 // Sb01g032940.1 // Sb03g013550.1 // Sb02g029890.1 // Sb0111s002010.1
GO:0000911	P	cytokinesis by cell plate formation	14	5065	45	26245	0.085	1	// Sb01g010240.1 // Sb03g031480.1 // Sb01g029300.1 // Sb10g011790.1 // Sb07g001670.1 // Sb02g037080.1 // Sb02g010100.2 // Sb04g028510.1 // Sb01g009980.1 // Sb01g015490.1 // Sb09g004420.1 // Sb10g008870.1 // Sb06g004750.1 // Sb09g027960.1
GO:0040031	P	snRNA modification	5	5065	9	26245	0.062	1	// Sb10g010000.1 // Sb05g022540.1 // Sb03g009870.1 // Sb04g029160.1 // Sb06g029530.1
GO:0040034	P	regulation of development, heterochronic	7	5065	47	26245	0.79	1	// Sb01g030570.1 // Sb01g027680.1 // Sb01g011960.1 // Sb08g022960.1 // Sb01g049020.1 // Sb01g036590.1 // Sb01g043300.1
GO:0019344	P	cysteine biosynthetic process	7	5065	22	26245	0.18	1	// Sb05g025240.1 // Sb06g001610.1 // Sb08g022280.2 // Sb10g003480.1 // Sb02g034370.1 // Sb03g009260.1 // Sb03g033120.1
GO:0019439	P	aromatic compound catabolic process	16	5065	50	26245	0.059	1	// Sb03g039520.1 // Sb04g026550.1 // Sb01g039690.1 // Sb03g039570.1 // Sb06g022740.1 // Sb08g011530.1 // Sb08g006690.1 // Sb09g022460.1 // Sb04g026510.1 // Sb04g026560.1 // Sb03g038550.1 // Sb03g039530.1 // Sb04g006620.1 // Sb06g022750.1 // Sb05g007005.1 // Sb04g026520.1
GO:0019438	P	aromatic compound biosynthetic process	96	5065	452	26245	0.21	1	// Sb02g014910.1 // Sb06g030260.1 // Sb06g031800.1 // Sb10g024510.1 // Sb02g005410.1 // Sb02g025010.1 // Sb03g004600.1 // Sb01g017270.1 // Sb07g021330.1 // Sb04g027880.1 // Sb08g011960.1 // Sb01g029420.1 // Sb01g028230.1 // Sb02g005380.1 // Sb04g011550.1 // Sb02g040180.1 // Sb09g030620.1 // Sb01g031410.1 // Sb08g002620.2 // Sb05g020230.1 // Sb02g031240.1 // Sb04g022920.1 // Sb05g005200.1 // Sb01g…
GO:0010001	P	glial cell differentiation	7	5065	17	26245	0.08	1	// Sb04g007470.1 // Sb01g014770.1 // Sb06g015420.1 // Sb01g019790.1 // Sb01g014140.1 // Sb08g015410.1 // Sb10g022820.1
GO:0007346	P	regulation of mitotic cell cycle	27	5065	111	26245	0.17	1	// Sb09g004420.1 // Sb02g043990.1 // Sb04g025090.1 // Sb06g020620.1 // Sb01g030580.1 // Sb01g009600.1 // Sb01g019930.1 // Sb01g038390.1 // Sb01g047130.1 // Sb10g002920.1 // Sb07g020280.1 // Sb03g008320.1 // Sb10g025200.1 // Sb03g039740.1 // Sb07g027490.1 // Sb03g031760.1 // Sb06g020680.1 // Sb06g001060.1 // Sb07g004890.2 // Sb01g049010.1 // Sb06g031895.1 // Sb04g003160.1 // Sb01g018820.1 // Sb01g…
GO:0008406	P	gonad development	12	5065	45	26245	0.2	1	// Sb10g026000.1 // Sb10g005960.1 // Sb07g003610.1 // Sb04g004880.1 // Sb10g007100.1 // Sb04g005280.1 // Sb04g025670.3 // Sb09g000820.1 // Sb02g031670.1 // Sb02g041180.1 // Sb01g027830.1 // Sb06g031140.1
GO:0045489	P	pectin biosynthetic process	13	5065	40	26245	0.077	1	// Sb02g036640.1 // Sb01g032570.1 // Sb08g001860.2 // Sb08g006770.2 // Sb02g021780.1 // Sb01g011560.1 // Sb01g035380.1 // Sb08g019260.1 // Sb07g018840.1 // Sb01g037860.1 // Sb02g002660.1 // Sb06g028720.2 // Sb04g020140.1
GO:0045488	P	pectin metabolic process	17	5065	65	26245	0.16	1	// Sb02g036640.1 // Sb01g032570.1 // Sb08g001860.2 // Sb08g006770.2 // Sb02g021780.1 // Sb01g035380.1 // Sb01g011560.1 // Sb01g019720.1 // Sb08g019260.1 // Sb03g034680.1 // Sb07g018840.1 // Sb06g028720.2 // Sb01g037860.1 // Sb02g002660.1 // Sb02g025020.1 // Sb01g022290.1 // Sb04g020140.1
GO:0016144	P	S-glycoside biosynthetic process	6	5065	29	26245	0.51	1	// Sb10g003840.2 // Sb03g038960.3 // Sb05g002540.1 // Sb01g048390.1 // Sb01g050250.2 // Sb09g002210.3
GO:0016143	P	S-glycoside metabolic process	7	5065	35	26245	0.53	1	// Sb03g038960.3 // Sb04g026930.1 // Sb10g003840.2 // Sb05g002540.1 // Sb01g048390.1 // Sb01g050250.2 // Sb09g002210.3
GO:0031123	P	RNA 3'-end processing	13	5065	56	26245	0.32	1	// Sb06g021850.1 // Sb04g037640.1 // Sb04g007560.1 // Sb04g027340.1 // Sb10g007620.1 // Sb02g017910.1 // Sb07g027210.1 // Sb03g045910.1 // Sb01g035510.1 // Sb03g003990.1 // Sb03g009870.1 // Sb01g000850.1 // Sb06g019180.1
GO:0042724	P	thiamin and derivative biosynthetic process	6	5065	25	26245	0.39	1	// Sb10g020910.1 // Sb02g005380.1 // Sb01g045920.2 // Sb03g009890.1 // Sb01g029420.1 // Sb02g005410.1
GO:0030865	P	cortical cytoskeleton organization	5	5065	14	26245	0.18	1	// Sb01g018110.1 // Sb09g029940.1 // Sb06g030360.1 // Sb10g000700.1 // Sb01g001300.1
GO:0050808	P	synapse organization	6	5065	18	26245	0.18	1	// Sb04g000390.1 // Sb09g022490.1 // Sb02g010100.2 // Sb04g008560.1 // Sb10g030410.1 // Sb02g037120.1
GO:0009399	P	nitrogen fixation	5	5065	25	26245	0.55	1	// Sb08g017830.1 // Sb01g042450.1 // Sb04g028690.1 // Sb03g030300.1 // Sb01g010270.1
GO:0050801	P	ion homeostasis	51	5065	278	26245	0.65	1	// Sb03g026290.1 // Sb09g003590.2 // Sb07g020760.1 // Sb01g046020.1 // Sb03g039220.1 // Sb10g004490.1 // Sb06g030400.1 // Sb04g004150.1 // Sb10g026440.1 // Sb07g005390.1 // Sb01g014140.1 // Sb01g041550.1 // Sb03g038740.1 // Sb09g001670.1 // Sb09g022490.1 // Sb02g028210.1 // Sb07g022880.1 // Sb01g028750.1 // Sb01g010210.1 // Sb10g030240.1 // Sb10g022710.1 // Sb03g040410.1 // Sb05g000530.1 // Sb06g…
GO:0030261	P	chromosome condensation	10	5065	34	26245	0.16	1	// Sb03g010440.1 // Sb10g009230.1 // Sb06g025740.1 // Sb04g003640.1 // Sb04g030880.1 // Sb0019s004400.1 // Sb07g003610.1 // Sb10g025200.1 // Sb04g011200.1 // Sb04g036050.1
GO:0043087	P	regulation of GTPase activity	15	5065	50	26245	0.093	1	// Sb09g020530.1 // Sb09g020530.2 // Sb01g000770.1 // Sb03g003900.1 // Sb02g033540.1 // Sb01g042020.1 // Sb04g029530.1 // Sb09g020540.1 // Sb04g030250.1 // Sb01g039320.1 // Sb02g036460.1 // Sb04g005200.1 // Sb04g007320.2 // Sb01g028250.1 // Sb02g030630.1
GO:0006342	P	chromatin silencing	24	5065	112	26245	0.35	1	// Sb02g037530.1 // Sb09g030910.1 // Sb01g044760.1 // Sb09g004010.1 // Sb06g015420.1 // Sb09g022600.2 // Sb01g013730.1 // Sb02g022640.1 // Sb02g033940.1 // Sb06g028430.1 // Sb04g030880.1 // Sb03g039320.1 // Sb06g018020.1 // Sb09g027820.1 // Sb09g000820.1 // Sb10g022820.1 // Sb09g024010.1 // Sb03g043870.1 // Sb02g036590.1 // Sb02g006620.1 // Sb05g014470.1 // Sb03g011020.2 // Sb01g013470.1 // Sb10g…
GO:0046466	P	membrane lipid catabolic process	7	5065	20	26245	0.13	1	// Sb05g027210.1 // Sb03g028400.2 // Sb03g004390.2 // Sb03g009170.1 // Sb07g001140.1 // Sb10g023630.1 // Sb09g001670.1
GO:0031023	P	microtubule organizing center organization	9	5065	31	26245	0.19	1	// Sb03g010440.1 // Sb09g004420.1 // Sb01g038390.1 // Sb01g046430.1 // Sb04g028210.1 // Sb09g016600.1 // Sb06g021970.1 // Sb03g003510.1 // Sb02g003870.1
GO:0010286	P	heat acclimation	5	5065	43	26245	0.91	1	// Sb06g003280.1 // Sb07g028270.1 // Sb09g020840.1 // Sb02g028020.1 // Sb02g028050.1
GO:0030005	P	cellular di-, tri-valent inorganic cation homeostasis	28	5065	137	26245	0.42	1	// Sb07g020760.1 // Sb01g046020.1 // Sb03g039220.1 // Sb10g004490.1 // Sb04g004150.1 // Sb07g005390.1 // Sb09g001670.1 // Sb01g004530.3 // Sb10g030240.1 // Sb10g022710.1 // Sb03g040410.1 // Sb05g000530.1 // Sb06g020610.1 // Sb04g021590.1 // Sb08g022260.1 // Sb01g038990.1 // Sb01g039930.1 // Sb03g030300.1 // Sb03g038740.1 // Sb09g022770.2 // Sb10g026440.1 // Sb03g031760.1 // Sb04g005040.1 // Sb09g…
GO:0030004	P	cellular monovalent inorganic cation homeostasis	11	5065	66	26245	0.72	1	// Sb03g026290.1 // Sb02g019500.1 // Sb07g028030.1 // Sb04g005040.1 // Sb01g028750.1 // Sb06g030400.1 // Sb10g026440.1 // Sb03g027540.1 // Sb09g027790.1 // Sb04g037920.1 // Sb02g028210.1
GO:0030001	P	metal ion transport	75	5065	412	26245	0.7	1	// Sb04g030370.1 // Sb03g006580.1 // Sb01g007870.1 // Sb01g048750.1 // Sb06g019490.1 // Sb01g046640.1 // Sb09g022450.1 // Sb02g003030.1 // Sb01g035560.2 // Sb01g008270.1 // Sb04g004150.1 // Sb02g038890.1 // Sb10g004490.1 // Sb03g043270.1 // Sb02g042930.1 // Sb01g033790.1 // Sb02g036870.1 // Sb01g014140.1 // Sb04g019590.1 // Sb10g024660.1 // Sb01g038190.1 // Sb04g020690.1 // Sb03g009460.1 // Sb01g…
GO:0030003	P	cellular cation homeostasis	40	5065	203	26245	0.48	1	// Sb03g026290.1 // Sb07g020760.1 // Sb01g046020.1 // Sb03g039220.1 // Sb10g004490.1 // Sb06g030400.1 // Sb04g004150.1 // Sb07g005390.1 // Sb09g001670.1 // Sb06g013950.1 // Sb02g028210.1 // Sb01g028750.1 // Sb10g030240.1 // Sb10g022710.1 // Sb03g040410.1 // Sb05g000530.1 // Sb06g020610.1 // Sb04g021590.1 // Sb08g022260.1 // Sb01g038990.1 // Sb01g039930.1 // Sb02g019500.1 // Sb07g028030.1 // Sb03g…
[truncated: 1,827 more rows]
