# Supplementary material for: De novo assembly and characterization of root transcriptome in two distinct morphotypes of vetiver, Chrysopogon zizaniodes (L.) Roberty
Source: Sci Rep. 2015 Dec 18;5:18630. doi: 10.1038/srep18630 (PMC4683516; doi:10.1038/srep18630)
Supplement: Supplementary Table S5A [file srep18630-s6.xls]

## Sheet: Sheet1
Table S5 A | Kegg output of Sample A showing representative genes related to various metabolic pathways.
kegg id	Number of genes related to pathways
sbi00010	Glycolysis / Gluconeogenesis - Sorghum bicolor (sorghum) (108)
sbi00020	Citrate cycle (TCA cycle) - Sorghum bicolor (sorghum) (41)
sbi00030	Pentose phosphate pathway - Sorghum bicolor (sorghum) (43)
sbi00040	Pentose and glucuronate interconversions - Sorghum bicolor (sorghum) (36)
sbi00051	Fructose and mannose metabolism - Sorghum bicolor (sorghum) (45)
sbi00052	Galactose metabolism - Sorghum bicolor (sorghum) (66)
sbi00053	Ascorbate and aldarate metabolism - Sorghum bicolor (sorghum) (28)
sbi00061	Fatty acid biosynthesis - Sorghum bicolor (sorghum) (43)
sbi00062	Fatty acid elongation - Sorghum bicolor (sorghum) (40)
sbi00071	Fatty acid degradation - Sorghum bicolor (sorghum) (25)
sbi00072	Synthesis and degradation of ketone bodies - Sorghum bicolor (sorghum) (2)
sbi00073	Cutin, suberine and wax biosynthesis - Sorghum bicolor (sorghum) (9)
sbi00100	Steroid biosynthesis - Sorghum bicolor (sorghum) (56)
sbi00130	Ubiquinone and other terpenoid-quinone biosynthesis - Sorghum bicolor (sorghum) (32)
sbi00190	Oxidative phosphorylation - Sorghum bicolor (sorghum) (99)
sbi00195	Photosynthesis - Sorghum bicolor (sorghum) (16)
sbi00196	Photosynthesis - antenna proteins - Sorghum bicolor (sorghum) (5)
sbi00230	Purine metabolism - Sorghum bicolor (sorghum) (122)
sbi00240	Pyrimidine metabolism - Sorghum bicolor (sorghum) (95)
sbi00250	Alanine, aspartate and glutamate metabolism - Sorghum bicolor (sorghum) (30)
sbi00260	Glycine, serine and threonine metabolism - Sorghum bicolor (sorghum) (56)
sbi00261	Monobactam biosynthesis - Sorghum bicolor (sorghum) (10)
sbi00270	Cysteine and methionine metabolism - Sorghum bicolor (sorghum) (66)
sbi00280	Valine, leucine and isoleucine degradation - Sorghum bicolor (sorghum) (20)
sbi00290	Valine, leucine and isoleucine biosynthesis - Sorghum bicolor (sorghum) (13)
sbi00300	Lysine biosynthesis - Sorghum bicolor (sorghum) (13)
sbi00310	Lysine degradation - Sorghum bicolor (sorghum) (33)
sbi00330	Arginine and proline metabolism - Sorghum bicolor (sorghum) (45)
sbi00340	Histidine metabolism - Sorghum bicolor (sorghum) (13)
sbi00350	Tyrosine metabolism - Sorghum bicolor (sorghum) (36)
sbi00360	Phenylalanine metabolism - Sorghum bicolor (sorghum) (175)
sbi00380	Tryptophan metabolism - Sorghum bicolor (sorghum) (16)
sbi00400	Phenylalanine, tyrosine and tryptophan biosynthesis - Sorghum bicolor (sorghum) (37)
sbi00410	beta-Alanine metabolism - Sorghum bicolor (sorghum) (25)
sbi00430	Taurine and hypotaurine metabolism - Sorghum bicolor (sorghum) (12)
sbi00450	Selenocompound metabolism - Sorghum bicolor (sorghum) (14)
sbi00460	Cyanoamino acid metabolism - Sorghum bicolor (sorghum) (47)
sbi00480	Glutathione metabolism - Sorghum bicolor (sorghum) (112)
sbi00500	Starch and sucrose metabolism - Sorghum bicolor (sorghum) (163)
sbi00510	N-Glycan biosynthesis - Sorghum bicolor (sorghum) (31)
sbi00511	Other glycan degradation - Sorghum bicolor (sorghum) (9)
sbi00514	Other types of O-glycan biosynthesis - Sorghum bicolor (sorghum) (2)
sbi00520	Amino sugar and nucleotide sugar metabolism - Sorghum bicolor (sorghum) (127)
sbi00531	Glycosaminoglycan degradation - Sorghum bicolor (sorghum) (3)
sbi00561	Glycerolipid metabolism - Sorghum bicolor (sorghum) (34)
sbi00562	Inositol phosphate metabolism - Sorghum bicolor (sorghum) (35)
sbi00563	Glycosylphosphatidylinositol(GPI)-anchor biosynthesis - Sorghum bicolor (sorghum) (12)
sbi00564	Glycerophospholipid metabolism - Sorghum bicolor (sorghum) (54)
sbi00565	Ether lipid metabolism - Sorghum bicolor (sorghum) (21)
sbi00590	Arachidonic acid metabolism - Sorghum bicolor (sorghum) (9)
sbi00591	Linoleic acid metabolism - Sorghum bicolor (sorghum) (10)
sbi00592	alpha-Linolenic acid metabolism - Sorghum bicolor (sorghum) (31)
sbi00600	Sphingolipid metabolism - Sorghum bicolor (sorghum) (29)
sbi00603	Glycosphingolipid biosynthesis - globo series - Sorghum bicolor (sorghum) (10)
sbi00604	Glycosphingolipid biosynthesis - ganglio series - Sorghum bicolor (sorghum) (3)
sbi00620	Pyruvate metabolism - Sorghum bicolor (sorghum) (64)
sbi00630	Glyoxylate and dicarboxylate metabolism - Sorghum bicolor (sorghum) (40)
sbi00640	Propanoate metabolism - Sorghum bicolor (sorghum) (12)
sbi00650	Butanoate metabolism - Sorghum bicolor (sorghum) (14)
sbi00660	C5-Branched dibasic acid metabolism - Sorghum bicolor (sorghum) (6)
sbi00670	One carbon pool by folate - Sorghum bicolor (sorghum) (10)
sbi00710	Carbon fixation in photosynthetic organisms - Sorghum bicolor (sorghum) (45)
sbi00740	Riboflavin metabolism - Sorghum bicolor (sorghum) (5)
sbi00750	Vitamin B6 metabolism - Sorghum bicolor (sorghum) (5)
sbi00760	Nicotinate and nicotinamide metabolism - Sorghum bicolor (sorghum) (6)
sbi00770	Pantothenate and CoA biosynthesis - Sorghum bicolor (sorghum) (20)
sbi00780	Biotin metabolism - Sorghum bicolor (sorghum) (15)
sbi00785	Lipoic acid metabolism - Sorghum bicolor (sorghum) (5)
sbi00790	Folate biosynthesis - Sorghum bicolor (sorghum) (11)
sbi00860	Porphyrin and chlorophyll metabolism - Sorghum bicolor (sorghum) (24)
sbi00900	Terpenoid backbone biosynthesis - Sorghum bicolor (sorghum) (33)
sbi00903	Limonene and pinene degradation - Sorghum bicolor (sorghum) (6)
sbi00904	Diterpenoid biosynthesis - Sorghum bicolor (sorghum) (9)
sbi00906	Carotenoid biosynthesis - Sorghum bicolor (sorghum) (5)
sbi00909	Sesquiterpenoid and triterpenoid biosynthesis - Sorghum bicolor (sorghum) (2)
sbi00910	Nitrogen metabolism - Sorghum bicolor (sorghum) (8)
sbi00920	Sulfur metabolism - Sorghum bicolor (sorghum) (32)
sbi00940	Phenylpropanoid biosynthesis - Sorghum bicolor (sorghum) (235)
sbi00941	Flavonoid biosynthesis - Sorghum bicolor (sorghum) (36)
sbi00944	Flavone and flavonol biosynthesis - Sorghum bicolor (sorghum) (7)
sbi00945	Stilbenoid, diarylheptanoid and gingerol biosynthesis - Sorghum bicolor (sorghum) (20)
sbi00950	Isoquinoline alkaloid biosynthesis - Sorghum bicolor (sorghum) (22)
sbi00960	Tropane, piperidine and pyridine alkaloid biosynthesis - Sorghum bicolor (sorghum) (24)
sbi00970	Aminoacyl-tRNA biosynthesis - Sorghum bicolor (sorghum) (61)
sbi01040	Biosynthesis of unsaturated fatty acids - Sorghum bicolor (sorghum) (45)
sbi01100	Metabolic pathways - Sorghum bicolor (sorghum) (1379)
sbi01110	Biosynthesis of secondary metabolites - Sorghum bicolor (sorghum) (854)
sbi01130	Biosynthesis of antibiotics - Sorghum bicolor (sorghum) (352)
sbi01200	Carbon metabolism - Sorghum bicolor (sorghum) (166)
sbi01210	2-Oxocarboxylic acid metabolism - Sorghum bicolor (sorghum) (33)
sbi01212	Fatty acid metabolism - Sorghum bicolor (sorghum) (69)
sbi01220	Degradation of aromatic compounds - Sorghum bicolor (sorghum) (6)
sbi01230	Biosynthesis of amino acids - Sorghum bicolor (sorghum) (175)
sbi02010	ABC transporters - Sorghum bicolor (sorghum) (26)
sbi03008	Ribosome biogenesis in eukaryotes - Sorghum bicolor (sorghum) (64)
sbi03010	Ribosome - Sorghum bicolor (sorghum) (295)
sbi03013	RNA transport - Sorghum bicolor (sorghum) (124)
sbi03015	mRNA surveillance pathway - Sorghum bicolor (sorghum) (78)
sbi03018	RNA degradation - Sorghum bicolor (sorghum) (82)
sbi03020	RNA polymerase - Sorghum bicolor (sorghum) (35)
sbi03022	Basal transcription factors - Sorghum bicolor (sorghum) (35)
sbi03030	DNA replication - Sorghum bicolor (sorghum) (56)
sbi03040	Spliceosome - Sorghum bicolor (sorghum) (184)
sbi03050	Proteasome - Sorghum bicolor (sorghum) (52)
sbi03060	Protein export - Sorghum bicolor (sorghum) (51)
sbi03410	Base excision repair - Sorghum bicolor (sorghum) (24)
sbi03420	Nucleotide excision repair - Sorghum bicolor (sorghum) (60)
sbi03430	Mismatch repair - Sorghum bicolor (sorghum) (45)
sbi03440	Homologous recombination - Sorghum bicolor (sorghum) (38)
sbi03450	Non-homologous end-joining - Sorghum bicolor (sorghum) (2)
sbi04070	Phosphatidylinositol signaling system - Sorghum bicolor (sorghum) (41)
sbi04075	Plant hormone signal transduction - Sorghum bicolor (sorghum) (194)
sbi04120	Ubiquitin mediated proteolysis - Sorghum bicolor (sorghum) (108)
sbi04122	Sulfur relay system - Sorghum bicolor (sorghum) (7)
sbi04130	SNARE interactions in vesicular transport - Sorghum bicolor (sorghum) (30)
sbi04140	Regulation of autophagy - Sorghum bicolor (sorghum) (7)
sbi04141	Protein processing in endoplasmic reticulum - Sorghum bicolor (sorghum) (192)
sbi04144	Endocytosis - Sorghum bicolor (sorghum) (126)
sbi04145	Phagosome - Sorghum bicolor (sorghum) (64)
sbi04146	Peroxisome - Sorghum bicolor (sorghum) (50)
sbi04626	Plant-pathogen interaction - Sorghum bicolor (sorghum) (111)
sbi04712	Circadian rhythm - plant - Sorghum bicolor (sorghum) (17)
