# Supplementary material for: De novo assembly and characterization of root transcriptome in two distinct morphotypes of vetiver, Chrysopogon zizaniodes (L.) Roberty
Source: Sci Rep. 2015 Dec 18;5:18630. doi: 10.1038/srep18630 (PMC4683516; doi:10.1038/srep18630)
Supplement: Supplementary Table S6 [file srep18630-s8.xls]

## Sheet: Sheet1
Table S6. Terpenoid biosynthesis pathway specific genes with annotation selected for qRT-PCR.
Transcript id	Anotation
TR29625|c0_g1_i1	SQLE; squalene monooxygenase [EC:1.14.13.132]
TR18509|c0_g1_i1	E2.7.1.36; mevalonate kinase [EC:2.7.1.36]
TR22969|c0_g1_i1	E2.7.4.2; phosphomevalonate kinase [EC:2.7.4.2]
TR23979|c0_g1_i1	ispD; 2-C-methyl-D-erythritol 4-phosphate cytidylyltransferase [EC:2.7.7.60]
TR18928|c0_g1_i1	MVD; diphosphomevalonate decarboxylase [EC:4.1.1.33]
TR26232|c0_g1_i1	E2.3.3.10; hydroxymethylglutaryl-CoA synthase [EC:2.3.3.10]
TR30426|c0_g2_i1	chlP; geranylgeranyl reductase [EC:1.3.1.83]
TR12988|c0_g1_i4	DHDDS; ditrans,polycis-polyprenyl diphosphate synthase [EC:2.5.1.87]
TR36389|c0_g1_i1	GPS; geranyl diphosphate synthase [EC:2.5.1.1]
