# Supplementary material for: De novo assembly and characterization of root transcriptome in two distinct morphotypes of vetiver, Chrysopogon zizaniodes (L.) Roberty
Source: Sci Rep. 2015 Dec 18;5:18630. doi: 10.1038/srep18630 (PMC4683516; doi:10.1038/srep18630)
Supplement: Supplementary Table S7 [file srep18630-s9.xls]

## Sheet: Sheet1
Table S7 | Differential expression analysis showing root developmental genes with annotation.
Transcript_id	FPKM_A	FPKM_B	log2(fold-change)	Annotation	Gene	Gene_ID
TR14320|c0_g1_i1	25.69	25.88	0.0106307	Heme-oxygenase, Phytochrome chromophore biosynthesis, Nitric oxide- and auxin-induced lateral root formation	OSHO1	Os06g0603000
TR15490|c0_g1_i1	4.98	1.11	-2.16559	Similar to PLETHORA1	CRL5	Os07g0124700
TR17243|c0_g1_i1	1.62	2.05	0.33963	GRAS transcription factor domain containing protein	OSSHR1	Os07g0586900
TR17701|c1_g3_i2	2.61	1.72	-0.601641	Similar to Expansin	OSEXPA8	Os01g0248900
TR1850|c0_g1_i2	7.77	5.41	-0.522286	Similar to Auxin responsive protein IAA-Re	IAA23	Os06g0597000
TR21331|c0_g1_i1	84.6	36.87	-1.19821	Dolichyl-diphosphooligosaccharide-protein glycosyltransferase 48 kDa subunit precursor, N-glycosylation, Root development	OSDGL1	Os07g0209000
TR22411|c0_g1_i1	1.34	1.49	0.153079	ASYMMETRIC LEAVES2 (AS2)/LATERAL ORGAN BOUNDARIES (LOB) domain transcription factor, Crown root formation	CRL1/ARL1	Os03g0149100
TR23008|c0_g1_i1	8.04	5.3	-0.601203	Serine/threonine protein kinase-related domain containing protein	OSRPK1	Os01g0607900
TR29647|c0_g1_i1	28.75	15.48	-0.893156	Similar to Transport inhibitor response 1	OSTIR1	Os05g0150500
TR30884|c0_g1_i1	2.23	1.26	-0.82362	Protein kinase, core domain containing protein	OSRPK1	Os05g0486100
TR31737|c1_g1_i1	18.38	9.25	-0.990611	Leucine-rich repeat 2 containing protein	OSTIR1	Os02g0759700
TR35777|c3_g1_i2	6.2	2.67	-1.21543	Auxin transport protein REH1	OSPIN1	Os02g0743400
TR3822|c0_g1_i1	2.37	2.52	0.0885367	Similar to SCARECROW	OSSCR1	Os11g0124300
TR38844|c0_g1_i1	16.02	19.34	0.271714	Sucrose synthase 2 (EC 2.4.1.13)	RSS1	Os06g0194900
TR42189|c0_g1_i1	2.27	3.34	0.557156	Homeodomain-like containing protein	WOX11	Os07g0684900
TR43217|c0_g1_i2	12.01	8.28	-0.536533	Conserved hypothetical protein	RSS3	Os11g0446000
TR4378|c0_g1_i1	1.2	2.29	0.932313	Cellulase precursor	OSGLU3	Os04g0497200
TR45847|c1_g1_i1	543.74	100.21	-2.43989	Aux /IAA protein	IAA13	Os03g0742900
TR4620|c0_g1_i1	1.55	0	-0.632268	Conserved hypothetical protein	DRO1	Os09g0439800
TR5683|c0_g1_i1	1.31	1.93	0.559034	bZIP transcription factor, Positive regulator of ABA signaling	OSABF2	Os06g0211200
TR5982|c0_g1_i1	305.85	151.7	-1.0116	Cyclophilin, Peptidyl-prolyl cis-trans isomerase, Auxin signal transduction, Lateral root initiation, Stress tolerance	OSCYP2	Os02g0121300
TR8677|c0_g1_i1	4.53	2.29	-0.984163	Origin recognition complex subunit 3, Lateral root development	OSORC3	Os10g0402200
TR890|c0_g1_i1	8.91	2.18	-2.0311	Similar to Auxin-responsive protein IAA11	IAA11	Os03g0633500
