# Supplementary material for: De novo assembly and characterization of root transcriptome in two distinct morphotypes of vetiver, Chrysopogon zizaniodes (L.) Roberty
Source: Sci Rep. 2015 Dec 18;5:18630. doi: 10.1038/srep18630 (PMC4683516; doi:10.1038/srep18630)
Supplement: Supplementary Table S8 [file srep18630-s10.xls]

## Sheet: Sheet1
Table S8. Description and expression pattern of transcripts involve in root development and regulation. Green colored rows indicate up regulation while Blue color shows down regulation in Sample A compare to Sample B.
Gene		Sample A	Sample B	Gene Description
Expansin	TR17701|c4_g1_i1	11.72	3.95	expansin precursor, putative, expressed
SR160	TR15405|c0_g1_i1	18.39	21.32	systemin receptor SR160 precursor, putative, expressed
PPCT	TR13024|c0_g2_i2	771	415.57	peptidyl-prolyl cis-trans isomerase, putative, expressed
ARF6	TR13035|c0_g3_i1	4.21	6.28	auxin response factor 6, putative, expressed
BR	TR22919|c0_g1_i1	3.06	2.72	BRASSINOSTEROID INSENSITIVE 1-associated receptor kinase 1 precursor, putative, expressed
AP2	TR27028|c1_g1_i1	10.3	8.5	AP2-like ethylene-responsive transcription factor PLETHORA 2, putative, expressed
AFC	TR35777|c4_g1_i1	2.32	3.69	auxin efflux carrier component, putative, expressed
CIP1	TR31737|c1_g1_i1	18.38	9.25	coronatine-insensitive protein 1, putative, expressed
bZIP	TR20875|c2_g1_i1	4.99	3.13	bZIP transcription factor, putative, expressed
DUF260	TR47127|c0_g1_i1	1.61	1.33	DUF260 domain containing protein, putative, expressed
OsIAA1	TR45847|c9_g1_i2	188.41	76.37	OsIAA11 - Auxin-responsive Aux/IAA gene family member, expressed
EMB30	TR28880|c0_g1_i1	11.88	9.1	pattern formation protein EMB30, putative, expressed
OsIAA13	TR45847|c1_g1_i1	543.74	100.21	OsIAA13 - Auxin-responsive Aux/IAA gene family member, expressed
EG	TR33180|c0_g1_i1	130.31	154.18	endoglucanase, putative, expressed
BABY BOOM	TR27028|c1_g1_i1	10.3	8.5	AP2/EREBP transcription factor BABY BOOM, putative, expressed
OsFBL21	TR29647|c0_g1_i1	28.75	15.48	OsFBL21 - F-box domain and LRR containing protein, expressed
LRR	TR7202|c0_g1_i2	5.33	5.78	leucine-rich repeat family protein, putative, expressed
SS	TR34896|c0_g2_i1	147.82	107.88	sucrose synthase, putative, expressed
bZIP	TR7007|c1_g1_i1	1.17	3.03	bZIP transcription factor, putative, expressed
OsIAA23	TR45847|c9_g1_i3	43.84	20.57	OsIAA23 - Auxin-responsive Aux/IAA gene family member, expressed
HO1	TR14320|c0_g1_i1	25.69	25.88	heme oxygenase 1, putative, expressed
AP2	TR40172|c2_g1_i1	4	9.89	AP2-like ethylene-responsive transcription factor PLETHORA 2, putative, expressed
DD	TR21331|c0_g1_i1	84.6	36.87	dolichyl-diphosphooligosaccharide--protein glycosyltransferase 48 kDasubunit precursor, putative, expressed
SHR	TR14021|c0_g1_i1	4.8	5.58	SHR, putative, expressed
HD	TR45683|c0_g1_i1	1.09	0.64	homeobox domain containing protein, expressed
EP	TR4620|c0_g1_i1	1.55	0	expressed protein
BR	TR15488|c1_g2_i1	10.31	3.58	brevis radix, putative, expressed
ORC3	TR8677|c0_g1_i1	4.53	2.29	ORC3 - Putative origin recognition complex subunit 3, expressed
EP	TR20196|c1_g1_i1	5.71	3.64	expressed protein
AR	TR777|c0_g1_i1	12.84	8.55	ARABIDILLO-1, putative, expressed
GRAS	TR21375|c2_g2_i1	2.32	5.59	GRAS family transcription factor domain containing protein, expressed
TF	TR43217|c0_g1_i1	13.82	9.74	transcription factor-related, putative, expressed TF
